# Supplementary material for: A bibliometric insight into nanomaterials in vaccine: trends, collaborations, and future avenues
Source: Front Immunol. 2024 Aug 12;15:1420216. doi: 10.3389/fimmu.2024.1420216 (PMC11345159; doi:10.3389/fimmu.2024.1420216)
Supplement: Supplementary file 1 [file DataSheet1.zip]

Archive with 4 entries (3 files):
- supplementary material 1/
- supplementary material 1/Bibliometrix-Export-File-2023-11-09.csv
- supplementary material 1/The detailed information of  Bibliometric Analysis.docx
- supplementary material 1/thesaurus_country.txt
