# Supplementary material for: A bibliometric insight into nanomaterials in vaccine: trends, collaborations, and future avenues
Source: Front Immunol. 2024 Aug 12;15:1420216. doi: 10.3389/fimmu.2024.1420216 (PMC11345159; doi:10.3389/fimmu.2024.1420216)
Supplement: Supplementary file 1 [file DataSheet1.zip › supplementary material 1/Bibliometrix-Export-File-2023-11-09.csv]

AU	AF	CR	AB	AR	BE	BN	BP	C1	C3	CA	CL	CT	CY	D2	DA	DE	DI	DT	EA	EF	EI	EM	EP	ER	FU	FX	GA	HC	HO	HP	ID	IS	J9	JI	LA	NR	OA	OI	PA	PD	PG	PI	PM	PN	PT	PU	PY	RI	RP
REDDY ST;VAN DER VLIES AJ;SIMEONI E;ANGELI V;RANDOLPH GJ;O'NEILL CP;LEE LK;SWARTZ MA;HUBBELL JA	REDDY, SAI T.;VAN DER VLIES, ANDRE J.;SIMEONI, ELEONORA;ANGELI, VERONIQUE;RANDOLPH, GWENDALYN J.;O'NEILL, CONLIN P.;LEE, LESLIE K.;SWARTZ, MELODY A.;HUBBELL, JEFFREY A.	BONIFAZ LC, 2004, J EXP MED, V199, P815, DOI 10.1084/JEM.20032220;BOSCARDIN SB, 2006, J EXP MED, V203, P599, DOI 10.1084/JEM.20051639;CARROLL MC, 2004, NAT IMMUNOL, V5, P981, DOI 10.1038/NI1113;DEMPSEY PW, 1996, SCIENCE, V271, P348, DOI 10.1126/SCIENCE.271.5247.348;DUDZIAK D, 2007, SCIENCE, V315, P107, DOI 10.1126/SCIENCE.1136080;FIFIS T, 2004, J IMMUNOL, V173, P3148, DOI 10.4049/JIMMUNOL.173.5.3…	ANTIGEN TARGETING(1-5) AND ADJUVANCY SCHEMES(6,7) THAT RESPECTIVELY FACILITATE DELIVERY OF ANTIGEN TO DENDRITIC CELLS AND ELICIT THEIR ACTIVATION HAVE BEEN EXPLORED IN VACCINE DEVELOPMENT. HERE WE INVESTIGATE WHETHER NANOPARTICLES CAN BE USED AS A VACCINE PLATFORM BY TARGETING LYMPH NODERESIDING DENDRITIC CELLS VIA INTERSTITIAL FLOW AND ACTIVATING THESE CELLS BY IN SITU COMPLEMENT ACTIVATION. AFT…				1159	ECOLE POLYTECH FED LAUSANNE, INST BIOENGN, CH-1015 LAUSANNE, SWITZERLAND.; MT SINAI SCH MED, DEPT GENE & CELL MED, NEW YORK, NY 10029 USA.; ECOLE POLYTECH FED LAUSANNE, INST CHEM SCI & ENGN, CH-1015 LAUSANNE, SWITZERLAND.;	SWISS FEDERAL INSTITUTES OF TECHNOLOGY DOMAIN; ECOLE POLYTECHNIQUE FEDERALE DE LAUSANNE; ICAHN SCHOOL OF MEDICINE AT MOUNT SINAI; SWISS FEDERAL INSTITUTES OF TECHNOLOGY DOMAIN; ECOLE POLYTECHNIQUE FEDERALE DE LAUSANNE						2023-11-04		10.1038/nbt1332	ARTICLE				JEFFREY.HUBBELL@EPFL.CH	1164				221KQ				TARGETING DENDRITIC CELLS; IN-VIVO; COMPONENT C3; IMMUNITY; INNATE; SYSTEM; MICROPARTICLES; INFLAMMATION; RESPONSES; SURFACES	10	NAT BIOTECHNOL	NAT. BIOTECHNOL.	ENGLISH	30	BRONZE, GREEN SUBMITTED, GREEN PUBLISHED	REDDY, SAI T/0000-0002-9177-0857; HUBBELL, JEFFREY A/0000-0003-0276-5456	75 VARICK ST, 9TH FLR, NEW YORK, NY 10013-1917 USA	OCT	6	NEW YORK	17873867		J	NATURE PUBLISHING GROUP	2007	SWARTZ, MELODY A./F-9563-2011; SWARTZ, MELODY A/B-7633-2009; REDDY, SAI T/B-4190-2012; VAN DER VLIES, ANDRE J/A-8956-2010; HUBBELL, JEFFREY A/A-9266-2008	REDDY, ST (通讯作者)，ECOLE POLYTECH FED LAUSANNE, INST BIOENGN, CH-1015 LAUSANNE, SWITZERLAND.
DES RIEUX A;FIEVEZ V;GARINOT M;SCHNEIDER YJ;PREAT V	DES RIEUX, ANNE;FIEVEZ, VIRGINIE;GARINOT, MARIE;SCHNEIDER, YVES-JACQUES;PREAT, VERONIQUE	AKIYAMA Y, 1995, PHARMACEUT RES, V12, P397, DOI 10.1023/A:1016208703380;ALONSOSANDE M, 2004, 2 PHARM SCI WORLD C, P239;ANDERSSON M, 2005, ANAL CHEM, V77, P5488, DOI 10.1021/AC050631H;AYALASOMAYAJULA SP, 2005, EUR J PHARMACOL, V511, P191, DOI 10.1016/J.EJPHAR.2005.02.019;BAI JPF, 1995, CRIT REV THER DRUG, V12, P339, DOI 10.1615/CRITREVTHERDRUGCARRIERSYST.V12.I4.30;BALTHASAR S, 2005, BIOMATERIALS, …	PEPTIDES AND PROTEINS REMAIN POORLY BIOAVAILABLE UPON ORAL ADMINISTRATION. ONE OF THE MOST PROMISING STRATEGIES TO IMPROVE THEIR ORAL DELIVERY RELIES ON THEIR ASSOCIATION WITH COLLOIDAL CARRIERS, E.G. POLYMERIC NANOPARTICLES, STABLE IN GASTROINTESTINAL TRACT, PROTECTIVE FOR ENCAPSULATED SUBSTANCES AND ABLE TO MODULATE PHYSICOCHEMICAL CHARACTERISTICS, DRUG RELEASE AND BIOLOGICAL BEHAVIOR. THE MECH…				1	CATHOLIC UNIV LOUVAIN, UNITE PHARM GALEN, B-1200 BRUSSELS, BELGIUM.; CATHOLIC UNIV LOUVAIN, INST SCI VIE, LAB BIOCHIM CELLULAIRE, B-1348 LOUVAIN, BELGIUM.;	UNIVERSITE CATHOLIQUE LOUVAIN; UNIVERSITE CATHOLIQUE LOUVAIN						2023-11-04	NANOPARTICLES; ORAL DELIVERY; M CELLS; PROTEINS; VACCINES; BIODEGRADABLE POLYMERS	10.1016/j.jconrel.2006.08.013	REVIEW			1873-4995	PREAT@FARG.UCL.AC.BC	27				126NS				FOLLICLE-ASSOCIATED EPITHELIUM; INTESTINAL M-CELLS; PATCH M-CELLS; SURFACE-MODIFIED NANOPARTICLES; INSULIN-LOADED NANOCAPSULES; CONTROLLED DRUG DELIVERY; WHEAT-GERM-AGGLUTININ; IN-VITRO EVALUATION; DUST MITE ALLERGEN; PEYERS PATCH	1	J CONTROL RELEASE	J. CONTROL. RELEASE	ENGLISH	274		DES RIEUX, ANNE/0000-0001-9953-3816	RADARWEG 29, 1043 NX AMSTERDAM, NETHERLANDS	NOV 10	27	AMSTERDAM	17050027		J	ELSEVIER	2006		PREAT, V (通讯作者)，CATHOLIC UNIV LOUVAIN, UNITE PHARM GALEN, AVE E MOUNIER 73-20, B-1200 BRUSSELS, BELGIUM.
FANG RH;HU CMJ;LUK BT;GAO WW;COPP JA;TAI YY;O'CONNOR DE;ZHANG LF	FANG, RONNIE H.;HU, CHE-MING J.;LUK, BRIAN T.;GAO, WEIWEI;COPP, JONATHAN A.;TAI, YIYIN;O'CONNOR, DEREK E.;ZHANG, LIANGFANG	BLONDER J, 2006, NAT PROTOC, V1, P2784, DOI 10.1038/NPROT.2006.359;CASTLE JC, 2012, CANCER RES, V72, P1081, DOI 10.1158/0008-5472.CAN-11-3722;DAVIS ME, 2008, NAT REV DRUG DISCOV, V7, P771, DOI 10.1038/NRD2614;DEGIOVANNI C, 1994, INT J CANCER, V59, P269, DOI 10.1002/IJC.2910590220;DI PUCCHIO T, 2006, CANCER RES, V66, P4943, DOI 10.1158/0008-5472.CAN-05-3396;FANG RH, 2010, LANGMUIR, V26, P16958, DO…	CELL-DERIVED NANOPARTICLES HAVE BEEN GARNERING INCREASED ATTENTION DUE TO THEIR ABILITY TO MIMIC MANY OF THE NATURAL PROPERTIES DISPLAYED BY THEIR SOURCE CELLS. THIS TOP-DOWN ENGINEERING APPROACH CAN BE APPLIED TOWARD THE DEVELOPMENT OF NOVEL THERAPEUTIC STRATEGIES OWING TO THE UNIQUE INTERACTIONS ENABLED THROUGH THE RETENTION OF COMPLEX ANTIGENIC INFORMATION. HEREIN, WE REPORT ON THE BIOLOGICAL …				2181	UNIV CALIF SAN DIEGO, DEPT NANOENGN, LA JOLLA, CA 92093 USA.; UNIV CALIF SAN DIEGO, MOORES CANC CTR, LA JOLLA, CA 92093 USA.;	UNIVERSITY OF CALIFORNIA SYSTEM; UNIVERSITY OF CALIFORNIA SAN DIEGO; UNIVERSITY OF CALIFORNIA SYSTEM; UNIVERSITY OF CALIFORNIA SAN DIEGO						2023-11-04	NANOMEDICINE; BIOMIMETIC NANOPARTICLE; CELLULAR MEMBRANE; CANCER IMMUNOTHERAPY; TARGETED DRUG DELIVERY; HOMOTYPIC TARGETING	10.1021/nl500618u	ARTICLE			1530-6992	ZHANG@UCSD.EDU	2188		NATIONAL SCIENCE FOUNDATION [DMR-1216461]; NATIONAL INSTITUTE OF DIABETES AND DIGESTIVE AND KIDNEY DISEASES OF THE NATIONAL INSTITUTES OF HEALTH [R01 DK095168]; DEPARTMENT OF DEFENSE (DOD); NATIONAL INSTITUTES OF HEALTH FROM THE NATIONAL CANCER INSTITUTE [R25CA153915]; DIRECT FOR MATHEMATICAL & PHYSICAL SCIEN; DIVISION OF MATERIALS RESEARCH [1216461] FUNDING SOURCE: NATIONAL SCIENCE FOUNDATION	THIS WORK IS SUPPORTED BY THE NATIONAL SCIENCE FOUNDATION GRANT DMR-1216461 AND BY THE NATIONAL INSTITUTE OF DIABETES AND DIGESTIVE AND KIDNEY DISEASES OF THE NATIONAL INSTITUTES OF HEALTH UNDER AWARD NUMBER R01 DK095168. R.F. IS SUPPORTED BY THE DEPARTMENT OF DEFENSE (DOD) THROUGH THE NATIONAL DEFENSE SCIENCE AND ENGINEERING GRADUATE FELLOWSHIP (NDSEG) PROGRAM. B.L. IS SUPPORTED BY A NATIONAL IN…	AF2WE	Y		N	MULTIFUNCTIONAL NANOPARTICLES; HOMOTYPIC AGGREGATION; ADHESION; MELANOMA; SELF; PEPTIDE; ANTIGEN; GP100; FUNCTIONALIZATION; IMMUNOTHERAPY	4	NANO LETT	NANO LETT.	ENGLISH	50	HYBRID, GREEN PUBLISHED	HU, CHE-MING/0000-0002-0988-7029	1155 16TH ST, NW, WASHINGTON, DC 20036 USA	APR	8	WASHINGTON	24673373		J	AMER CHEMICAL SOC	2014	HU, CHE-MING/N-7674-2018	ZHANG, LF (通讯作者)，UNIV CALIF SAN DIEGO, DEPT NANOENGN, LA JOLLA, CA 92093 USA.
KEECH C;ALBERT G;CHO I;ROBERTSON A;REED P;NEAL S;PLESTED JS;ZHU MZ;CLONEY-CLARK S;ZHOU HX;SMITH G;PATEL N;FRIEMAN MB;HAUPT RE;LOGUE J;MCGRATH M;WESTON S;PIEDRA PA;DESAI C;CALLAHAN K;LEWIS M;PRICE-ABBOTT P;FORMICA N;SHINDE V;FRIES L;LICKLITER JD;GRIFFIN P;WILKINSON B;GLENN GM	KEECH, CHERYL;ALBERT, GARY;CHO, IKSUNG;ROBERTSON, ANDREANA;REED, PATRICIA;NEAL, SUSAN;PLESTED, JOYCE S.;ZHU, MINGZHU;CLONEY-CLARK, SHANE;ZHOU, HAIXIA;SMITH, GALE;PATEL, NITA;FRIEMAN, MATTHEW B.;HAUPT, ROBERT E.;LOGUE, JAMES;MCGRATH, MARISA;WESTON, STUART;PIEDRA, PEDRO A.;DESAI, CHINAR;CALLAHAN, KATHLEEN;LEWIS, MAGGIE;PRICE-ABBOTT, PATRICIA;FORMICA, NEIL;SHINDE, VIVEK;FRIES, LOUIS;LICKLITER, JASON…	ANONYMOUS, SARS COV 2 PROTEIN S, DOI 10.1101/2020.07.31.228486V1, DOI 10.1101/2020.07.31.228486V1;ANONYMOUS, 2007, TOX GRAD SCAL HLTH A;ARVIN AM, 2020, NATURE, V584, P353, DOI 10.1038/S41586-020-2538-8;BENGTSSON KL, 2016, VACCINE, V34, P1927, DOI 10.1016/J.VACCINE.2016.02.033;BUCHWALD AG., 2020, CLIN INFECT DIS, DOI 10.1093/CID/CIAA648, DOI 10.1093/CID/CIAA648;CARBONELL-ESTRANY X, 2010, PEDIATRIC…	BACKGROUNDNVX-COV2373 IS A RECOMBINANT SEVERE ACUTE RESPIRATORY SYNDROME CORONAVIRUS 2 (RSARS-COV-2) NANOPARTICLE VACCINE COMPOSED OF TRIMERIC FULL-LENGTH SARS-COV-2 SPIKE GLYCOPROTEINS AND MATRIX-M1 ADJUVANT. METHODSWE INITIATED A RANDOMIZED, PLACEBO-CONTROLLED, PHASE 1-2 TRIAL TO EVALUATE THE SAFETY AND IMMUNOGENICITY OF THE RSARS-COV-2 VACCINE (IN 5-MU G AND 25-MU G DOSES, WITH OR WITHOUT MATR…				2320	NOVAVAX, 21 FIRSTFIELD RD, GAITHERSBURG, MD 20878 USA.; UNIV MARYLAND, SCH MED, BALTIMORE, MD 21201 USA.; BAYLOR COLL MED, HOUSTON, TX 77030 USA.; NUCLEUS NETWORK, MELBOURNE, VIC, AUSTRALIA.; Q PHARM, HERSTON, QLD, AUSTRALIA.;	UNIVERSITY SYSTEM OF MARYLAND; UNIVERSITY OF MARYLAND BALTIMORE; BAYLOR COLLEGE OF MEDICINE						2023-11-04		10.1056/NEJMoa2026920	ARTICLE			1533-4406	CKEECH@NOVAVAX.COM	2332		COALITION FOR EPIDEMIC PREPAREDNESS INNOVATION (CEPI)	SUPPORTED BY THE COALITION FOR EPIDEMIC PREPAREDNESS INNOVATION (CEP1), WHICH PROVIDED FUNDING FOR THE CLINICAL TRIAL AND FOR THE MANUFACTURE OF RSARS-COV-2 AND THE MATRIX-M1 ADJUVANT. NOVAVAX PROVIDED RSARS-00V-2 AND MATRIX-N11 ADJUVANT FOR USE IN THIS TRIAL HUT NOT PROVIDE ANY FINANCIAL SUPPORT. EMPLOYEES OF NOVAVAX, INCLUDING THOSE LISTED AS AUTHORS, CONTRIBUTED SUBSTANTIALLY TO THE DEVELOPMEN…	QU3ER	Y		N	RESPIRATORY SYNCYTIAL VIRUS; PROPHYLAXIS; RSV	24	NEW ENGL J MED	N. ENGL. J. MED.	ENGLISH	30	GREEN PUBLISHED, BRONZE, GREEN SUBMITTED	LOGUE, JAMES/0000-0002-7410-9741; WESTON, STUART/0000-0001-9840-2953; MCGRATH, MARISA/0000-0002-7451-4958	WALTHAM WOODS CENTER, 860 WINTER ST,, WALTHAM, MA 02451-1413 USA	DEC 10	13	WALTHAM	32877576		J	MASSACHUSETTS MEDICAL SOC	2020	LOGUE, JAMES/AAD-1040-2021	KEECH, C (通讯作者)，NOVAVAX, 21 FIRSTFIELD RD, GAITHERSBURG, MD 20878 USA.
KUAI R;OCHYL LJ;BAHJAT KS;SCHWENDEMAN A;MOON JJ	KUAI, RUI;OCHYL, LUKASZ J.;BAHJAT, KEITH S.;SCHWENDEMAN, ANNA;MOON, JAMES J.	ALEXIS F, 2008, MOL PHARMACEUT, V5, P505, DOI 10.1021/MP800051M;ANSELMO AC, 2015, AAPS J, V17, P1041, DOI 10.1208/S12248-015-9780-2;ANTHONY DD, 2003, METHODS, V29, P260, DOI 10.1016/S1046-2023(02)00348-1;CHIU YC, 2015, ACS BIOMATER SCI ENG, V1, P1200, DOI 10.1021/ACSBIOMATERIALS.5B00375;DEMUTH PC, 2012, ACS NANO, V6, P8041, DOI 10.1021/NN302639R;DUIVENVOORDEN R, 2014, NAT COMMUN, V5, DOI 10.1038/…	DESPITE THE TREMENDOUS POTENTIAL OF PEPTIDE-BASED CANCER VACCINES, THEIR EFFICACY HAS BEEN LIMITED IN HUMANS. RECENT INNOVATIONS IN TUMOUR EXOME SEQUENCING HAVE SIGNALLED THE NEW ERA OF PERSONALIZED IMMUNOTHERAPY WITH PATIENT-SPECIFIC NEOANTIGENS, BUT A GENERAL METHODOLOGY FOR STIMULATING STRONG CD8 ALPHA(+) CYTOTOXIC T-LYMPHOCYTE (CTL) RESPONSES REMAINS LACKING. HERE WE DEMONSTRATE THAT HIGH-DEN…				489	UNIV MICHIGAN, DEPT PHARMACEUT SCI, ANN ARBOR, MI 48109 USA.; UNIV MICHIGAN, BIOINTERFACES INST, ANN ARBOR, MI 48109 USA.; BRISTOL MYERS SQUIBB BIOL DISCOVERY CALIF, DISCOVERY RES, REDWOOD CITY, CA 94063 USA.; UNIV MICHIGAN, DEPT BIOMED ENGN, ANN ARBOR, MI 48109 USA.;	UNIVERSITY OF MICHIGAN SYSTEM; UNIVERSITY OF MICHIGAN; UNIVERSITY OF MICHIGAN SYSTEM; UNIVERSITY OF MICHIGAN; BRISTOL-MYERS SQUIBB; UNIVERSITY OF MICHIGAN SYSTEM; UNIVERSITY OF MICHIGAN						2023-11-04		10.1038/NMAT4822	ARTICLE			1476-4660	ANNASCHW@UMICH.EDU; MOONJJ@UMICH.EDU	+		NIH [R01GM113832, R21NS091555, UL1TR000433, 1K22AI097291, R01EB022563, R01AI127070]; AHA [13SDG17230049]; UM MTRAC FOR LIFE SCIENCES; UM COLLEGE OF PHARMACY FACULTY START-UP FUND; MELANOMA RESEARCH ALLIANCE [348774]; DOD/CDMRP PEER REVIEWED CANCER RESEARCH PROGRAM [W81XWH-16-1-0369]; NSF CAREER AWARD [1553831]; BROOMFIELD INTERNATIONAL STUDENT FELLOWSHIP; AHA PRE-DOCTORAL FELLOWSHIP [15PRE2509005…	THIS WORK WAS SUPPORTED IN PART BY THE NIH (R01GM113832, A.S.; R21NS091555, A.S.; UL1TR000433, J.J.M.; 1K22AI097291, J.J.M.; R01EB022563, J.J.M.; R01AI127070, J.J.M.), AHA (13SDG17230049, A.S.), UM MTRAC FOR LIFE SCIENCES (A.S.), AND THE UM COLLEGE OF PHARMACY FACULTY START-UP FUND (J.J.M., A.S.). J.J.M. IS A YOUNG INVESTIGATOR SUPPORTED BY THE MELANOMA RESEARCH ALLIANCE (348774), DOD/CDMRP PEER …	EP8BI	Y		N	NANOPARTICLE VACCINES; DENDRITIC CELLS; T-CELLS; DELIVERY; ANTIGEN; PEPTIDE; MELANOMA; NEOANTIGENS; RESPONSES; ADJUVANT	4	NAT MATER	NAT. MATER.	ENGLISH	48	GREEN ACCEPTED	MOON, JAMES J/0000-0003-2238-2372	MACMILLAN BUILDING, 4 CRINAN ST, LONDON N1 9XW, ENGLAND	APR	10	LONDON	28024156		J	NATURE PUBLISHING GROUP	2017	KUAI, RUI/AAD-7574-2020; MOON, JAMES J/ABE-4429-2021	SCHWENDEMAN, A; MOON, JJ (通讯作者)，UNIV MICHIGAN, DEPT PHARMACEUT SCI, ANN ARBOR, MI 48109 USA.; SCHWENDEMAN, A; MOON, JJ (通讯作者)，UNIV MICHIGAN, BIOINTERFACES INST, ANN ARBOR, MI 48109 USA.; MOON, JJ (通讯作者)，UNIV MICHIGAN, DEPT BIOMED ENGN, ANN ARBOR, MI 48109 USA.
ZHAO L;SETH A;WIBOWO N;ZHAO CX;MITTER N;YU CZ;MIDDELBERG APJ	ZHAO, LIANG;SETH, ARJUN;WIBOWO, NANI;ZHAO, CHUN-XIA;MITTER, NEENA;YU, CHENGZHONG;MIDDELBERG, ANTON P. J.	ABENSEE JEB, 2008, SEMIN IMMUNOL, V20, P101, DOI 10.1016/J.SMIM.2007.10.013;AGGARWAL P, 2009, ADV DRUG DELIVER REV, V61, P428, DOI 10.1016/J.ADDR.2009.03.009;AGRAWAL LOKESH, 2003, J IMMUNE BASED THER VACCINES, V1, P5, DOI 10.1186/1476-8518-1-5;AGUILAR JC, 2007, VACCINE, V25, P3752, DOI 10.1016/J.VACCINE.2007.01.111;AKAGI T, 2005, J CONTROL RELEASE, V108, P226, DOI 10.1016/J.JCONREL.2005.08.003;AK…	NANOTECHNOLOGY INCREASINGLY PLAYS A SIGNIFICANT ROLE IN VACCINE DEVELOPMENT. AS VACCINE DEVELOPMENT ORIENTATES TOWARD LESS IMMUNOGENIC "MINIMALIST" COMPOSITIONS, FORMULATIONS THAT BOOST ANTIGEN EFFECTIVENESS ARE INCREASINGLY NEEDED. THE USE OF NANOPARTICLES IN VACCINE FORMULATIONS ALLOWS NOT ONLY IMPROVED ANTIGEN STABILITY AND IMMUNOGENICITY, BUT ALSO TARGETED DELIVERY AND SLOW RELEASE. A NUMBER …				327	UNIV QUEENSLAND, AUSTRALIAN INST BIOENGN & NANOTECHNOL, ST LUCIA, QLD 4072, AUSTRALIA.; UNIV QUEENSLAND, QUEENSLAND ALLIANCE AGR & FOOD INNOVAT, ST LUCIA, QLD 4072, AUSTRALIA.;	UNIVERSITY OF QUEENSLAND; UNIVERSITY OF QUEENSLAND						2023-11-04	VACCINE; NANOPARTICLE; NANOTECHNOLOGY; ADJUVANT; NANOVACCINOLOGY	10.1016/j.vaccine.2013.11.069	REVIEW			1873-2518	A.MIDDELBERG@UQ.EDU.AU	337				297NE	Y		N	VIRUS-LIKE PARTICLES; MESOPOROUS SILICA NANOPARTICLES; TARGETING DENDRITIC CELLS; UNIQUE DEGRADATION BEHAVIOR; IRON-OXIDE NANOPARTICLES; IMMUNE-RESPONSES; IN-VITRO; DELIVERY-SYSTEMS; HUMAN-PAPILLOMAVIRUS; CARBON NANOTUBES	3	VACCINE	VACCINE	ENGLISH	205	HYBRID	WIBOWO, NANI/0000-0003-3204-2451; ZHAO, CHUN-XIA ROSIE/0000-0002-3365-3759; ZHAO, CHUN-XIA/0000-0002-3365-3759; YU, CHENGZHONG/0000-0003-3707-0785; MITTER, NEENA/0000-0001-6146-6179; FRIEND, JAMES/0000-0003-0416-2165; MIDDELBERG, ANTON/0000-0001-5922-5704	THE BOULEVARD, LANGFORD LANE, KIDLINGTON, OXFORD OX5 1GB, OXON, ENGLAND	JAN 9	11	OXFORD	24295808		J	ELSEVIER SCI LTD	2014	WIBOWO, NANI/J-2133-2014; ZHAO, CHUN-XIA ROSIE/I-4224-2012; ZHAO, CHUN-XIA/AAT-2168-2020; YU, CHENGZHONG/I-8663-2012; MITTER, NEENA/D-1862-2013; FRIEND, JAMES/N-3757-2016	MIDDELBERG, APJ (通讯作者)，UNIV QUEENSLAND, AUSTRALIAN INST BIOENGN & NANOTECHNOL, ST LUCIA, QLD 4072, AUSTRALIA.
CALVO P;REMUNANLOPEZ C;VILAJATO JL;ALONSO MJ	CALVO, P;REMUNANLOPEZ, C;VILAJATO, JL;ALONSO, MJ	ANONYMOUS, J APPL POLYM SCI;BODMEIER R, 1989, PHARMACEUT RES, V6, P413, DOI 10.1023/A:1015987516796;BODMEIER R, 1989, J PHARM SCI, V78, P964, DOI 10.1002/JPS.2600781117;BODMEIER R, 1989, DRUG DEV IND PHARM, V15, P1475, DOI 10.3109/03639048909062758;BORCHARD G, 1996, J CONTROL RELEASE, V39, P131, DOI 10.1016/0168-3659(95)00146-8;CALVO P, 1997, J APPL POLYM SCI, V63, P125, DOI 10.1002/(SICI)1097-46…	PURPOSE. THE AIM OF THIS STUDY WAS TO INVESTIGATE THE INTERACTION BETWEEN THE COMPONENTS OF NOVEL CHITOSAN (CS) AND CS/ETHYLENE OXIDE-PROPYLENE OXIDE BLOCK COPOLYMER (PEO-PPO) NANOPARTICLES AND TO EVALUATE THEIR POTENTIAL FOR THE ASSOCIATION AND CONTROLLED RELEASE OF PROTEINS AND VACCINES. METHODS. THE PRESENCE OF PEO-PPO ON THE SURFACE OF THE NANOPARTICLES AND ITS INTERACTION WITH THE CS WAS IDE…				1431	UNIV SANTIAGO DE COMPOSTELA,SCH PHARM,DEPT PHARM & PHARMACEUT TECHNOL,SANTIAGO COMPOSTE 15706,SPAIN.;	UNIVERSIDADE DE SANTIAGO DE COMPOSTELA						2023-11-04	CHITOSAN; ETHYLENE OXIDE PROPYLENE OXIDE BLOCK COPOLYMER; NANOPARTICLES; VACCINE DELIVERY; PROTEIN DELIVERY; IONIC GELATION	10.1023/A:1012128907225	ARTICLE					1436				YD502				ABSORPTION ENHANCERS; DRUG ABSORPTION; NASAL DELIVERY; PEPTIDE DRUGS; ORAL DELIVERY; IN-VITRO	10	PHARMACEUT RES	PHARM. RES.	ENGLISH	18		ALONSO, MARIA JOSE/0000-0001-7187-9567; REMUNAN-LOPEZ, CARMEN/0000-0002-3460-7121	233 SPRING ST, NEW YORK, NY 10013	OCT	6	NEW YORK	9358557		J	PLENUM PUBL CORP	1997	ALONSO, MARIA JOSE/K-3893-2014; REMUÑÁN-LÓPEZ, CARMEN/GYD-4625-2022
KANEKIYO M;WEI CJ;YASSINE HM;MCTAMNEY PM;BOYINGTON JC;WHITTLE JRR;RAO SS;KONG WP;WANG LS;NABEL GJ	KANEKIYO, MASARU;WEI, CHIH-JEN;YASSINE, HADI M.;MCTAMNEY, PATRICK M.;BOYINGTON, JEFFREY C.;WHITTLE, JAMES R. R.;RAO, SRINIVAS S.;KONG, WING-PUI;WANG, LINGSHU;NABEL, GARY J.	BACHMANN MF, 1997, ANNU REV IMMUNOL, V15, P235, DOI 10.1146/ANNUREV.IMMUNOL.15.1.235;CHO KJ, 2009, J MOL BIOL, V390, P83, DOI 10.1016/J.JMB.2009.04.078;CORTI D, 2011, SCIENCE, V333, P850, DOI 10.1126/SCIENCE.1205669;CORTI D, 2010, J CLIN INVEST, V120, P1663, DOI 10.1172/JCI41902;EKIERT DC, 2012, NATURE, V489, P526, DOI 10.1038/NATURE11414;EKIERT DC, 2011, SCIENCE, V333, P843, DOI 10.1126/SCIENCE.…	INFLUENZA VIRUSES POSE A SIGNIFICANT THREAT TO THE PUBLIC AND ARE A BURDEN ON GLOBAL HEALTH SYSTEMS(1,2). EACH YEAR, INFLUENZA VACCINES MUST BE RAPIDLY PRODUCED TO MATCH CIRCULATING VIRUSES, A PROCESS CONSTRAINED BY DATED TECHNOLOGY AND VULNERABLE TO UNEXPECTED STRAINS EMERGING FROM HUMANS AND ANIMAL RESERVOIRS. HERE WE USE KNOWLEDGE OF PROTEIN STRUCTURE TO DESIGN SELF-ASSEMBLING NANOPARTICLES TH…				102	NIAID, VACCINE RES CTR, NIH, BETHESDA, MD 20892 USA.;	NATIONAL INSTITUTES OF HEALTH (NIH) - USA; NIH NATIONAL INSTITUTE OF ALLERGY & INFECTIOUS DISEASES (NIAID)						2023-11-04		10.1038/nature12202	ARTICLE				GARY.NABEL@SANOFI.COM	+		INTRAMURAL RESEARCH PROGRAM OF THE VACCINE RESEARCH CENTER, NIAID, NATIONAL INSTITUTES OF HEALTH	WE THANK H. ANDERSEN, A. TAYLOR, A. ZAJAC AND C. CHIEDI FOR HELP WITH THE ANIMAL STUDIES; U. BAXA, K. NAGASHIMA AND A. HARNED FOR ELECTRON MICROSCOPY STUDIES; X. CHEN FOR TECHNICAL SUPPORT; A. PANET, B. GRAHAM, R. SCHWARTZ AND MEMBERS OF THE NABEL LAB FOR DISCUSSIONS; S. SUN AND M. ROSSMANN FOR TECHNICAL AND CONCEPTUAL ADVICE; A. TISLERICS, B. HARTMAN AND J. FARRAR FOR MANUSCRIPT PREPARATION. THE…	176ED	Y		N	A VIRUSES; HEMAGGLUTININ; EPITOPE; IMMUNOGENICITY; VACCINATION; RECOGNIZES; INDUCTION; FERRITIN; IMMUNITY; PROTEIN	7456	NATURE	NATURE	ENGLISH	33	GREEN ACCEPTED	KANEKIYO, MASARU/0000-0001-5767-1532; YASSINE, HADI M./0000-0001-7592-2788	MACMILLAN BUILDING, 4 CRINAN ST, LONDON N1 9XW, ENGLAND	JUL 4	7	LONDON	23698367		J	NATURE PUBLISHING GROUP	2013	YIN, WEI-CHIH/GVT-5734-2022; KANEKIYO, MASARU/Y-9820-2018; CHENG, YUSHAO/E-6256-2011; YASSINE, HADI M./AAW-6475-2020	NABEL, GJ (通讯作者)，SANOFI, 640 MEM DR, CAMBRIDGE, MA 02139 USA.
FIFIS T;GAMVRELLIS A;CRIMEEN-IRWIN B;PIETERSZ GA;LI J;MOTTRAM PL;MCKENZIE IFC;PLEBANSKI M	FIFIS, T;GAMVRELLIS, A;CRIMEEN-IRWIN, B;PIETERSZ, GA;LI, J;MOTTRAM, PL;MCKENZIE, IFC;PLEBANSKI, M	ADA G, 2001, NEW ENGL J MED, V345, P1042, DOI 10.1056/NEJMRA011223;ALLSOPP CEM, 1996, EUR J IMMUNOL, V26, P1951, DOI 10.1002/EJI.1830260841;BERINSTEIN NL, 2002, J CLIN ONCOL, V20, P2197, DOI 10.1200/JCO.2002.08.017;BROWN GV, 1999, PARASSITOLOGIA, VOL 41, NOS 1-3, SEPTEMBER 1999, P429;DAEMEN T, 2003, VACCINE, V21, P1082, DOI 10.1016/S0264-410X(02)00558-3;FALO LD, 1995, NAT MED, V1, P649, DOI 10.10…	INFECTION CAN PROTECT AGAINST SUBSEQUENT DISEASE BY INDUCTION OF BOTH HUMORAL AND CELLULAR IMMUNITY, BUT INERT PROTEIN-BASED VACCINES ARE NOT AS EFFECTIVE. IN THIS STUDY, WE PRESENT A NEW VACCINE DESIGN, WITH AG COVALENTLY CONJUGATED TO SOLID CORE NANO-BEADS OF NARROWLY DEFINED SIZE (0.04-0.05 MUM) THAT LOCALIZE TO DENDRITIC CELLS (DEC205(+) CD40(+), CD86(+)) IN DRAINING LYMPH NODES, INDUCING HIG…				3148	AUSTIN HOSP, AUSTIN RES INST, HEIDELBERG, VIC 3084, AUSTRALIA.;	FLOREY INSTITUTE OF NEUROSCIENCE & MENTAL HEALTH; AUSTIN RESEARCH INSTITUTE						2023-11-04		10.4049/jimmunol.173.5.3148	ARTICLE			1550-6606	MPLEBANS@ARI.UNIMELB.EDU.AU	3154				849HR				SURFACE-CONNECTED COMPARTMENTS; CYTOTOXIC T-LYMPHOCYTES; DENDRITIC CELLS; FUSION PROTEIN; ANTIGEN; IMMUNITY; PATHWAY; IMMUNIZATION; ADJUVANTS; INFECTION	5	J IMMUNOL	J. IMMUNOL.	ENGLISH	26	BRONZE	PLEBANSKI, MAGDALENA/0000-0001-6889-3667	9650 ROCKVILLE PIKE, BETHESDA, MD 20814 USA	SEP 1	7	BETHESDA	15322175		J	AMER ASSOC IMMUNOLOGISTS	2004	PLEBANSKI, MAGDALENA/AAU-3144-2021	PLEBANSKI, M (通讯作者)，AUSTIN & REPATRIAT MED CTR, AUSTIN RES INST, VACCINE DEV & INFECT DIS UNIT, HEIDELBERG, VIC 3084, AUSTRALIA.
MAHAPATRO A;SINGH DK	MAHAPATRO, ANIL;SINGH, DINESH K.	ASLANI P, 1996, J CONTROL RELEASE, V42, P75, DOI 10.1016/0168-3659(96)01369-7;BOUDAD H, 2001, INT J PHARMACEUT, V218, P113, DOI 10.1016/S0378-5173(01)00622-6;CALVO P, 1997, PHARMACEUT RES, V14, P1431, DOI 10.1023/A:1012128907225;CARRASQUILLO KG, 2001, J CONTROL RELEASE, V76, P199, DOI 10.1016/S0168-3659(01)00430-8;CHAKRABORTY C, 2009, J NEURO-ONCOL, V93, P285, DOI 10.1007/S11060-008-9759-2;CHEN Y…	BIODEGRADABLE NANOPARTICLES (NPS) ARE GAINING INCREASED ATTENTION FOR THEIR ABILITY TO SERVE AS A VIABLE CARRIER FOR SITE SPECIFIC DELIVERY OF VACCINES, GENES, DRUGS AND OTHER BIOMOLECULES IN THE BODY. THEY OFFER ENHANCED BIOCOMPATIBILITY, SUPERIOR DRUG/VACCINE ENCAPSULATION, AND CONVENIENT RELEASE PROFILES FOR A NUMBER OF DRUGS, VACCINES AND BIOMOLECULES TO BE USED IN A VARIETY OF APPLICATIONS I…	55				WINSTON SALEM STATE UNIV, DEPT LIFE SCI, WINSTON SALEM, NC 27110 USA.; WICHITA STATE UNIV, BIOENGN PROGRAM, WICHITA, KS 67260 USA.; WICHITA STATE UNIV, DEPT IND & MFG ENGN, WICHITA, KS 67260 USA.;	WINSTON-SALEM STATE UNIVERSITY; WICHITA STATE UNIVERSITY; WICHITA STATE UNIVERSITY						2023-11-04	BIODEGRADABLE; NANOPARTICLES; POLYESTERS; VACCINE DELIVERY; DRUG DELIVERY; GENE DELIVERY	10.1186/1477-3155-9-55	REVIEW				SINGHD@WSSU.EDU			NATIONAL CENTER ON MINORITY HEALTH AND HEALTH DISPARITIES [P20MD002303]; NATIONAL INSTITUTE OF GENERAL MEDICAL SCIENCES OF NIH [SC3GM084802]; WINSTON-SALEM STATE UNIVERSITY'S CENTER OF EXCELLENCE FOR THE ELIMINATION OF HEALTH DISPARITIES	THE WORK DESCRIBED WAS SUPPORTED BY AWARD NUMBER P20MD002303 FROM THE NATIONAL CENTER ON MINORITY HEALTH AND HEALTH DISPARITIES, AND SC3GM084802 FROM NATIONAL INSTITUTE OF GENERAL MEDICAL SCIENCES OF NIH TO DKS. THE CONTENT IS SOLELY THE RESPONSIBILITY OF THE AUTHORS AND DOES NOT NECESSARILY REPRESENT THE OFFICIAL VIEWS OF THE NATIONAL CENTER ON MINORITY HEALTH AND HEALTH DISPARITIES OR NIGMS OR …	860JW				BLOOD-BRAIN-BARRIER; POLYMERIC NANOPARTICLES; TISSUE DISTRIBUTION; POLY(LACTIDE-CO-GLYCOLIDE) MICROSPHERES; NANOCAPSULE FORMATION; PLGA NANOPARTICLES; PROTEIN DELIVERY; RELEASE; CARRIERS; SYSTEM		J NANOBIOTECHNOL	J. NANOBIOTECHNOL.	ENGLISH	68	GREEN PUBLISHED, GOLD		236 GRAYS INN RD, FLOOR 6, LONDON WC1X 8HL, ENGLAND	NOV 28	11	LONDON	22123084		J	BIOMED CENTRAL LTD	2011		SINGH, DK (通讯作者)，WINSTON SALEM STATE UNIV, DEPT LIFE SCI, 601 S MLK JR DR WINSTON SALEM, WINSTON SALEM, NC 27110 USA.
NIIKURA K;MATSUNAGA T;SUZUKI T;KOBAYASHI S;YAMAGUCHI H;ORBA Y;KAWAGUCHI A;HASEGAWA H;KAJINO K;NINOMIYA T;IJIRO K;SAWA H	NIIKURA, KENICHI;MATSUNAGA, TATSUYA;SUZUKI, TADAKI;KOBAYASHI, SHINTARO;YAMAGUCHI, HIROKI;ORBA, YASUKO;KAWAGUCHI, AKIRA;HASEGAWA, HIDEKI;KAJINO, KIICHI;NINOMIYA, TAKAFUMI;IJIRO, KUNIHARU;SAWA, HIROFUMI	ALKILANY AM, 2013, ACCOUNTS CHEM RES, V46, P650, DOI 10.1021/AR300015B;ALKILANY AM, 2010, J NANOPART RES, V12, P2313, DOI 10.1007/S11051-010-9911-8;ARNIDA, 2011, EUR J PHARM BIOPHARM, V77, P417, DOI 10.1016/J.EJPB.2010.11.010;BANCHEREAU J, 2000, ANNU REV IMMUNOL, V18, P767, DOI 10.1146/ANNUREV.IMMUNOL.18.1.767;BASTUS NG, 2009, ACS NANO, V3, P1335, DOI 10.1021/NN8008273;CASALS E, 2010, ACS NANO, V…	THIS PAPER DEMONSTRATES HOW THE SHAPE AND SIZE OF GOLD NANOPARTICLES (AUNPS) AFFECT IMMUNOLOGICAL RESPONSES IN VIVO AND IN VITRO FOR THE PRODUCTION OF ANTIBODIES FOR WEST NILE VIRUS (WNV). WE PREPARED SPHERICAL (20 AND 40 NM IN DIAMETER), ROD (40 X 10 NM), AND CUBIC (40 X 40 X 40 NM) AUNPS AS ADJUVANTS AND COATED THEM WITH WNV ENVELOPE (E) PROTEIN. WE MEASURED ANTI-WNVE ANTIBODIES AFTER INOCULATI…				3926	HOKKAIDO UNIV, RIES, SAPPORO, HOKKAIDO 0010021, JAPAN.; HOKKAIDO UNIV, GRAD SCH CHEM SCI & ENGN, SAPPORO, HOKKAIDO 0608628, JAPAN.; NATL INST INFECT DIS, DEPT PATHOL, TOKYO 1628640, JAPAN.; HOKKAIDO UNIV, RES CTR ZOONOSIS CONTROL, DIV MOL PATHOBIOL, SAPPORO, HOKKAIDO 0010020, JAPAN.; HOKKAIDO UNIV, GLOBAL COE PROGRAM, SAPPORO, HOKKAIDO 0600818, JAPAN.; HOKKAIDO UNIV, RES CTR ZOONOSIS CONTROL, DIV…	HOKKAIDO UNIVERSITY; HOKKAIDO UNIVERSITY; NATIONAL INSTITUTE OF INFECTIOUS DISEASES (NIID); HOKKAIDO UNIVERSITY; HOKKAIDO UNIVERSITY; HOKKAIDO UNIVERSITY; SAPPORO MEDICAL UNIVERSITY						2023-11-04	GOLD NANOPARTICLE; VACCINE; COLLOID; WEST NILE VIRUS; CYTOKINE; ANTIBODY; SHAPE DEPENDENCE	10.1021/nn3057005	ARTICLE			1936-086X	KNLIKURA@POLY.ES.HOKUDAL.AC.JP	3938		CABINET OFFICE, GOVERNMENT OF JAPAN; JAPAN SOCIETY FOR THE PROMOTION OF SCIENCE (JSPS); MINISTRY OF EDUCATION, CULTURE, SPORTS, SCIENCE, AND TECHNOLOGY (MEXT); MINISTRY OF HEALTH, LABOR AND WELFARE, JAPAN; "NANOTECHNOLOGY NETWORK JAPAN" PROGRAM; JAPAN INITIATIVE FOR GLOBAL RESEARCH NETWORK ON INFECTIOUS DISEASES (J-GRID), MEXT JAPAN; GRANTS-IN-AID FOR SCIENTIFIC RESEARCH [24880002] FUNDING SOURCE…	WE GRATEFULLY ACKNOWLEDGE THE CABINET OFFICE, GOVERNMENT OF JAPAN AND THE JAPAN SOCIETY FOR THE PROMOTION OF SCIENCE (JSPS) FOR FINANCIAL SUPPORT THROUGH THE FIRST PROGRAM, GRANTS FROM THE MINISTRY OF EDUCATION, CULTURE, SPORTS, SCIENCE, AND TECHNOLOGY (MEXT) AND THE MINISTRY OF HEALTH, LABOR AND WELFARE, JAPAN. A PART OF THIS WORK WAS CONDUCTED AT HOKKAIDO INNOVATION THROUGH NANOTECHNOLOGY SUPPO…	156XD	Y		N	WEST-NILE-VIRUS; DENDRITIC CELLS; NALP3 INFLAMMASOME; SILVER NANOPARTICLES; NLRP3 INFLAMMASOME; SURFACE-CHEMISTRY; MAMMALIAN-CELLS; CELLULAR UPTAKE; ADJUVANT; ANTIBODIES	5	ACS NANO	ACS NANO	ENGLISH	63		SAWA, HIROFUMI/0000-0003-2569-2755; KOBAYASHI, SHINTARO/0000-0002-8735-5722; SUZUKI, TADAKI/0000-0002-3820-9542	1155 16TH ST, NW, WASHINGTON, DC 20036 USA	MAY	13	WASHINGTON	23631767		J	AMER CHEMICAL SOC	2013	SAWA, HIROFUMI/F-6954-2012; KOBAYASHI, SHINTARO/AFR-4313-2022; HASEGAWA, HIDEKI/C-7978-2014; SAWA, HIROFUMI/AAW-8816-2021; SUZUKI, TADAKI/ABH-2661-2020; KAJINO, KIICHI/F-6873-2012; ORBA, YASUKO/F-6888-2012	NIIKURA, K (通讯作者)，HOKKAIDO UNIV, RIES, N21W10, SAPPORO, HOKKAIDO 0010021, JAPAN.
SCHOENMAKER L;WITZIGMANN D;KULKARNI JA;VERBEKE R;KERSTEN G;JISKOOT W;CROMMELIN DJA	SCHOENMAKER, LINDE;WITZIGMANN, DOMINIK;KULKARNI, JAYESH A.;VERBEKE, REIN;KERSTEN, GIDEON;JISKOOT, WIM;CROMMELIN, DAAN J. A.	ABDELWAHED W, 2006, ADV DRUG DELIVER REV, V58, P1688, DOI 10.1016/J.ADDR.2006.09.017;ARTETA MY, 2018, P NATL ACAD SCI USA, V115, PE3351, DOI 10.1073/PNAS.1720542115;AYAT NR, 2019, NUCLEIC ACID THER, V29, P195, DOI 10.1089/NAT.2019.0784;BADEN LR, 2021, NEW ENGL J MED, V384, P403, DOI 10.1056/NEJMOA2035389;BALL RL, 2017, INT J NANOMED, V12, P305, DOI 10.2147/IJN.S123062;BLOOM K, 2021, GENE THER, V2…	A DRAWBACK OF THE CURRENT MRNA-LIPID NANOPARTICLE (LNP) COVID-19 VACCINES IS THAT THEY HAVE TO BE STORED AT (ULTRA)LOW TEMPERATURES. UNDERSTANDING THE ROOT CAUSE OF THE INSTABILITY OF THESE VACCINES MAY HELP TO RATIONALLY IMPROVE MRNA-LNP PRODUCT STABILITY AND THEREBY EASE THE TEMPERATURE CONDITIONS FOR STORAGE. IN THIS REVIEW WE DISCUSS PROPOSED STRUCTURES OF MRNA-LNPS, FACTORS THAT IMPACT MRNA-…	120586				LEIDEN UNIV, LEIDEN ACAD CTR DRUG RES, DIV BIOTHERAPEUT, NL-2300 RA LEIDEN, NETHERLANDS.; UNIV BRITISH COLUMBIA, DEPT BIOCHEM & MOL BIOL, 2350 HLTH SCI MALL, VANCOUVER, BC V6T 1Z3, CANADA.; UNIV BRITISH COLUMBIA, NANOMED INNOVAT NETWORK NMIN, VANCOUVER, BC, CANADA.; UNIV GHENT, FAC PHARM, GHENT RES GRP NANOMED, OTTERGEMSESTEENWEG 460, B-9000 GHENT, BELGIUM.; CORIOLIS PHARMA, FRAUNHOFERSTR 18B, D-…	LEIDEN UNIVERSITY; LEIDEN UNIVERSITY - EXCL LUMC; UNIVERSITY OF BRITISH COLUMBIA; UNIVERSITY OF BRITISH COLUMBIA; GHENT UNIVERSITY; UTRECHT UNIVERSITY						2023-11-04	COVID-19; LIPID NANOPARTICLE (LNP); LYOPHILIZATION; MRNA; SHELF LIFE; STORAGE STABILITY; STRUCTURE; VACCINE	10.1016/j.ijpharm.2021.120586	REVIEW	APR 2021		1873-3476	W.JISKOOT@LACDR.LEIDENUNIV.NL; D.J.A.CROMMELIN@UU.NL					SD2PA	Y		N	LONG-TERM STORAGE; PHOSPHODIESTER BONDS; SIRNA; FORMULATIONS; DEGRADATION; INFLUENZA; PATHWAYS; DELIVERY; ERA; DNA		INT J PHARMACEUT	INT. J. PHARM.	ENGLISH	95	GREEN PUBLISHED, HYBRID, GREEN ACCEPTED	SCHOENMAKER, LINDE/0000-0001-9879-1004	RADARWEG 29, 1043 NX AMSTERDAM, NETHERLANDS	MAY 15	13	AMSTERDAM	33839230		J	ELSEVIER	2021		JISKOOT, W (通讯作者)，LEIDEN UNIV, LEIDEN ACAD CTR DRUG RES, DIV BIOTHERAPEUT, EINSTEINWEG 55, NL-2333 CC LEIDEN, NETHERLANDS.; CROMMELIN, DJA (通讯作者)，UNIV UTRECHT, FAC SCI, DEPT PHARMACEUT, UNIV WEG 99, NL-3584 CG UTRECHT, NETHERLANDS.
TENCHOV R;BIRD R;CURTZE AE;ZHOU QQ	TENCHOV, RUMIANA;BIRD, ROBERT;CURTZE, ALLISON E.;ZHOU, QIONGQIONG	ACOSTA E, 2009, CURR OPIN COLLOID IN, V14, P3, DOI 10.1016/J.COCIS.2008.01.002;ADAMS D, 2018, NEW ENGL J MED, V379, P11, DOI 10.1056/NEJMOA1716153;AKINC A, 2019, NAT NANOTECHNOL, V14, P1084, DOI 10.1038/S41565-019-0591-Y;AL-JAMAL WT, 2011, ACCOUNTS CHEM RES, V44, P1094, DOI 10.1021/AR200105P;ALKANONYUKSEL H, 1996, J PHARM SCI, V85, P486, DOI 10.1021/JS950407F;ALLEN TM, 2013, ADV DRUG DELIVER REV,…	LIPID NANOPARTICLES (LNPS) HAVE EMERGED ACROSS THE PHARMACEUTICAL INDUSTRY AS PROMISING VEHICLES TO DELIVER A VARIETY OF THERAPEUTICS. CURRENTLY IN THE SPOTLIGHT AS VITAL COMPONENTS OF THE COVID-19 MRNA VACCINES, LNPS PLAY A KEY ROLE IN EFFECTIVELY PROTECTING AND TRANSPORTING MRNA TO CELLS. LIPOSOMES, AN EARLY VERSION OF LNPS, ARE A VERSATILE NANOMEDICINE DELIVERY PLATFORM. A NUMBER OF LIPOSOMAL …				16982	CAS, DIV AMER CHEM SOC, COLUMBUS, OH 43210 USA.;	AMERICAN CHEMICAL SOCIETY						2023-11-04	LIPID NANOPARTICLE; LIPOSOME; CATIONIC LIPID; SOLID LIPID NANOPARTICLE; NANOSTRUCTURED LIPID CARRIER; IMMUNOLIPOSOME; "STEALTH" LIPOSOME; DRUG DELIVERY	10.1021/acsnano.1c04996	REVIEW			1936-086X	QZHOU@CAS.ORG	17015				YN2TJ	Y		Y	TEMPERATURE-SENSITIVE LIPOSOME; STIMULI-RESPONSIVE NANOCARRIERS; CONTROLLED DRUG-DELIVERY; PHASE-II TRIAL; GENE-TRANSFER; FOLATE RECEPTOR; AMPHOTERICIN-B; THERAPEUTIC-EFFICACY; CLINICAL TRANSLATION; MONOCLONAL-ANTIBODY	11	ACS NANO	ACS NANO	ENGLISH	269		ZHOU, QIONGQIONG/0000-0001-6711-369X	1155 16TH ST, NW, WASHINGTON, DC 20036 USA	NOV 23	34	WASHINGTON	34181394		J	AMER CHEMICAL SOC	2021		ZHOU, QQ (通讯作者)，CAS, DIV AMER CHEM SOC, COLUMBUS, OH 43210 USA.
YANG R;XU J;XU LG;SUN XQ;CHEN Q;ZHAO YH;PENG R;LIU Z	YANG, RONG;XU, JUN;XU, LIGENG;SUN, XIAOQI;CHEN, QIAN;ZHAO, YUHUAN;PENG, RUI;LIU, ZHUANG	BETTS MR, 2003, J IMMUNOL METHODS, V281, P65, DOI 10.1016/S0022-1759(03)00265-5;BLONDER J, 2006, NAT PROTOC, V1, P2784, DOI 10.1038/NPROT.2006.359;BRANCA MA, 2016, NAT BIOTECHNOL, V34, P1019, DOI 10.1038/NBT.3690;BRUNDA MJ, 1993, J EXP MED, V178, P1223, DOI 10.1084/JEM.178.4.1223;CARRENO BM, 2013, J CLIN INVEST, V123, P3383, DOI 10.1172/JCI68395;CARRILLO-CONDE B, 2011, MOL PHARMACEUT, V8, P1877, …	TUMOR VACCINES FOR CANCER PREVENTION AND TREATMENT HAVE ATTRACTED TREMENDOUS INTERESTS IN THE AREA OF CANCER IMMUNOTHERAPY IN RECENT YEARS. IN THIS WORK, WE PRESENT A STRATEGY TO CONSTRUCT CANCER VACCINES BY ENCAPSULATING IMMUNE-ADJUVANT NANOPARTICLES WITH CANCER CELL MEMBRANES MODIFIED BY MANNOSE. POLY(D,L-LACTIDE-CO-GLYCOLIDE) NANOPARTICLES ARE FIRST LOADED WITH TOLL-LIKE RECEPTOR 7 AGONIST, IM…				5121	SOOCHOW UNIV, INST FUNCT NANO & SOFT MAT FUNSOM, JIANGSU KEY LAB CARBON BASED FUNCT MAT & DEVICES, SUZHOU 215123, JIANGSU, PEOPLES R CHINA.;	SOOCHOW UNIVERSITY - CHINA						2023-11-04	VACCINATION; CANCER CELL MEMBRANE; CANCER IMMUNOTHERAPY; CHECKPOINT BLOCKADE; MANNOSE MODIFICATION	10.1021/acsnano.7b09041	ARTICLE			1936-086X	LGXU@SUDA.EDU.CN; RPENG@SUDA.EDU.CN; ZLIU@SUDA.EDU.CN	5129		NATIONAL RESEARCH PROGRAMS FROM MINISTRY OF SCIENCE AND TECHNOLOGY (MOST) OF CHINA [2016YFA0201200]; NATIONAL NATURAL SCIENCE FOUNDATION OF CHINA [51525203, 51761145041]; COLLABORATIVE INNOVATION CENTER OF SUZHOU NANO SCIENCE AND TECHNOLOGY, THE "111" PROGRAM OF THE MINISTRY OF EDUCATION (MOE) OF CHINA; PRIORITY ACADEMIC PROGRAM DEVELOPMENT (PAPD) OF JIANGSU HIGHER EDUCATION INSTITUTIONS	THIS WORK WAS SUPPORTED BY THE NATIONAL RESEARCH PROGRAMS FROM MINISTRY OF SCIENCE AND TECHNOLOGY (MOST) OF CHINA (2016YFA0201200), THE NATIONAL NATURAL SCIENCE FOUNDATION OF CHINA (51525203, 51761145041), COLLABORATIVE INNOVATION CENTER OF SUZHOU NANO SCIENCE AND TECHNOLOGY, THE "111" PROGRAM OF THE MINISTRY OF EDUCATION (MOE) OF CHINA, AND A PROJECT FUNDED BY THE PRIORITY ACADEMIC PROGRAM DEVEL…	GL1YM	Y		N	DENDRITIC CELLS; CHECKPOINT BLOCKADE; POLYMERIC NANOPARTICLES; IMMUNE-RESPONSE; IMMUNOTHERAPY; ANTITUMOR; DELIVERY; VACCINES; SYSTEM; IDENTIFICATION	6	ACS NANO	ACS NANO	ENGLISH	55		CHEN, QIAN/0000-0002-1487-5479; LIU, ZHUANG/0000-0002-1629-1039; XU, LIGENG/0000-0003-4946-2567; SUN, XIAOQI/0000-0003-0752-1928	1155 16TH ST, NW, WASHINGTON, DC 20036 USA	JUN	9	WASHINGTON	29771487		J	AMER CHEMICAL SOC	2018	CHEN, QIAN/R-1324-2019; LIU, ZHUANG/H-4352-2011; CHEN, QIAN/R-3275-2019; XU, LIGENG/F-9844-2013; SUN, XIAOQI/D-9875-2019	XU, LG; PENG, R; LIU, Z (通讯作者)，SOOCHOW UNIV, INST FUNCT NANO & SOFT MAT FUNSOM, JIANGSU KEY LAB CARBON BASED FUNCT MAT & DEVICES, SUZHOU 215123, JIANGSU, PEOPLES R CHINA.
PEEK LJ;MIDDAUGH CR;BERKLAND C	PEEK, LAURA J.;MIDDAUGH, C. RUSSELL;BERKLAND, CORY	AKIYOSHI K, 1998, J CONTROL RELEASE, V54, P313, DOI 10.1016/S0168-3659(98)00017-0;ALVING C R, 1980, PROG CLIN BIOL RES, V47, P339;ALVING CR, 1995, ANN NY ACAD SCI, V754, P143, DOI 10.1111/J.1749-6632.1995.TB44447.X;ALVING CR, 1991, J IMMUNOL METHODS, V140, P1, DOI 10.1016/0022-1759(91)90120-5;AMARA RR, 2002, VACCINE, V20, P1949, DOI 10.1016/S0264-410X(02)00076-2;ANONYMOUS, 2006, TEMP SENS VACC;AN…	WITH VERY FEW ADJUVANTS CURRENTLY BEING USED IN MARKETED HUMAN VACCINES, A CRITICAL NEED EXISTS FOR NOVEL IMMUNOPOTENTIATORS AND DELIVERY VEHICLES CAPABLE OF ELICITING HUMORAL, CELLULAR AND MUCOSAL IMMUNITY. SUCH CRUCIAL VACCINE COMPONENTS COULD FACILITATE THE DEVELOPMENT OF NOVEL VACCINES FOR VIRAL AND PARASITIC INFECTIONS, SUCH AS HEPATITIS, HIV, MALARIA, CANCER, ETC. IN THIS REVIEW, WE DISCUSS…				915	UNIV KANSAS, DEPT PHARMACEUT CHEM, LAWRENCE, KS 66047 USA.; UNIV KANSAS, DEPT CHEM & PETR ENGN, LAWRENCE, KS 66047 USA.;	UNIVERSITY OF KANSAS; UNIVERSITY OF KANSAS						2023-11-04	ADJUVANT; IMMUNOPOTENTIATOR; HUMORAL IMMUNITY; CELLULAR IMMUNITY; IMMUNIZATION; NANOPARTICLE; ANTIGEN	10.1016/j.addr.2007.05.017	REVIEW			1872-8294	BERKLAND@KU.EDU	928				305VI				VIRUS-LIKE PARTICLES; HEPATITIS-B-VACCINE; T-CELL RESPONSES; PHASE-I TRIAL; MF59-ADJUVANTED INFLUENZA VACCINE; ASSEMBLED HYDROGEL NANOPARTICLE; PLASMODIUM-FALCIPARUM MALARIA; HUMAN-PAPILLOMAVIRUS TYPE-16; ADENOVIRUS-VECTORED NASAL; COLONY-STIMULATING FACTOR	8	ADV DRUG DELIVER REV	ADV. DRUG DELIV. REV.	ENGLISH	195	GREEN PUBLISHED, BRONZE		RADARWEG 29, 1043 NX AMSTERDAM, NETHERLANDS	MAY 22	14	AMSTERDAM	18325628		J	ELSEVIER	2008		BERKLAND, C (通讯作者)，2030 BECKER DR, LAWRENCE, KS 66047 USA.
SHIN MD;SHUKLA S;CHUNG YH;BEISS V;CHAN SK;ORTEGA-RIVERA OA;WIRTH DM;CHEN A;SACK M;POKORSKI JK;STEINMETZ NF	SHIN, MATTHEW D.;SHUKLA, SOURABH;CHUNG, YOUNG HUN;BEISS, VERONIQUE;CHAN, SOO KHIM;ORTEGA-RIVERA, OSCAR A.;WIRTH, DAVID M.;CHEN, ANGELA;SACK, MARKUS;POKORSKI, JONATHAN K.;STEINMETZ, NICOLE F.	AHMED SF, 2020, VIRUSES-BASEL, V12, DOI 10.3390/V12030254;ALBERER M, 2017, LANCET, V390, P1511, DOI 10.1016/S0140-6736(17)31665-3;ANDERSEN KG, 2020, NAT MED, V26, P450, DOI 10.1038/S41591-020-0820-9;ANONYMOUS, 2005, THREAT PAND INFL AR;ANONYMOUS, 2020, BAT BIOT US TOB MAK;ANONYMOUS, 2020, DEV LOW COST ACCESS;ANONYMOUS, NAT COMMUN;ANONYMOUS, 2020, IMMUNE PHENOTYPING B, DOI DOI 10.1101/2020.03.12.2…	THIS REVIEW HIGHLIGHTS CURRENT APPROACHES TO COVID-19 VACCINE DEVELOPMENT, HIGHLIGHTING THE ROLE OF NANOTECHNOLOGY, MANUFACTURING AND DISTRIBUTION. THE COVID-19 PANDEMIC HAS INFECTED MILLIONS OF PEOPLE WITH NO CLEAR SIGNS OF ABATEMENT OWING TO THE HIGH PREVALENCE, LONG INCUBATION PERIOD AND LACK OF ESTABLISHED TREATMENTS OR VACCINES. VACCINES ARE THE MOST PROMISING SOLUTION TO MITIGATE NEW VIRAL …				646	UNIV CALIF SAN DIEGO, DEPT NANOENGN, LA JOLLA, CA 92093 USA.; UNIV CALIF SAN DIEGO, DEPT BIOENGN, LA JOLLA, CA 92093 USA.; UNIV CALIF SAN DIEGO, CTR NANOIMMUNOENGN, LA JOLLA, CA 92093 USA.; UNIV CALIF SAN DIEGO, INST MAT DISCOVERY & DESIGN, LA JOLLA, CA 92093 USA.; UNIV CALIF SAN DIEGO, DEPT RADIOL, LA JOLLA, CA 92093 USA.; UNIV CALIF SAN DIEGO, MOORES CANC CTR, LA JOLLA, CA 92093 USA.; PRO SPR G…	UNIVERSITY OF CALIFORNIA SYSTEM; UNIVERSITY OF CALIFORNIA SAN DIEGO; UNIVERSITY OF CALIFORNIA SYSTEM; UNIVERSITY OF CALIFORNIA SAN DIEGO; UNIVERSITY OF CALIFORNIA SYSTEM; UNIVERSITY OF CALIFORNIA SAN DIEGO; UNIVERSITY OF CALIFORNIA SYSTEM; UNIVERSITY OF CALIFORNIA SAN DIEGO; UNIVERSITY OF CALIFORNIA SYSTEM; UNIVERSITY OF CALIFORNIA SAN DIEGO; UNIVERSITY OF CALIFORNIA SYSTEM; UNIVERSITY OF CALIFOR…						2023-11-04		10.1038/s41565-020-0737-y	REVIEW	JUL 2020		1748-3395	NSTEINMETZ@UCSD.EDU	655		NATIONAL SCIENCE FOUNDATION [NSF CMMI-2027668]; CBI TRAINING PROGRAM [NIH T32GM135142]; UC MEXUS-CONACYT POSTDOCTORAL FELLOWSHIP	THIS WORK IS SUPPORTED BY A GRANT FROM THE NATIONAL SCIENCE FOUNDATION NSF CMMI-2027668 (TO J.K.P. AND N.F.S.). M.S. WAS SUPPORTED IN PART BY CBI TRAINING PROGRAM NIH T32GM135142. O.A.O.R. IS SUPPORTED BY A UC MEXUS-CONACYT POSTDOCTORAL FELLOWSHIP.	MW4ST	Y		N	CORONAVIRUS; NANOPARTICLES; PARTICLES; EPITOPES; DELIVERY	8	NAT NANOTECHNOL	NAT. NANOTECHNOL.	ENGLISH	102	BRONZE	SACK, MARKUS/0000-0002-7380-9228; POKORSKI, JONATHAN/0000-0001-5869-6942; CHEN, ANGELA/0000-0002-6698-9996; BEISS, VERONIQUE/0000-0002-0953-053X; WIRTH, DAVID/0000-0003-0383-7626; CHUNG, YOUNG HUN/0000-0002-6578-8076; ORTEGA-RIVERA, OSCAR/0000-0002-0773-0677; SHIN, MATTHEW/0000-0002-2516-5712; CHAN, SOO KHIM/0000-0002-1336-2882	HEIDELBERGER PLATZ 3, BERLIN, 14197, GERMANY	AUG	10	BERLIN	32669664		J	NATURE PORTFOLIO	2020	SACK, MARKUS/K-6681-2013; SACK, MARKUS/AAP-9252-2021	STEINMETZ, NF (通讯作者)，UNIV CALIF SAN DIEGO, DEPT NANOENGN, LA JOLLA, CA 92093 USA.; STEINMETZ, NF (通讯作者)，UNIV CALIF SAN DIEGO, DEPT BIOENGN, LA JOLLA, CA 92093 USA.; STEINMETZ, NF (通讯作者)，UNIV CALIF SAN DIEGO, CTR NANOIMMUNOENGN, LA JOLLA, CA 92093 USA.; STEINMETZ, NF (通讯作者)，UNIV CALIF SAN DIEGO, INST MAT DISCOVERY & DESIGN, LA JOLLA, CA 92093 USA.; STEINMETZ, NF (通讯作者)，UNIV CALIF SAN DIEGO, DEPT R…
NOCHI T;YUKI Y;TAKAHASHI H;SAWADA S;MEJIMA M;KOHDA T;HARADA N;KONG IG;SATO A;KATAOKA N;TOKUHARA D;KUROKAWA S;TAKAHASHI Y;TSUKADA H;KOZAKI S;AKIYOSHI K;KIYONO H	NOCHI, TOMONORI;YUKI, YOSHIKAZU;TAKAHASHI, HARUKO;SAWADA, SHIN-ICHI;MEJIMA, MIO;KOHDA, TOMOKO;HARADA, NORIHIRO;KONG, IL GYU;SATO, AYUKO;KATAOKA, NOBUHIRO;TOKUHARA, DAISUKE;KUROKAWA, SHIHO;TAKAHASHI, YUKO;TSUKADA, HIDEO;KOZAKI, SHUNJI;AKIYOSHI, KAZUNARI;KIYONO, HIROSHI	AKIYOSHI K, 1999, BIOCONJUGATE CHEM, V10, P321, DOI 10.1021/BC9801272;AKIYOSHI K, 1997, MACROMOLECULES, V30, P857, DOI 10.1021/MA960786E;AKIYOSHI K, 1998, J CONTROL RELEASE, V54, P313, DOI 10.1016/S0168-3659(98)00017-0;AKIYOSHI K, 1993, MACROMOLECULES, V26, P3062, DOI 10.1021/MA00064A011;AYAME H, 2008, BIOCONJUGATE CHEM, V19, P882, DOI 10.1021/BC700422S;BELSHE ROBERT, 2004, EXPERT REV VACCINES, V…	NANOTECHNOLOGY IS AN INNOVATIVE METHOD OF FREELY CONTROLLING NANOMETRE-SIZED MATERIALS(1). RECENT OUTBREAKS OF MUCOSAL INFECTIOUS DISEASES HAVE INCREASED THE DEMANDS FOR DEVELOPMENT OF MUCOSAL VACCINES BECAUSE THEY INDUCE BOTH SYSTEMIC AND MUCOSAL ANTIGEN-SPECIFIC IMMUNE RESPONSES(2). HERE WE DEVELOPED AN INTRANASAL VACCINE-DELIVERY SYSTEM WITH A NANOMETRE-SIZED HYDROGEL ('NANOGEL') CONSISTING OF…				572	UNIV TOKYO, INST MED SCI, DEPT MICROBIOL & IMMUNOL, DIV MUCOSAL IMMUNOL, TOKYO 1088639, JAPAN.; TOKYO MED & DENT UNIV, INST BIOMAT & BIOENGN, DEPT ORGAN MAT, TOKYO 1010062, JAPAN.; OSAKA PREFECTURE UNIV, GRAD SCH LIFE & ENVIRONM SCI, DEPT VET SCI, LAB VET EPIDEMIOL, OSAKA 5998531, JAPAN.; HAMAMATSU PHOTON K K, CENT RES LAB, PET CTR, SHIZUOKA 4348601, JAPAN.;	UNIVERSITY OF TOKYO; TOKYO MEDICAL & DENTAL UNIVERSITY (TMDU); OSAKA METROPOLITAN UNIVERSITY; HAMAMATSU PHOTONICS						2023-11-04		10.1038/NMAT2784	ARTICLE			1476-4660	KIYONO@IMS.U-TOKYO.AC.JP	578		MINISTRY OF EDUCATION, CULTURE, SPORTS, SCIENCE AND TECHNOLOGY OF JAPAN; MINISTRY OF HEALTH AND LABOUR OF JAPAN; GLOBAL CENTER OF EXCELLENCE PROGRAM; JAPAN SOCIETY FOR THE PROMOTION OF SCIENCE; RESEARCH AND DEVELOPMENT PROGRAM FOR NEW BIO-INDUSTRY INITIATIVES OF THE BIO-ORIENTED TECHNOLOGY RESEARCH ADVANCEMENT INSTITUTION; INTERNATIONAL RESEARCH CENTER FOR MOLECULAR SCIENCE IN TOOTH AND BONE DISE…	WE THANK J. VICTOR GARCIA OF THE UNIVERSITY OF NORTH CAROLINA FOR EDITING THE MANUSCRIPT AND K. KUBOTA OF THE INSTITUTE OF MEDICAL SCIENCE, THE UNIVERSITY OF TOKYO, FOR HIS TECHNICAL SUPPORT OF THE RADIOISOTOPE STUDY. WE ALSO THANK A. WATANABE AND K. MATSUZAKI OF MERCIAN CORPORATION FOR CULTURING THE E. COLI FOR PREPARATION OF BOHC/A. THIS WORK WAS SUPPORTED BY GRANTS FROM THE MINISTRY OF EDUCATI…	613WG				ASSEMBLED HYDROGEL NANOPARTICLE; HUMORAL IMMUNE-RESPONSES; CHOLERA-TOXIN; DENDRITIC CELLS; MUCOSAL; GENERATION; PULLULAN; STABILIZATION; COMPLEXATION; INDUCTION	7	NAT MATER	NAT. MATER.	ENGLISH	38	BRONZE	NOCHI, TOMONORI/0000-0003-1800-6972; TOKUHARA, DAISUKE/0000-0002-2441-5062; HARADA, NORIHIRO/0000-0003-4558-6917	MACMILLAN BUILDING, 4 CRINAN ST, LONDON N1 9XW, ENGLAND	JUL	7	LONDON	20562880		J	NATURE PUBLISHING GROUP	2010	TOKUHARA, DAISUKE/AAY-2554-2021; KIYONO, HIROSHI/AAC-6735-2022; NOCHI, TOMONORI/U-2533-2019; TOKUHARA, DAISUKE/HNJ-6450-2023; TAKAHASHI, YUKO/IQX-0940-2023; HARADA, NORIHIRO/Q-2592-2018	KIYONO, H (通讯作者)，UNIV TOKYO, INST MED SCI, DEPT MICROBIOL & IMMUNOL, DIV MUCOSAL IMMUNOL, TOKYO 1088639, JAPAN.
GREGORY AE;TITBALL R;WILLIAMSON D	GREGORY, ANTHONY E.;TITBALL, RICHARD;WILLIAMSON, DIANE	AKAGI T, 2012, ADV POLYM SCI, V247, P31, DOI 10.1007/12_2011_150;AKERBLOM L., 1993, BIOTECHNOLOGY THERAPEUTICS, V4, P145;ALVING CR, 1986, VACCINE, V4, P166, DOI 10.1016/0264-410X(86)90005-8;AUMILLER JJ, 2003, GLYCOBIOLOGY, V13, P497, DOI 10.1093/GLYCOB/CWG051;BACA-ESTRADA ME, 2000, VACCINE, V18, P2203, DOI 10.1016/S0264-410X(00)00019-0;BACHMANN MF, 2010, NAT REV IMMUNOL, V10, P787, DOI 10.1038/NR…	VACCINATION HAS HAD A MAJOR IMPACT ON THE CONTROL OF INFECTIOUS DISEASES. HOWEVER, THERE ARE STILL MANY INFECTIOUS DISEASES FOR WHICH THE DEVELOPMENT OF AN EFFECTIVE VACCINE HAS BEEN ELUSIVE. IN MANY CASES THE FAILURE TO DEVISE VACCINES IS A CONSEQUENCE OF THE INABILITY OF VACCINE CANDIDATES TO EVOKE APPROPRIATE IMMUNE RESPONSES. THIS IS ESPECIALLY TRUE WHERE CELLULAR IMMUNITY IS REQUIRED FOR PRO…	13				UNIV EXETER, COLL LIFE & ENVIRONM SCI, EXETER EX4 4QD, DEVON, ENGLAND.; DSTL PORTON DOWN, SALISBURY SP4 0QJ, WILTS, ENGLAND.;	UNIVERSITY OF EXETER; DEFENCE SCIENCE & TECHNOLOGY LABORATORY						2023-11-04	NANOPARTICLE; VACCINE; ADJUVANT; ANTIGEN-PRESENTING CELL; IMMUNITY	10.3389/fcimb.2013.00013	REVIEW				AN269@EX.AC.UK			WESTERN REGIONAL CENTRE FOR EXCELLENCE, USA [U54 AI057156]; NIH/NIAID FROM THE WESTERN REGIONAL CENTER FOR EXCELLENCE [U54 AI057156]	THIS WORK WAS PARTLY SUPPORTED BY GRANT NUMBER U54 AI057156 FROM THE WESTERN REGIONAL CENTRE FOR EXCELLENCE, USA THE STUDY PERFORMED IN THE LABORATORY OF RWT WAS SUPPORTED BY NIH/NIAID GRANT U54 AI057156 FROM THE WESTERN REGIONAL CENTER FOR EXCELLENCE. THE CONTENTS ARE SOLELY THE RESPONSIBILITY OF THE AUTHORS AND DO NOT NECESSARILY REPRESENT THE OFFICIAL VIEWS OF THE NI MD OR NTH.	221GY	Y		N	VIRUS-LIKE PARTICLES; CELLULAR IMMUNE-RESPONSES; HYDROXIDE ADJUVANTS ACTIVATE; HUMAN DENDRITIC CELLS; ALUMINUM-HYDROXIDE; GOLD NANOPARTICLES; IN-VIVO; IMMUNOSTIMULATING COMPLEXES; DRUG-DELIVERY; BIODEGRADABLE NANOPARTICLES		FRONT CELL INFECT MI	FRONT. CELL. INFECT. MICROBIOL.	ENGLISH	180	GREEN PUBLISHED, GOLD	GREGORY, ANTHONY/0000-0001-5540-1256	AVENUE DU TRIBUNAL FEDERAL 34, LAUSANNE, CH-1015, SWITZERLAND	MAR	13	LAUSANNE	23532930		J	FRONTIERS MEDIA SA	2013	WILLIAMSON, ETHEL DIANE/AAQ-8878-2020	GREGORY, AE (通讯作者)，UNIV EXETER, COLL LIFE & ENVIRONM SCI, STOCKER RD, EXETER EX4 4QD, DEVON, ENGLAND.
VILA A;SÁNCHEZ A;JANES K;BEHRENS I;KISSEL T;JATO JLV;ALONSO MJ	VILA, A;SÁNCHEZ, A;JANES, K;BEHRENS, I;KISSEL, T;JATO, JLV;ALONSO, MJ	ALMEIDA AJ, 1993, J PHARM PHARMACOL, V45, P198, DOI 10.1111/J.2042-7158.1993.TB05532.X;ARTURSSON P, 1994, PHARMACEUT RES, V11, P1358, DOI 10.1023/A:1018967116988;ASPDEN TJ, 1996, EUR J PHARM SCI, V4, P23, DOI 10.1016/0928-0987(95)00026-7;BACON A, 2000, INFECT IMMUN, V68, P5764, DOI 10.1128/IAI.68.10.5764-5770.2000;BLANCO MD, 1997, EUR J PHARM BIOPHARM, V43, P287, DOI 10.1016/S0939-6411(97)00056-8…	HIGH MOLECULAR WEIGHT (MW) CHITOSAN (CS) SOLUTIONS HAVE ALREADY BEEN PROPOSED AS VEHICLES FOR NASAL IMMUNIZATION. THE AIM OF THE PRESENT WORK WAS TO INVESTIGATE THE POTENTIAL UTILITY OF LOW MW CS IN THE FORM OF NANOPARTICLES AS NEW LONG-TERM NASAL VACCINE DELIVERY VEHICLES. FOR THIS PURPOSE. CS OF LOW MWS (23 AND 38 KDA) WAS OBTAINED PREVIOUSLY BY A DEPOLYMERIZATION PROCESS OF THE COMMERCIALLY AV…				123	SCH PHARM, DEPT PHARM & PHARMACEUT TECHNOL, SANTIAGO DE COMPOSTELA 15782, SPAIN.; UNIV MARBURG, DEPT PHARMACEUT & BIOPHARM, MARBURG, GERMANY.;	PHILIPPS UNIVERSITY MARBURG						2023-11-04	CHITOSAN; NANOPARTICLES; VACCINES; NASAL ADMINISTRATION	10.1016/j.ejpb.2003.09.006	ARTICLE			1873-3441	FFMJALON@USC.ES	131				805JQ				POORLY ABSORBABLE DRUGS; ABSORPTION ENHANCERS; ANTIBODY-RESPONSES; CHITIN DERIVATIVES; STIMULATION; POLYSACCHARIDE; PARTICLES	1	EUR J PHARM BIOPHARM	EUR. J. PHARM. BIOPHARM.	ENGLISH	33		ALONSO, MARIA JOSE/0000-0001-7187-9567	RADARWEG 29, 1043 NX AMSTERDAM, NETHERLANDS	JAN	9	AMSTERDAM	14729088		J	ELSEVIER	2004	ALONSO, MARIA JOSE/K-3893-2014	ALONSO, MJ (通讯作者)，SCH PHARM, DEPT PHARM & PHARMACEUT TECHNOL, SANTIAGO DE COMPOSTELA 15782, SPAIN.
LIZOTTE PH;WEN AM;SHEEN MR;FIELDS J;ROJANASOPONDIST P;STEINMETZ NF;FIERING S	LIZOTTE, P. H.;WEN, A. M.;SHEEN, M. R.;FIELDS, J.;ROJANASOPONDIST, P.;STEINMETZ, N. F.;FIERING, S.	ABDALLAH DSA, 2011, INT IMMUNOL, V23, P317, DOI 10.1093/INTIMM/DXR007;ALI OA, 2014, CANCER RES, V74, P1670, DOI 10.1158/0008-5472.CAN-13-0777;ALJABALI AAA, 2013, MOL PHARMACEUT, V10, P3, DOI 10.1021/MP3002057;ANDTBACKA RHI, 2015, J CLIN ONCOL, V33, P2780, DOI 10.1200/JCO.2014.58.3377;BAIRD JR, 2013, CANCER RES, V73, P3842, DOI 10.1158/0008-5472.CAN-12-1974;BAIRD JR, 2013, J IMMUNOL, V190, P469, D…	NANOTECHNOLOGY HAS TREMENDOUS POTENTIAL TO CONTRIBUTE TO CANCER IMMUNOTHERAPY. THE 'IN SITU VACCINATION' IMMUNOTHERAPY STRATEGY DIRECTLY MANIPULATES IDENTIFIED TUMOURS TO OVERCOME LOCAL TUMOUR-MEDIATED IMMUNOSUPPRESSION AND SUBSEQUENTLY STIMULATES SYSTEMIC ANTITUMOUR IMMUNITY TO TREAT METASTASES. WE SHOW THAT INHALATION OF SELF-ASSEMBLING VIRUS-LIKE NANOPARTICLES FROM COWPEA MOSAIC VIRUS (CPMV) R…				295	GEISEL SCH MED DARTMOUTH, DEPT MICROBIOL & IMMUNOL, LEBANON, NH 03756 USA.; CASE WESTERN RESERVE UNIV, SCH MED, BIOMED ENGN, CLEVELAND, OH 44106 USA.; CASE WESTERN RESERVE UNIV, SCH MED, DEPT RADIOL, CLEVELAND, OH 44106 USA.; CASE WESTERN RESERVE UNIV, DEPT MAT SCI & ENGN, CLEVELAND, OH 44106 USA.; CASE WESTERN RESERVE UNIV, DEPT MACROMOL SCI & ENGN, CLEVELAND, OH 44106 USA.; CASE WESTERN RESERVE…	DARTMOUTH COLLEGE; CASE WESTERN RESERVE UNIVERSITY; CASE WESTERN RESERVE UNIVERSITY; CASE WESTERN RESERVE UNIVERSITY; CASE WESTERN RESERVE UNIVERSITY; CASE WESTERN RESERVE UNIVERSITY; DARTMOUTH COLLEGE; NORRIS COTTON CANCER CENTER						2023-11-04		10.1038/NNANO.2015.292	ARTICLE			1748-3395	NICOLE.STEINMETZ@CASE.EDU; FIERING@DARTMOUTH.EDU	+		DARTMOUTH IMMUNOBIOLOGY OF MYELOID AND LYMPHOID CELLS NATIONAL INSTITUTES OF HEALTH [5T32AI007363-22]; CASE WESTERN RESERVE UNIVERSITY CARDIOVASCULAR RESEARCH NATIONAL INSTITUTES OF HEALTH [T32 HL105338]; NATIONAL SCIENCE FOUNDATION [CMMI 1333651]; DARTMOUTH CENTER OF NANOTECHNOLOGY EXCELLENCE NIH [1 U54 CA151662]; CENTER FOR MOLECULAR, CELLULAR, AND TRANSLATIONAL IMMUNOLOGICAL RESEARCH NIGMS [1P…	GEORGE P. LOMONOSSOFF (JOHN INNES CENTRE, UK) IS THANKED FOR PROVIDING THE PEAQEXPRESS-VP60-24K PLASMID. WE THANK THE FOLLOWING FOR THEIR ASSISTANCE: ZACHARY PARKER; THE LAB OF DAVID MULLINS; THE LAB OF BRENT BERWIN; THE IMMUNE MONITORING LAB AND DARTLAB AT THE GEISEL SCHOOL OF MEDICINE AT DARTMOUTH, PARTICULARLY GARY WARD AND JOHN DELONG; THE DARTMOUTH TRANSGENIC AND GENETIC SHARED RESOURCE; THE…	DG4GE	Y		N	ANTITUMOR IMMUNITY; T-CELLS; NEUTROPHILS; ACTIVATION; PROTECTION; REGRESSION; INHIBITION; BLOCKADE; SURVIVAL; INNATE	3	NAT NANOTECHNOL	NAT. NANOTECHNOL.	ENGLISH	48	GREEN ACCEPTED	ROJANASOPONDIST, PAKDEE/0000-0002-0836-6600; LIZOTTE, PATRICK/0000-0001-9510-0036	MACMILLAN BUILDING, 4 CRINAN ST, LONDON N1 9XW, ENGLAND	MAR	10	LONDON	26689376		J	NATURE PUBLISHING GROUP	2016		FIERING, S (通讯作者)，GEISEL SCH MED DARTMOUTH, DEPT MICROBIOL & IMMUNOL, LEBANON, NH 03756 USA.; STEINMETZ, NF (通讯作者)，CASE WESTERN RESERVE UNIV, SCH MED, BIOMED ENGN, CLEVELAND, OH 44106 USA.; STEINMETZ, NF (通讯作者)，CASE WESTERN RESERVE UNIV, SCH MED, DEPT RADIOL, CLEVELAND, OH 44106 USA.; STEINMETZ, NF (通讯作者)，CASE WESTERN RESERVE UNIV, DEPT MAT SCI & ENGN, CLEVELAND, OH 44106 USA.; STEINMETZ, NF (通讯作…
HASSETT KJ;BENENATO KE;JACQUINET E;LEE A;WOODS A;YUZHAKOV O;HIMANSU S;DETERLING J;GEILICH BM;KETOVA T;MIHAI C;LYNN A;MCFADYEN I;MOORE MJ;SENN JJ;STANTON MG;ALMARSSON Ö;CIARAMELLA G;BRITO LA	HASSETT, KIMBERLY J.;BENENATO, KERRY E.;JACQUINET, ERIC;LEE, AISHA;WOODS, ANGELA;YUZHAKOV, OLGA;HIMANSU, SUNNY;DETERLING, JESSICA;GEILICH, BENJAMIN M.;KETOVA, TATIANA;MIHAI, COSMIN;LYNN, ANDY;MCFADYEN, IAIN;MOORE, MELISSA J.;SENN, JOSEPH J.;STANTON, MATTHEW G.;ALMARSSON, ORN;CIARAMELLA, GIUSEPPE;BRITO, LUIS A.	ALBERER M, 2017, LANCET, V390, P1511, DOI 10.1016/S0140-6736(17)31665-3;BAHL K, 2017, MOL THER, V25, P1316, DOI 10.1016/J.YMTHE.2017.03.035;BENENATO, 2017, NO TITLE CAPTURED, PATENT NO. 20170210697A1, 20170210697;BRITO LA, 2014, MOL THER, V22, P2118, DOI 10.1038/MT.2014.133;CARRALOT JP, 2004, CELL MOL LIFE SCI, V61, P2418, DOI 10.1007/S00018-004-4255-0;CHEN HY, 2014, LANCET, V383, P714, DOI 10.10…	MRNA VACCINES HAVE THE POTENTIAL TO TACKLE MANY UNMET MEDICAL NEEDS THAT ARE UNABLE TO BE ADDRESSED WITH CONVENTIONAL VACCINE TECHNOLOGIES. A POTENT AND WELL-TOLERATED DELIVERY TECHNOLOGY IS INTEGRAL TO FULLY REALIZING THE POTENTIAL OF MRNA VACCINES. PRE-CLINICAL AND CLINICAL STUDIES HAVE DEMONSTRATED THAT MRNA DELIVERED INTRAMUSCULARLY (IM) WITH FIRST-GENERATION LIPID NANOPARTICLES (LNPS) GENERA…				1	MODERNA THERAPEUT, 200 TECHNOL SQ, CAMBRIDGE, MA 02139 USA.; GENERAT BIO, 215 FIRST ST,SUITE 150, CAMBRIDGE, MA 02142 USA.; BEAM THERAPEUT, 325 VASSAR ST, CAMBRIDGE, MA 02139 USA.;							2023-11-04		10.1016/j.omtn.2019.01.013	ARTICLE				LUIS.BRITO@MODERNATX.COM	11		MODERNA THERAPEUTICS	WE WOULD LIKE TO THANK MODERNA'S PRECLINICAL PRODUCTION GROUP FOR PRODUCTION OF MRNA AND MODERNA'S NONCLINICAL SCIENCES GROUP FOR IN VIVO EXPERIMENTS. THIS WORK WAS FUNDED BY MODERNA THERAPEUTICS.	HS8SR	Y		N	NONVIRAL DELIVERY; IMMUNE-RESPONSES; IN-VIVO; INFLUENZA; IMMUNOGENICITY; PROTECTION; INJECTION; SAFETY; ADULTS; H10N8		MOL THER-NUCL ACIDS	MOL. THER.-NUCL. ACIDS	ENGLISH	36	GREEN PUBLISHED, GOLD	HIMANSU, SUNNY/0000-0002-7954-9674; LEE, AISHA/0000-0003-4648-9887	50 HAMPSHIRE ST, FLOOR 5, CAMBRIDGE, MA 02139 USA	APR 15	11	CAMBRIDGE	30785039		J	CELL PRESS	2019		BRITO, LA (通讯作者)，MODERNA THERAPEUT, 200 TECHNOL SQ, CAMBRIDGE, MA 02139 USA.
GARINOT M;FIÉVEZ V;POURCELLE V;STOFFELBACH F;DES RIEUX A;PLAPIED L;THEATE I;FREICHELS H;JÉRÔME C;MARCHAND-BRYNAERT J;SCHNEIDER YJ;PRÉAT V	GARINOT, MARIE;FIEVEZ, VIRGINLE;POURCELLE, VINCENT;STOFFELBACH, FRANCOIS;DES RIEUX, ANNE;PLAPIED, LAURENCE;THEATE, IVAN;FREICHELS, HELENE;JEROME, CHRISTINE;MARCHAND-BRYNAERT, JACQUELINE;SCHNEIDER, YVES-JACQUES;PREAT, VERONIQUE	ARTURSSON P, 1990, J PHARM SCI-US, V79, P476, DOI 10.1002/JPS.2600790604;BELVISI L, 2006, BIOORGAN MED CHEM, V14, P169, DOI 10.1016/J.BMC.2005.08.048;BRAYDEN DJ, 2005, DRUG DISCOV TODAY, V10, P1145, DOI 10.1016/S1359-6446(05)03536-1;BRAYDEN DJ, 2001, EUR J PHARM SCI, V14, P183, DOI 10.1016/S0928-0987(01)00175-0;CAO LW, 2005, J CHROMATOGR A, V1063, P143, DOI 10.1016/J.CHROMA.2004.11.093;DES RIEUX …	TO IMPROVE THE EFFICIENCY OF ORALLY DELIVERED VACCINES, PEGYLATED PLGA-BASED NANOPARTICLES DISPLAYING RGD MOLECULES AT THEIR SURFACE WERE DESIGNED TO TARGET HUMAN M CELLS. RGD GRAFTING WAS PERFORMED BY AN ORIGINAL METHOD CALLED "PHOTOGRAFTING" WHICH COVALENTLY LINKED RGD PEPTIDES MAINLY ON THE PEG MOIETY OF THE PCL-PEG, INCLUDED IN THE FORMULATION. FIRST, THREE NON-TARGETED FORMULATIONS WITH SIZE…				195	CATHOLIC UNIV LOUVAIN, UNITE PHARM GALEN, B-1200 BRUSSELS, BELGIUM.; CATHOLIC UNIV LOUVAIN, LAB BIOCHEM CELLULAIRE, INST SCI VIE, B-1348 LOUVAIN, BELGIUM.; CATHOLIC UNIV LOUVAIN, UNITE CHIM ORGAN & MED, B-1348 LOUVAIN, BELGIUM.; UNIV LIEGE, CTR ETUD & RECH MACROMOL, B-4000 LIEGE, BELGIUM.; CATHOLIC UNIV LOUVAIN, CLIN UNIV ST LUC, DEPT PATHOL, B-1200 BRUSSELS, BELGIUM.;	UNIVERSITE CATHOLIQUE LOUVAIN; UNIVERSITE CATHOLIQUE LOUVAIN; UNIVERSITE CATHOLIQUE LOUVAIN; UNIVERSITY OF LIEGE; UNIVERSITE CATHOLIQUE LOUVAIN; CLINIQUES UNIVERSITAIRES SAINT-LUC						2023-11-04	NANOPARTICLES; ORAL VACCINATION; M CELLS TARGETING; RGD PEPTIDE	10.1016/j.jconrel.2007.04.021	ARTICLE			1873-4995	PREAT@FARG.UCL.AC.BE	204				201YI				IN-VITRO MODEL; FOLLICLE-ASSOCIATED EPITHELIUM; PATCH M-CELLS; LOADED NANOPARTICLES; DL-LACTIDE; TRANSPORT; MONOLAYERS; PARTICLES; PROTEINS; DELIVERY	3	J CONTROL RELEASE	J. CONTROL. RELEASE	ENGLISH	38		DES RIEUX, ANNE/0000-0001-9953-3816; STOFFELBACH, FRANCOIS/0000-0001-6215-2825	RADARWEG 29, 1043 NX AMSTERDAM, NETHERLANDS	JUL 31	10	AMSTERDAM	17586081		J	ELSEVIER	2007	FREICHELS, HELENE/AAN-3852-2020	PREAT, V (通讯作者)，CATHOLIC UNIV LOUVAIN, UNITE PHARM GALEN, AVE E MOUNIER 73-20, B-1200 BRUSSELS, BELGIUM.
HU CMJ;FANG RH;LUK BT;ZHANG LF	HU, CHE-MING J.;FANG, RONNIE H.;LUK, BRIAN T.;ZHANG, LIANGFANG	ADHIKARI RP, 2012, PLOS ONE, V7, DOI 10.1371/JOURNAL.PONE.0038567;COVER TL, 2005, NAT REV MICROBIOL, V3, P320, DOI 10.1038/NRMICRO1095;CRYZ SJ, 1982, INFECT IMMUN, V38, P21, DOI 10.1128/IAI.38.1.21-26.1982;DOBROVOLSKAIA MA, 2007, NAT NANOTECHNOL, V2, P469, DOI 10.1038/NNANO.2007.223;ELAMANCHILI P, 2004, VACCINE, V22, P2406, DOI 10.1016/J.VACCINE.2003.12.032;GENTSCHEV I, 2002, TRENDS MICROBIOL, V1…	TOXOID VACCINES-VACCINES BASED ON INACTIVATED BACTERIAL TOXINS-ARE ROUTINELY USED TO PROMOTE ANTITOXIN IMMUNITY FOR THE TREATMENT AND PREVENTION OF BACTERIAL INFECTIONS(1-4). FOLLOWING CHEMICAL OR HEAT DENATURATION, INACTIVATED TOXINS CAN BE ADMINISTERED TO MOUNT TOXIN-SPECIFIC IMMUNE RESPONSES. HOWEVER, RETAINING FAITHFUL ANTIGENIC PRESENTATION WHILE REMOVING TOXIN VIRULENCE REMAINS A MAJOR CHAL…				933	UNIV CALIF SAN DIEGO, DEPT NANOENGN, LA JOLLA, CA 92093 USA.; UNIV CALIF SAN DIEGO, MOORES CANC CTR, LA JOLLA, CA 92093 USA.;	UNIVERSITY OF CALIFORNIA SYSTEM; UNIVERSITY OF CALIFORNIA SAN DIEGO; UNIVERSITY OF CALIFORNIA SYSTEM; UNIVERSITY OF CALIFORNIA SAN DIEGO						2023-11-04		10.1038/NNANO.2013.254	ARTICLE			1748-3395	ZHANG@UCSD.EDU	938		NATIONAL INSTITUTE OF DIABETES AND DIGESTIVE AND KIDNEY DISEASES OF THE NATIONAL INSTITUTES OF HEALTH [R01DK095168]; NATIONAL SCIENCE FOUNDATION [DMR-1216461]; NATIONAL INSTITUTES OF HEALTH FROM THE NATIONAL CANCER INSTITUTE [R25CA153915]; DIVISION OF MATERIALS RESEARCH; DIRECT FOR MATHEMATICAL & PHYSICAL SCIEN [1216461] FUNDING SOURCE: NATIONAL SCIENCE FOUNDATION	THIS WORK WAS SUPPORTED BY THE NATIONAL INSTITUTE OF DIABETES AND DIGESTIVE AND KIDNEY DISEASES OF THE NATIONAL INSTITUTES OF HEALTH (AWARD NO. R01DK095168) AND BY THE NATIONAL SCIENCE FOUNDATION (GRANT DMR-1216461). B. L. IS SUPPORTED BY A NATIONAL INSTITUTES OF HEALTH TRAINING GRANT (R25CA153915) FROM THE NATIONAL CANCER INSTITUTE.	265IF				ALPHA-HEMOLYSIN; VACCINES; IMMUNIZATION; PROTECTION; INFECTION; PROTEINS; DELIVERY; SYSTEM; CELLS	12	NAT NANOTECHNOL	NAT. NANOTECHNOL.	ENGLISH	30	GREEN ACCEPTED	HU, CHE-MING/0000-0002-0988-7029;	MACMILLAN BUILDING, 4 CRINAN ST, LONDON N1 9XW, ENGLAND	DEC	6	LONDON	24292514		J	NATURE PUBLISHING GROUP	2013	HU, CHE-MING/N-7674-2018; FANG, RONNIE H./HCH-5747-2022	HU, CMJ (通讯作者)，UNIV CALIF SAN DIEGO, DEPT NANOENGN, LA JOLLA, CA 92093 USA.
HANSON MC;CRESPO MR;ABRAHAM W;MOYNIHAN KD;SZETO GL;CHEN SH;MELO MB;MUELLER S;IRVINE DJ	HANSON, MELISSA C.;CRESPO, MONICA R.;ABRAHAM, WUHBET;MOYNIHAN, KELLY D.;SZETO, GREGORY L.;CHEN, STEPHANIE H.;MELO, MARIANE B.;MUELLER, STEFANIE;IRVINE, DARRELL J.	ABDUL-SATER AA, 2012, MICROBES INFECT, V14, P188, DOI 10.1016/J.MICINF.2011.09.002;ABLASSER A, 2013, NATURE, V498, P380, DOI 10.1038/NATURE12306;ALVING CR, 2008, VACCINE, V26, P3036, DOI 10.1016/J.VACCINE.2007.12.002;ANONYMOUS, 2014, PLOS MED, V11;ASSELIN-PATUREL C, 2003, J IMMUNOL, V171, P6466, DOI 10.4049/JIMMUNOL.171.12.6466;BARKER JR, 2013, MBIO, V4, DOI 10.1128/MBIO.00018-13;BEHZAD H, 2012, …	CYCLIC DINUCLEOTIDES (CONS) ARE AGONISTS OF STIMULATOR OF IFN GENES (STING) AND HAVE POTENTIAL AS VACCINE ADJUVANTS. HOWEVER, CYCLIC DI-GMP (CDGMP) INJECTED S.C. SHOWS MINIMAL UPTAKE INTO LYMPHATICS/DRAINING LYMPH NODES (DLNS) AND INSTEAD IS RAPIDLY DISTRIBUTED TO THE BLOODSTREAM, LEADING TO SYSTEMIC INFLAMMATION. HERE, WE ENCAPSULATED CDGMP WITHIN PEGYLATED LIPID NANOPARTICLES (NP-CDGMP) TO REDI…				2532	MIT, DEPT BIOL ENGN, CAMBRIDGE, MA 02139 USA.; MIT, DAVID H KOCH INST INTEGRAT CANC RES, CAMBRIDGE, MA 02139 USA.; MIT, RAGON INST MGH, CAMBRIDGE, MA 02139 USA.; HARVARD UNIV, CAMBRIDGE, MA 02138 USA.; MIT, DEPT MAT SCI & ENGN, CAMBRIDGE, MA 02139 USA.; HOWARD HUGHES MED INST, CHEVY CHASE, MD USA.;	MASSACHUSETTS INSTITUTE OF TECHNOLOGY (MIT); MASSACHUSETTS INSTITUTE OF TECHNOLOGY (MIT); HARVARD UNIVERSITY; MASSACHUSETTS INSTITUTE OF TECHNOLOGY (MIT); RAGON INSTITUTE; HARVARD UNIVERSITY; MASSACHUSETTS INSTITUTE OF TECHNOLOGY (MIT); HOWARD HUGHES MEDICAL INSTITUTE						2023-11-04		10.1172/JCI79915	ARTICLE			1558-8238	DJIRVINE@MIT.EDU	2546		BILL & MELINDA GATES FOUNDATION; RAGON INSTITUTE OF MGH, MIT, AND HARVARD; NIH [AI091693, AI095109]; KOCH INSTITUTE FROM THE NATIONAL CANCER INSTITUTE [P30-CA 14051]; NIH UNDER RUTH L. KIRSCHSTEIN NATIONAL RESEARCH SERVICE AWARD [1F32CA180586]; HERTZ FOUNDATION; NATIONAL SCIENCE FOUNDATION	WE THANK THOMAS DUBENSKY FOR HELPFUL DISCUSSIONS ON THE BIOLOGY OF CDNS. WE THANK THE KOCH INSTITUTE SWANSON BIOTECHNOLOGY CENTER AND DAVID KANNE FOR TECHNICAL SUPPORT. THIS WORK WAS SUPPORTED IN PART BY THE BILL & MELINDA GATES FOUNDATION; THE RAGON INSTITUTE OF MGH, MIT, AND HARVARD; THE NIH (AI091693 AND AI095109); AND THE KOCH INSTITUTE (SUPPORT [CORE] GRANT P30-CA 14051 FROM THE NATIONAL CAN…	CJ5ZX	Y		N	CYCLIC-DI-GMP; T-CELL RESPONSES; PROXIMAL EXTERNAL REGION; I INTERFERON RESPONSE; BACTERIAL 2ND-MESSENGER; MUCOSAL ADJUVANT; IMMUNE-RESPONSE; ANTIBODY-RESPONSES; SYNTHETIC VACCINES; NONHUMAN-PRIMATES	6	J CLIN INVEST	J. CLIN. INVEST.	ENGLISH	94	GREEN PUBLISHED, BRONZE	SZETO, GREGORY/0000-0001-7604-1333; MOYNIHAN, KELLY/0000-0001-6200-7863; MELO, MARIANE/0000-0002-0409-2454; HANSON, MELISSA/0000-0003-3270-8460	2015 MANCHESTER RD, ANN ARBOR, MI 48104 USA	JUN	15	ANN ARBOR	25938786		J	AMER SOC CLINICAL INVESTIGATION INC	2015	SZETO, GREGORY/N-9648-2019; MELO, MARIANE B/A-1975-2013	IRVINE, DJ (通讯作者)，500 MAIN ST,76-261, CAMBRIDGE, MA 02139 USA.
LIU Z;LV D;LIU S;GONG JB;WANG D;XIONG M;CHEN XN;XIANG R;TAN XY	LIU, ZE;LV, DAN;LIU, SHU;GONG, JUNBO;WANG, DA;XIONG, MIN;CHEN, XIAONIAO;XIANG, RONG;TAN, XIAOYUE	BAUER H, 2005, GENE THER, V12, P364, DOI 10.1038/SJ.GT.3302423;BHARALI DJ, 2007, ADV EXP MED BIOL, V601, P415;BHOWMIK T, 2012, J DRUG TARGET, V20, P364, DOI 10.3109/1061186X.2012.662686;BORGES O, 2006, J CONTROL RELEASE, V114, P348, DOI 10.1016/J.JCONREL.2006.06.011;BORGES O, 2008, INT IMMUNOPHARMACOL, V8, P1773, DOI 10.1016/J.INTIMP.2008.08.013;BOWMAN K, 2006, INT J NANOMED, V1, P117, DOI 10.214…	LEGUMAIN-BASED DNA VACCINES HAVE POTENTIAL TO PROTECT AGAINST BREAST CANCER. HOWEVER, THE LACK OF A SAFE AND EFFICIENT ORAL DELIVERY SYSTEM RESTRICTS ITS CLINICAL APPLICATION. HERE, WE CONSTRUCTED ALGINIC ACID-COATED CHITOSAN NANOPARTICLES (A.C.NPS) AS AN ORAL DELIVERY CARRIER FOR A LEGUMAIN DNA VACCINE. FIRST, WE TESTED ITS CHARACTERISTIC IN ACIDIC ENVIRONMENTS IN VITRO. DNA AGAROSE ELECTROPHORE…	E60190				NANKAI UNIV, SCH MED, TIANJIN 300071, PEOPLES R CHINA.; UNIV CALIF SAN DIEGO, MOORES CANC CTR, LA JOLLA, CA 92093 USA.; TIANJIN UNIV, TIANJIN KEY LAB MODERN DRUG DELIVERY & HIGH EFFIC, TIANJIN 300072, PEOPLES R CHINA.; NANKAI UNIV, MINIST EDUC, KEY LAB FUNCT POLYMER MAT, TIANJIN 300071, PEOPLES R CHINA.;	NANKAI UNIVERSITY; UNIVERSITY OF CALIFORNIA SYSTEM; UNIVERSITY OF CALIFORNIA SAN DIEGO; TIANJIN UNIVERSITY; NANKAI UNIVERSITY						2023-11-04		10.1371/journal.pone.0060190	ARTICLE				XIAOYUETAN@NANKAI.EDU.CN			NATIONAL BASIC RESEARCH PROGRAM OF CHINA (973 PROGRAM) [2013CB967201]; NATIONAL NATURAL SCIENCE FOUNDATION OF CHINA [81273331, 81270774]	THIS WORK WAS SUPPORTED BY THE NATIONAL BASIC RESEARCH PROGRAM OF CHINA (973 PROGRAM) NUMBER 2013CB967201, NATIONAL NATURAL SCIENCE FOUNDATION OF CHINA 81273331 (TO R. XIANG) AND NATIONAL NATURAL SCIENCE FOUNDATION OF CHINA 81270774 (TO X. TAN). FUNDERS HAD NO ROLE IN STUDY DESIGN, DATA COLLECTION AND ANALYSIS, DECISION TO PUBLISH, OR PREPARATION OF THE MANUSCRIPT.	146RZ				ORAL DELIVERY; TUMOR MICROENVIRONMENT; PROTECTIVE IMMUNITY; GROWTH; DRUG; SYSTEM; MODEL	4	PLOS ONE	PLOS ONE	ENGLISH	37	GREEN PUBLISHED, GOLD, GREEN SUBMITTED	WANG, DA/0000-0001-7115-5067; GONG, JUNBO/0000-0002-3376-3296; LIU, ZE/0000-0002-1635-5573; XIONG, MIN/0000-0001-9926-3836; LI, WEI/0000-0002-9991-7892; LIU, ZHIYUAN/0000-0002-4253-1753	1160 BATTERY STREET, STE 100, SAN FRANCISCO, CA 94111 USA	APR 5	11	SAN FRANCISCO	23762496		J	PUBLIC LIBRARY SCIENCE	2013	WANG, DA/ACO-3036-2022; GONG, JUNBO/J-7798-2012; LI, WEI/I-8060-2014; LIU, ZE/GLS-9466-2022	TAN, XY (通讯作者)，NANKAI UNIV, SCH MED, TIANJIN 300071, PEOPLES R CHINA.
PATI R;SHEVTSOV M;SONAWANE A	PATI, RASHMIREKHA;SHEVTSOV, MAXIM;SONAWANE, AVINASH	ABRAHAM E, 1992, VACCINE, V10, P461, DOI 10.1016/0264-410X(92)90395-Z;ADA GL, 1991, WORLD J MICROB BIOT, V7, P105, DOI 10.1007/BF00328978;AI WQ, 2013, MICROBIOL IMMUNOL, V57, P224, DOI 10.1111/1348-0421.12027;AKAGI T, 2007, BIOMATERIALS, V28, P3427, DOI 10.1016/J.BIOMATERIALS.2007.04.023;AL-DEEN FMN, 2014, GENE THER, V21, P212, DOI 10.1038/GT.2013.77;ALI OA, 2009, NAT MATER, V8, P151, DOI 10.1038…	DUE TO EMERGENCE OF NEW VARIANTS OF PATHOGENIC MICRO-ORGANISMS THE TREATMENT AND IMMUNIZATION OF INFECTIOUS DISEASES HAVE BECOME A GREAT CHALLENGE IN THE PAST FEW YEARS. IN THE CONTEXT OF VACCINE DEVELOPMENT REMARKABLE EFFORTS HAVE BEEN MADE TO DEVELOP NEW VACCINES AND ALSO TO IMPROVE THE EFFICACY OF EXISTING VACCINES AGAINST SPECIFIC DISEASES. TO DATE, SOME VACCINES ARE DEVELOPED FROM PROTEIN SU…	2224				KIIT UNIV, SCH BIOTECHNOL, BHUBANESWAR, INDIA.; RAS, INST CYTOL, ST PETERSBURG, RUSSIA.; TECH UNIV MUNICH, KLINIKUM RECHTS ISAR, MUNICH, GERMANY.; FIRST PAVLOV STATE MED UNIV ST PETERSBURG, ST PETERSBURG, RUSSIA.; INDIAN INST TECHNOL INDORE, DISCIPLINE BIOSCI & BIOMED ENGN, INDORE, MADHYA PRADESH, INDIA.;	KALINGA INSTITUTE OF INDUSTRIAL TECHNOLOGY (KIIT); RUSSIAN ACADEMY OF SCIENCES; ST. PETERSBURG SCIENTIFIC CENTRE OF THE RUSSIAN ACADEMY OF SCIENCES; INSTITUTE OF CYTOLOGY RAS; TECHNICAL UNIVERSITY OF MUNICH; PAVLOV FIRST SAINT PETERSBURG STATE MEDICAL UNIVERSITY; INDIAN INSTITUTE OF TECHNOLOGY SYSTEM (IIT SYSTEM); INDIAN INSTITUTE OF TECHNOLOGY (IIT) - INDORE						2023-11-04	NANOPARTICLES; VACCINE DEVELOPMENT; HUMAN DISEASES; TARGETED VACCINE DELIVERY; ANTIGENS	10.3389/fimmu.2018.02224	REVIEW				ASONAWANE@IITI.AC.IN			DEPARTMENT OF SCIENCE AND TECHNOLOGY, GOVT OF INDIA [SR/NM/NS-1159/2016]; ALEXANDER VON HUMBOLDT FELLOWSHIP; RUSSIAN SCIENCE FOUNDATION [14-50-00068]; FEDERAL AGENCY OF SCIENTIFIC ORGANIZATIONS, RUSSIA; RUSSIAN SCIENCE FOUNDATION [14-50-00068] FUNDING SOURCE: RUSSIAN SCIENCE FOUNDATION	FOR FINANCIAL SUPPORT, WE THANK DEPARTMENT OF SCIENCE AND TECHNOLOGY (SR/NM/NS-1159/2016), GOVT OF INDIA AND ALEXANDER VON HUMBOLDT FELLOWSHIP TO AS. MS WAS SUPPORTED BY THE ALEXANDER VON HUMBOLDT FELLOWSHIP AND BY A GRANT OF THE RUSSIAN SCIENCE FOUNDATION 14-50-00068 AND BY THE FEDERAL AGENCY OF SCIENTIFIC ORGANIZATIONS, RUSSIA.	GV7WX	Y		N	VIRUS-LIKE PARTICLES; T-CELL RESPONSES; MUCOSAL IMMUNE-RESPONSES; IRON-OXIDE NANOPARTICLES; WALLED-CARBON-NANOTUBES; LONG-LASTING PROTECTION; LIPOSOME-BASED DELIVERY; MONOPHOSPHORYL-LIPID-A; DENDRITIC CELLS; DNA VACCINE		FRONT IMMUNOL	FRONT. IMMUNOL.	ENGLISH	229	GREEN PUBLISHED, GOLD	SHEVTSOV, MAXIM/0000-0002-8539-2239;	AVENUE DU TRIBUNAL FEDERAL 34, LAUSANNE, CH-1015, SWITZERLAND	OCT 4	16	LAUSANNE	30337923		J	FRONTIERS MEDIA SA	2018	SHEVTSOV, MAXIM/U-8830-2019; SONAWANE, AVINASH/S-9889-2019	SONAWANE, A (通讯作者)，KIIT UNIV, SCH BIOTECHNOL, BHUBANESWAR, INDIA.; SONAWANE, A (通讯作者)，INDIAN INST TECHNOL INDORE, DISCIPLINE BIOSCI & BIOMED ENGN, INDORE, MADHYA PRADESH, INDIA.
WILSON JT;KELLER S;MANGANIELLO MJ;CHENG C;LEE CC;OPARA C;CONVERTINE A;STAYTON PS	WILSON, JOHN T.;KELLER, SALKA;MANGANIELLO, MATTHEW J.;CHENG, CONNIE;LEE, CHEN-CHANG;OPARA, CHINONSO;CONVERTINE, ANTHONY;STAYTON, PATRICK S.	ACCAPEZZATO D, 2005, J EXP MED, V202, P817, DOI 10.1084/JEM.20051106;AHMED SS, 2011, SCI TRANSL MED, V3, DOI 10.1126/SCITRANSLMED.3002302;AKINC A, 2002, BIOTECHNOL BIOENG, V78, P503, DOI 10.1002/BIT.20215.ABS;AMIGORENA S, 2010, CURR OPIN IMMUNOL, V22, P109, DOI 10.1016/J.COI.2010.01.022;AMORIJ JP, 2012, J CONTROL RELEASE, V161, P363, DOI 10.1016/J.JCONREL.2011.12.039;ANDREWS CD, 2012, MOL PHARMAC…	PROTEIN SUBUNIT VACCINES OFFER IMPORTANT POTENTIAL ADVANTAGES OVER LIVE VACCINE VECTORS BUT GENERALLY ELICIT WEAKER AND SHORTER-LIVED CELLULAR IMMUNE RESPONSES. HERE WE INVESTIGATE THE USE OF PH-RESPONSIVE, ENDOSOMOLYTIC POLYMER NANOPARTICLES THAT WERE ORIGINALLY DEVELOPED FOR RNA DELIVERY AS VACCINE DELIVERY VEHICLES FOR ENHANCING CELLULAR AND HUMORAL IMMUNE RESPONSES. MICE LIAR NANOPARTICLES WE…				3912	UNIV WASHINGTON, DEPT BIOENGN, SEATTLE, WA 98195 USA.;	UNIVERSITY OF WASHINGTON; UNIVERSITY OF WASHINGTON SEATTLE						2023-11-04	VACCINE; PH-RESPONSIVE POLYMER; MICELLE; CPG ADJUVANT; ENDOSOMAL ESCAPE; ANTIGEN CROSS-PRESENTATION	10.1021/nn305466z	ARTICLE			1936-086X	STAYTON@U.WASHINGTON.EDU	3925		NATIONAL INSTITUTES OF HEALTH [R01EB002991, R01AI074661]; WASHINGTON STATE LIFE SCIENCE DISCOVERY FUND [2496490]; NATIONAL SCIENCE FOUNDATION [DGE-9987620, DGE-0718124, DGE-1256082]; DEPARTMENT OF DEFENSE THROUGH THE NATIONAL DEFENSE SCIENCE AND ENGINEERING GRADUATE FELLOWSHIP PROGRAM; CANCER RESEARCH INSTITUTE	THE AUTHORS WOULD LIKE TO THANK L. CASTELLI AND J.M. GOVERMAN (UNIVERSITY OF WASHINGTON DEPARTMENT OF IMMUNOLOGY) FOR THEIR ASSISTANCE WITH ELISPOT. WE WOULD ALSO LIKE TO ACKNOWLEDGE M.L. DISIS AND D. CECIL IN THE TUMOR VACCINE GROUP AT THE UNIVERSITY OF WASHINGTON FOR HELPFUL FEEDBACK AND INSIGHTFUL SCIENTIFIC DISCUSSIONS RELATED TO THE MANUSCRIPT. WE ARE GRATEFUL TO THE NATIONAL INSTITUTES OF H…	156XD				STERICALLY HINDERED MONOMERS; MHC CLASS-I; DENDRITIC CELLS; INTRACELLULAR DELIVERY; IMMUNE-RESPONSES; CROSS-PRESENTATION; ADJUVANT; ACTIVATION; POLYMERS; DNA	5	ACS NANO	ACS NANO	ENGLISH	82	GREEN ACCEPTED	STAYTON, PATRICK/0000-0001-6939-6371	1155 16TH ST, NW, WASHINGTON, DC 20036 USA	MAY	14	WASHINGTON	23590591		J	AMER CHEMICAL SOC	2013	STAYTON, PATRICK/C-1975-2018	STAYTON, PS (通讯作者)，UNIV WASHINGTON, DEPT BIOENGN, SEATTLE, WA 98195 USA.
MOON JJ;SUH H;LI AV;OCKENHOUSE CF;YADAVA A;IRVINE DJ	MOON, JAMES J.;SUH, HEIKYUNG;LI, ADRIENNE V.;OCKENHOUSE, CHRISTIAN F.;YADAVA, ANJALI;IRVINE, DARRELL J.	ANCSIN JB, 2004, J BIOL CHEM, V279, P21824, DOI 10.1074/JBC.M401979200;BALLOU WR, 2009, PARASITE IMMUNOL, V31, P492, DOI 10.1111/J.1365-3024.2009.01143.X;BELL BA, 2009, VACCINE, V27, P1448, DOI 10.1016/J.VACCINE.2008.12.027;BILSBOROUGH J, 1997, ACTA TROP, V65, P59, DOI 10.1016/S0001-706X(97)00648-7;BLANDER JM, 2006, NATURE, V440, P808, DOI 10.1038/NATURE04596;BOJANG KA, 2001, LANCET, V358, P1927,…	FOR SUBUNIT VACCINES, ADJUVANTS PLAY A KEY ROLE IN SHAPING IMMUNOLOGICAL MEMORY. NANOPARTICLE (NP) DELIVERY SYSTEMS FOR ANTIGENS AND/OR MOLECULAR DANGER SIGNALS ARE PROMISING ADJUVANTS CAPABLE OF PROMOTING BOTH CELLULAR AND HUMORAL IMMUNE RESPONSES, BUT IN MOST CASES THE MECHANISMS OF ACTION OF THESE MATERIALS ARE POORLY UNDERSTOOD. HERE, WE STUDIED THE IMMUNE RESPONSE ELICITED BY NPS COMPOSED OF…				1080	MIT, DEPT MAT SCI & ENGN, CAMBRIDGE, MA 02139 USA.; MIT, DEPT BIOL ENGN, CAMBRIDGE, MA 02139 USA.; WALTER REED ARMY INST RES, DIV MALARIA VACCINE DEV, SILVER SPRING, MD 20910 USA.; MIT, KOCH INST INTEGRAT CANC RES, CAMBRIDGE, MA 02139 USA.; MASSACHUSETTS GEN HOSP, RAGON INST, MIT, BOSTON, MA 02129 USA.; HARVARD UNIV, BOSTON, MA 02129 USA.; HOWARD HUGHES MED INST, CHEVY CHASE, MD 20815 USA.;	MASSACHUSETTS INSTITUTE OF TECHNOLOGY (MIT); MASSACHUSETTS INSTITUTE OF TECHNOLOGY (MIT); UNITED STATES DEPARTMENT OF DEFENSE; UNITED STATES ARMY; WALTER REED ARMY INSTITUTE OF RESEARCH (WRAIR); MASSACHUSETTS INSTITUTE OF TECHNOLOGY (MIT); HARVARD UNIVERSITY; MASSACHUSETTS GENERAL HOSPITAL; MASSACHUSETTS INSTITUTE OF TECHNOLOGY (MIT); RAGON INSTITUTE; HARVARD UNIVERSITY; HOWARD HUGHES MEDICAL INS…						2023-11-04		10.1073/pnas.1112648109	ARTICLE				DJIRVINE@MIT.EDU	1085		RAGON INSTITUTE OF MASSACHUSETTS GENERAL HOSPITAL; MASSACHUSETTS INSTITUTE OF TECHNOLOGY; HARVARD UNIVERSITY; GATES FOUNDATION; DEPARTMENT OF DEFENSE [W911NF-07-D-0004]; NATIONAL INSTITUTES OF HEALTH [AI095109, 1U19AI091693]	THIS WORK WAS SUPPORTED IN PART BY THE RAGON INSTITUTE OF MASSACHUSETTS GENERAL HOSPITAL, MASSACHUSETTS INSTITUTE OF TECHNOLOGY, AND HARVARD UNIVERSITY; THE GATES FOUNDATION; THE DEPARTMENT OF DEFENSE (CONTRACT W911NF-07-D-0004); AND NATIONAL INSTITUTES OF HEALTH (AI095109 AND 1U19AI091693). D.J.I. IS AN INVESTIGATOR OF THE HOWARD HUGHES MEDICAL INSTITUTE. THE OPINIONS OR ASSERTIONS CONTAINED HER…	880NA				CIRCUMSPOROZOITE PROTEIN; PLASMODIUM-VIVAX; ANTIBODY-RESPONSES; SUBCAPSULAR SINUS; EPITOPE DENSITY; IMMUNOGENICITY; FALCIPARUM; IMMUNIZATION	4	P NATL ACAD SCI USA	PROC. NATL. ACAD. SCI. U. S. A.	ENGLISH	30	GREEN PUBLISHED, BRONZE	MOON, JAMES J/0000-0003-2238-2372	2101 CONSTITUTION AVE NW, WASHINGTON, DC 20418 USA	JAN 24	6	WASHINGTON	22247289		J	NATL ACAD SCIENCES	2012	MOON, JAMES J/ABE-4429-2021	IRVINE, DJ (通讯作者)，MIT, DEPT MAT SCI & ENGN, CAMBRIDGE, MA 02139 USA.
BUSCHMANN MD;CARRASCO MJ;ALISHETTY S;PAIGE M;ALAMEH MG;WEISSMAN D	BUSCHMANN, MICHAEL D.;CARRASCO, MANUEL J.;ALISHETTY, SUMAN;PAIGE, MIKELL;ALAMEH, MOHAMAD GABRIEL;WEISSMAN, DREW	FELDMAN RA, 2019, VACCINE, V37, P3326, DOI 10.1016/J.VACCINE.2019.04.074;AKINC A, 2019, NAT NANOTECHNOL, V14, P1084, DOI 10.1038/S41565-019-0591-Y;AKINC A, 2010, MOL THER, V18, P1357, DOI 10.1038/MT.2010.85;ALAMEH MG, 2022, CURR TOP MICROBIOL, V437, P111, DOI 10.1007/82_2020_202;ALBERER M, 2017, LANCET, V390, P1511, DOI 10.1016/S0140-6736(17)31665-3;ALMEIDA AJ, 2007, ADV DRUG DELIVER REV, V59, P4…	THE RECENT SUCCESS OF MRNA VACCINES IN SARS-COV-2 CLINICAL TRIALS IS IN PART DUE TO THE DEVELOPMENT OF LIPID NANOPARTICLE DELIVERY SYSTEMS THAT NOT ONLY EFFICIENTLY EXPRESS THE MRNA-ENCODED IMMUNOGEN AFTER INTRAMUSCULAR INJECTION, BUT ALSO PLAY ROLES AS ADJUVANTS AND IN VACCINE REACTOGENICITY. WE PRESENT AN OVERVIEW OF MRNA DELIVERY SYSTEMS AND THEN FOCUS ON THE LIPID NANOPARTICLES USED IN THE CU…	65				GEORGE MASON UNIV, DEPT BIOENGN, 4400 UNIV DR,MS 1J7, FAIRFAX, VA 22030 USA.; GEORGE MASON UNIV, DEPT CHEM & BIOCHEM, 4400 UNIV DR, FAIRFAX, VA 22030 USA.; UNIV PENN, PERELMAN SCH MED, 130 STEMMLER HALL,3450 HAMILTON WALK, PHILADELPHIA, PA 19104 USA.; UNIV PENN, PERELMAN SCH MED, 410B HILL PAVIL,380 S UNIV AVE, PHILADELPHIA, PA 19104 USA.;	GEORGE MASON UNIVERSITY; GEORGE MASON UNIVERSITY; UNIVERSITY OF PENNSYLVANIA; PENNSYLVANIA MEDICINE; UNIVERSITY OF PENNSYLVANIA; PENNSYLVANIA MEDICINE						2023-11-04	MRNA; LIPID NANOPARTICLE; IONIZABLE LIPID; VACCINE; SARS-COV-2	10.3390/vaccines9010065	REVIEW			2076-393X	MBUSCHMA@GMU.EDU; MCARRAS@MASONLIVE.GMU.EDU; SALISHET@GMU.EDU; MPAIGE3@GMU.EDU; MG.ALAMEH@PENNMEDICINE.UPENN.EDU; DREWW@PENNMEDICINE.UPENN.EDU					PW6WY	Y		N		1	VACCINES-BASEL	VACCINES	ENGLISH	155	GOLD, GREEN PUBLISHED	ALAMEH, MOHAMAD GABRIEL/0000-0002-5672-6930; ALISHETTY, SUMAN/0000-0002-7491-0280; CARRASCO, MANUEL J/0000-0002-8253-2937; BUSCHMANN, MICHAEL/0000-0001-7555-8189	ST ALBAN-ANLAGE 66, CH-4052 BASEL, SWITZERLAND	JAN	30	BASEL	33478109		J	MDPI	2021	ALAMEH, MOHAMAD GABRIEL/ABA-5345-2021; ALISHETTY, SUMAN/AAR-4906-2021	BUSCHMANN, MD (通讯作者)，GEORGE MASON UNIV, DEPT BIOENGN, 4400 UNIV DR,MS 1J7, FAIRFAX, VA 22030 USA.
MCKAY PF;HU K;BLAKNEY AK;SAMNUAN K;BROWN JC;PENN R;ZHOU J;BOUTON CR;ROGERS P;POLRA K;LIN PJC;BARBOSA C;TAM YK;BARCLAY WS;SHATTOCK RJ	MCKAY, PAUL F.;HU, KAI;BLAKNEY, ANNA K.;SAMNUAN, KARNYART;BROWN, JONATHAN C.;PENN, REBECCA;ZHOU, JIE;BOUTON, CLEMENT R.;ROGERS, PAUL;POLRA, KRUNAL;LIN, PAULO J. C.;BARBOSA, CHRISTOPHER;TAM, YING K.;BARCLAY, WENDY S.;SHATTOCK, ROBIN J.	AL-OMARI A, 2019, DIAGN MICR INFEC DIS, V93, P265, DOI 10.1016/J.DIAGMICROBIO.2018.10.011;BADAMCHI-ZADEH A, 2015, PLOS ONE, V10, DOI 10.1371/JOURNAL.PONE.0141209;BLAKNEY AK, 2020, ACS NANO, V14, P5711, DOI 10.1021/ACSNANO.0C00326;BLAKNEY AK, 2019, GENE THER, V26, P363, DOI 10.1038/S41434-019-0095-2;BRANCA MA, 2018, NAT BIOTECHNOL, V36, P772, DOI 10.1038/NBT0818-772C;GEALL AJ, 2012, P NATL ACAD SC…	THE SPREAD OF THE SARS-COV-2 INTO A GLOBAL PANDEMIC WITHIN A FEW MONTHS OF ONSET MOTIVATES THE DEVELOPMENT OF A RAPIDLY SCALABLE VACCINE. HERE, WE PRESENT A SELF-AMPLIFYING RNA ENCODING THE SARS-COV-2 SPIKE PROTEIN ENCAPSULATED WITHIN A LIPID NANOPARTICLE (LNP) AS A VACCINE. WE OBSERVE REMARKABLY HIGH AND DOSE-DEPENDENT SARS-COV-2 SPECIFIC ANTIBODY TITERS IN MOUSE SERA, AS WELL AS ROBUST NEUTRALI…	3523				IMPERIAL COLL LONDON, DEPT INFECT DIS, NORFOLK PL, LONDON W2 1PG, ENGLAND.; ACUITAS THERAPEUT, VANCOUVER, BC V6T 1Z3, CANADA.;	IMPERIAL COLLEGE LONDON						2023-11-04		10.1038/s41467-020-17409-9	ARTICLE			2041-1723	R.SHATTOCK@IMPERIAL.AC.UK			MARIE SKODOWSKA CURIE INDIVIDUAL FELLOWSHIP - EUROPEAN COMMISSION H2020 [794059]; DEPARTMENT OF HEALTH AND SOCIAL CARE; ENGINEERING AND PHYSICAL SCIENCES RESEARCH COUNCIL (EPSRC) [EP/R013764/1]; NIHR BIOMEDICAL RESEARCH CENTRE OF IMPERIAL COLLEGE HEALTHCARE NHS TRUST; DORMEUR INVESTMENT SERVICES LTD; EPSRC [EP/R013764/1] FUNDING SOURCE: UKRI; MARIE CURIE ACTIONS (MSCA) [794059] FUNDING SOURCE: MA…	WE GRATEFULLY ACKNOWLEDGE GRAHAM TAYLOR, GRAHAM COOKE, RACHAEL QUINLAN, CHARLOTTE SHORT, AND CAROLINA ROSADAS DE OLIVEIRA FOR PROVIDING THE SAMPLES FROM RECOVERED COVID-19 PATIENTS, AND JONATHAN YEOW FOR PROVIDING THE POLYMERS USED IN THESE STUDIES. WE THANK ANDREW DAVIDSON AND DAVID MATTHEWS, UNIVERSITY OF BRISTOL UK FOR SUPPLYING THE VEROE6 CELLS USED IN THIS STUDY. AKB IS SUPPORTED BY A MARIE …	MY8PY				CORONAVIRUS; DELIVERY	1	NAT COMMUN	NAT. COMMUN.	ENGLISH	22	GREEN PUBLISHED, GOLD	BLAKNEY, ANNA/0000-0002-5812-9689; ROGERS, PAUL/0000-0002-3945-7708; BOUTON, CLEMENT/0000-0001-9607-6533; BROWN, JONATHAN/0000-0001-6849-3962; MCKAY, PAUL/0000-0001-5195-6254; BARCLAY, WENDY/0000-0002-3948-0895	HEIDELBERGER PLATZ 3, BERLIN, 14197, GERMANY	JUL 9	7	BERLIN	32647131		J	NATURE PORTFOLIO	2020	BLAKNEY, ANNA/GWC-0911-2022	SHATTOCK, RJ (通讯作者)，IMPERIAL COLL LONDON, DEPT INFECT DIS, NORFOLK PL, LONDON W2 1PG, ENGLAND.
LIU SL;JIANG Q;ZHAO X;ZHAO RF;WANG YN;WANG YM;LIU JB;SHANG YX;ZHAO S;WU TT;ZHANG YL;NIE GJ;DING BQ	LIU, SHAOLI;JIANG, QIAO;ZHAO, XIAO;ZHAO, RUIFANG;WANG, YUANNING;WANG, YIMING;LIU, JIANBING;SHANG, YINGXU;ZHAO, SHUAI;WU, TIANTIAN;ZHANG, YINLONG;NIE, GUANGJUN;DING, BAOQUAN	BANCHEREAU J, 2005, NAT REV IMMUNOL, V5, P296, DOI 10.1038/NRI1592;BARBER DL, 2003, J IMMUNOL, V171, P27, DOI 10.4049/JIMMUNOL.171.1.27;CONNIOT J, 2019, NAT NANOTECHNOL, V14, P891, DOI 10.1038/S41565-019-0512-0;DOUGLAS SM, 2007, P NATL ACAD SCI USA, V104, P6644, DOI 10.1073/PNAS.0700930104;DOUGLAS SM, 2012, SCIENCE, V335, P831, DOI 10.1126/SCIENCE.1214081;GREEN LN, 2017, NANO LETT, V17, P7283, DO…	A DNA NANODEVICE VACCINE HAS BEEN DEVELOPED AND UTILIZED TO STIMULATE A TUMOUR-SPECIFIC CYTOTOXIC T LYMPHOCYTE RESPONSE IN VIVO, LEADING TO THE INHIBITION OF TUMOUR GROWTH AS WELL AS PREVENTION OF METASTASIS. A MAJOR CHALLENGE IN CANCER VACCINE THERAPY IS THE EFFICIENT DELIVERY OF ANTIGENS AND ADJUVANTS TO STIMULATE A CONTROLLED YET ROBUST TUMOUR-SPECIFIC T-CELL RESPONSE. HERE, WE DESCRIBE A STRU…				421	NATL CTR NANOSCI & TECHNOL, CAS CTR EXCELLENCE NANOSCI, CAS KEY LAB NANOSYST & HIERARCH FABRICAT, BEIJING, PEOPLES R CHINA.; UNIV CHINESE ACAD SCI, BEIJING, PEOPLES R CHINA.; ZHENGZHOU UNIV, HENAN INST ADV TECHNOL, SCH MAT SCI & ENGN, ZHENGZHOU, PEOPLES R CHINA.;	CHINESE ACADEMY OF SCIENCES; NATIONAL CENTER FOR NANOSCIENCE & TECHNOLOGY - CHINA; CHINESE ACADEMY OF SCIENCES; UNIVERSITY OF CHINESE ACADEMY OF SCIENCES, CAS; ZHENGZHOU UNIVERSITY						2023-11-04		10.1038/s41563-020-0793-6	ARTICLE	SEP 2020		1476-4660	DINGBQ@NANOCTR.CN	+		BEIJING MUNICIPAL SCIENCE & TECHNOLOGY COMMISSION [Z191100004819008]; NATIONAL BASIC RESEARCH PROGRAM OF CHINA [2016YFA0201601, 2018YFA0208900]; NATIONAL NATURAL SCIENCE FOUNDATION OF CHINA [21573051, 31700871, 21708004, 51761145044]; SCIENCE FUND FOR CREATIVE RESEARCH GROUPS OF THE NATIONAL NATURAL SCIENCE FOUNDATION OF CHINA [21721002]; KEY RESEARCH PROGRAM OF FRONTIER SCIENCES, CAS [QYZDBSSW-S…	THIS WORK WAS SUPPORTED BY THE BEIJING MUNICIPAL SCIENCE & TECHNOLOGY COMMISSION (Z191100004819008), THE NATIONAL BASIC RESEARCH PROGRAM OF CHINA (2016YFA0201601, 2018YFA0208900), THE NATIONAL NATURAL SCIENCE FOUNDATION OF CHINA (21573051, 31700871, 21708004 AND 51761145044), THE SCIENCE FUND FOR CREATIVE RESEARCH GROUPS OF THE NATIONAL NATURAL SCIENCE FOUNDATION OF CHINA (21721002), THE KEY RESE…	QM7IZ	Y		N	DENDRITIC CELLS; NANOVACCINE; NANOROBOT; DELIVERY; ANTIGEN	3	NAT MATER	NAT. MATER.	ENGLISH	30			HEIDELBERGER PLATZ 3, BERLIN, 14197, GERMANY	MAR	17	BERLIN	32895504		J	NATURE PORTFOLIO	2021		DING, BQ (通讯作者)，NATL CTR NANOSCI & TECHNOL, CAS CTR EXCELLENCE NANOSCI, CAS KEY LAB NANOSYST & HIERARCH FABRICAT, BEIJING, PEOPLES R CHINA.; DING, BQ (通讯作者)，UNIV CHINESE ACAD SCI, BEIJING, PEOPLES R CHINA.; DING, BQ (通讯作者)，ZHENGZHOU UNIV, HENAN INST ADV TECHNOL, SCH MAT SCI & ENGN, ZHENGZHOU, PEOPLES R CHINA.
MARCANDALLI J;FIALA B;OLS S;PEROTTI M;DE VAN DER SCHUEREN WD;SNIJDER J;HODGE E;BENHAIM M;RAVICHANDRAN R;CARTER L;SHEFFLER W;BRUNNER L;LAWRENZ M;DUBOIS P;LANZAVECCHIA A;SALLUSTO F;LEE KK;VEESLER D;CORRENTI CE;STEWART LJ;BAKER D;LORÉ K;PEREZ L;KING NP	MARCANDALLI, JESSICA;FIALA, BROOKE;OLS, SEBASTIAN;PEROTTI, MICHELA;DE VAN DER SCHUEREN, WILLEM;SNIJDER, JOOST;HODGE, EDGAR;BENHAIM, MARK;RAVICHANDRAN, RASHMI;CARTER, LAUREN;SHEFFLER, WILL;BRUNNER, LIVIA;LAWRENZ, MARIA;DUBOIS, PATRICE;LANZAVECCHIA, ANTONIO;SALLUSTO, FEDERICA;LEE, KELLY K.;VEESLER, DAVID;CORRENTI, COLIN E.;STEWART, LANCE J.;BAKER, DAVID;LORE, KARIN;PEREZ, LAURENT;KING, NEIL P.	ABBOTT RK, 2018, IMMUNITY, V48, P133, DOI 10.1016/J.IMMUNI.2017.11.023;AFONSO CL, 2016, ARCH VIROL, V161, P2351, DOI 10.1007/S00705-016-2880-1;AIDE P, 2011, VACCINE, V29, P6059, DOI 10.1016/J.VACCINE.2011.03.041;AUGUST A, 2017, VACCINE, V35, P3749, DOI 10.1016/J.VACCINE.2017.05.045;BACHMANN MF, 2010, NAT REV IMMUNOL, V10, P787, DOI 10.1038/NRI2868;BALE JB, 2016, SCIENCE, V353, P389, DOI 10.1126/S…	RESPIRATORY SYNCYTIAL VIRUS (RSV) IS A WORLDWIDE PUBLIC HEALTH CONCERN FOR WHICH NO VACCINE IS AVAILABLE. ELUCIDATION OF THE PREFUSION STRUCTURE OF THE RSV F GLYCOPROTEIN AND ITS IDENTIFICATION AS THE MAIN TARGET OF NEUTRALIZING ANTIBODIES HAVE PROVIDED NEW OPPORTUNITIES FOR DEVELOPMENT OF AN EFFECTIVE VACCINE. HERE, WE DESCRIBE THE STRUCTURE-BASED DESIGN OF A SELF-ASSEMBLING PROTEIN NANOPARTICLE…				1420	UNIV SVIZZERA ITALIANA, INST RES BIOMED, FAC BIOMED SCI, BELLINZONA, SWITZERLAND.; UNIV WASHINGTON, DEPT BIOCHEM, SEATTLE, WA 98195 USA.; UNIV WASHINGTON, INST PROT DESIGN, SEATTLE, WA 98195 USA.; KAROLINSKA INST, DIV IMMUNOL & ALLERGY, DEPT MED SOLNA, STOCKHOLM, SWEDEN.; KAROLINSKA INST, CTR MOL MED, STOCKHOLM, SWEDEN.; SWISS FED INST TECHNOL, INST MICROBIOL, ZURICH, SWITZERLAND.; FRED HUTCHINSO…	UNIVERSITA DELLA SVIZZERA ITALIANA; UNIVERSITY OF WASHINGTON; UNIVERSITY OF WASHINGTON SEATTLE; UNIVERSITY OF WASHINGTON; UNIVERSITY OF WASHINGTON SEATTLE; KAROLINSKA INSTITUTET; KAROLINSKA INSTITUTET; SWISS FEDERAL INSTITUTES OF TECHNOLOGY DOMAIN; ETH ZURICH; FRED HUTCHINSON CANCER CENTER; UNIVERSITY OF WASHINGTON; UNIVERSITY OF WASHINGTON SEATTLE; UNIVERSITY OF LAUSANNE; UNIVERSITY OF WASHINGTO…						2023-11-04		10.1016/j.cell.2019.01.046	ARTICLE			1097-4172	LAURENT.PEREZ@IRB.USI.CH; NEILKING@UW.EDU	+		BILL AND MELINDA GATES FOUNDATION [OPP1120319, OPP1126258, OPP1162875]; STATE OF WASHINGTON; HOWARD HUGHES MEDICAL INSTITUTE; NETHERLANDS ORGANIZATION FOR SCIENTIFIC RESEARCH (NWO) [RUBICON 019.2015.2.310.006]; EUROPEAN MOLECULAR BIOLOGY ORGANISATION (EMBO) [ALTF 933-2015]; SWEDISH RESEARCH COUNCIL [VETENSKAPSRADET 2015-02608]; KAROLINSKA INSTITUTET; NIAID [HHSN272201700059C]; NIGMS [R01GM120553]…	THE AUTHORS WISH TO THANK RATIKA KRISHNAMURTY FOR PROJECT MANAGEMENT SUPPORT AND HELPFUL SUGGESTIONS, DAVID JARROSSAY FOR SCIENTIFIC ADVICE WITH FLOW CYTOMETRY DATA ACQUISITION AND CELL SORTING, THE IRB ANIMAL HOUSE FOR SUPPORTING IMMUNIZATION STUDIES, DRS. MATS SPANGBERG AND BENGT ERIKSSON AND THEIR PERSONNEL AT THE ASTRID FAGRAEUS LABORATORY AT KAROLINSKA INSTITUTET FOR EXPERT ASSISTANCE AND CA…	HN9HD	Y		N	FUSION-GLYCOPROTEIN VACCINE; RATIONAL DESIGN; ACCURATE DESIGN; INFECTION; MALARIA; IMMUNOGENICITY; MICROSCOPY; PARTICLES; IMMUNITY; CELLS	6	CELL	CELL	ENGLISH	68	GREEN PUBLISHED, HYBRID	PEREZ, LAURENT/0000-0002-8860-7928; OLS, SEBASTIAN/0000-0001-9784-7176; SALLUSTO, FEDERICA/0000-0003-3750-2752	50 HAMPSHIRE ST, FLOOR 5, CAMBRIDGE, MA 02139 USA	MAR 7	29	CAMBRIDGE	30849373		J	CELL PRESS	2019	VEESLER, DAVID/HCH-3986-2022; PEREZ, LAURENT/ABA-4145-2021	PEREZ, L (通讯作者)，UNIV SVIZZERA ITALIANA, INST RES BIOMED, FAC BIOMED SCI, BELLINZONA, SWITZERLAND.; KING, NP (通讯作者)，UNIV WASHINGTON, DEPT BIOCHEM, SEATTLE, WA 98195 USA.; KING, NP (通讯作者)，UNIV WASHINGTON, INST PROT DESIGN, SEATTLE, WA 98195 USA.; PEREZ, L (通讯作者)，EUROPEAN VIRUS BIOINFORMAT CTR, JENA, GERMANY.
XU LG;LIU Y;CHEN ZY;LI W;LIU Y;WANG LM;LIU Y;WU XC;JI YL;ZHAO YL;MA LY;SHAO YM;CHEN CY	XU, LIGENG;LIU, YE;CHEN, ZHIYUN;LI, WEI;LIU, YING;WANG, LIMING;LIU, YONG;WU, XIAOCHUN;JI, YINGLU;ZHAO, YULIANG;MA, LIYING;SHAO, YIMING;CHEN, CHUNYING	ANONYMOUS, 2010, IRANIAN J EPIDEMIOL;BORGES O, 2008, EUR J PHARM BIOPHARM, V69, P405, DOI 10.1016/J.EJPB.2008.01.019;BROWNLIE A, 2004, INT J PHARMACEUT, V274, P41, DOI 10.1016/J.IJPHARM.2003.12.029;BUCHBINDER SP, 2008, LANCET, V372, P1881, DOI 10.1016/S0140-6736(08)61591-3;CARNEY RP, 2011, NAT COMMUN, V2, DOI 10.1038/NCOMMS1338;CHAKRAVARTHY KV, 2010, P NATL ACAD SCI USA, V107, P10172, DOI 10.1073…	WITH THE INTENSE INTERNATIONAL RESPONSE TO THE AIDS PANDEMIC, HIV VACCINES HAVE BEEN EXTENSIVELY INVESTIGATED BUT HAVE FAILED DUE TO ISSUES OF SAFETY OR EFFICACY IN HUMANS. ADJUVANTS FOR HIV/AIDS VACCINES ARE UNDER INTENSE RESEARCH BUT A RATIONAL DESIGN APPROACH IS STILL LACKING. NANOMATERIALS REPRESENT AN OBVIOUS OPPORTUNITY IN THIS FIELD DUE TO THEIR UNIQUE PHYSICOCHEMICAL PROPERTIES. GOLD NANO…				2003	NATL CTR NANOSCI & TECHNOL CHINA, CAS KEY LAB STANDARDIZAT & MEASUREMENT NANOTECHNO, BEIJING 100190, PEOPLES R CHINA.; NATL CTR NANOSCI & TECHNOL CHINA, CAS KEY LAB BIOMED EFFECTS NANOMAT & NANOSAFETY, BEIJING 100190, PEOPLES R CHINA.; NATL CTR AIDS STD CONTROL & PREVENT CHINA CDC, BEIJING 102206, PEOPLES R CHINA.; CHINESE ACAD SCI, INST HIGH ENERGY PHYS, CAS KEY LAB BIOMED EFFECTS NANOMAT & NANO…	CHINESE ACADEMY OF SCIENCES; NATIONAL CENTER FOR NANOSCIENCE & TECHNOLOGY - CHINA; CHINESE ACADEMY OF SCIENCES; NATIONAL CENTER FOR NANOSCIENCE & TECHNOLOGY - CHINA; CHINESE CENTER FOR DISEASE CONTROL & PREVENTION; NATIONAL CENTER FOR AIDS/STD CONTROL & PREVENTION, CHINESE CENTER FOR DISEASE CONTROL & PREVENTION; CHINESE ACADEMY OF SCIENCES; INSTITUTE OF HIGH ENERGY PHYSICS, CAS						2023-11-04	GOLD NANOROD; SURFACE CHEMISTRY; ADJUVANT; DNA VACCINE; HIV-1	10.1021/nl300027p	ARTICLE			1530-6992	WUXC@NANOCTR.CN; CHENCHY@NANOCTR.CN	2012		MINISTRY OF SCIENCE AND TECHNOLOGY OF CHINA [2011CB933401, 2011CB932802, 2010CB93404]; NATURAL SCIENCE FOUNDATION OF CHINA [31070854]; MAJOR NATIONAL ST PROGRAM [2012ZX10001-008]; CHINESE ACADEMY OF SCIENCES	THE AUTHORS ACKNOWLEDGE THE FINANCIAL SUPPORT BY THE MINISTRY OF SCIENCE AND TECHNOLOGY OF CHINA AS THE NATIONAL BASIC RESEARCH PROGRAMS (2011CB933401, 2011CB932802, AND 2010CB93404), THE NATURAL SCIENCE FOUNDATION OF CHINA (31070854), THE MAJOR NATIONAL S&T PROGRAM (2012ZX10001-008), AND THE KNOWLEDGE INNOVATION PROGRAM OF THE CHINESE ACADEMY OF SCIENCES. THE AUTHORS ARE INDEBTED TO DR. ANN MOTT…	922CO				POLY(GAMMA-GLUTAMIC ACID) NANOPARTICLES; AT-PT NANOSTRUCTURES; DENDRITIC CELLS; IMMUNE-RESPONSE; CELLULAR UPTAKE; INDUCTION; DELIVERY; COMBINATION; PROTEINS; EFFICACY	4	NANO LETT	NANO LETT.	ENGLISH	54		WANG, LIMING/0000-0003-1382-9195; XU, LIGENG/0000-0003-4946-2567; CHEN, CHUNYING/0000-0002-6027-0315; LIU, YING/0000-0002-6540-0473; LIU, YE/0000-0001-5581-9046	1155 16TH ST, NW, WASHINGTON, DC 20036 USA	APR	10	WASHINGTON	22372996		J	AMER CHEMICAL SOC	2012	WANG, LIMING/A-6924-2012; CHEN, ZHIYUN/IAP-8698-2023; XU, LIGENG/F-9844-2013; CHEN, CHUNYING/AAA-2891-2021; LIU, YING/HMD-5234-2023; MA, LI/HOH-7275-2023	WU, XC (通讯作者)，NATL CTR NANOSCI & TECHNOL CHINA, CAS KEY LAB STANDARDIZAT & MEASUREMENT NANOTECHNO, BEIJING 100190, PEOPLES R CHINA.
HAMDY S;HADDADI A;HUNG RW;LAVASANIFAR A	HAMDY, SAMAR;HADDADI, AZITA;HUNG, RYAN W.;LAVASANIFAR, AFSANEH	ACHARYA AP, 2009, BIOMATERIALS, V30, P4168, DOI 10.1016/J.BIOMATERIALS.2009.04.032;ACKERMAN AL, 2003, P NATL ACAD SCI USA, V100, P12889, DOI 10.1073/PNAS.1735556100;ALONSO MJ, 1994, VACCINE, V12, P299, DOI 10.1016/0264-410X(94)90092-2;ALPAR HO, 2004, J DRUG TARGET, V11, P459, DOI 10.1080/10611860410001683013;AUDRAN R, 2003, VACCINE, V21, P1250, DOI 10.1016/S0264-410X(02)00521-2;BALA I, 2004, CRIT…	DEVELOPMENT OF SAFE AND EFFECTIVE CANCER VACCINE FORMULATION IS A PRIMARY FOCUS IN THE FIELD OF CANCER IMMUNOTHERAPY. THE RECOGNITION OF THE CRUCIAL ROLE OF DENDRITIC CELLS (DCS) IN INITIATING ANTI-TUMOR IMMUNITY HAS LED TO THE DEVELOPMENT OF SEVERAL STRATEGIES THAT TARGET VACCINE ANTIGENS TO DCS AS AN ATTEMPT FOR DEVELOPING POTENT, SPECIFIC AND LASTING ANTI-TUMOR T CELL RESPONSES. THE MAIN OBJEC…				943	UNIV ALBERTA, FAC PHARM & PHARMACEUT SCI, DENT PHARM CTR 3133, EDMONTON, AB T6G 2N8, CANADA.; UNIV SASKATCHEWAN, COLL PHARM & NUTR, SASKATOON, SK S7N 0W0, CANADA.; UNIV ALBERTA, FAC MED, DEPT RADIOL & DIAGNOST IMAGING, EDMONTON, AB T6G 2N8, CANADA.; UNIV ALBERTA, DEPT CHEM & MAT ENGN, EDMONTON, AB T6G 2N8, CANADA.;	UNIVERSITY OF ALBERTA; UNIVERSITY OF SASKATCHEWAN; UNIVERSITY OF ALBERTA; UNIVERSITY OF ALBERTA						2023-11-04	ADJUVANT; CANCER; VACCINE; PLGA	10.1016/j.addr.2011.05.021	REVIEW			1872-8294		955		CANADIAN HEALTH INSTITUTE OF RESEARCH [MOP 42407]; NATURAL SCIENCES AND ENGINEERING COUNCIL OF CANADA [STPGP 336987]	THIS PROJECT WAS SUPPORTED BY RESEARCH GRANTS FROM THE CANADIAN HEALTH INSTITUTE OF RESEARCH (MOP 42407) AND THE NATURAL SCIENCES AND ENGINEERING COUNCIL OF CANADA (STPGP 336987). THIS MANUSCRIPT IS DEDICATED TO PROF. DR. JOHN SAMUEL, OUR MENTOR WHO PASSED AWAY IN APRIL 2007 AND WAS AN EXPERT IN THE FIELD OF CANCER IMMUNOTHERAPY.	828JX				POLY(D,L-LACTIC-CO-GLYCOLIC ACID) MICROSPHERES; ANTIGEN CROSS-PRESENTATION; MACROPHAGES IN-VITRO; OF-THE-ART; IMMUNE-RESPONSES; BIODEGRADABLE MICROSPHERES; MELANOMA PATIENTS; TUMOR-IMMUNOTHERAPY; T-CELLS; PHASE-I	10-11	ADV DRUG DELIVER REV	ADV. DRUG DELIV. REV.	ENGLISH	135		HADDADI, AZITA/0000-0002-9997-7756	PO BOX 211, 1000 AE AMSTERDAM, NETHERLANDS	SEP 10	13	AMSTERDAM	21679733		J	ELSEVIER SCIENCE BV	2011	HADDADI, AZITA/AAC-4995-2020	LAVASANIFAR, A (通讯作者)，UNIV ALBERTA, FAC PHARM & PHARMACEUT SCI, DENT PHARM CTR 4119, EDMONTON, AB T6G 2N8, CANADA.
LIU XW;XU Y;YU T;CLIFFORD C;LIU Y;YAN H;CHANG Y	LIU, XIAOWEI;XU, YANG;YU, TAO;CLIFFORD, CRAIG;LIU, YAN;YAN, HAO;CHANG, YUNG	ALDAYE FA, 2008, SCIENCE, V321, P1795, DOI 10.1126/SCIENCE.1154533;ANONYMOUS, 1988, SMALLPOX ITS ERADICA;AUYEUNG E, 2012, NAT NANOTECHNOL, V7, P24, DOI 10.1038/NNANO.2011.222, 10.1038/NNANO.2011.222;BACHMANN MF, 2010, NAT REV IMMUNOL, V10, P787, DOI 10.1038/NRI2868;BEYER THOMAS, 2001, CURRENT DRUG TARGETS - INFECTIOUS DISORDERS, V1, P287, DOI 10.2174/1568005014605973;CEPPELLINI R, 1957, P SOC EXP…	SAFE AND EFFECTIVE VACCINES OFFER THE BEST INTERVENTION FOR DISEASE CONTROL. ONE STRATEGY TO MAXIMIZE VACCINE IMMUNOGENICITY WITHOUT COMPROMISING SAFETY IS TO RATIONALLY DESIGN MOLECULAR COMPLEXES THAT MIMIC THE NATURAL STRUCTURE OF IMMUNOGENIC MICROBES BUT WITHOUT THE DISEASE-CAUSING COMPONENTS. HERE WE USE HIGHLY PROGRAMMABLE DNA NANOSTRUCTURES AS PLATFORMS TO ASSEMBLE A MODEL ANTIGEN AND CPG A…				4254	ARIZONA STATE UNIV, CTR INFECT DIS & VACCINOL, BIODESIGN INST, TEMPE, AZ 85287 USA.; ARIZONA STATE UNIV, DEPT CHEM & BIOCHEM, TEMPE, AZ 85287 USA.; ARIZONA STATE UNIV, BIODESIGN INST, CTR SINGLE MOL BIOPHYS, TEMPE, AZ 85287 USA.; SICHUAN UNIV, W CHINA COLL STOMATOL, DEPT ORAL MAXILLOFACIAL SURG, CHENGDU 610041, SICHUAN PROVINC, PEOPLES R CHINA.; ARIZONA STATE UNIV, SCH LIFE SCI, TEMPE, AZ 85287 U…	ARIZONA STATE UNIVERSITY; ARIZONA STATE UNIVERSITY-TEMPE; ARIZONA STATE UNIVERSITY; ARIZONA STATE UNIVERSITY-TEMPE; ARIZONA STATE UNIVERSITY; ARIZONA STATE UNIVERSITY-TEMPE; SICHUAN UNIVERSITY; ARIZONA STATE UNIVERSITY; ARIZONA STATE UNIVERSITY-TEMPE						2023-11-04	DNA NANOSTRUCTURE; SYNTHETIC VACCINE; MOUSE IMMUNIZATION; ANTIBODY RESPONSE; IMMUNO-ADJUVANT	10.1021/nl301877k	ARTICLE			1530-6992	HAO.YAN@ASU.EDU; YUNG.CHANG@ASU.EDU	4259		NATIONAL INSTITUTE OF HEALTH [CA141021, DA030045]	THIS WORK WAS SUPPORTED BY GRANTS FROM THE NATIONAL INSTITUTE OF HEALTH (CA141021 AND DA030045 TO Y.C. AND H.Y.). WE THANK DR. CHENGDE MAO FOR KINDLY PROVIDING INFORMATION ON THE DESIGN AND ASSEMBLY OF THE TETRAHEDRON DNA. WE ALSO THANK DR. JEANETTE NANGREAVE FOR EDITING THE MANUSCRIPT. DR. YANG XU IS A VISITING SCHOLAR FROM THE STATE KEY LAB OF MOLECULAR ONCOLOGY, CANCER INSTITUTE AND HOSPITAL, …	984SD				DELIVERY; ORIGAMI	8	NANO LETT	NANO LETT.	ENGLISH	35	GREEN ACCEPTED	LIU, YAN/0000-0003-0906-2606	1155 16TH ST, NW, WASHINGTON, DC 20036 USA	AUG	6	WASHINGTON	22746330		J	AMER CHEMICAL SOC	2012	XU, YANG/F-4892-2014; LIU, XIAOWEI/L-2383-2016; LIU, YAN/K-1999-2014	CHANG, Y (通讯作者)，ARIZONA STATE UNIV, CTR INFECT DIS & VACCINOL, BIODESIGN INST, TEMPE, AZ 85287 USA.
XU ZH;WANG YH;ZHANG L;HUANG L	XU, ZHENGHONG;WANG, YUHUA;ZHANG, LU;HUANG, LEAF	ANDREWS DM, 2008, IMMUNOL REV, V222, P242, DOI 10.1111/J.1600-065X.2008.00612.X;BALKWILL F, 2006, CANCER METAST REV, V25, P409, DOI 10.1007/S10555-006-9005-3;CHEN WH, 2008, MOL PHARMACEUT, V5, P464, DOI 10.1021/MP700126C;CONNOLLY EC, 2012, INT J BIOL SCI, V8, P964, DOI 10.7150/IJBS.4564;DEVAUD C, 2013, ONCOIMMUNOLOGY, V2, DOI 10.4161/ONCI.25961;DOUGAN M, 2009, ANNU REV IMMUNOL, V27, P83, DOI 10.1…	ACHIEVEMENT OF POTENT IMMUNORESPONSES AGAINST SELF/TUMOR ANTIGENS AND EFFECTIVE THERAPEUTIC OUTCOME AGAINST ADVANCED TUMORS REMAIN MAJOR CHALLENGES IN CANCER IMMUNOTHERAPY. THE SPECIFICITY AND EFFICIENCY OF TWO NANOPARTICLE-BASED DELIVERY SYSTEMS, LIPID-CALCIUM-PHOSPHATE (LCP) NANOPARTICLE (NP) AND LIPOSOME-PROTAMINE-HYALURONIC ACID (LPH) NP, PROVIDE US AN OPPORTUNITY TO ADDRESS BOTH CHALLENGES. …				3636	UNIV N CAROLINA, ESHELMAN SCH PHARM, CTR NANOTECHNOL DRUG DELIVERY, DIV MOL PHARMACEUT, CHAPEL HILL, NC 27599 USA.;	UNIVERSITY OF NORTH CAROLINA; UNIVERSITY OF NORTH CAROLINA CHAPEL HILL						2023-11-04	NANOPARTICLE; PEPTIDE VACCINE; MELANOMA; TUMOR MICROENVIRONMENT; IMMUNOTHERAPY	10.1021/nn500216y	ARTICLE			1936-086X	LEAFH@UNC.EDU	3645		NIH [CA129421, CA149363]	THE AUTHORS GRACIOUSLY THANK NIH FOR FUNDING (GRANTS CA129421 AND CA149363).	AF8UH				CYTOTOXIC T-LYMPHOCYTES; TGF-BETA; ANTITUMOR IMMUNITY; CANCER-IMMUNOTHERAPY; LUNG METASTASIS; TRP2 PEPTIDE; TNF-ALPHA; THERAPY; CELL; SUPPRESSOR	4	ACS NANO	ACS NANO	ENGLISH	36	GREEN PUBLISHED, HYBRID, GREEN SUBMITTED		1155 16TH ST, NW, WASHINGTON, DC 20036 USA	APR	10	WASHINGTON	24580381		J	AMER CHEMICAL SOC	2014		HUANG, L (通讯作者)，UNIV N CAROLINA, ESHELMAN SCH PHARM, CTR NANOTECHNOL DRUG DELIVERY, DIV MOL PHARMACEUT, CHAPEL HILL, NC 27599 USA.
MOTTRAM PL;LEONG D;CRIMEEN-IRWIN B;GLOSTER S;XIANG SD;MEANGER J;GHILDYAL R;VARDAXIS N;PLEBANSKI M	MOTTRAM, PATRICIA L.;LEONG, DAVID;CRIMEEN-IRWIN, BLESSING;GLOSTER, SIMONE;XIANG, SUE D.;MEANGER, JAYESH;GHILDYAL, REENA;VARDAXIS, NICHOLAS;PLEBANSKI, MAGDALENA	ALLSOPP CEM, 1996, EUR J IMMUNOL, V26, P1951, DOI 10.1002/EJI.1830260841;BATAKI EL, 2005, CLIN EXP IMMUNOL, V140, P470, DOI 10.1111/J.1365-2249.2005.02780.X;CASTRO SM, 2006, AM J RESP CRIT CARE;CHEN YZ, 1999, EXP CELL RES, V246, P83, DOI 10.1006/EXCR.1998.4301;COFFMAN RL, 2006, NAT IMMUNOL, V7, P539, DOI 10.1038/NI0606-539;CONNORS M, 1994, J VIROL, V68, P5321, DOI 10.1128/JVI.68.8.5321-5325.1994;…	PREVIOUS STUDIES COMPARED UPTAKE BY DENDRITIC CELLS (DC) OF 20, 40, 100, 200, 500, 1000, AND 2000 NM BEADS IN VIVO. WHEN BEADS WERE USED AS ANTIGEN CARRIERS, BEAD SIZE INFLUENCED ANTIBODY RESPONSES AND INDUCTION OF IFN-GAMMA-PRODUCING CD4 AND CD8 T CELLS. BEADS OF 40-50 NM WERE TAKEN UP PREFERENTIALLY BY DC AND INDUCED PARTICULARLY STRONG IMMUNITY. HEREIN, WE EXAMINE IMMUNITY INDUCED BY MINUTE DI…				73	BURNET INST, VACCINES & INFECT DIS UNIT, HEIDELBERG, VIC 3084, AUSTRALIA.; BURNET INST, PRAHRAN, VIC 3181, AUSTRALIA.; RMIT UNIV, MELBOURNE, VIC 3001, AUSTRALIA.;	BURNET INSTITUTE; BURNET INSTITUTE; ROYAL MELBOURNE INSTITUTE OF TECHNOLOGY (RMIT)						2023-11-04	TYPE 1 AND 2 IMMUNITY; NANOBEAD SIZE; OVALBUMIN; RSV VACCINE; MICE	10.1021/mp060096p	ARTICLE				MPLEBANS@BURNET.EDU.AU	84				178TA				MHC CLASS-I; PLASMA-MEMBRANE; BALB/C MICE; RESPONSES; CAVEOLAE; ANTIGEN; INVOLVEMENT; ENDOCYTOSIS; PROTECTION; CHALLENGE	1	MOL PHARMACEUT	MOL. PHARM.	ENGLISH	39		LEONG, DAVID/0000-0001-8539-9062; XIANG, SUE/0000-0002-5686-8680; PLEBANSKI, MAGDALENA/0000-0001-6889-3667; GHILDYAL, REENA/0000-0002-3147-4976	1155 16TH ST, NW, WASHINGTON, DC 20036 USA	JAN-FEB	12	WASHINGTON	17274665		J	AMER CHEMICAL SOC	2007	VARDAXIS, NICHOLAS/AAN-2538-2021; LEONG, DAVID/G-1056-2012; XIANG, SUE/E-9036-2017; PLEBANSKI, MAGDALENA/AAU-3144-2021	PLEBANSKI, M (通讯作者)，BURNET INST, VACCINES & INFECT DIS UNIT, STUDLEY RD, HEIDELBERG, VIC 3084, AUSTRALIA.
BRITO LA;CHAN M;SHAW CA;HEKELE A;CARSILLO T;SCHAEFER M;ARCHER J;SEUBERT A;OTTEN GR;BEARD CW;DEY AK;LILJA A;VALIANTE NM;MASON PW;MANDL CW;BARNETT SW;DORMITZER PR;ULMER JB;SINGH M;O'HAGAN DT;GEALL AJ	BRITO, LUIS A.;CHAN, MICHELLE;SHAW, CHRISTINE A.;HEKELE, ARMIN;CARSILLO, THOMAS;SCHAEFER, MARY;ARCHER, JACOB;SEUBERT, ANJA;OTTEN, GILLIS R.;BEARD, CLAYTON W.;DEY, ANTU K.;LILJA, ANDERS;VALIANTE, NICHOLAS M.;MASON, PETER W.;MANDL, CHRISTIAN W.;BARNETT, SUSAN W.;DORMITZER, PHILIP R.;ULMER, JEFFREY B.;SINGH, MANMOHAN;O'HAGAN, DEREK T.;GEALL, ANDREW J.	ABEL K, 2011, J VIROL, V85, P2878, DOI 10.1128/JVI.00883-10;ATKINS GREGORY J., 2008, EXPERT REVIEWS IN MOLECULAR MEDICINE, V10, P1, DOI 10.1017/S1462399408000859;BARNETT SW, 2010, J VIROL, V84, P5975, DOI 10.1128/JVI.02533-09;BERNSTEIN DI, 2009, VACCINE, V28, P484, DOI 10.1016/J.VACCINE.2009.09.135;CALABRO S, 2011, VACCINE, V29, P1812, DOI 10.1016/J.VACCINE.2010.12.090;CHOI WJ, 2004, BIOMATERIALS…	NUCLEIC ACID-BASED VACCINES SUCH AS VIRAL VECTORS, PLASMID DNA, AND MRNA ARE BEING DEVELOPED AS A MEANS TO ADDRESS A NUMBER OF UNMET MEDICAL NEEDS THAT CURRENT VACCINE TECHNOLOGIES HAVE BEEN UNABLE TO ADDRESS. HERE, WE DESCRIBE A CATIONIC NANOEMULSION (CNE) DELIVERY SYSTEM DEVELOPED TO DELIVER A SELF-AMPLIFYING MRNA VACCINE. THIS NONVIRAL DELIVERY SYSTEM IS BASED ON NOVARTIS'S PROPRIETARY ADJUVAN…				2118	NOVARTIS VACCINES, CAMBRIDGE, MA 02139 USA.; NOVARTIS VACCINES, HOLLY SPRINGS, NC USA.; NOVARTIS VACCINES, SIENA, ITALY.;	NOVARTIS; NOVARTIS; NOVARTIS						2023-11-04		10.1038/mt.2014.133	ARTICLE			1525-0024	ANDREW.GEALL@NOVARTIS.COM	2129		HIV VACCINE RESEARCH AND DESIGN GRANT [5P01AI066287]; DEFENSE ADVANCED RESEARCH PROJECT AGENCY [HR0011-12-3-001]	WE THANK THE RNA VACCINE PLATFORM TEAM AT NOVARTIS VACCINES AND DIAGNOSTICS AND, IN PARTICULAR, NISHA CHANDER, MILDRED UGOZZOLI, MADHURA SHIDHORE, AND SIMONA MANGIAVACCHI FOR COORDINATING THE DELIVERY OF FORMULATIONS FOR THE ANIMAL STUDIES; VANIA KENANOVA, ALICIA CARLSON, AND FARID SANISARRAF FOR CONDUCTING THE BIOLUMINESCENCE STUDIES IN MICE; JAMES MONROE FOR SEROLOGY SUPPORT; MARIANNA TACCONE F…	AU8BW				HUMAN-IMMUNODEFICIENCY-VIRUS; MESSENGER-RNA; DNA VACCINES; NEUTRALIZING ANTIBODIES; GENE-TRANSFER; ENVELOPE GLYCOPROTEIN; ALPHAVIRUS VECTORS; IMMUNE-RESPONSES; CLINICAL-TRIALS; VACCINATION	12	MOL THER	MOL. THER.	ENGLISH	46	GREEN PUBLISHED, HYBRID	SEUBERT, ANJA/0000-0003-3321-9140; DEY, ANTU/0000-0001-7438-9379	75 VARICK ST, 9TH FLR, NEW YORK, NY 10013-1917 USA	DEC	12	NEW YORK	25027661		J	NATURE PUBLISHING GROUP	2014	OHAGAN, DEREK/HTN-6523-2023; DEY, ANTU K/A-1305-2013; O'HAGAN, DEREK/AAV-1850-2021	GEALL, AJ (通讯作者)，NOVARTIS VACCINES, 350 MASSACHUSETTS AVE, CAMBRIDGE, MA 02139 USA.
DEMENTO SL;EISENBARTH SC;FOELLMER HG;PLATT C;CAPLAN MJ;SALTZMAN WM;MELLMAN I;LEDIZET M;FIKRIG E;FLAVELL RA;FAHMY TM	DEMENTO, STACEY L.;EISENBARTH, STEPHANIE C.;FOELLMER, HARALD G.;PLATT, CRAIG;CAPLAN, MICHAEL J.;SALTZMAN, W. MARK;MELLMAN, IRA;LEDIZET, MICHEL;FIKRIG, EROL;FLAVELL, RICHARD A.;FAHMY, TAREK M.	BLANDER JM, 2004, SCIENCE, V304, P1014, DOI 10.1126/SCIENCE.1096158;BRAMWELL VW, 2005, DRUG DISCOV TODAY, V10, P1527, DOI 10.1016/S1359-6446(05)03600-7;CHHIBBER S, 2004, JPN J INFECT DIS, V57, P150;DE JONG S, 2007, CANCER IMMUNOL IMMUN, V56, P1251, DOI 10.1007/S00262-006-0276-X;DOSTERT C, 2008, SCIENCE, V320, P674, DOI 10.1126/SCIENCE.1156995;EISENBARTH SC, 2008, NATURE, V453, P1122, DOI 10.1038/…	INNATE IMMUNE SYSTEM ACTIVATION IS A CRITICAL STEP IN THE INITIATION OF AN EFFECTIVE ADAPTIVE IMMUNE RESPONSE; THEREFORE, ACTIVATION OF A CLASS OF INNATE PATHOGEN RECEPTORS CALLED PATTERN RECOGNITION RECEPTORS (PRR) IS A CENTRAL FEATURE OF MANY ADJUVANT SYSTEMS. IT HAS RECENTLY BEEN SHOWN THAT ONE MEMBER OF AN INTRACELLULAR PRR, THE NLRP3 INFLAMMASOME, IS ACTIVATED BY A NUMBER OF CLASSICAL ADJUVA…				3013	YALE UNIV, DEPT BIOMED ENGN, NEW HAVEN, CT 06511 USA.; YALE UNIV, DEPT IMMUNOBIOL, NEW HAVEN, CT 06511 USA.; YALE UNIV, DEPT INTERNAL MED, INFECT DIS SECT, NEW HAVEN, CT 06511 USA.; YALE UNIV, DEPT CELL BIOL, NEW HAVEN, CT 06511 USA.; YALE UNIV, DEPT CELLULAR & MOL PHYSIOL, NEW HAVEN, CT 06511 USA.; L2 DIAGNOST LLC, NEW HAVEN, CT 06511 USA.; YALE UNIV, DEPT LAB MED, NEW HAVEN, CT 06511 USA.; HOWA…	YALE UNIVERSITY; YALE UNIVERSITY; YALE UNIVERSITY; YALE UNIVERSITY; YALE UNIVERSITY; YALE UNIVERSITY; HOWARD HUGHES MEDICAL INSTITUTE						2023-11-04	PLGA; INFLAMMASOME; WEST NILE VIRUS; NANOPARTICLES	10.1016/j.vaccine.2009.03.034	ARTICLE			1873-2518	TAREK.FAHMY@YALE.EDU	3021		NSF NIRT [CTS-0609326]; NIH [AI-070343, AI-066738, T32HL007974]	THIS WORK WAS SUPPORTED BY NSF NIRT GRANT #CTS-0609326 AS WELL AS NIH GRANT #AI-070343. ADDITIONALLY, M.J.C. IS SUPPORTED BY NIH GRANT #AI-066738. E.F. AND R.A.F. ARE INVESTIGATORS OF THE HOWARD HUGHES MEDICAL INSTITUTE. S.C.E WAS SUPPORTED BY NATIONAL INSTITUTES OF HEALTH T32HL007974 GRANT AND THE BILL&MELINDA GATES FOUNDATION. WE WOULD LIKE TO THANK THEMIS KYRIAKIDES, PHD, ELENI SKOKOS, PHD, JE…	450WM				WEST-NILE-VIRUS; ANTIGEN-PRESENTING CELLS; MONOPHOSPHORYL-LIPID-A; TOLL-LIKE RECEPTORS; MHC CLASS-I; NALP3 INFLAMMASOME; EXOGENOUS ANTIGENS; ALUMINUM ADJUVANTS; DENDRITIC CELLS; IMMUNE-RESPONSE	23	VACCINE	VACCINE	ENGLISH	37	GREEN ACCEPTED	CAPLAN, MICHAEL/0000-0001-5768-4405; EISENBARTH, STEPHANIE/0000-0002-1244-208X	THE BOULEVARD, LANGFORD LANE, KIDLINGTON, OXFORD OX5 1GB, OXON, ENGLAND	MAY 18	9	OXFORD	19428913		J	ELSEVIER SCI LTD	2009	MELLMAN, IRA/ABG-5896-2020	FAHMY, TM (通讯作者)，YALE UNIV, DEPT BIOMED ENGN, NEW HAVEN, CT 06511 USA.
CHAUHAN G;MADOU MJ;KALRA S;CHOPRA V;GHOSH D;MARTINEZ-CHAPA SO	CHAUHAN, GAURAV;MADOU, MARC J.;KALRA, SOURAV;CHOPRA, VIANNI;GHOSH, DEEPA;MARTINEZ-CHAPA, SERGIO O.	AHN DG, 2020, J MICROBIOL BIOTECHN, V30, P313, DOI 10.4014/JMB.2003.03011;AKIRA S, 2006, CELL, V124, P783, DOI 10.1016/J.CELL.2006.02.015;AL GHAMDI M, 2016, BMC INFECT DIS, V16, DOI 10.1186/S12879-016-1492-4;ALBERTO J, 2015, EXPERT REV VACCINES, V14, P1197, DOI 10.1586/14760584.2015.1064772;AMANAT F, 2020, IMMUNITY, V52, P583, DOI 10.1016/J.IMMUNI.2020.03.007;ANONYMOUS, 2020, EC OUTLOOK, V44, P1;…	THE CURRENT GLOBAL HEALTH THREAT BY THE NOVEL CORONAVIRUS DISEASE 2019 (COVID-19) REQUIRES AN URGENT DEPLOYMENT OF ADVANCED THERAPEUTIC OPTIONS AVAILABLE. THE ROLE OF NANOTECHNOLOGY IS HIGHLY RELEVANT TO COUNTER THIS "VIRUS" NANO ENEMY. NANO INTERVENTION IS DISCUSSED IN TERMS OF DESIGNING EFFECTIVE NANOCARRIERS TO COUNTER THE CONVENTIONAL LIMITATIONS OF ANTIVIRAL AND BIOLOGICAL THERAPEUTICS. THIS…				7760	TECNOL MONTERREY, SCH ENGN & SCI, MONTERREY 64849, NUEVO LEON, MEXICO.; UNIV CALIF IRVINE, DEPT MECH & AEROSP ENGN, IRVINE, CA 92697 USA.; NATL INST PHARMACEUT EDUC & RES, DEPT PHARMACEUT TECHNOL PROC CHEM, SAS NAGAR 160062, PUNJAB, INDIA.; HABITAT CTR, INST NANO SCI & TECHNOL, PHASE 10, MOHALI 160062, PUNJAB, INDIA.;	TECNOLOGICO DE MONTERREY; UNIVERSITY OF CALIFORNIA SYSTEM; UNIVERSITY OF CALIFORNIA IRVINE; NATIONAL INSTITUTE OF PHARMACEUTICAL EDUCATION & RESEARCH (NIPER); NATIONAL INSTITUTE OF PHARMACEUTICAL EDUCATION & RESEARCH, S.A.S. NAGAR (MOHALI); DEPARTMENT OF SCIENCE & TECHNOLOGY (INDIA); INSTITUTE OF NANO SCIENCE & TECHNOLOGY (INST)						2023-11-04	CORONAVIRUS DISEASE 2019; SEVERE ACUTE RESPIRATORY SYNDROME CORONAVIRUS 2 STRUCTURE; IMMUNOPATHOLOGY; NANOMEDICINE; TARGETED THERAPEUTICS; COMBINATION DRUG DELIVERY; VACCINE NANOCARRIERS; VACCINE ADJUVANT NANOPARTICLES; REPURPOSED NANOTECHNOLOGY	10.1021/acsnano.0c04006	REVIEW			1936-086X	GCHAUHAN@TEC.MX; MMADOU@UCI.EDU; SMART@TEC.MX	7782		NANO-SENSORS AND DEVICES RESEARCH GROUP AT TECNOLOGICO DE MONTERREY [0020209I06]; FEDERICO BAUR ENDOWED CHAIR IN NANOTECHNOLOGY [0020240I03]; CONACYT [SNI 898832, SNI 31803]	THE AUTHORS WOULD LIKE TO ACKNOWLEDGE THE FINANCIAL SUPPORT PROVIDED BY THE NANO-SENSORS AND DEVICES RESEARCH GROUP AT TECNOLOGICO DE MONTERREY (0020209I06). THE AUTHORS WOULD ALSO LIKE TO ACKNOWLEDGE THE FINANCIAL SUPPORT PROVIDED BY THE FEDERICO BAUR ENDOWED CHAIR IN NANOTECHNOLOGY (0020240I03). G.C. AND S.O.M.C. ACKNOWLEDGE FUNDING FROM CONACYT THROUGH GRANTS SNI 898832 AND SNI 31803, RESPECTI…	MX5KV	Y		N	ACUTE-RESPIRATORY-SYNDROME; CORONAVIRUS SPIKE PROTEIN; RECEPTOR-BINDING DOMAIN; ZOSTER SUBUNIT VACCINE; SARS-CORONAVIRUS; DENDRITIC CELLS; MESSENGER-RNA; MERS-COV; COMPLEMENT ACTIVATION; LIPID NANOPARTICLES	7	ACS NANO	ACS NANO	ENGLISH	274	GREEN PUBLISHED	KALRA, SOURAV/0000-0002-0651-4825; MARTINEZ-CHAPA, SERGIO O./0000-0003-2689-1166;	1155 16TH ST, NW, WASHINGTON, DC 20036 USA	JUL 28	23	WASHINGTON	32571007		J	AMER CHEMICAL SOC	2020	KALRA, SOURAV/F-2273-2019; MARTINEZ-CHAPA, SERGIO O./AAY-9878-2020; GHOSH, DEEPA/AAW-9654-2021	CHAUHAN, G; MADOU, MJ; MARTINEZ-CHAPA, SO (通讯作者)，TECNOL MONTERREY, SCH ENGN & SCI, MONTERREY 64849, NUEVO LEON, MEXICO.; MADOU, MJ (通讯作者)，UNIV CALIF IRVINE, DEPT MECH & AEROSP ENGN, IRVINE, CA 92697 USA.
CHUNG YH;BEISS V;FIERING SN;STEINMETZ NF	CHUNG, YOUNG HUN;BEISS, VERONIQUE;FIERING, STEVEN N.;STEINMETZ, NICOLE F.	ALARCON JB, 1999, ADV PARASIT, V42, P343, DOI 10.1016/S0065-308X(08)60152-9;ANONYMOUS, 2020, REUTERS;ANONYMOUS, 2020, REUTERS, P710;ANONYMOUS, 2020, STAT;ASTUTI I, 2020, DIABETES METAB SYND, V14, P407, DOI 10.1016/J.DSX.2020.04.020;BANGARI DS, 2006, VACCINE, V24, P849, DOI 10.1016/J.VACCINE.2005.08.101;BANGARI DS, 2005, BIOCHEM BIOPH RES CO, V327, P960, DOI 10.1016/J.BBRC.2004.12.099;BANGARI DS, …	HUMANITY IS EXPERIENCING A CATASTROPHIC PANDEMIC. SARS-COV-2 HAS SPREAD GLOBALLY TO CAUSE SIGNIFICANT MORBIDITY AND MORTALITY, AND THERE STILL REMAIN UNKNOWNS ABOUT THE BIOLOGY AND PATHOLOGY OF THE VIRUS. EVEN WITH TESTING, TRACING, AND SOCIAL DISTANCING, MANY COUNTRIES ARE STRUGGLING TO CONTAIN SARS-COV-2. COVID-19 WILL ONLY BE SUPPRESSIBLE WHEN HERD IMMUNITY DEVELOPS, EITHER BECAUSE OF AN EFFEC…				12522	UNIV CALIF SAN DIEGO, DEPT BIOENGN, SAN DIEGO, CA 92093 USA.; UNIV CALIF SAN DIEGO, DEPT NANOENGN, SAN DIEGO, CA 92093 USA.; DARTMOUTH COLL, GEISEL SCH MED, HANOVER, NH 03755 USA.; DARTMOUTH HITCHCOCK MED CTR, NORRIS COTTON CANC CTR, LEBANON, NH 03766 USA.; UNIV CALIF SAN DIEGO, DEPT BIOENGN, DEPT NANOENGN, DEPT RADIOL,MOORES CANC CTR, SAN DIEGO, CA 92093 USA.; UNIV CALIF SAN DIEGO, CTR NANOIMMUN…	UNIVERSITY OF CALIFORNIA SYSTEM; UNIVERSITY OF CALIFORNIA SAN DIEGO; UNIVERSITY OF CALIFORNIA SYSTEM; UNIVERSITY OF CALIFORNIA SAN DIEGO; DARTMOUTH COLLEGE; NORRIS COTTON CANCER CENTER; DARTMOUTH COLLEGE; UNIVERSITY OF CALIFORNIA SYSTEM; UNIVERSITY OF CALIFORNIA SAN DIEGO; UNIVERSITY OF CALIFORNIA SYSTEM; UNIVERSITY OF CALIFORNIA SAN DIEGO						2023-11-04	SARS-COV-2; VACCINE; MODERNA; BTONTECH; PFIZER; CANS NO; UNIVERSITY OF OXFORD; ASTRAZENECA; MRNA; VIRAL VECTOR	10.1021/acsnano.0c07197	REVIEW			1936-086X	STEVEN.N.FIERING@DARTMOUTH.EDU; NSTEINMETZ@UCSD.EDU	12537		NATIONAL SCIENCE FOUNDATION [NSF CMMI-2027668]	DR. SOO KHIM CHAN IS THANKED FOR HELP IN COMPILING THE DATA FOR TABLE S1.THIS WORK IS SUPPORTED BY A GRANT FROM THE NATIONAL SCIENCE FOUNDATION NSF CMMI-2027668 (TO NFS).	ON6FD	Y		N	MESSENGER-RNA VACCINES; ADENOVIRAL VECTORS; IMMUNE-RESPONSES; VIRUS; ADJUVANTS; DELIVERY; PSEUDOURIDINE; MECHANISMS; PROTECTS; ANTIGEN	10	ACS NANO	ACS NANO	ENGLISH	100		BEISS, VERONIQUE/0000-0002-0953-053X; CHUNG, YOUNG HUN/0000-0002-6578-8076	1155 16TH ST, NW, WASHINGTON, DC 20036 USA	OCT 27	16	WASHINGTON	33034449		J	AMER CHEMICAL SOC	2020		FIERING, SN (通讯作者)，DARTMOUTH COLL, GEISEL SCH MED, HANOVER, NH 03755 USA.; FIERING, SN (通讯作者)，DARTMOUTH HITCHCOCK MED CTR, NORRIS COTTON CANC CTR, LEBANON, NH 03766 USA.; STEINMETZ, NF (通讯作者)，UNIV CALIF SAN DIEGO, DEPT BIOENGN, DEPT NANOENGN, DEPT RADIOL,MOORES CANC CTR, SAN DIEGO, CA 92093 USA.; STEINMETZ, NF (通讯作者)，UNIV CALIF SAN DIEGO, CTR NANOIMMUNOENGN, SAN DIEGO, CA 92093 USA.
SAHDEV P;OCHYL LJ;MOON JJ	SAHDEV, PREETY;OCHYL, LUKASZ J.;MOON, JAMES J.	AKAGI T, 2005, J CONTROL RELEASE, V108, P226, DOI 10.1016/J.JCONREL.2005.08.003;AKAGI T, 2006, J BIOMAT SCI-POLYM E, V17, P875, DOI 10.1163/156856206777996871;ALANIZ L, 2011, CANCER IMMUNOL IMMUN, V60, P1383, DOI 10.1007/S00262-011-1036-0;ALANIZ L, 2009, CANCER LETT, V278, P9, DOI 10.1016/J.CANLET.2008.12.029;ALEXOPOULOU L, 2001, NATURE, V413, P732, DOI 10.1038/35099560;ALI OA, 2011, PHARM RES-DO…	SUBUNIT VACCINATION BENEFITS FROM IMPROVED SAFETY OVER ATTENUATED OR INACTIVATED VACCINES, BUT THEIR LIMITED CAPABILITY TO ELICIT LONG-LASTING, CONCERTED CELLULAR AND HUMORAL IMMUNE RESPONSES IS A MAJOR CHALLENGE. RECENT STUDIES HAVE DEMONSTRATED THAT ANTIGEN DELIVERY VIA NANOPARTICLE FORMULATIONS CAN SIGNIFICANTLY IMPROVE IMMUNOGENICITY OF VACCINES DUE TO EITHER INTRINSIC IMMUNOSTIMULATORY PROPE…				2563	UNIV MICHIGAN, COLL PHARM, DEPT PHARMACEUT SCI, ANN ARBOR, MI 48109 USA.; UNIV MICHIGAN, BIOINTERFACES INST, ANN ARBOR, MI 48109 USA.; UNIV MICHIGAN, COLL ENGN, DEPT BIOMED ENGN, ANN ARBOR, MI 48109 USA.;	UNIVERSITY OF MICHIGAN SYSTEM; UNIVERSITY OF MICHIGAN; UNIVERSITY OF MICHIGAN SYSTEM; UNIVERSITY OF MICHIGAN; UNIVERSITY OF MICHIGAN SYSTEM; UNIVERSITY OF MICHIGAN						2023-11-04	NANOPARTICLE; VACCINATION; SUBUNIT VACCINE; LIPOSOMES; POLYMERIC PARTICLES	10.1007/s11095-014-1419-y	REVIEW			1573-904X	MOONJJ@MED.UMICH.EDU	2582		MICHIGAN INSTITUTE FOR CLINICAL & HEALTH RESEARCH (MICHR) PILOT GRANT PROGRAM; NATIONAL INSTITUTE OF HEALTH [1K22AI097291-01]	THIS STUDY WAS SUPPORTED BY THE MICHIGAN INSTITUTE FOR CLINICAL & HEALTH RESEARCH (MICHR) PILOT GRANT PROGRAM AND BY THE NATIONAL INSTITUTE OF HEALTH GRANT 1K22AI097291-01.	AR9JF	Y		N	POLY(GAMMA-GLUTAMIC ACID) NANOPARTICLES; POLYMER HYBRID NANOPARTICLES; SOLID LIPID NANOPARTICLES; ANTIGEN-PRESENTING CELLS; DENDRITIC CELLS; IMMUNE-RESPONSES; BIODEGRADABLE NANOPARTICLES; CHITOSAN MICROSPHERES; PROTECTIVE IMMUNITY; CATIONIC LIPOSOMES	10	PHARM RES-DORDR	PHARM. RES.	ENGLISH	133	GREEN ACCEPTED, BRONZE	MOON, JAMES J/0000-0003-2238-2372	233 SPRING ST, NEW YORK, NY 10013 USA	OCT	20	NEW YORK	24848341		J	SPRINGER/PLENUM PUBLISHERS	2014	MOON, JAMES J/ABE-4429-2021	MOON, JJ (通讯作者)，UNIV MICHIGAN, COLL PHARM, DEPT PHARMACEUT SCI, 2800 PLYMOUTH RD NCRC, ANN ARBOR, MI 48109 USA.
DEMENTO SL;CUI WG;CRISCIONE JM;STERN E;TULIPAN J;KAECH SM;FAHMY TM	DEMENTO, STACEY L.;CUI, WEIGUO;CRISCIONE, JASON M.;STERN, ERIC;TULIPAN, JACOB;KAECH, SUSAN M.;FAHMY, TAREK M.	ADAIR BM, 2009, WIRES NANOMED NANOBI, V1, P405, DOI 10.1002/WNAN.45;ALI J, 2010, CURR PHARM DESIGN, V16, P1644, DOI 10.2174/138161210791164108;ALLISON AC, 1974, NATURE, V252, P252, DOI 10.1038/252252A0;ALTMAN A, 1989, ADV VET SCI COMP MED, V33, P301;BADOVINAC VP, 2005, NAT MED, V11, P748, DOI 10.1038/NM1257;BANDYOPADHYAY A, 2011, BIOMATERIALS, V32, P3094, DOI 10.1016/J.BIOMATERIALS.2010.12.054;CH…	PARTICULATE VACCINES ARE EMERGING PROMISING TECHNOLOGIES FOR THE CREATION OF TUNABLE PROPHYLACTICS AGAINST A WIDE VARIETY OF CONDITIONS. VESICULAR AND SOLID BIODEGRADABLE POLYMER PLATFORMS, EXEMPLIFIED BY LIPOSOMES AND POLYESTERS, RESPECTIVELY, ARE TWO OF THE MOST UBIQUITOUS PLATFORMS IN VACCINE DELIVERY STUDIES. HERE WE DIRECTLY COMPARED THE EFFICACY OF EACH IN A LONG-TERM IMMUNIZATION STUDY AND…				4957	YALE UNIV, DEPT BIOMED ENGN, NEW HAVEN, CT 06511 USA.; YALE UNIV, SCH MED, DEPT IMMUNOBIOL, NEW HAVEN, CT 06511 USA.;	YALE UNIVERSITY; YALE UNIVERSITY						2023-11-04	LIPOSOME; PLGA; NANOPARTICLE; PERSISTENCE; VACCINE; MEMORY T CELLS	10.1016/j.biomaterials.2012.03.041	ARTICLE			1878-5905	TAREK.FAHMY@YALE.EDU	4964		NSF NIRT [CTS-0609326]; DIV OF CHEM, BIOENG, ENV, & TRANSP SYS; DIRECTORATE FOR ENGINEERING [0747577] FUNDING SOURCE: NATIONAL SCIENCE FOUNDATION	WE WOULD LIKE TO GRATEFULLY ACKNOWLEDGE JOACHIM HERO, MPH; JONATHAN CHEN, PH.D., MICHAEL LOOK, MICHAEL MCHUGH, FIONA SHARP AND ALYSSA SIEFERT FOR THEIR ASSISTANCE. THIS WORK WAS SUPPORTED BY NSF NIRT GRANT #CTS-0609326 TO T.M.F.	941MA				IMMUNE-RESPONSES; DELIVERY SYSTEMS; ADJUVANTS; EFFECTOR; LIPOSOMES; DIFFERENTIATION; MICROSPHERES; LYMPHOCYTES; VACCINATION; ACTIVATION	19	BIOMATERIALS	BIOMATERIALS	ENGLISH	49	GREEN ACCEPTED		THE BOULEVARD, LANGFORD LANE, KIDLINGTON, OXFORD OX5 1GB, OXON, ENGLAND	JUN	8	OXFORD	22484047		J	ELSEVIER SCI LTD	2012		FAHMY, TM (通讯作者)，YALE UNIV, DEPT BIOMED ENGN, POB 208260, NEW HAVEN, CT 06511 USA.
CSABA N;GARCIA-FUENTES M;ALONSO MJ	CSABA, NOEMI;GARCIA-FUENTES, MARCOS;ALONSO, MARIA JOSE	ADEREM A, 2000, NATURE, V406, P782, DOI 10.1038/35021228;AGUADO MT, 1993, VACCINE, V11, P596, DOI 10.1016/0264-410X(93)90241-O;AGUILAR JC, 2007, VACCINE, V25, P3752, DOI 10.1016/J.VACCINE.2007.01.111;AKAGI T, 2005, J CONTROL RELEASE, V109, P49, DOI 10.1016/J.JCONREL.2005.09.014;AKAGI T, 2006, BIOMACROMOLECULES, V7, P297, DOI 10.1021/BM050657I;AKAGI T, 2003, J MED VIROL, V69, P163, DOI 10.1002/JMV…	THE GREAT INTEREST IN MUCOSAL VACCINE DELIVERY ARISES FROM THE FACT THAT MUCOSAL SURFACES REPRESENT THE MAJOR SITE OF ENTRY FOR MANY PATHOGENS. AMONG OTHER MUCOSAL SITES, NASAL DELIVERY IS ESPECIALLY ATTRACTIVE FOR IMMUNIZATION, AS THE NASAL EPITHELIUM IS CHARACTERIZED BY RELATIVELY HIGH PERMEABILITY, LOW ENZYMATIC ACTIVITY AND BY THE PRESENCE OF AN IMPORTANT NUMBER OF IMMUNOCOMPETENT CELLS. IN A…				140	UNIV SANTIAGO DE COMPOSTELA, SCH PHARM, DEP PHARMACEUT TECHNOL, SANTIAGO 15782, SPAIN.; ETH, INST PHARMACEUT SCI, DRUG FORMULAT & DELIVERY GRP, CH-8093 ZURICH, SWITZERLAND.;	UNIVERSIDADE DE SANTIAGO DE COMPOSTELA; SWISS FEDERAL INSTITUTES OF TECHNOLOGY DOMAIN; ETH ZURICH						2023-11-04	MUCOSAL IMMUNITY; NASAL ADMINISTRATION; ANTIGEN DELIVERY; TRANSMUCOSAL TRANSPORT; BIOADHESION; NANOPARTICLES	10.1016/j.addr.2008.09.005	REVIEW			1872-8294	MARIAJ@USC.ES	157		"BILL AND MELINDA GATES FOUNDATION" [37866]	THE AUTHORS WOULD LIKE TO THANK THE "BILL AND MELINDA GATES FOUNDATION" FOR THE FINANCIAL SUPPORT OF THE PROJECT ENTITLED "SURFACE-MODIFIED NANOSTRUCTURES AS DELIVERY VEHICLES FOR TRANSMUCOSAL VACCINATION" (REFERENCE NO 37866) WITHIN THE FRAME OF THE "GRAND CHALLENGES IN GLOBAL HEALTH" PROGRAMME.	422TR				TOLL-LIKE RECEPTORS; LOADED CHITOSAN NANOPARTICLES; INTRANASAL INFLUENZA VACCINE; SYSTEMIC ANTIBODY-RESPONSES; SECONDARY LYMPHOID ORGANS; MUCOSAL IMMUNE-RESPONSES; PEG-PLA NANOPARTICLES; HUMAN DENDRITIC CELLS; HERPES-SIMPLEX-VIRUS; DRUG-DELIVERY	2	ADV DRUG DELIVER REV	ADV. DRUG DELIV. REV.	ENGLISH	249		GARCIA-FUENTES, MARCOS/0000-0002-6393-6469; CSABA, NOEMI/0000-0002-6187-7717; CSABA, NOEMI S/0000-0002-6187-7717; ALONSO, MARIA JOSE/0000-0001-7187-9567	RADARWEG 29, 1043 NX AMSTERDAM, NETHERLANDS	FEB 27	18	AMSTERDAM	19121350		J	ELSEVIER	2009	GARCIA-FUENTES, MARCOS/B-4218-2012; CSABA, NOEMI/AAA-5239-2019; ALONSO, MARIA JOSE/K-3893-2014; CSABA, NOEMI S/C-7621-2014	ALONSO, MJ (通讯作者)，UNIV SANTIAGO DE COMPOSTELA, SCH PHARM, DEP PHARMACEUT TECHNOL, CAMPUS S-N, SANTIAGO 15782, SPAIN.
LÓPEZ-SAGASETA J;MALITO E;RAPPUOLI R;BOTTOMLEY MJ	LOPEZ-SAGASETA, JACINTO;MALITO, ENRICO;RAPPUOLI, RINO;BOTTOMLEY, MATTHEW J.	ALIABADI N, 2015, EXPERT REV VACCINES, V14, P1241, DOI 10.1586/14760584.2015.1073110;ANDERSON R, 2010, FUTURE MICROBIOL, V5, P585, DOI 10.2217/FMB.10.22;ATMAR RL, 2011, NEW ENGL J MED, V365, P2178, DOI 10.1056/NEJMOA1101245;AZEVEDO MP, 2013, EXPERT REV VACCINES, V12, P169, DOI 10.1586/ERV.13.3, 10.1586/ERV.13.3;BACHMANN MF, 2010, NAT REV IMMUNOL, V10, P787, DOI 10.1038/NRI2868;BELYAEV AS, 1992, V…	FOR OVER 100 YEARS, VACCINES HAVE BEEN ONE OF THE MOST EFFECTIVE MEDICAL INTERVENTIONS FOR REDUCING INFECTIOUS DISEASE, AND ARE ESTIMATED TO SAVE MILLIONS OF LIVES GLOBALLY EACH YEAR. NEVERTHELESS, MANY DISEASES ARE NOT YET PREVENTABLE BY VACCINATION. THIS LARGE UNMET MEDICAL NEED DEMANDS FURTHER RESEARCH AND THE DEVELOPMENT OF NOVEL VACCINES WITH HIGH EFFICACY AND SAFETY. COMPARED TO THE 19TH AN…				58	GLAXOSMITHKLINE VACCINES SRL, VIA FIORENTINA 1, I-53100 SIENA, ITALY.;	GLAXOSMITHKLINE						2023-11-04	VIRUS-LIKE PARTICLE (VLP); FERRITIN; LUMAZINE SYNTHASE; HBV; HCV; HIV; HPV; MALARIA; INFLUENZA; STRUCTURAL BIOLOGY	10.1016/j.csbj.2015.11.001	REVIEW				JACINTO.X.LOPEZ-SAGASETA@GSK.COM	68		MARIE SKLODOWSKA-CURIE ACTIONS INDIVIDUAL FELLOWSHIP VIA EUROPEAN COMMISSION HORIZON 2020 PROGRAM [659615]; MARIE CURIE ACTIONS (MSCA) [659615] FUNDING SOURCE: MARIE CURIE ACTIONS (MSCA)	JL-S IS FUNDED BY A MARIE SKLODOWSKA-CURIE ACTIONS INDIVIDUAL FELLOWSHIP (GRANT 659615) VIA THE EUROPEAN COMMISSION HORIZON 2020 PROGRAM. WE WISH TO THANK PAOLO COSTANTINO AND ILARIA FERLENGHI FOR HELPFUL DISCUSSIONS DURING PREPARATION OF THE MANUSCRIPT, AND TO LETICIA CORRALES FOR ARTWORK IN FIG. 2.	EI6TO				VIRUS-LIKE PARTICLES; SURFACE-ANTIGEN PARTICLES; HEPATITIS-B-VACCINE; HUMAN-PAPILLOMAVIRUS; INSECT CELLS; CORE ANTIGEN; ELECTRON CRYOMICROSCOPY; SIMULTANEOUS EXPRESSION; 3-DIMENSIONAL STRUCTURE; CONFORMATIONAL-CHANGES		COMPUT STRUCT BIOTEC	COMP. STRUCT. BIOTECHNOL. J..	ENGLISH	134	GOLD, GREEN PUBLISHED	LÓPEZ-SAGASETA, JACINTO/0000-0002-7774-4361	PO BOX 211, 1000 AE AMSTERDAM, NETHERLANDS		11	AMSTERDAM	26862374		J	ELSEVIER SCIENCE BV	2016	LÓPEZ-SAGASETA, JACINTO/C-1987-2019	LÓPEZ-SAGASETA, J (通讯作者)，GLAXOSMITHKLINE VACCINES SRL, VIA FIORENTINA 1, I-53100 SIENA, ITALY.
ROSALIA RA;CRUZ LJ;VAN DUIKEREN S;TROMP AT;SILVA AL;JISKOOT W;DE GRUIJL T;LÖWIK C;OOSTENDORP J;VAN DER BURG SH;OSSENDORP F	ROSALIA, RODNEY A.;CRUZ, LUIS J.;VAN DUIKEREN, SUZANNE;TROMP, ANGELINO T.;SILVA, ANA L.;JISKOOT, WIM;DE GRUIJL, TANJA;LOWIK, CLEMENS;OOSTENDORP, JAAP;VAN DER BURG, SJOERD H.;OSSENDORP, FERRY	BANCHEREAU J, 1998, NATURE, V392, P245, DOI 10.1038/32588;BAZILE D, 1995, J PHARM SCI, V84, P493, DOI 10.1002/JPS.2600840420;BROOS S, 2012, BIOMATERIALS, V33, P6230, DOI 10.1016/J.BIOMATERIALS.2012.05.011;BROWN J, 2011, J DENT RES, V90, P417, DOI 10.1177/0022034510381264;COHN L, 2013, J EXP MED, V210, P1049, DOI 10.1084/JEM.20121251;CRUZ LJ, 2014, J CONTROL RELEASE, V192, P209, DOI 10.1016/J.JCON…	DENDRITIC CELLS (DC) PLAY A PROMINENT ROLE IN THE PRIMING OF CD8(+) T CELLS. VACCINATION IS A PROMISING TREATMENT TO BOOST TUMOR-SPECIFIC CD8(+) T CELLS WHICH IS CRUCIALLY DEPENDENT ON ADEQUATE DELIVERY OF THE VACCINE TO DC. UPON SUBCUTANEOUS (S.C.) INJECTION, ONLY A SMALL FRACTION OF THE VACCINE IS DELIVERED TO DC WHEREAS THE MAJORITY IS CLEARED BY THE BODY OR ENGULFED BY OTHER IMMUNE CELLS. TO …				88	LEIDEN UNIV, MED CTR, DEPT IMMUNOHEMATOL & BLOOD TRANSFUS, NL-2300 RC LEIDEN, NETHERLANDS.; LEIDEN UNIV, MED CTR, DEPT CLIN PHARM & TOXICOL, NL-2300 RC LEIDEN, NETHERLANDS.; LEIDEN UNIV, MED CTR, DEPT RADIOL, NL-2300 RC LEIDEN, NETHERLANDS.; LEIDEN UNIV, LEIDEN ACAD CTR DRUG RES, DIV DRUG DELIVERY TECHNOL, NL-2300 RC LEIDEN, NETHERLANDS.; VRIJE UNIV AMSTERDAM MED CTR, DEPT MED ONCOL, AMSTERDAM, N…	LEIDEN UNIVERSITY; LEIDEN UNIVERSITY MEDICAL CENTER (LUMC); LEIDEN UNIVERSITY - EXCL LUMC; LEIDEN UNIVERSITY - EXCL LUMC; LEIDEN UNIVERSITY; LEIDEN UNIVERSITY MEDICAL CENTER (LUMC); LEIDEN UNIVERSITY -EXCL LUMC; LEIDEN UNIVERSITY; LEIDEN UNIVERSITY MEDICAL CENTER (LUMC); LEIDEN UNIVERSITY - EXCL LUMC; LEIDEN UNIVERSITY; VRIJE UNIVERSITEIT AMSTERDAM; VU UNIVERSITY MEDICAL CENTER; LEIDEN UNIVERSITY…						2023-11-04	PLGA NANOPARTICLES; VACCINE; DC; TARGETING; TLR LIGANDS; CD40	10.1016/j.biomaterials.2014.10.053	ARTICLE			1878-5905	ALEXANDERROSALIA.RODNEY@USZ.CH; F.A.OSSENDORP@LUMC.NL	97		IMMUNE SYSTEM ACTIVATION (ISA) PHARMACEUTICALS; LEIDEN UNIVERSITY MEDICAL CENTER; CLINICAL PHARMACY AND TOXICOLOGY DEPARTMENT OF LEIDEN UNIVERSITY MEDICAL CENTER	THIS STUDY WAS SUPPORTED BY GRANTS FROM IMMUNE SYSTEM ACTIVATION (ISA) PHARMACEUTICALS, A PERSONAL GRANT GIVEN TO J.O. BY THE LEIDEN UNIVERSITY MEDICAL CENTER AND FUNDING SUPPORT BY THE CLINICAL PHARMACY AND TOXICOLOGY DEPARTMENT OF THE LEIDEN UNIVERSITY MEDICAL CENTER.	CA5QW				CYTOTOXIC T-LYMPHOCYTES; CROSS-PRESENTATION; IN-VIVO; BIODEGRADABLE NANOPARTICLES; CANCER-IMMUNOTHERAPY; ACID) NANOPARTICLES; TARGETED DELIVERY; IMMUNE-RESPONSE; ANTIGEN UPTAKE; ACTIVATION		BIOMATERIALS	BIOMATERIALS	ENGLISH	55		JISKOOT, WIM/0000-0002-1012-3456; SILVA, ANA L/0000-0002-4364-4979; VAN DER BURG, SJOERD H/0000-0002-6556-0354; /0000-0003-3067-1940	THE BOULEVARD, LANGFORD LANE, KIDLINGTON, OXFORD OX5 1GB, OXON, ENGLAND	FEB	10	OXFORD	25465442		J	ELSEVIER SCI LTD	2015	JISKOOT, WIM/A-6877-2016; SILVA, ANA L/G-5292-2013; VAN DER BURG, SJOERD H/T-1875-2017; TROMP, ANGELINO/AAY-8011-2020	OSSENDORP, F (通讯作者)，LEIDEN UNIV, MED CTR, POB 9600, NL-2300 RC LEIDEN, NETHERLANDS.
KOHLI AK;ALPAR HO	KOHLI, AK;ALPAR, HO	ANONYMOUS, 1990, METHODS SKIN ABSORPT;BANCHEREAU J, 1998, NATURE, V392, P245, DOI 10.1038/32588;BOS JD, 1997, SKIN IMMUNE SYSTEM;CUI Z, 2002, J CONTROL RELEASE, V81, P173, DOI 10.1016/S0168-3659(02)00051-2;CUI ZR, 2001, J CONTROL RELEASE, V75, P409, DOI 10.1016/S0168-3659(01)00407-2;DE JALÓN EG, 2001, INT J PHARM, V226, P181, DOI 10.1016/S0378-5173(01)00811-0;DITTMANN S, 2001, VACCINE, V19, P2446…	THE AIM OF THIS STUDY WAS TO INVESTIGATE THE EFFECT OF SIZE AND CHARGE ON THE PERMEATION OF NANOPARTICLES THROUGH THE SKIN AS THE FIRST STEP IN DESIGNING A TRANSDERMAL VACCINE DELIVERY SYSTEM. FLUORESCENT PARTICLES RANGING IN SIZE AND CHARGE WERE APPLIED TO THE SURFACE OF FULL THICKNESS PIG SKIN IN A DIFFUSION CHAMBER AND THE RECEPTOR FLUID WAS ASSAYED TO DETERMINE PERMEATION. FLUORESCENCE MICROS…				13	UNIV LONDON, SCH PHARM, CTR DRUG DELIVERY RES, LONDON WC1N 1AX, ENGLAND.;	UNIVERSITY OF LONDON; UNIVERSITY COLLEGE LONDON; UNIVERSITY OF LONDON SCHOOL OF PHARMACY						2023-11-04	SKIN; TRANSDERMAL; PERMEATION; NANOPARTICLES; VACCINE; ADJUVANT	10.1016/j.ijpharm.2003.10.038	ARTICLE			1873-3476	OYA.ALPAR@ULSOP.AC.UK	17				815SQ				CHOLERA-TOXIN; IMMUNIZATION; SKIN; IMMUNITY; DNA	1-2	INT J PHARMACEUT	INT. J. PHARM.	ENGLISH	17			PO BOX 211, 1000 AE AMSTERDAM, NETHERLANDS	MAY 4	5	AMSTERDAM	15081134		J	ELSEVIER SCIENCE BV	2004		ALPAR, HO (通讯作者)，UNIV LONDON, SCH PHARM, CTR DRUG DELIVERY RES, 29-39 BRUNSWICK SQ, LONDON WC1N 1AX, ENGLAND.
SINGH M;CHAKRAPANI A;O'HAGON D	SINGH, MANMOHAN;CHAKRAPANI, ARAVIND;O'HAGON, DEREK	ARBÓS P, 2002, INT J PHARM, V242, P129, DOI 10.1016/S0378-5173(02)00182-5;BAUDNER BC, 2002, INFECT IMMUN, V70, P4785, DOI 10.1128/IAI.70.9.4785-4790.2002;BISHT S, 2005, INT J PHARMACEUT, V288, P157, DOI 10.1016/J.IJPHARM.2004.07.035;BIVAS-BENITA M, 2004, VACCINE, V22, P1609, DOI 10.1016/J.VACCINE.2003.09.044;BLANCO MD, 1997, EUR J PHARM BIOPHARM, V43, P287, DOI 10.1016/S0939-6411(97)00056-8;BRAYD…	VACCINE-DELIVERY SYSTEMS ARE GENERALLY PARTICULATE (E.G., EMULSIONS, MICROPARTICLES AND LIPOSOMES) AND HAVE COMPARABLE DIMENSIONS TO THE PATHOGENS, WHICH THE IMMUNE SYSTEM EVOLVED TO COMBAT. INCREASINGLY MORE SOPHISTICATED DELIVERY SYSTEMS ARE BEING DEVELOPED IN WHICH IMMUNOSTIMULATORY ADJUVANTS MAY BE INCORPORATED WITH THE ANTIGEN. THE RATIONALE FOR THIS APPROACH IS TO ENSURE THAT BOTH THE ANTIG…				797	NOVARTIS VACCINES, EMERYVILLE, CA 94608 USA.;	NOVARTIS						2023-11-04	ADJUVANT; EMULSION; IMMUNOPOTENTIATOR; IMMUNOSTIMULATORY; MICROPARTICLE; NANOPARTICLE; VACCINE-DELIVERY SYSTEM	10.1586/14760584.6.5.797	REVIEW			1744-8395	MANMOHAN.SINGH@NOVARTIS.COM	808				227KT				CONTROLLED-RELEASE MICROPARTICLES; CALCIUM-PHOSPHATE NANOPARTICLES; SOLVENT DIFFUSION METHOD; BIODEGRADABLE MICROSPHERES; IMMUNE-RESPONSE; CATIONIC MICROPARTICLES; ANTIBODY-RESPONSES; HEPATITIS-B; T-CELL; DRUG MICROENCAPSULATION	5	EXPERT REV VACCINES	EXPERT REV. VACCINES	ENGLISH	104			2-4 PARK SQUARE, MILTON PARK, ABINGDON OR14 4RN, OXON, ENGLAND	OCT	12	ABINGDON	17931159		J	TAYLOR & FRANCIS LTD	2007		SINGH, M (通讯作者)，NOVARTIS VACCINES, 4560 HORTON ST, EMERYVILLE, CA 94608 USA.
LIU LN;WANG YH;MIAO L;LIU Q;MUSETTI S;LI J;HUANG L	LIU, LINA;WANG, YUHUA;MIAO, LEI;LIU, QI;MUSETTI, SARA;LI, JUN;HUANG, LEAF	ACRES B, 2017, CURR TOP MICROBIOL, V405, P79, DOI 10.1007/82_2015_429;ANDREATTA M, 2016, BIOINFORMATICS, V32, P511, DOI 10.1093/BIOINFORMATICS/BTV639;ANONYMOUS, 2015, CANCER DISCOV, V5, P570, DOI 10.1158/2159-8290.CD-NB2015-059;APOSTOLOPOULOS V, 2006, BREAST CANCER RES, V8, DOI 10.1186/BCR1505;BAUER KR, 2007, CANCER, V109, P1721, DOI 10.1002/CNCR.22618;BIANCHINI G, 2016, NAT REV CLIN ONCOL, V13, …	TRIPLE NEGATIVE BREAST CANCER (TNBC), WHICH CONSTITUTES 10%-20% OF ALL BREAST CANCERS, IS ASSOCIATED WITH AGGRESSIVE PROGRESSION, A HIGH RATE OF METASTASIS, AND POOR PROGNOSIS. THE TREATMENT OF PATIENTS WITH TNBC REMAINS A GREAT CLINICAL CHALLENGE. PRECLINICAL REPORTS SUPPORT THE COMBINATION IMMUNOTHERAPY OF CANCER VACCINES AND IMMUNE CHECKPOINT BLOCKADES IN NON-IMMUNOGENIC TUMORS. IN THIS STUDY,…				45	UNIV N CAROLINA, ESHELMAN SCH PHARM, DIV PHARMACOENGN & MOL PHARMACEUT, CHAPEL HILL, NC 27599 USA.; UNIV N CAROLINA, CTR NANOTECHNOL DRUG DELIVERY, ESHELMAN SCH PHARM, CHAPEL HILL, NC 27599 USA.; UNIV N CAROLINA, UNC & NCSU JOINT DEPT BIOMED ENGN, CHAPEL HILL, NC 27599 USA.; GUIZHOU MED UNIV, KEY LAB BIOL & MED ENGN, GUIYANG 550025, GUIZHOU, PEOPLES R CHINA.; GUIZHOU MED UNIV, ENGN RES CTR MED BI…	UNIVERSITY OF NORTH CAROLINA; UNIVERSITY OF NORTH CAROLINA CHAPEL HILL; UNIVERSITY OF NORTH CAROLINA; UNIVERSITY OF NORTH CAROLINA CHAPEL HILL; NORTH CAROLINA STATE UNIVERSITY; UNIVERSITY OF NORTH CAROLINA; UNIVERSITY OF NORTH CAROLINA CHAPEL HILL; GUIZHOU MEDICAL UNIVERSITY; GUIZHOU MEDICAL UNIVERSITY; GUIZHOU MEDICAL UNIVERSITY						2023-11-04		10.1016/j.ymthe.2017.10.020	ARTICLE			1525-0024	LEAFH@UNC.EDU	55		NIH [CA149363, CA151652, CA149387]; SCIENCE AND TECHNOLOGY FOUNDATION OF GUIZHOU PROVINCE [LH-2015-7318, J-2016-1118]; STATE SCHOLARSHIP FUND OF CHINA SCHOLARSHIP COUNCIL(CSC) [201308525104]	THE WORK WAS SUPPORTED BY NIH GRANTS CA149363, CA151652; AND CA149387. L.L. WAS SUPPORTED BY THE STATE SCHOLARSHIP FUND OF CHINA SCHOLARSHIP COUNCIL(CSC) (201308525104) AND THE SCIENCE AND TECHNOLOGY FOUNDATION OF GUIZHOU PROVINCE (LH-2015-7318, J-2016-1118). L.H. WAS A SENIOR VISITING SCHOLAR AT THE STATE KEY LABORATORY OF MOLECULAR ENGINEERING OF POLYMERS, FUDAN UNIVERSITY, CHINA.	FT2ZB	Y		N	NEURAL-NETWORKS; DELIVERY; NANOPARTICLES; CELLS; EXPRESSION; GENE; PD-1; MELANOMA; RECEPTOR; THERAPY	1	MOL THER	MOL. THER.	ENGLISH	51	GREEN PUBLISHED, HYBRID	MIAO, LEI/0000-0003-4235-2680; MUSETTI JENKINS, PHD, SARA/0000-0002-5682-1225; HUANG, LAN/0000-0001-9594-4722	50 HAMPSHIRE ST, FLOOR 5, CAMBRIDGE, MA 02139 USA	JAN 3	11	CAMBRIDGE	29258739		J	CELL PRESS	2018	HUANG, LING/HTR-1819-2023; MIAO, LEI/H-2700-2017; HUANG, LEI/GQP-8739-2022; LIU, LI/HGC-0900-2022; HUANG, LI/IUQ-0909-2023	HUANG, L (通讯作者)，UNIV N CAROLINA, ESHELMAN SCH PHARM, DIV PHARMACOENGN & MOL PHARMACEUT, CHAPEL HILL, NC 27599 USA.
AMIDI M;ROMEIJN SG;VERHOEF JC;JUNGINGER HE;BUNGENER L;HUCKRIEDE A;CROMMELIN DJA;JISKOOT W	AMIDI, MARYAM;ROMEIJN, STEFAN G.;VERHOEF, J. COOS;JUNGINGER, HANS E.;BUNGENER, LAURA;HUCKRIEDE, ANKE;CROMMELIN, DAAN J. A.;JISKOOT, WIM	ALMEIDA AJ, 1996, J DRUG TARGET, V3, P455, DOI 10.3109/10611869609015965;ALMEIDA AJ, 1993, J PHARM PHARMACOL, V45, P198, DOI 10.1111/J.2042-7158.1993.TB05532.X;ALPAR HO, 1994, J DRUG TARGET, V2, P147, DOI 10.3109/10611869409015903;AMIDI M, 2006, J CONTROL RELEASE, V111, P107, DOI 10.1016/J.JCONREL.2005.11.014;AUDRAN R, 2003, VACCINE, V21, P1250, DOI 10.1016/S0264-410X(02)00521-2;BAUDNER BC, 2004,…	IN THIS STUDY, THE POTENTIAL OF N-TRIMETHYL CHITOSAN (TMC) NANOPARTICLES AS A CARRIER SYSTEM FOR THE NASAL DELIVERY OF A MONOVALENT INFLUENZA SUBUNIT VACCINE WAS INVESTIGATED. THE ANTIGEN-LOADED NANOPARTICLES WERE PREPARED BY MIXING A SOLUTION CONTAINING TMC AND MONOVALENT INFLUENZA A SUBUNIT H3N2 WITH A TRIPOLYPHOSPHATE (TPP) SOLUTION, AT AMBIENT TEMPERATURE AND PH 7.4 WHILE STIRRING. THE NANOPA…				144	LEIDEN UNIV, DIV DRUG DELIVERY TECHNOL, LEIDEN AMSTERDAM CTR DRUG RES, NL-2300 RA LEIDEN, NETHERLANDS.; UNIV UTRECHT, UTRECHT INST PHARMACEUT SCI, DEPT PHARMACEUT, NL-3508 TB UTRECHT, NETHERLANDS.; UNIV GRONINGEN, MED CTR, DEPT MICROBIOL, MOL VIROL SECT, GRONINGEN, NETHERLANDS.;	LEIDEN UNIVERSITY - EXCL LUMC; LEIDEN UNIVERSITY; UTRECHT UNIVERSITY; UNIVERSITY OF GRONINGEN						2023-11-04	N-TRIMETHYL CHITOSAN (TMC) NANOPARTICLES; NASAL VACCINE DELIVERY; INFLUENZA SUBUNIT VACCINE	10.1016/j.vaccine.2006.06.086	ARTICLE			1873-2518	W.JISKOOT@LACDR.LEIDENUNIV.NL	153				125VO				NASAL DELIVERY-SYSTEM; EPITHELIAL-CELLS CACO-2; HEAT-LABILE ENTEROTOXIN; IN-VIVO; IMMUNE-RESPONSE; DRUG-DELIVERY; A VIRUS; CLEARANCE CHARACTERISTICS; ABSORPTION ENHANCEMENT; ACID) MICROSPHERES	1	VACCINE	VACCINE	ENGLISH	65		JISKOOT, WIM/0000-0002-1012-3456; HUCKRIEDE, ANKE/0000-0002-2646-5143	THE BOULEVARD, LANGFORD LANE, KIDLINGTON, OXFORD OX5 1GB, OXON, ENGLAND	JAN 2	10	OXFORD	16973248		J	ELSEVIER SCI LTD	2007	JISKOOT, WIM/A-6877-2016; HUCKRIEDE, ANKE/P-3558-2019	JISKOOT, W (通讯作者)，LEIDEN UNIV, DIV DRUG DELIVERY TECHNOL, LEIDEN AMSTERDAM CTR DRUG RES, POB 9502, NL-2300 RA LEIDEN, NETHERLANDS.
SHI GN;ZHANG CN;XU R;NIU JF;SONG HJ;ZHANG XY;WANG WW;WANG YM;LI C;WEI XQ;KONG DL	SHI, GAO-NA;ZHANG, CHUANG-NIAN;XU, RONG;NIU, JIN-FENG;SONG, HUI-JUAN;ZHANG, XIU-YUAN;WANG, WEI -WEI;WANG, YAN-MING;LI, CHEN;WEI, XIAO-QING;KONG, DE-LING	ALANIZ L, 2014, METHODS MOL BIOL, V1139, P27, DOI 10.1007/978-1-4939-0345-0_3;BACHMANN MF, 2010, NAT REV IMMUNOL, V10, P787, DOI 10.1038/NRI2868;BANCHEREAU J, 1998, NATURE, V392, P245, DOI 10.1038/32588;BANCHEREAU J, 2005, NAT REV IMMUNOL, V5, P296, DOI 10.1038/NRI1592;CARROLL EC, 2016, IMMUNITY, V44, P597, DOI 10.1016/J.IMMUNI.2016.02.004;CELLUZZI CM, 1996, J EXP MED, V183, P283, DOI 10.1084/JEM…	WHOLE TUMOR CELL LYSATES (TCL) HAVE BEEN IMPLEMENTED AS TUMOR ANTIGENS FOR CANCER VACCINE DEVELOPMENT, ALTHOUGH CLINICAL OUTCOMES OF TCL-BASED ANTITUMOR IMMUNOTHERAPY REMAIN UNSATISFACTORY. IN ORDER TO IMPROVE THE EFFICACY OF TCL-BASED VACCINES, BIOMATERIALS HAVE BEEN EMPLOYED TO ENHANCE ANTIGEN DELIVERY AND PRESENTATION. HERE, WE HAVE DEVELOPED CHITOSAN NANOPARTICLES (CTS NPS) WITH SURFACE MANNO…				191	CHINESE ACAD MED SCI, INST BIOMED ENGN, TIANJIN KEY LAB BIOMAT RES, TIANJIN 300192, PEOPLES R CHINA.; PEKING UNION MED COLL, TIANJIN 300192, PEOPLES R CHINA.; UNIV LIVERPOOL, INST INFECT & GLOBAL HLTH, DEPT CLIN INFECT MICROBIOL & IMMUNOL, LIVERPOOL L69 7BE, MERSEYSIDE, ENGLAND.; NANKAI UNIV, STATE KEY LAB MED CHEM BIOL, COLL PHARM, TIANJIN, PEOPLES R CHINA.; NANKAI UNIV, TIANJIN KEY LAB MOL DRUG…	CHINESE ACADEMY OF MEDICAL SCIENCES - PEKING UNION MEDICAL COLLEGE; INSTITUTE OF BIOMEDICAL ENGINEERING - CAMS; CHINESE ACADEMY OF MEDICAL SCIENCES - PEKING UNION MEDICAL COLLEGE; PEKING UNION MEDICAL COLLEGE; UNIVERSITY OF LIVERPOOL; NANKAI UNIVERSITY; NANKAI UNIVERSITY; CARDIFF UNIVERSITY; NANKAI UNIVERSITY						2023-11-04	DENDRITIC CELL TARGETING; IMMUNOTHERAPY; TUMOR CELL LYSATES; NANO-VACCINE; CHITOSAN	10.1016/j.biomaterials.2016.10.047	ARTICLE			1878-5905	CLI0616826@126.COM; WEIX1@CARDIFF.AC.UK; KONGDELING@NANKAI.EDU.CN	202		NATIONAL NATURAL SCIENCE FOUNDATION OF CHINA [81301309, 51373199]; PEKING UNION MEDICAL COLLEGE INNOVATION RESEARCH TEAM FUND; GLOBAL INNOVATION INITIATIVE CONSORTIUM FUND; NATIONAL FUND FOR YOUNG INVESTIGATOR [31400833]; PEKING UNION MEDICAL COLLEGE INNOVATION FUND	THIS WORK WAS SUPPORTED BY THE NATIONAL NATURAL SCIENCE FOUNDATION OF CHINA (81301309 AND 51373199), PEKING UNION MEDICAL COLLEGE INNOVATION RESEARCH TEAM FUND, GLOBAL INNOVATION INITIATIVE CONSORTIUM FUND, NATIONAL FUND FOR YOUNG INVESTIGATOR (31400833), AND PEKING UNION MEDICAL COLLEGE INNOVATION FUND.	EE2EK				MOUSE BONE-MARROW; IN-VIVO; CANCER-IMMUNOTHERAPY; MANNOSE RECEPTOR; THERAPEUTIC VACCINES; CLINICAL-TRIALS; LYMPH-NODE; ANTIGEN; RESPONSES; INDUCTION		BIOMATERIALS	BIOMATERIALS	ENGLISH	46	GREEN ACCEPTED		THE BOULEVARD, LANGFORD LANE, KIDLINGTON, OXFORD OX5 1GB, OXON, ENGLAND	JAN	12	OXFORD	27816821		J	ELSEVIER SCI LTD	2017	WANG, WEIWEI/GRF-3625-2022	LI, C (通讯作者)，CHINESE ACAD MED SCI, INST BIOMED ENGN, TIANJIN KEY LAB BIOMAT RES, TIANJIN 300192, PEOPLES R CHINA.; LI, C (通讯作者)，PEKING UNION MED COLL, TIANJIN 300192, PEOPLES R CHINA.; WEI, XQ (通讯作者)，CARDIFF UNIV, COLL BIOMED & LIFE SCI, SCH DENT, CARDIFF INST TISSUE ENGN & REPAIR, CARDIFF, S GLAM, WALES.; KONG, DL (通讯作者)，NANKAI UNIV, KEY LAB BIOACT MAT, MINIST EDUC, TIANJIN 300071, PEOPLES R CHI…
ZHU GZ;LYNN GM;JACOBSON O;CHEN K;LIU Y;ZHANG HM;MA Y;ZHANG FW;TIAN R;NI QQ;CHENG SY;WANG ZT;LU N;YUNG BC;WANG Z;LANG LX;FU X;JIN A;WEISS ID;VISHWASRAO H;NIU G;SHROFF H;KLINMAN DM;SEDER RA;CHEN XY	ZHU, GUIZHI;LYNN, GEOFFREY M.;JACOBSON, ORIT;CHEN, KAI;LIU, YI;ZHANG, HUIMIN;MA, YING;ZHANG, FUWU;TIAN, RUI;NI, QIANQIAN;CHENG, SIYUAN;WANG, ZHANTONG;LU, NAN;YUNG, BRYANT C.;WANG, ZHE;LANG, LIXIN;FU, XIAO;JIN, ALBERT;WEISS, IDO D.;VISHWASRAO, HARSHAD;NIU, GANG;SHROFF, HARI;KLINMAN, DENNIS M.;SEDER, ROBERT A.;CHEN, XIAOYUAN	ALEXANDROV LB, 2013, NATURE, V500, P415, DOI 10.1038/NATURE12477;BALBONI PG, 1976, NATURE, V264, P181, DOI 10.1038/264181A0;CARRENO BM, 2015, SCIENCE, V348, P803, DOI 10.1126/SCIENCE.AAA3828;CHEN HJ, 2017, J NUCL MED, V58, P590, DOI 10.2967/JNUMED.116.182097;CHEN HM, 2017, NAT REV MATER, V2, DOI 10.1038/NATREVMATS.2017.24;CHEN K, 2007, J MED CHEM, V50, P663, DOI 10.1021/JM060944K;COHEN CJ, 2015, …	SUBUNIT VACCINES HAVE BEEN INVESTIGATED IN OVER 1000 CLINICAL TRIALS OF CANCER IMMUNOTHERAPY, BUT HAVE SHOWN LIMITED EFFICACY. NANOVACCINES MAY IMPROVE EFFICACY BUT HAVE RARELY BEEN CLINICALLY TRANSLATED. BY CONJUGATING MOLECULAR VACCINES WITH EVANS BLUE (EB) INTO ALBUMINBINDING VACCINES (ALBIVAX), HERE WE DEVELOP CLINICALLY PROMISING ALBUMIN/ALBIVAX NANOCOMPLEXES THAT SELF-ASSEMBLE IN VIVO FROM …	1954				NIBIB, LAB MOL IMAGING & NANOMED, NIH, BETHESDA, MD 20892 USA.; NIAID, VACCINE RES CTR, NIH, BETHESDA, MD 20892 USA.; UNIV SOUTHERN CALIF, KECK SCH MED, DEPT RADIOL, MOL IMAGING CTR, LOS ANGELES, CA 90033 USA.; CHINA PHARMACEUT UNIV, SCH ENGN, NANJING 210009, JIANGSU, PEOPLES R CHINA.; XIAMEN UNIV, SCH PUBL HLTH, CTR MOL IMAGING & TRANSLAT MED, STATE KEY LAB MOL VACCINOL & MOL DIAGNOST, XIAMEN 36…	NATIONAL INSTITUTES OF HEALTH (NIH) - USA; NIH NATIONAL INSTITUTE OF BIOMEDICAL IMAGING & BIOENGINEERING (NIBIB); NATIONAL INSTITUTES OF HEALTH (NIH) - USA; NIH NATIONAL INSTITUTE OF ALLERGY & INFECTIOUS DISEASES (NIAID); UNIVERSITY OF SOUTHERN CALIFORNIA; CHINA PHARMACEUTICAL UNIVERSITY; XIAMEN UNIVERSITY; NATIONAL INSTITUTES OF HEALTH (NIH) - USA; NIH NATIONAL INSTITUTE OF BIOMEDICAL IMAGING & …						2023-11-04		10.1038/s41467-017-02191-y	ARTICLE				SHAWN.CHEN@NIH.GOV			INTRAMURAL RESEARCH PROGRAMS OF NATIONAL INSTITUTES OF HEALTH; NATIONAL SCIENCE FOUNDATION OF CHINA [81771900, 81601531, BK20160755]	WE THANK DR ROBERT LANGER (MIT) AND DR HENRY EDEN (NIBIB) FOR VALUABLE SUGGESTIONS AND INSIGHTFUL COMMENTS ON OUR MANUSCRIPT. WE THANK DR XIN XU (NIAID) FOR RESEARCH DISCUSSION AND REAGENT CONTRIBUTION; DR MEGHAN O. ALTMAN (NIAID) FOR REAGENT CONTRIBUTION; MS LYNNE HOLTZCLAW AND DR VINCENT SCHRAM (NICHD) FOR THEIR VALUABLE EXPERTISE IN TISSUE CLEARING AND FLUORESCENCE MICROSCOPY; DR COURTNEY AKIT…	FO7LJ	Y		N	SERUM-ALBUMIN; CHECKPOINT BLOCKADE; IMMUNE-RESPONSES; SWISS-PDBVIEWER; LYMPH-NODE; T-CELLS; TUMOR; BINDING; DELIVERY; VACCINES		NAT COMMUN	NAT. COMMUN.	ENGLISH	66	GREEN PUBLISHED, GOLD	ZHANG, FUWU/0000-0002-1928-3472; ZHANG, FUWU/0000-0002-1928-3472; CHEN, KAI/0000-0002-8647-1182; JIN, ALBERT/0000-0003-3826-1081; ZHU, GUIZHI/0000-0002-2945-7982	MACMILLAN BUILDING, 4 CRINAN ST, LONDON N1 9XW, ENGLAND	DEC 5	15	LONDON	29203865		J	NATURE PUBLISHING GROUP	2017	MA, YING/HKN-2215-2023; ZHANG, FUWU/B-6747-2014; CHEN, KAI/C-7881-2016; CHEN, XI/GXH-3653-2022; ZHU, GUIZHI/AAN-2888-2020; ZHANG, FUWU/T-4066-2019; WANG, ZT/GXN-3762-2022; CHEN, XIN/IQW-3432-2023; CHEN, XIA/GYR-3948-2022; CHEN, KAI/ABE-7509-2020; WANG, JING/GRS-7509-2022; CHEN, XIA/GXM-5435-2022; JIN, ALBERT/HKV-3135-2023	CHEN, XY (通讯作者)，NIBIB, LAB MOL IMAGING & NANOMED, NIH, BETHESDA, MD 20892 USA.
SILVA JM;VIDEIRA M;GASPAR R;PRÉAT V;FLORINDO HF	SILVA, JOANA M.;VIDEIRA, MAFALDA;GASPAR, ROGERIO;PREAT, VERONIQUE;FLORINDO, HELENA F.	ABE H, 1999, INT J BIOL MACROMOL, V25, P185, DOI 10.1016/S0141-8130(99)00033-1;ADAMINA M, 2010, MOL THER, V18, P651, DOI 10.1038/MT.2009.275;ADAMS ML, 2003, J PHARM SCI-US, V92, P1343, DOI 10.1002/JPS.10397;AGGARWAL P, 2009, ADV DRUG DELIVER REV, V61, P428, DOI 10.1016/J.ADDR.2009.03.009;AGRAWAL S, 2007, BIOCHEM SOC T, V35, P1461, DOI 10.1042/BST0351461;AHLERS JD, 2010, BLOOD, V115, P1678, DOI 10…	THE CONCEPT OF THERAPEUTIC CANCER VACCINES IS BASED ON THE ACTIVATION OF THE IMMUNE SYSTEM AGAINST TUMOR CELLS AFTER THE PRESENTATION OF TUMOR ANTIGENS. NANOPARTICLES (NPS) HAVE SHOWN GREAT POTENTIAL AS DELIVERY SYSTEMS FOR CANCER VACCINES AS THEY POTENTIATE THE CO-DELIVERY OF TUMOR-ASSOCIATED ANTIGENS AND ADJUVANTS TO DENDRITIC CELLS (DCS), INSURING EFFECTIVE ACTIVATION OF THE IMMUNE SYSTEM AGAI…				179	UNIV LISBON, FAC PHARM, IMED UL, RES INST MED & PHARMACEUT SCI, P-1649003 LISBON, PORTUGAL.; CATHOLIC UNIV LOUVAIN, LOUVAIN DRUG RES INST, B-1200 BRUSSELS, BELGIUM.;	UNIVERSIDADE DE LISBOA; UNIVERSITE CATHOLIQUE LOUVAIN						2023-11-04	CANCER VACCINES; IMMUNOTHERAPY; NANOPARTICLES; ACTIVE TARGETING; ADJUVANTS	10.1016/j.jconrel.2013.03.010	REVIEW			1873-4995	HFLORINDO@FF.UL.PT	199		FUNDACAO PARA A CIENCIA E TECNOLOGIA; MINISTERIO DA CIENCIA E TECNOLOGIA, PORTUGAL [SFRH/BD/64295/2009, PTDC/SAU-FAR/119389/2010]; FONDS DE LA RECHERCHE SCIENTIFIQUE MEDICALE (BELGIUM); FUNDAÇÃO PARA A CIÊNCIA E A TECNOLOGIA [PTDC/SAU-FAR/119389/2010, SFRH/BD/64295/2009] FUNDING SOURCE: FCT	THE AUTHORS WOULD LIKE TO ACKNOWLEDGE THE INSTITUTIONAL AFFILIATIONS THAT SUPPORTED THE CONSTRUCTION OF THE PRESENT MANUSCRIPT, NAMELY, IMED.UL - RESEARCH INSTITUTE FOR MEDICINES AND PHARMACEUTICAL SCIENCES, FROM THE FACULTY OF PHARMACY OF THE UNIVERSITY OF LISBON, PORTUGAL, AND LOUVAIN DRUG RESEARCH INSTITUTE FROM THE UNIVERSITE CATHOLIQUE DE LOUVAIN, BRUSSELS, BELGIUM. ALSO, THE AUTHORS WOULD L…	151ZP				PLGA-BASED NANOPARTICLES; HUMAN DENDRITIC CELLS; TOLL-LIKE RECEPTORS; REGULATORY T-CELLS; EPSILON-CAPROLACTONE MICROSPHERES; AMPHIPHILIC BLOCK-COPOLYMERS; RING-OPENING POLYMERIZATION; IN-VIVO; CPG OLIGODEOXYNUCLEOTIDE; ANTIGEN-DELIVERY	2	J CONTROL RELEASE	J. CONTROL. RELEASE	ENGLISH	294		VIDEIRA, MAFALDA A/0000-0003-4184-3963; FLORINDO, HELENA F IF/0000-0002-4006-5840; FLORINDO, HELENA F./0000-0002-4006-5840; GASPAR, ROGERIO S./0000-0002-5950-0291	RADARWEG 29, 1043 NX AMSTERDAM, NETHERLANDS	JUN 10	21	AMSTERDAM	23524187		J	ELSEVIER	2013	VIDEIRA, MAFALDA A/J-7563-2012; FLORINDO, HELENA F IF/E-7913-2012; IMED.ULISBOA, INTRACELLADD/B-4826-2014; FLORINDO, HELENA F./AAB-3963-2019; SILVA, JOANA/GYQ-9526-2022; GASPAR, ROGERIO S./F-6238-2014	FLORINDO, HF (通讯作者)，UNIV LISBON, FAC PHARM, IMED UL, NANOMED & DRUG DELIVERY SYST GRP, AV PROF GAMA PINTO, P-1649003 LISBON, PORTUGAL.
GALINDO-RODRÍGUEZ SA;ALLÉMANN E;FESSI H;DOELKER E	GALINDO-RODRÍGUEZ, SA;ALLÉMANN, E;FESSI, H;DOELKER, E	AHLIN P, 2002, INT J PHARM, V239, P113, DOI 10.1016/S0378-5173(02)00076-5;AKIYAMA Y, 1995, PHARMACEUT RES, V12, P397, DOI 10.1023/A:1016208703380;ALPAR HO, 1998, STP PHARMA SCI, V8, P31;AMMOURY N, 1991, PHARMACEUT RES, V8, P101, DOI 10.1023/A:1015846810474;AMMOURY N, 1993, CLIN MATER, V13, P121, DOI 10.1016/0267-6605(93)90098-R;ANDERSON JM, 1997, ADV DRUG DELIVER REV, V28, P5, DOI 10.1016/S0169-4…	ORAL DRUG DELIVERY IS THE PREFERRED ROUTE OF ADMINISTRATION OF DRUGS. BECAUSE OF THEIR VERSATILITY, NANOPARTICLES OFTEN HAVE BEEN INVESTIGATED FOR THE DELIVERY OF A WIDE NUMBER OF DRUGS BY THIS ROUTE. THIS ARTICLE FIRST EXAMINES THE PHYSICOCHEMICAL, PHARMACEUTICAL AND TECHNOLOGICAL ASPECTS THAT MAKE NANOPARTICLES A POTENTIAL ORAL DELIVERY SYSTEM FOR DRUGS AND ACTIVE BIOMOLECULES. NEXT, UPON CONSI…				419	UNIV GENEVA, SCH PHARMACEUT SCI, ECOLE PHARM GENEVE LAUSANNE, SECT SCI PHARMACEUT, CH-1211 GENEVA, SWITZERLAND.; GENEVA LYON INTERUNIV CTR, PHARMAPEPTIDES, ARCHAMPS, FRANCE.; UNIV LYON 1, FAC PHARM, CNRS, UMR 5007, F-69365 LYON, FRANCE.; BRACCO RES SA, GENEVA, SWITZERLAND.;	UNIVERSITY OF GENEVA; UDICE-FRENCH RESEARCH UNIVERSITIES; UNIVERSITE CLAUDE BERNARD LYON 1; CENTRE NATIONAL DE LA RECHERCHE SCIENTIFIQUE (CNRS); CNRS - INSTITUTE FOR ENGINEERING & SYSTEMS SCIENCES (INSIS); BRACCO						2023-11-04	COLLOIDAL CARRIERS; ORAL DRUG DELIVERY; BIOADHESIVE NANOPARTICLES; NANOPARTICLE UPTAKE; ORAL VACCINATION; DNA VACCINES; PEPTIDE AND PROTEIN ENCAPSULATION; ORAL BIOAVAILABILITY	10.1615/CritRevTherDrugCarrierSyst.v22.i5.10	REVIEW			2162-660X	ERIC.DOELKER@PHARM.UNIGE.CH	463				995GJ				PH-SENSITIVE NANOPARTICLES; ENCAPSULATED ANTITUBERCULAR DRUGS; MUCUS GEL LAYER; POLYSTYRENE NANOPARTICLES; GASTROINTESTINAL UPTAKE; INTESTINAL-ABSORPTION; PARTICLE-SIZE; TOMATO LECTIN; BIODEGRADABLE MICROPARTICLES; ANTIBODY-RESPONSES	5	CRIT REV THER DRUG	CRIT. REV. THER. DRUG CARR. SYST.	ENGLISH	166		GALINDO-RODRÍGUEZ, SERGIO ARTURO/0000-0002-5734-7246;	50 NORTH ST, DANBURY, CT 06810 USA		45	DANBURY	16313233		J	BEGELL HOUSE INC	2005	GALINDO-RODRÍGUEZ, SERGIO ARTURO/AAN-4197-2020; FESSI, HATEM/ABD-8220-2021	DOELKER, E (通讯作者)，UNIV GENEVA, SCH PHARMACEUT SCI, ECOLE PHARM GENEVE LAUSANNE, SECT SCI PHARMACEUT, CH-1211 GENEVA, SWITZERLAND.
XIANG J;XU LG;GONG H;ZHU WW;WANG C;XU J;FENG LZ;CHENG L;PENG R;LIU Z	XIANG, JIAN;XU, LIGENG;GONG, HUA;ZHU, WENWEN;WANG, CHAO;XU, JUN;FENG, LIANGZHU;CHENG, LIANG;PENG, RUI;LIU, ZHUANG	ACTON SE, 2012, IMMUNITY, V37, P276, DOI 10.1016/J.IMMUNI.2012.05.022;BANCHEREAU J, 2005, NAT REV IMMUNOL, V5, P296, DOI 10.1038/NRI1592;BASHOUR KT, 2014, P NATL ACAD SCI USA, V111, P2241, DOI 10.1073/PNAS.1315606111;BAUMJOHANN D, 2006, EUR J IMMUNOL, V36, P2544, DOI 10.1002/EJI.200535742;BHIRDE A, 2011, NANOSCALE, V3, P142, DOI 10.1039/C0NR00493F;BROSSART P, 2000, BLOOD, V96, P3102, DOI 10.1182/…	A DENDRITIC CELL (DC) VACCINE, WHICH IS BASED ON EFFICIENT ANTIGEN DELIVERY INTO DCS AND MIGRATION OF ANTIGEN-PULSED DCS TO DRAINING LYMPH NODES AFTER VACCINATION, IS AN EFFECTIVE STRATEGY IN INITIATING CD8(+) T CELL IMMUNITY FOR IMMUNOTHERAPY. HEREIN, ANTIGEN-LOADED UPCONVERSION NANOPARTICLES (UCNPS) ARE USED TO LABEL AND STIMULATE DCS, WHICH COULD BE PRECISELY TRACKED AFTER BEING INJECTED INTO …				6401	SOOCHOW UNIV, COLLABORAT INNOVAT CTR SUZHOU NANO SCI & TECHNOL, INST FUNCT NANO & SOFT MAT FUNSOM, SUZHOU 215123, JIANGSU, PEOPLES R CHINA.;	SOOCHOW UNIVERSITY - CHINA						2023-11-04	DC VACCINE; UCNP; SENSITIVE TRACKING; IMMUNOTHERAPY	10.1021/acsnano.5b02014	ARTICLE			1936-086X	LGXU@SUDA.EDU.CN; RPENG@SUDA.EDU.CN; ZLIU@SUDA.EDU.CN	6411		NATIONAL BASIC RESEARCH PROGRAM OF CHINA (973 PROGRAM) [2012CB932601, 2011CB911000]; NATIONAL NATURAL SCIENCE FOUNDATION OF CHINA [31300824, 51302180, 51222203]; NATIONAL NATURAL SCIENCE FOUNDATION OF JIANGSU PROVINCE [BK20130005]; CHINA POSTDOCTORAL SCIENCE FOUNDATION [2013M530267]; PRIORITY ACADEMIC PROGRAM DEVELOPMENT OF JIANGSU HIGHER EDUCATION INSTITUTIONS (PAPD)	THIS WORK IS SUPPORTED BY THE NATIONAL BASIC RESEARCH PROGRAM OF CHINA (973 PROGRAM, 2012CB932601 AND 2011CB911000), NATIONAL NATURAL SCIENCE FOUNDATION OF CHINA (31300824, 51302180, 51222203), THE NATIONAL NATURAL SCIENCE FOUNDATION OF JIANGSU PROVINCE (BK20130005), CHINA POSTDOCTORAL SCIENCE FOUNDATION (2013M530267), AND A PROJECT FUNDED BY THE PRIORITY ACADEMIC PROGRAM DEVELOPMENT OF JIANGSU H…	CL5GT				IN-VIVO TRACKING; MELANOMA PATIENTS; LYMPH-NODES; T-CELLS; MIGRATION; TRAFFICKING; ACTIVATION; MATURATION; RESPONSES; VACCINES	6	ACS NANO	ACS NANO	ENGLISH	53		XU, LIGENG/0000-0003-4946-2567; LIU, ZHUANG/0000-0002-1629-1039; GONG, HUA/0000-0001-5519-9393; WANG, CHAO/0000-0002-8054-3472; FENG, LIANGZHU/0000-0002-2712-050X;	1155 16TH ST, NW, WASHINGTON, DC 20036 USA	JUN	11	WASHINGTON	26028363		J	AMER CHEMICAL SOC	2015	XU, LIGENG/F-9844-2013; LIU, ZHUANG/H-4352-2011; GONG, HUA/W-6661-2018; FENG, LIANGZHU/Z-2019-2019; WANG, CHAO/G-5951-2012; FENG, LIANGZHU/AGR-2351-2022; LIANG, CHENG/K-9840-2015	XU, LG (通讯作者)，SOOCHOW UNIV, COLLABORAT INNOVAT CTR SUZHOU NANO SCI & TECHNOL, INST FUNCT NANO & SOFT MAT FUNSOM, SUZHOU 215123, JIANGSU, PEOPLES R CHINA.
AKAGI T;BABA M;AKASHI M	AKAGI, TAKAMI;BABA, MASANORI;AKASHI, MITSURU	AKAGI T, 2006, BIOMACROMOLECULES, V7, P297, DOI 10.1021/BM050657I;AKAGI T, 2005, J CONTROL RELEASE, V108, P226, DOI 10.1016/J.JCONREL.2005.08.003;AKAGI T, 2005, MACROMOL BIOSCI, V5, P598, DOI 10.1002/MABI.200500036;AKAGI T, 2007, POLYMER, V48, P6729, DOI 10.1016/J.POLYMER.2007.08.038;AKAGI T, 2007, BIOMATERIALS, V28, P3427, DOI 10.1016/J.BIOMATERIALS.2007.04.023;AKAGI T, 2006, J BIOMAT SCI-POLYM …	POLYMERIC NANO- AND MICROPARTICLES HAVE RECENTLY BEEN SHOWN TO POSSESS SIGNIFICANT POTENTIAL AS DRUG DELIVERY SYSTEMS. IN PARTICULAR, THE USE OF BIODEGRADABLE POLYMERIC NANOPARTICLES WITH ENTRAPPED ANTIGENS SUCH AS PROTEINS, PEPTIDES, OR DNA REPRESENTS AN EXCITING APPROACH FOR CONTROLLING THE RELEASE OF VACCINE ANTIGENS AND OPTIMIZING THE DESIRED IMMUNE RESPONSE VIA SELECTIVE TARGETING OF THE ANT…		KUNUGI, S YAMAOKA, T	978-3-642-27855-6	31	OSAKA UNIV, DEPT APPL CHEM, GRAD SCH ENGN, SUITA, OSAKA 5650871, JAPAN.; JAPAN SCI & TECHNOL AGCY JST, CREST, KAWAGUCHI, SAITAMA 3320012, JAPAN.; KAGOSHIMA UNIV, DIV ANTIVIRAL CHEMOTHERAPY, CTR CHRON VIRAL DIS, GRAD SCH MED & DENT SCI, KAGOSHIMA 8908544, JAPAN.;	OSAKA UNIVERSITY; JAPAN SCIENCE & TECHNOLOGY AGENCY (JST); KAGOSHIMA UNIVERSITY					10.1007/978-3-642-27856-3	2023-11-04	ADJUVANT; BIODEGRADABLE NANOPARTICLES; POLY(GAMMA-GLUTAMIC ACID); PROTEIN DELIVERY; VACCINE	10.1007/12_2011_150	REVIEW; BOOK CHAPTER			1436-5030	AKASHI@CHEM.ENG.OSAKA-U.AC.JP	64				BAA79				POLY(GAMMA-GLUTAMIC ACID) NANOPARTICLES; BLOCK-COPOLYMER MICELLES; GAMMA-GLUTAMIC ACID; HUMAN DENDRITIC CELLS; IN-VITRO RELEASE; GENE DELIVERY; BACILLUS-ANTHRACIS; ANTIGEN PRESENTATION; DRUG-DELIVERY; POLYMERIC NANOPARTICLES		ADV POLYM SCI	ADV. POLYM. SCI.	ENGLISH	175			HEIDELBERGER PLATZ 3, D-14197 BERLIN, GERMANY		34	BERLIN			S	SPRINGER-VERLAG BERLIN	2012	BABA, MASANORI/G-3867-2011	AKASHI, M (通讯作者)，OSAKA UNIV, DEPT APPL CHEM, GRAD SCH ENGN, 2-1 YAMADAOKA, SUITA, OSAKA 5650871, JAPAN.
BORGES O;BORCHARD G;VERHOEF JC;DE SOUSA A;JUNGINGER HE	BORGES, O;BORCHARD, G;VERHOEF, JC;DE SOUSA, A;JUNGINGER, HE	ALPAR HO, 1998, STP PHARMA SCI, V8, P31;BERTHOLD A, 1996, J CONTROL RELEASE, V39, P17, DOI 10.1016/0168-3659(95)00129-8;BIVAS-BENITA M, 2003, INT J PHARM, V266, P17, DOI 10.1016/S0378-5173(03)00377-6;BOWERSOCK TL, 1999, VACCINE, V17, P1804, DOI 10.1016/S0264-410X(98)00437-X;CHAN LW, 2002, INT J PHARM, V242, P259, DOI 10.1016/S0378-5173(02)00170-9;CHO NH, 1998, J CONTROL RELEASE, V53, P215, DOI 10…	IT HAS BEEN FOUND THAT THE ADSORPTION OF ANTIGENS ONTO CHITOSAN PARTICLES IS AN EASY AND UNIQUE MILD LOADING PROCESS SUITABLE TO BE USED WITH VACCINES. IN ORDER TO INCREASE THE STABILITY OF THIS PARTICLES AND TO PREVENT AN IMMEDIATE DESORPTION IN GASTROINTESTINAL FLUIDS, A COATING PROCESS WITH SODIUM ALGINATE WAS DEVELOPED. ONE OF THE CHALLENGES OF THIS DEVELOPING PROCESS WAS TO KEEP THE PARTICLE…				155	LEIDEN AMSTERDAM CTR DRUG RES, DIV PHARMACEUT TECHNOL, NL-2300 RA LEIDEN, NETHERLANDS.; UNIV COIMBRA, FAC PHARM, CTR PHARMACEUT STUDIES, PHARMACEUT TECHNOL LAB, P-3000295 COIMBRA, PORTUGAL.;	LEIDEN UNIVERSITY; LEIDEN UNIVERSITY - EXCL LUMC; UNIVERSIDADE DE COIMBRA						2023-11-04	CHITOSAN; SODIUM ALGINATE; OVALBUMIN ADSORPTION; COATED NANOPARTICLES; MUCOSAL VACCINATION	10.1016/j.ijpharm.2005.04.037	ARTICLE			1873-3476	OLGA@CI.UC.PT	166				952MQ				IN-VIVO UPTAKE; CHITOSAN MICROPARTICLES; ALGINATE MICROPARTICLES; ORAL VACCINATION; DRUG CARRIER; MICROSPHERES; PROTEIN; RELEASE; IMMUNIZATION; PARTICLES	1-2	INT J PHARMACEUT	INT. J. PHARM.	ENGLISH	35	GREEN PUBLISHED	BORGES, OLGA/0000-0002-2215-5121	RADARWEG 29, 1043 NX AMSTERDAM, NETHERLANDS	AUG 11	12	AMSTERDAM	15998569		J	ELSEVIER	2005	BORCHARD, GERRIT/A-2316-2010; BORGES, OLGA/AAX-6591-2020	BORGES, O (通讯作者)，LEIDEN AMSTERDAM CTR DRUG RES, DIV PHARMACEUT TECHNOL, POB 9502, NL-2300 RA LEIDEN, NETHERLANDS.
MODY KT;POPAT A;MAHONY D;CAVALLARO AS;YU CZ;MITTER N	MODY, KARISHMA T.;POPAT, AMIRALI;MAHONY, DONNA;CAVALLARO, ANTONINO S.;YU, CHENGZHONG;MITTER, NEENA	ADLAKHA-HUTCHEON G, 1999, NAT BIOTECHNOL, V17, P775, DOI 10.1038/11710;AKAGI T, 2012, ADV POLYM SCI, V247, P31, DOI 10.1007/12_2011_150;ANGELOS S, 2009, J AM CHEM SOC, V131, P12912, DOI 10.1021/JA9010157;ANONYMOUS, IMMUNOLOGY SHORT COU;AZNAR E, 2009, J AM CHEM SOC, V131, P6833, DOI 10.1021/JA810011P;BENEZRA M, 2011, J CLIN INVEST, V121, P2768, DOI 10.1172/JCI45600;BERNARDOS A, 2009, ANGEW CHEM IN…	VACCINES HAVE BEEN AT THE FOREFRONT OF IMPROVING HUMAN HEALTH FOR OVER TWO CENTURIES. THE CHALLENGES FACED IN DEVELOPING EFFECTIVE VACCINES FLOW FROM COMPLEXITIES ASSOCIATED WITH THE IMMUNE SYSTEM AND REQUIREMENT OF AN EFFICIENT AND SAFE ADJUVANT TO INDUCE A STRONG ADAPTIVE IMMUNE RESPONSE. DEVELOPMENT OF AN EFFICIENT VACCINE FORMULATION REQUIRES CAREFUL SELECTION OF A POTENT ANTIGEN, EFFICIENT A…				5167	UNIV QUEENSLAND, QUEENSLAND ALLIANCE AGR & FOOD INNOVAT, BRISBANE, QLD 4072, AUSTRALIA.; UNIV QUEENSLAND, AUSTRALIAN INST BIOENGN & NANOTECHNOL, BRISBANE, QLD 4072, AUSTRALIA.;	UNIVERSITY OF QUEENSLAND; UNIVERSITY OF QUEENSLAND						2023-11-04		10.1039/c3nr00357d	REVIEW			2040-3372	C.YU@UQ.EDU.AU; N.MITTER@UQ.EDU.AU	5179		UNIVERSITY OF QUEENSLAND; QUEENSLAND ALLIANCE OF AGRICULTURE AND FOOD INNOVATION	THE SUPPORT SCHOLARSHIP FROM THE UNIVERSITY OF QUEENSLAND AND QUEENSLAND ALLIANCE OF AGRICULTURE AND FOOD INNOVATION IS GRATEFULLY ACKNOWLEDGED. THE AUTHORS THANK DR SURAJIT KARMAKAR FOR HIS CRITICAL READING OF THE MANUSCRIPT.	155NX				RESPONSIVE CONTROLLED-RELEASE; DRUG-DELIVERY; IMMUNE-RESPONSES; GENE DELIVERY; IN-VIVO; INTRACELLULAR DELIVERY; ENZYME IMMOBILIZATION; URINARY-EXCRETION; ANTIBODY-RESPONSE; MOLECULAR-SIEVES	12	NANOSCALE	NANOSCALE	ENGLISH	135		MITTER, NEENA/0000-0001-6146-6179; YU, CHENGZHONG/0000-0003-3707-0785; MODY, KARISHMA/0000-0002-7499-7988; POPAT, AMIRALI/0000-0001-5401-3446; CAVALLARO, TONY/0000-0002-3601-3386	THOMAS GRAHAM HOUSE, SCIENCE PARK, MILTON RD, CAMBRIDGE CB4 0WF, CAMBS, ENGLAND		13	CAMBRIDGE	23657437		J	ROYAL SOC CHEMISTRY	2013	MITTER, NEENA/D-1862-2013; YU, CHENGZHONG/I-8663-2012; POPAT, AMIRALI/C-9381-2011	YU, CZ (通讯作者)，UNIV QUEENSLAND, AUSTRALIAN INST BIOENGN & NANOTECHNOL, BRISBANE, QLD 4072, AUSTRALIA.
HU QL;WU M;FANG C;CHENG CY;ZHAO MM;FANG WH;CHU PK;PING Y;TANG GP	HU, QINGLIAN;WU, MIN;FANG, CHUN;CHENG, CHANYONG;ZHAO, MENGMENG;FANG, WEIHUAN;CHU, PAUL K.;PING, YUAN;TANG, GUPING	AKIN D, 2007, NAT NANOTECHNOL, V2, P441, DOI 10.1038/NNANO.2007.149;BAO S, 2000, IMMUNOLOGY, V99, P464, DOI 10.1046/J.1365-2567.2000.00955.X;BEATTY GL, 2001, IMMUNOL RES, V24, P201, DOI 10.1385/IR:24:2:201;BHAVSAR MD, 2007, EXPERT OPIN DRUG DEL, V4, P197, DOI 10.1517/17425247.4.3.197;BOLHASSANI A., 2012, INT J CANCER, V131, P1733;BOUSSIF O, 1995, P NATL ACAD SCI USA, V92, P7297, DOI 10.1073/PNAS.…	LIVE ATTENUATED BACTERIA ARE OF INCREASING IMPORTANCE IN BIOTECHNOLOGY AND MEDICINE IN THE EMERGING FIELD OF CANCER IMMUNOTHERAPY. ORAL DNA VACCINATION MEDIATED BY LIVE ATTENUATED BACTERIA OFTEN SUFFERS FROM LOW INFECTION EFFICIENCY DUE TO VARIOUS BIOLOGICAL BARRIERS DURING THE INFECTION PROCESS. TO THIS END, WE HEREIN REPORT, FOR THE FIRST TIME, A NEW STRATEGY TO ENGINEER CATIONIC NANOPARTICLE-C…				2732	ZHEJIANG UNIV, INST CHEM BIOL & PHARMACEUT CHEM, HANGZHOU 310028, PEOPLES R CHINA.; ZHEJIANG UNIV, COLL ANIM SCI, HANGZHOU 310028, PEOPLES R CHINA.; CITY UNIV HONG KONG, DEPT PHYS & MAT SCI, KOWLOON, HONG KONG, PEOPLES R CHINA.; NANYANG TECHNOL UNIV, SCH MAT SCI & ENGN, SINGAPORE 639798, SINGAPORE.;	ZHEJIANG UNIVERSITY; ZHEJIANG UNIVERSITY; CITY UNIVERSITY OF HONG KONG; NANYANG TECHNOLOGICAL UNIVERSITY & NATIONAL INSTITUTE OF EDUCATION (NIE) SINGAPORE; NANYANG TECHNOLOGICAL UNIVERSITY						2023-11-04	HYBRID LIVING MATERIAL; SALMONELLA; PHAGOSOMAL ESCAPE; ACID TOLERANCE; CATIONIC POLYMER; VACCINE DELIVERY	10.1021/acs.nanolett.5b00570	ARTICLE			1530-6992	PINGYUAN7@GMAIL.COM; TANGGUPING@ZJU.EDU.CN	2739		CHINESE NATIONAL NATURAL SCIENCE FOUNDATION [21374098]	THE AUTHORS GREATLY ACKNOWLEDGE CHINESE NATIONAL NATURAL SCIENCE FOUNDATION (NO. 21374098) FOR THE FINANCIAL SUPPORT OF THIS WORK. THE AUTHORS ALSO ACKNOWLEDGE DR. SHAHROUZ AMINI FOR DRAWING THE TABLE OF CONTENT S FOR THIS MANUSCRIPT.	CF7QA				TUMOR-TARGETING SALMONELLA; GENE DELIVERY; SUPRAMOLECULAR NANOPARTICLES; BETA-CYCLODEXTRIN; NONVIRAL VECTORS; PHASE-I; ANGIOGENESIS; THERAPY; CELLS; GROWTH	4	NANO LETT	NANO LETT.	ENGLISH	53		CHU, PAUL K/0000-0002-5581-4883; WU, MIN/0000-0002-3956-0107; CHENG, CHANGYONG/0000-0002-7530-5605; TANG, GUPING/0000-0003-3256-740X	1155 16TH ST, NW, WASHINGTON, DC 20036 USA	APR	8	WASHINGTON	25806599		J	AMER CHEMICAL SOC	2015	PING, YUAN/I-5433-2016; FANG, CHUN/IXW-6747-2023; TANG, JAY/GXF-3897-2022; CHU, PAUL K/B-5923-2013; WU, MIN/HNI-5320-2023	PING, Y (通讯作者)，NANYANG TECHNOL UNIV, SCH MAT SCI & ENGN, SINGAPORE 639798, SINGAPORE.
PARRY AL;CLEMSON NA;ELLIS J;BERNHARD SSR;DAVIS BG;CAMERON NR	PARRY, ALISON L.;CLEMSON, NATASHA A.;ELLIS, JAMES;BERNHARD, STEFAN S. R.;DAVIS, BENJAMIN G.;CAMERON, NEIL R.	BARRIENTOS AG, 2003, CHEM-EUR J, V9, P1909, DOI 10.1002/CHEM.200204544;BEATSON RE, 2010, IMMUNOTHERAPY-UK, V2, P305, DOI 10.2217/IMT.10.17, 10.2217/IMT.10.17;BRINAS RP, 2012, BIOCONJUGATE CHEM, V23, P1513, DOI 10.1021/BC200606S;BUSKAS T, 2005, ANGEW CHEM INT EDIT, V44, P5985, DOI 10.1002/ANIE.200501818;BUSKAS T, 2009, CHEM COMMUN, P5335, DOI 10.1039/B908664C;CAI H., 2011, CHEM-EUR J, V17, P6396;C…	MUCIN-RELATED CARBOHYDRATES ARE OVEREXPRESSED ON THE SURFACE OF CANCER CELLS, PROVIDING A DISEASE-SPECIFIC TARGET FOR CANCER IMMUNOTHERAPY. HERE, WE DESCRIBE THE DESIGN AND CONSTRUCTION OF PEPTIDE-FREE MULTIVALENT GLYCOSYLATED NANOSCALE CONSTRUCTS AS POTENTIAL SYNTHETIC CANCER VACCINES THAT GENERATE SIGNIFICANT TITERS OF ANTIBODIES SELECTIVE FOR ABERRANT MUCIN GLYCANS. A POLYMERIZABLE VERSION OF …				9362	UNIV DURHAM, DEPT CHEM, DURHAM DH1 3LE, ENGLAND.; UNIV DURHAM, BIOPHYS SCI INST, DURHAM DH1 3LE, ENGLAND.; UNIV OXFORD, DEPT CHEM, CHEM RES LAB, OXFORD OX1 3TA, ENGLAND.;	DURHAM UNIVERSITY; DURHAM UNIVERSITY; UNIVERSITY OF OXFORD						2023-11-04		10.1021/ja4046857	ARTICLE				BEN.DAVIS@CHEM.OX.AC.UK; N.R.CAMERON@DURHAM.AC.UK	9365		EPSRC [G0700080]; MRC [G0700080]; ROYAL SOCIETY WOLFSON MERIT AWARD; BIOTECHNOLOGY AND BIOLOGICAL SCIENCES RESEARCH COUNCIL [EGA17763, BB/E004350/1, BB/C510824/1] FUNDING SOURCE: RESEARCHFISH; ENGINEERING AND PHYSICAL SCIENCES RESEARCH COUNCIL [EP/E000614/1, EP/D023335/1, GR/T26542/01, EP/G026688/1, EP/I500200/1, EP/D023343/1] FUNDING SOURCE: RESEARCHFISH; MEDICAL RESEARCH COUNCIL [G0700080] FUND…	THE AUTHORS THANK THE MRC AND EPSRC (JOINT GRANT REFERENCE G0700080) FOR FUNDING. N.R.C. ACKNOWLEDGES THE P2M RNP PROGRAMME OF THE EUROPEAN SCIENCE FOUNDATION. B.G.D. IS A RECIPIENT OF A ROYAL SOCIETY WOLFSON MERIT AWARD. PROFESSOR QUENTIN SATTENTAU (SIR WILLIAM DUNN SCHOOL OF PATHOLOGY, UNIVERSITY OF OXFORD) IS THANKED FOR HELPFUL DISCUSSIONS.	175NE				FRAGMENTATION CHAIN-TRANSFER; THOMSEN-FRIEDENREICH DISACCHARIDE; T-CELL EPITOPE; GLYCOPEPTIDE ANTIGENS; ANTICANCER VACCINE; MUC1 GLYCOPEPTIDES; CONJUGATE VACCINE; BREAST-CANCER; PLUS QS21; GLYCONANOPARTICLES	25	J AM CHEM SOC	J. AM. CHEM. SOC.	ENGLISH	51	GREEN ACCEPTED, HYBRID, GREEN SUBMITTED, GREEN PUBLISHED	CAMERON, NEIL/0000-0003-3679-7667; DAVIS, BENJAMIN/0000-0002-5056-407X	1155 16TH ST, NW, WASHINGTON, DC 20036 USA	JUN 26	4	WASHINGTON	23763610		J	AMER CHEMICAL SOC	2013	CAMERON, NEIL/D-7263-2011; DAVIS, BENJAMIN/C-5281-2011	DAVIS, BG (通讯作者)，UNIV OXFORD, DEPT CHEM, CHEM RES LAB, 12 MANSFIELD RD, OXFORD OX1 3TA, ENGLAND.
THI TTH;SUYS EJA;LEE JS;NGUYEN DH;PARK KD;TRUONG NP	THAI THANH HOANG THI;SUYS, ESTELLE J. A.;LEE, JUNG SEOK;NGUYEN, DAI HAI;PARK, KI DONG;TRUONG, NGHIA P.	AGRAWAL M., 2020, J CONTROL RELEASE, V321, P372, DOI DOI 10.1016/J.JC0NREL.2020.02, DOI 10.1080/17425247.2018.1471058;AKINC A, 2019, NAT NANOTECHNOL, V14, P1084, DOI 10.1038/S41565-019-0591-Y;AKITA H, 2010, J CONTROL RELEASE, V143, P311, DOI 10.1016/J.JCONREL.2010.01.012;ALVAREZ-ERVITI L, 2011, NAT BIOTECHNOL, V29, P341, DOI 10.1038/NBT.1807;ANDERLUZZI G, 2021, J CONTROL RELEASE, V330, P933, DOI …	COVID-19 VACCINES HAVE BEEN DEVELOPED WITH UNPRECEDENTED SPEED WHICH WOULD NOT HAVE BEEN POSSIBLE WITHOUT DECADES OF FUNDAMENTAL RESEARCH ON DELIVERY NANOTECHNOLOGY. LIPID-BASED NANOPARTICLES HAVE PLAYED A PIVOTAL ROLE IN THE SUCCESSES OF COVID-19 VACCINES AND MANY OTHER NANOMEDICINES, SUCH AS DOXIL(R) AND ONPATTRO(R), AND HAVE THEREFORE BEEN CONSIDERED AS THE FRONTRUNNER IN NANOSCALE DRUG DELIVE…	359				TON DUC THANG UNIV, FAC APPL SCI, BIOMAT & NANOTECHNOL RES GRP, HO CHI MINH CITY 700000, VIETNAM.; MONASH UNIV, MONASH INST PHARMACEUT SCI, PARKVILLE, VIC 3052, AUSTRALIA.; YALE UNIV, BIOMED ENGN, MALONE ENGN CTR 402A,55 PROSPECT ST, NEW HAVEN, CT 06511 USA.; GRAD UNIV SCI & TECHNOL, VIETNAM ACAD SCI & TECHNOL, HANOI 100000, VIETNAM.; VIETNAM ACAD SCI & TECHNOL, INST APPL MAT SCI, 01 TL29 DIST 12…	TON DUC THANG UNIVERSITY; MONASH UNIVERSITY; YALE UNIVERSITY; VIETNAM ACADEMY OF SCIENCE & TECHNOLOGY (VAST); VIETNAM ACADEMY OF SCIENCE & TECHNOLOGY (VAST); AJOU UNIVERSITY						2023-11-04	LIPID NANOPARTICLES; LIPOSOMES; VACCINES; IMMUNOTHERAPY; COVID-19	10.3390/vaccines9040359	REVIEW			2076-393X	HOANGTHITHAITHANH@TDTU.EDU.VN; ESTELLE.SUYS@MONASH.EDU; JUNGSEOK.LEE78@GMAIL.COM; NGUYENDAIHAI@IAMS.VAST.VN; KDP@AJOU.AC.KR; NGHIA.TRUONG@MONASH.EDU			AUSTRALIAN RESEARCH COUNCIL; NATIONAL HEALTH AND MEDICAL RESEARCH COUNCIL [DE180100076, DP200100231, GNT2002827]; NATIONAL RESEARCH FOUNDATION OF KOREA [5199990514038] FUNDING SOURCE: KOREA INSTITUTE OF SCIENCE & TECHNOLOGY INFORMATION (KISTI), NATIONAL SCIENCE & TECHNOLOGY INFORMATION SERVICE (NTIS)	THIS RESEARCH WAS FUNDED BY THE AUSTRALIAN RESEARCH COUNCIL AND THE NATIONAL HEALTH AND MEDICAL RESEARCH COUNCIL, GRANT NUMBER DE180100076, DP200100231 AND GNT2002827.	RS5CA	Y		N	MESSENGER-RNA VACCINE; LYMPH-NODE; PHASE-II; LIPOSOMAL FORMULATIONS; SYSTEMIC DELIVERY; CISPLATIN SPI-77; RATIONAL DESIGN; SIRNA; CELL; ADJUVANTS	4	VACCINES-BASEL	VACCINES	ENGLISH	128	GOLD, GREEN PUBLISHED	HOANG, THI THAI THANH/0000-0002-2245-9029; TRUONG, NGHIA/0000-0001-9900-2644; NGUYEN, DAI HAI/0000-0003-3501-7390; SUYS, ESTELLE J.A./0000-0002-4285-0332	ST ALBAN-ANLAGE 66, CH-4052 BASEL, SWITZERLAND	APR	29	BASEL	33918072		J	MDPI	2021	LEE, JUNG SEOK/AAP-7829-2021; NGUYỄN, TRỊNH/JAZ-7525-2023; HOANG, THI THAI THANH/GPS-6261-2022; TRUONG, NGHIA/J-5876-2014	TRUONG, NP (通讯作者)，MONASH UNIV, MONASH INST PHARMACEUT SCI, PARKVILLE, VIC 3052, AUSTRALIA.
ZHOU JR;KROLL AV;HOLAY M;FANG RH;ZHANG LF	ZHOU, JIARONG;KROLL, ASHLEY, V;HOLAY, MAYA;FANG, RONNIE H.;ZHANG, LIANGFANG	ALANIS AJ, 2005, ARCH MED RES, V36, P697, DOI 10.1016/J.ARCMED.2005.06.009;ANGSANTIKUL P, 2018, ADV THER-GERMANY, V1, DOI 10.1002/ADTP.201800016;ANGSANTIKUL P, 2018, BIOCONJUGATE CHEM, V29, P604, DOI 10.1021/ACS.BIOCONJCHEM.7B00692;BACHMANN MF, 2010, NAT REV IMMUNOL, V10, P787, DOI 10.1038/NRI2868;BALE SS, 2010, ACS NANO, V4, P1493, DOI 10.1021/NN901586E;BANCHEREAU J, 2005, NAT REV IMMUNOL, V5, P…	WHILE TRADITIONAL APPROACHES FOR DISEASE MANAGEMENT IN THE ERA OF MODERN MEDICINE HAVE SAVED COUNTLESS LIVES AND ENHANCED PATIENT WELL-BEING, IT IS CLEAR THAT THERE IS SIGNIFICANT ROOM TO IMPROVE UPON THE CURRENT STATUS QUO. FOR INFECTIOUS DISEASES, THE STEADY RISE OF ANTIBIOTIC RESISTANCE HAS RESULTED IN SUPER PATHOGENS THAT DO NOT RESPOND TO MOST APPROVED DRUGS. IN THE FIELD OF CANCER TREATMENT…	1901255				UNIV CALIF SAN DIEGO, DEPT NANOENGN, CHEM ENGN PROGRAM, LA JOLLA, CA 92093 USA.; UNIV CALIF SAN DIEGO, MOORES CANC CTR, LA JOLLA, CA 92093 USA.;	UNIVERSITY OF CALIFORNIA SYSTEM; UNIVERSITY OF CALIFORNIA SAN DIEGO; UNIVERSITY OF CALIFORNIA SYSTEM; UNIVERSITY OF CALIFORNIA SAN DIEGO						2023-11-04	ANTICANCER VACCINATIONS; BACTERIA VACCINATIONS; BIOMIMETIC NANOPARTICLES; NANOMEDICINE; PERSONALIZED MEDICINE	10.1002/adma.201901255	ARTICLE			1521-4095	RHFANG@UCSD.EDU; ZHANG@UCSD.EDU			DEFENSE THREAT REDUCTION AGENCY [HDTRA1-18-1-0014] FUNDING SOURCE: MEDLINE; DEFENSE THREAT REDUCTION AGENCY JOINT SCIENCE AND TECHNOLOGY OFFICE FOR CHEMICAL AND BIOLOGICAL DEFENSE [HDTRA1-18-1-0014] FUNDING SOURCE: MEDLINE; NCI NIH HHS [T32 CA153915] FUNDING SOURCE: MEDLINE; NIH HHS [5T32CA153915] FUNDING SOURCE: MEDLINE		LB2XE	Y		N	ANTIGEN-PRESENTING CELLS; OUTER-MEMBRANE VESICLES; IN-SITU VACCINATION; VIRUS-LIKE PARTICLES; DENDRITIC CELLS; POLYMER NANOPARTICLES; CANCER-IMMUNOTHERAPY; DRUG-DELIVERY; ANTITUMOR IMMUNITY; CROSS-PRESENTATION	13	ADV MATER	ADV. MATER.	ENGLISH	215	GREEN ACCEPTED	ZHANG, LIANGFANG/0000-0003-0637-0654	POSTFACH 101161, 69451 WEINHEIM, GERMANY	APR	22	WEINHEIM	31206841		J	WILEY-V C H VERLAG GMBH	2020	FANG, RONNIE H./HCH-5747-2022	FANG, RH; ZHANG, LF (通讯作者)，UNIV CALIF SAN DIEGO, DEPT NANOENGN, CHEM ENGN PROGRAM, LA JOLLA, CA 92093 USA.; FANG, RH; ZHANG, LF (通讯作者)，UNIV CALIF SAN DIEGO, MOORES CANC CTR, LA JOLLA, CA 92093 USA.
LYNN GM;SEDLIK C;BAHAROM F;ZHU YL;RAMIREZ-VALDEZ RA;COBLE VL;TOBIN K;NICHOLS SR;ITZKOWITZ Y;ZAIDI N;GAMMON JM;BLOBEL NJ;DENIZEAU J;DE LA ROCHERE P;FRANCICA BJ;DECKER B;MACIEJEWSKI M;CHEUNG J;YAMANE H;SMELKINSON MG;FRANCICA JR;LAGA R;BERNSTOCK JD;SEYMOUR LW;DRAKE CG;JEWELL CM;LANTZ O;PIAGGIO E;ISHIZUKA AS;SEDER RA	LYNN, GEOFFREY M.;SEDLIK, CHRISTINE;BAHAROM, FAEZZAH;ZHU, YALING;RAMIREZ-VALDEZ, RAMIRO A.;COBLE, VINCENT L.;TOBIN, KENNEDY;NICHOLS, SARAH R.;ITZKOWITZ, YAAKOV;ZAIDI, NEEHA;GAMMON, JOSHUA M.;BLOBEL, NICOLAS J.;DENIZEAU, JORDAN;DE LA ROCHERE, PHILIPPE;FRANCICA, BRIAN J.;DECKER, BRENNAN;MACIEJEWSKI, MATEUSZ;CHEUNG, JUSTIN;YAMANE, HIDEHIRO;SMELKINSON, MARGERY G.;FRANCICA, JOSEPH R.;LAGA, RICHARD;BER…	ABELIN JG, 2017, IMMUNITY, V46, P315, DOI 10.1016/J.IMMUNI.2017.02.007;AKEN BL, 2017, NUCLEIC ACIDS RES, V45, PD635, DOI 10.1093/NAR/GKW1104;BIJKER MS, 2008, EUR J IMMUNOL, V38, P1033, DOI 10.1002/EJI.200737995;BOOKSTAVER ML, 2018, TRENDS IMMUNOL, V39, P135, DOI 10.1016/J.IT.2017.10.002;BREIMAN L., 2001, MACHINE LEARNING, V45, P5, DOI 10.1023/A:1010933404324;CADENA A, 2018, VACCINES-BASEL, V6, DO…	CANCER VACCINES THAT SELF-ASSEMBLE INTO UNIFORM NANOPARTICLES IMPROVE TUMOR CLEARANCE. PERSONALIZED CANCER VACCINES TARGETING PATIENT-SPECIFIC NEOANTIGENS ARE A PROMISING CANCER TREATMENT MODALITY; HOWEVER, NEOANTIGEN PHYSICOCHEMICAL VARIABILITY CAN PRESENT CHALLENGES TO MANUFACTURING PERSONALIZED CANCER VACCINES IN AN OPTIMAL FORMAT FOR INDUCING ANTICANCER T CELLS. HERE, WE DEVELOPED A VACCINE P…				320	NIAID, VRC, NIH, 9000 ROCKVILLE PIKE, BETHESDA, MD 20892 USA.; AVIDEA TECHNOL INC, BALTIMORE, MD 21205 USA.; PSL RES UNIV, INST CURIE, PARIS, FRANCE.; INST CURIE, CTR INVEST CLIN BIOTHERAPIE, PARIS, FRANCE.; UNIV MARYLAND, FISCHELL DEPT BIOENGN, COLLEGE PK, MD 20742 USA.; JOHNS HOPKINS UNIV, SIDNEY KIMMEL COMPREHENS CANC CTR, BALTIMORE, MD USA.; NIAID, BIOL IMAGING SECT, RES TECHNOL BRANCH, NIH, …	NATIONAL INSTITUTES OF HEALTH (NIH) - USA; NIH NATIONAL INSTITUTE OF ALLERGY & INFECTIOUS DISEASES (NIAID); UNICANCER; UNIVERSITE PSL; INSTITUT CURIE; UNICANCER; UNIVERSITE PSL; INSTITUT CURIE; INSTITUT NATIONAL DE LA SANTE ET DE LA RECHERCHE MEDICALE (INSERM); UNIVERSITY SYSTEM OF MARYLAND; UNIVERSITY OF MARYLAND COLLEGE PARK; JOHNS HOPKINS UNIVERSITY; JOHNS HOPKINS MEDICINE; NATIONAL INSTITUTES…						2023-11-04		10.1038/s41587-019-0390-x	ARTICLE	JAN 2020		1546-1696	GEOFFREY.LYNN@AVIDEATECHNOLOGIES.COM; RSEDER@MAIL.NIH.GOV	+		AGENCE NATIONALE DE LA RECHERCHE [ANR-11-LABX-0043, ANR-10-IDEX-0001-02 PSL]; INSTITUT CURIE [CIC IGR-CURIE 1428]; LA LIGUE NATIONALE CONTRE LE CANCER PROGRAM; CZECH SCIENCE FOUNDATION [19-08176S]; MINISTRY OF EDUCATION, YOUTH AND SPORTS OF THE CZECH REPUBLIC WITHIN THE NATIONAL SUSTAINABILITY PROGRAM II [BIOCEV-FAR LQ1604]; INTRAMURAL RESEARCH PROGRAM OF THE US NATIONAL INSTITUTES OF HEALTH; NIH…	WE ACKNOWLEDGE M. DILLON, G. SALBADOR, L. GILLIAM, S. RUSH, M. CARBALLO, E. MCCARTHY, J. NOOR, C. CHIEDI, J.P. TODD AND D. SCORPIO OF THE TRANSLATIONAL RESEARCH PROGRAM (VRC) AS WELL AS B. KLAUNBERG AND V. DIAZ AT THE MOUSE IMAGING FACILITY (MIF, NIH) FOR THEIR VALUABLE SUPPORT WITH THE ANIMAL STUDIES; T. ABRAM AND A. MULLEN (VRC) FOR ADMINISTRATIVE SUPPORT; S. MCWHIRTER AND C. NDUBAKU (ADURO BIO…	ME8XJ	Y		N	MASS-SPECTROMETRY; DENDRITIC CELLS; CANCER; IMMUNOTHERAPY; INDUCTION; RESPONSES; IMMUNOGENICITY; VACCINATION; ACTIVATION; PREDICTION	3	NAT BIOTECHNOL	NAT. BIOTECHNOL.	ENGLISH	71	GREEN SUBMITTED, GREEN ACCEPTED	LANTZ, OLIVIER J/0000-0003-3161-7719; DECKER, BRENNAN/0000-0003-4516-7421; , GEOFFREY/0000-0001-9653-6691; ISHIZUKA, ANDREW/0000-0002-3024-7536; BERNSTOCK, JOSHUA/0000-0002-7814-3867; CHEUNG, JUSTIN/0000-0003-2734-3567	HEIDELBERGER PLATZ 3, BERLIN, 14197, GERMANY	MAR	16	BERLIN	31932728		J	NATURE PORTFOLIO	2020	LANTZ, OLIVIER J/J-4960-2012; BAHAROM, FAEZZAH/AAC-4466-2019; LAGA, RICHARD/G-3627-2014	LYNN, GM; SEDER, RA (通讯作者)，NIAID, VRC, NIH, 9000 ROCKVILLE PIKE, BETHESDA, MD 20892 USA.; LYNN, GM (通讯作者)，AVIDEA TECHNOL INC, BALTIMORE, MD 21205 USA.
PLUMMER EM;MANCHESTER M	PLUMMER, EMILY M.;MANCHESTER, MARIANNE	ACOSTA-RAMÍREZ E, 2008, IMMUNOLOGY, V124, P186, DOI 10.1111/J.1365-2567.2007.02753.X;AGRAWAL LOKESH, 2003, J IMMUNE BASED THER VACCINES, V1, P5, DOI 10.1186/1476-8518-1-5;AKAHATA W, 2010, NAT MED, V16, P334, DOI 10.1038/NM.2105;ALLAOUIATTARKI K, 1997, INFECT IMMUN, V65, P853, DOI 10.1128/IAI.65.3.853-857.1997;ALVING CR, 1993, ANN NY ACAD SCI, V690, P265;ANDRE FE, 1987, POSTGRAD MED J, V63, P169;A…	CURRENT VACCINES THAT PROVIDE PROTECTION AGAINST INFECTIOUS DISEASES HAVE PRIMARILY RELIED ON ATTENUATED OR INACTIVATED PATHOGENS. VIRUS-LIKE PARTICLES (VLPS), COMPRISED OF CAPSID PROTEINS THAT CAN INITIATE AN IMMUNE RESPONSE BUT DO NOT INCLUDE THE GENETIC MATERIAL REQUIRED FOR REPLICATION, PROMOTE IMMUNOGENICITY AND HAVE BEEN DEVELOPED AND APPROVED AS VACCINES IN SOME CASES. IN ADDITION, MANY OF…				174	UNIV CALIF SAN DIEGO, SKAGGS SCH PHARM & PHARMACEUT SCI, LA JOLLA, CA 92093 USA.; SCRIPPS RES INST, DEPT CELL BIOL, LA JOLLA, CA 92037 USA.;	UNIVERSITY OF CALIFORNIA SYSTEM; UNIVERSITY OF CALIFORNIA SAN DIEGO; SCRIPPS RESEARCH INSTITUTE						2023-11-04		10.1002/wnan.119	REVIEW			1939-0041	MMANCHESTER@UCSD.EDU	196				724XG				HEPATITIS-B-VIRUS; TOBACCO-MOSAIC-VIRUS; CELLULAR IMMUNE-RESPONSES; FIBRONECTIN-BINDING PROTEIN; RESPIRATORY SYNCYTIAL VIRUS; ANTHRAX PROTECTIVE ANTIGEN; EPITOPE-PRESENTING SYSTEM; 4 STRUCTURAL PROTEINS; C VIRUS; PLANT-VIRUS	2	WIRES NANOMED NANOBI	WILEY INTERDISCIP. REV.-NANOMED. NANOBIOTECHNOL.	ENGLISH	183	GREEN PUBLISHED	MANCHESTER, MARIANNE/0000-0002-7143-5744	111 RIVER ST, HOBOKEN 07030-5774, NJ USA	MAR-APR	23	HOBOKEN	20872839		J	WILEY	2011		MANCHESTER, M (通讯作者)，UNIV CALIF SAN DIEGO, SKAGGS SCH PHARM & PHARMACEUT SCI, LA JOLLA, CA 92093 USA.
TAN A;DE LA PEÑA H;SEIFALIAN AM	TAN, AARON;DE LA PENA, HUGO;SEIFALIAN, ALEXANDER M.	ANDRÉ F, 2004, J IMMUNOL, V172, P2126, DOI 10.4049/JIMMUNOL.172.4.2126;ANDRE F, 2002, LANCET, V360, P295, DOI 10.1016/S0140-6736(02)09552-1;ANONYMOUS, EX PROT RNA DAT;BANCHEREAU J, 2005, NAT REV IMMUNOL, V5, P296, DOI 10.1038/NRI1592;BEAUVILLAIN C, 2007, MICROBES INFECT, V9, P1614, DOI 10.1016/J.MICINF.2007.07.002;BIERNACKI MA, 2010, CANCER RES, V70, P906, DOI 10.1158/0008-5472.CAN-09-2303;BU N, …	CANCER IS A LEADING CAUSE OF DEATH GLOBALLY, AND IT IS PREDICTED AND PROJECTED TO CONTINUE RISING AS LIFE EXPECTANCY INCREASES. ALTHOUGH PATIENT SURVIVAL RATES FOR SOME FORMS OF CANCERS ARE HIGH DUE TO CLINICAL ADVANCES IN TREATMENT PROTOCOLS, THE SEARCH FOR EFFECTIVE CANCER VACCINES REMAINS THE ULTIMATE ROSETTA STONE IN ONCOLOGY. CERVARIX (R), GARDASIL (R), AND HEPATITIS B VACCINES ARE CURRENTLY…					UCL, UCL DIV SURG & INTERVENT SCI, CTR NANOTECHNOL & REGENERAT MED, LONDON NW3 2QG, ENGLAND.; UNIV CAMBRIDGE, DEPT PATHOL, CAMBRIDGE CB2 1QP, ENGLAND.; ROYAL FREE HAMPSTEAD NHS TRUST HOSP, LONDON, ENGLAND.;	UNIVERSITY OF LONDON; UNIVERSITY COLLEGE LONDON; UNIVERSITY OF CAMBRIDGE; UNIVERSITY OF LONDON; UNIVERSITY COLLEGE LONDON						2023-11-04	EXOSOMES; CANCER VACCINE; IMMUNOTHERAPY; NANOMEDICINE	10.2147/IJN.S13402	REVIEW				A.SEIFALIAN@UCL.AC.UK					678UR				CELL-DERIVED EXOSOMES; PEPTIDE-BASED VACCINE; CARBON NANOTUBES; EFFICIENT INDUCTION; MEMBRANE-VESICLES; DENDRITIC CELLS; TUMOR-ANTIGENS; DELIVERY; NANOPARTICLES; RESPONSES		INT J NANOMED	INT. J. NANOMED.	ENGLISH	71	GREEN PUBLISHED, GREEN SUBMITTED, GOLD	SEIFALIAN, ALEXANDER M/0000-0002-1180-3322; SEIFALIAN, ALEXANDER MARCUS/0000-0002-8334-9376; TAN, AARON/0000-0002-8935-0773	PO BOX 300-008, ALBANY, AUCKLAND 0752, NEW ZEALAND		12	ALBANY	21116329		J	DOVE MEDICAL PRESS LTD	2010	SEIFALIAN, ALEXANDER M/I-6028-2013; TAN, AARON JK/D-5128-2009	SEIFALIAN, AM (通讯作者)，UCL, UCL DIV SURG & INTERVENT SCI, CTR NANOTECHNOL & REGENERAT MED, POND ST, LONDON NW3 2QG, ENGLAND.
KRISHNAMACHARI Y;GEARY SM;LEMKE CD;SALEM AK	KRISHNAMACHARI, YOGITA;GEARY, SEAN M.;LEMKE, CAITLIN D.;SALEM, ALIASGER K.	ABBAS AO, 2008, J PHARM SCI-US, V97, P2448, DOI 10.1002/JPS.21215;ADAMINA M, 2006, EXPERT OPIN BIOL TH, V6, P1113, DOI 10.1517/14712598.6.11.1113;AGRAWAL B, 1998, INT IMMUNOL, V10, P1907, DOI 10.1093/INTIMM/10.12.1907;AKAGI T, 2005, J CONTROL RELEASE, V108, P226, DOI 10.1016/J.JCONREL.2005.08.003;AKAGI T, 2005, MACROMOL BIOSCI, V5, P598, DOI 10.1002/MABI.200500036;ALPER J, 2002, SCIENCE, V296, P8…	THERAPEUTIC STRATEGIES THAT INVOLVE THE MANIPULATION OF THE HOST'S IMMUNE SYSTEM ARE GAINING MOMENTUM IN CANCER RESEARCH. ANTIGEN-LOADED NANOCARRIERS ARE CAPABLE OF BEING ACTIVELY TAKEN UP BY ANTIGEN-PRESENTING CELLS (APCS) AND HAVE SHOWN PROMISING POTENTIAL IN CANCER IMMUNOTHERAPY BY INITIATING A STRONG IMMUNOSTIMULATORY CASCADE THAT RESULTS IN POTENT ANTIGEN-SPECIFIC IMMUNE RESPONSES AGAINST TH…				215	UNIV IOWA, DEPT PHARMACEUT SCI & EXPT THERAPEUT, COLL PHARM, IOWA CITY, IA 52242 USA.;	UNIVERSITY OF IOWA						2023-11-04	CANCER IMMUNOTHERAPY; COLLOIDAL NANOCARRIERS; LIPOSOMES; POLYMERIC NANOPARTICLES; TUMOR TARGETING	10.1007/s11095-010-0241-4	REVIEW			1573-904X	ALIASGER-SALEM@UIOWA.EDU	236		AMERICAN CANCER SOCIETY [RSG-09-015-01-CDD]; NATIONAL CANCER INSTITUTE AT THE NATIONAL INSTITUTES OF HEALTH [1R21CA13345-01/1R21CA128414-01A2]; PHARMACEUTICAL RESEARCH AND MANUFACTURERS OF AMERICA (PHRMA) FOUNDATION; GUILLORY FELLOWSHIP	WE GRATEFULLY ACKNOWLEDGE SUPPORT FROM THE AMERICAN CANCER SOCIETY (RSG-09-015-01-CDD), THE NATIONAL CANCER INSTITUTE AT THE NATIONAL INSTITUTES OF HEALTH (1R21CA13345-01/1R21CA128414-01A2/UI MAYO CLINIC LYMPHOMA SPORE), AND THE PHARMACEUTICAL RESEARCH AND MANUFACTURERS OF AMERICA (PHRMA) FOUNDATION. C. LEMKE ACKNOWLEDGES SUPPORT FROM THE PHRMA FOUNDATION FOR A POST-DOCTORAL FELLOWSHIP, AND Y. KR…	711OT				BLOOD-BRAIN-BARRIER; T-CELL RESPONSES; LOADED ANTI-HER2 IMMUNOLIPOSOMES; STERICALLY STABILIZED LIPOSOMES; TARGETED PHOTOTHERMAL ABLATION; MAGNETITE CATIONIC LIPOSOMES; SUBCUTANEOUS MURINE MELANOMA; ENTRAPPED SOLUBLE-PROTEIN; ENHANCED IMMUNE-RESPONSE; ANTIGEN-PRESENTING CELLS	2	PHARM RES-DORDR	PHARM. RES.	ENGLISH	186	GREEN ACCEPTED	SALEM, ALIASGER/0000-0002-1923-6633	233 SPRING ST, NEW YORK, NY 10013 USA	FEB	22	NEW YORK	20721603		J	SPRINGER/PLENUM PUBLISHERS	2011	SALEM, ALIASGER/J-3674-2012	SALEM, AK (通讯作者)，UNIV IOWA, DEPT PHARMACEUT SCI & EXPT THERAPEUT, COLL PHARM, IOWA CITY, IA 52242 USA.
SLÜTTER B;PLAPIED L;FIEVEZ V;SANDE MA;DES RIEUX A;SCHNEIDER YJ;VAN RIET E;JISKOOT W;PRÉAT V	SLUTTER, BRAM;PLAPIED, LAURENCE;FIEVEZ, VIRGINE;ALONSO SANDE, MARIA;DES RIEUX, ANNE;SCHNEIDER, YVES-JACQUES;VAN RIET, ELLY;JISKOOT, WIM;PREAT, VERONIQUE	AMIDI M, 2006, J CONTROL RELEASE, V111, P107, DOI 10.1016/J.JCONREL.2005.11.014;BABENSEE JE, 2005, J BIOMED MATER RES A, V74A, P503, DOI 10.1002/JBM.A.30429;BRAYDEN DJ, 2005, DRUG DISCOV TODAY, V10, P1145, DOI 10.1016/S1359-6446(05)03536-1;CALVO P, 1997, J APPL POLYM SCI, V63, P125, DOI 10.1002/(SICI)1097-4628(19970103)63:1<125::AID-APP13>3.0.CO;2-4;CHEN F, 2008, INT J PHARMACEUT, V349, P226, DOI…	FOR ORAL VACCINATION, INCORPORATION OF ANTIGENS INTO NANOPARTICLES HAS BEEN SHOWN TO PROTECT THE ANTIGEN FROM DEGRADATION, BUT MAY ALSO INCREASE ITS UPTAKE THROUGH THE INTESTINAL EPITHELIUM VIA M-CELLS. THE AIM OF THIS STUDY WAS TO UNDERSTAND THE MECHANISMS BY WHICH ORAL ADMINISTRATION OF ANTIGEN-LOADED NANOPARTICLES INDUCES AN IMMUNE RESPONSE AND TO ANALYZE THE EFFECT OF THE NANOPARTICLE COMPOSI…				113	CATHOLIC UNIV LOUVAIN, UNITE PHARM GALEN, B-1200 BRUSSELS, BELGIUM.; LEIDEN AMSTERDAM CTR DRUG RES, DIV DRUG DELIVERY TECHNOL, NL-2333 CC LEIDEN, NETHERLANDS.; CATHOLIC UNIV LOUVAIN, INST SCI VIE, LAB BIOCHIM CELLULAIRE TOXICOL & NUTR, B-1348 LOUVAIN, BELGIUM.; UNIV SANTIAGO DE COMPOSTELA, FAC PHARM, DEPT PHARM & PHARMACEUT TECHNOL, SANTIAGO DE COMPOSTELA 15782, SPAIN.;	UNIVERSITE CATHOLIQUE LOUVAIN; LEIDEN UNIVERSITY; LEIDEN UNIVERSITY -EXCL LUMC; UNIVERSITE CATHOLIQUE LOUVAIN; UNIVERSIDADE DE SANTIAGO DE COMPOSTELA						2023-11-04	TRIMETHYL-CHITOSAN; CHITOSAN; NANOPARTICLES; ORAL VACCINE; M-CELLS	10.1016/j.jconrel.2009.05.011	ARTICLE			1873-4995	VERONIQUE.PREAT@UCLOUVAIN.BE	121		FNRS	THIS WORK WAS PERFORMED WITHIN THE FRAMEWORK OF TOP INSTITUTE PHARMA PROJECT NUMBER D5-106 (NL) AND WALLOON REGION GOVERNMENT WITH THE PROJECT VACCINOR (WINNOMAT, BE). LAURENCE PLAPIED IS FNRS RESEARCH FELLOW (FONDS NATIONAL DE LA RECHERCHE SCIENTIFIQUE, BE). WE THANK THE FNRS, THE REGION BRUXELLOISE AND UCL FOR CONFOCAL EQUIPMENTS AND PR. PATRICK VAN DER SMISSEN FOR CONFOCAL TRAINING.	508JL				TRIMETHYL CHITOSAN NANOPARTICLES; IN-VITRO; DENDRITIC CELLS; IMMUNE-RESPONSE; DELIVERY; MURINE; VIVO; MICROPARTICLES; IMMUNIZATION; BIOMATERIALS	2	J CONTROL RELEASE	J. CONTROL. RELEASE	ENGLISH	45		JISKOOT, WIM/0000-0002-1012-3456; DES RIEUX, ANNE/0000-0001-9953-3816	RADARWEG 29, 1043 NX AMSTERDAM, NETHERLANDS	SEP 1	9	AMSTERDAM	19445980		J	ELSEVIER	2009	ALONSO-SANDE, MARIA/F-3131-2010; VAN RIET, ELLY/V-2921-2018; JISKOOT, WIM/A-6877-2016	PRÉAT, V (通讯作者)，CATHOLIC UNIV LOUVAIN, UNITE PHARM GALEN, AVE MOUNIER 73,UCL 7320, B-1200 BRUSSELS, BELGIUM.
KREUTER J	KREUTER, J	ALYAUTDIN R, 1995, EUR J PHARM BIOPHARM, V41, P44;ANONYMOUS, 1992, MICROCAPSULES NANOPA;BECK P, 1993, J MICROENCAPSUL, V10, P101, DOI 10.3109/02652049309015316;BECK PH, 1994, EUR J PHARM BIOPHARM, V40, P134;BORCHARD G, 1994, INT J PHARMACEUT, V110, P29, DOI 10.1016/0378-5173(94)90372-7;CAPPEL MJ, 1991, J MICROENCAPSUL, V8, P369, DOI 10.3109/02652049109069563;DAMGE C, 1988, DIABETES, V37, P246, DO…	NANOPARTICLES ARE POLYMERIC PARTICLES IN THE NANOMETER SIZE RANGE WHEREAS MICROPARTICLES ARE PARTICLES IN THE MICROMETRE SIZE RANGE. BOTH TYPES OF PARTICLE ARE USED AS DRUG CARRIERS INTO WHICH DRUGS OR ANTIGENS MAY BE INCORPORATED IN THE FORM OF SOLID SOLUTIONS OR SOLID DISPERSIONS OR ONTO WHICH THESE MATERIALS MAY BE ADSORBED OR CHEMICALLY BOUND. THESE PARTICLES HAVE BEEN SHOWN TO ENHANCE THE DE…				503				QUEENS UNIV BELFAST, BELFAST, NORTH IRELAND	SYMPOSIUM ON PARTICLE TRANSLOCATION ACROSS EPITHELIAL MEMBRANES	JUL, 1995		2023-11-04	GASTROINTESTINAL TRACT; PEYER'S PATCHES; BLOOD-BRAIN BARRIER		ARTICLE; PROCEEDINGS PAPER					505				VZ342		QUEENS UNIV BELFAST		POLYBUTYLCYANOACRYLATE NANOPARTICLES; RATS; NANOCAPSULES; MICROSPHERES; NANOSPHERES; INSULIN		J ANAT	J. ANAT.	ENGLISH	24			40 WEST 20TH STREET, NEW YORK, NY 10011-4211	DEC	3	NEW YORK	8982823	3	J	CAMBRIDGE UNIV PRESS	1996		KREUTER, J (通讯作者)，UNIV FRANKFURT,BIOZENTRUM,INST PHARMAZEUT TECHNOL,MARIE CURIE STR 9,D-60439 FRANKFURT,GERMANY.
AL-HALIFA S;GAUTHIER L;ARPIN D;BOURGAULT S;ARCHAMBAULT D	AL-HALIFA, SOULTAN;GAUTHIER, LAURIE;ARPIN, DOMINIC;BOURGAULT, STEVE;ARCHAMBAULT, DENIS	ABDERRAZAK A, 2015, REDOX BIOL, V4, P296, DOI 10.1016/J.REDOX.2015.01.008;ACHARYA S, 2011, ADV DRUG DELIVER REV, V63, P170, DOI 10.1016/J.ADDR.2010.10.008;ADAIR BM, 2009, WIRES NANOMED NANOBI, V1, P405, DOI 10.1002/WNAN.45;ALBERTO J, 2015, EXPERT REV VACCINES, V14, P1197, DOI 10.1586/14760584.2015.1064772;ANGIOLETTI-UBERTI S, 2017, NPJ COMPUT MATER, V3, DOI 10.1038/S41524-017-0050-Y;BABIN C, 2013…	THE RESPIRATORY MUCOSA IS THE PRIMARY PORTAL OF ENTRY FOR NUMEROUS VIRUSES SUCH AS THE RESPIRATORY SYNCYTIAL VIRUS, THE INFLUENZA VIRUS AND THE PARAINFLUENZA VIRUS. THESE PATHOGENS INITIALLY INFECT THE UPPER RESPIRATORY TRACT AND THEN REACH THE LOWER RESPIRATORY TRACT, LEADING TO DISEASES. VACCINATION IS AN AFFORDABLE WAY TO CONTROL THE PATHOGENICITY OF VIRUSES AND CONSTITUTES THE STRATEGY OF CHO…	22				UNIV QUEBEC, DEPT CHIM, MONTREAL, PQ, CANADA.; PROTEO, QUEBEC NETWORK RES PROT FUNCT ENGN & APPLICAT, QUEBEC CITY, PQ, CANADA.; UNIV QUEBEC, DEPT SCI BIOL, MONTREAL, PQ, CANADA.; UNIV MONTREAL, FAC MED VET, CRIPA, ST HYACINTHE, PQ, CANADA.;	UNIVERSITY OF QUEBEC; UNIVERSITY OF QUEBEC MONTREAL; UNIVERSITY OF QUEBEC; UNIVERSITY OF QUEBEC MONTREAL; UNIVERSITE DE MONTREAL						2023-11-04	RESPIRATORY VIRUSES; NANOCARRIERS; NANOVACCINE; MUCOSAL SITES; IMMUNE RESPONSE	10.3389/fimmu.2019.00022	REVIEW				BOURGAULT.STEVE@UQAM.CA; ARCHAMBAULT.DENIS@UQAM.CA			NATURAL SCIENCES AND ENGINEERING RESEARCH COUNCIL OF CANADA (NSERC) [RGPIN-2016-06532, RGPIN-2018-06209]; INTERNATIONAL DEVELOPMENT RESEARCH CENTER (IDRC) [108517]	THIS WORK WAS SUPPORTED BY GRANTS FROM THE NATURAL SCIENCES AND ENGINEERING RESEARCH COUNCIL OF CANADA (NSERC; RGPIN-2016-06532 AND RGPIN-2018-06209) AND THE INTERNATIONAL DEVELOPMENT RESEARCH CENTER (IDRC; 108517) TO DEA AND SB.	HI8YA				GOLD NANOPARTICLES; NLRP3 INFLAMMASOME; INFLUENZA VACCINE; CHITOSAN NANOPARTICLES; INTRANASAL VACCINATION; MUCOSAL VACCINE; IMMUNE-RESPONSE; PROTEIN NANOPARTICLES; PROTECTIVE IMMUNITY; NALP3 INFLAMMASOME		FRONT IMMUNOL	FRONT. IMMUNOL.	ENGLISH	162	GREEN ACCEPTED, GOLD, GREEN PUBLISHED	SOULTAN, AL-HALIFA/0000-0002-7839-173X	AVENUE DU TRIBUNAL FEDERAL 34, LAUSANNE, CH-1015, SWITZERLAND	JAN 24	11	LAUSANNE	30733717		J	FRONTIERS MEDIA SA	2019	SOULTAN, AL-HALIFA/AAK-1912-2021	BOURGAULT, S (通讯作者)，UNIV QUEBEC, DEPT CHIM, MONTREAL, PQ, CANADA.; BOURGAULT, S (通讯作者)，PROTEO, QUEBEC NETWORK RES PROT FUNCT ENGN & APPLICAT, QUEBEC CITY, PQ, CANADA.; ARCHAMBAULT, D (通讯作者)，UNIV QUEBEC, DEPT SCI BIOL, MONTREAL, PQ, CANADA.; BOURGAULT, S; ARCHAMBAULT, D (通讯作者)，UNIV MONTREAL, FAC MED VET, CRIPA, ST HYACINTHE, PQ, CANADA.
MA XC;ZOU F;YU F;LI R;YUAN YC;ZHANG YW;ZHANG XT;DENG JY;CHEN T;SONG Z;QIAO YD;ZHAN YK;LIU J;ZHANG JS;ZHANG X;PENG ZL;LI YZ;LIN YT;LIANG LT;WANG GW;CHEN YS;CHEN QE;PAN T;HE X;ZHANG H	MA, XIANCAI;ZOU, FAN;YU, FEI;LI, RONG;YUAN, YAOCHANG;ZHANG, YIWEN;ZHANG, XIANTAO;DENG, JIEYI;CHEN, TAO;SONG, ZHENG;QIAO, YIDAN;ZHAN, YIKANG;LIU, JUN;ZHANG, JUNSONG;ZHANG, XU;PENG, ZHILIN;LI, YUZHUANG;LIN, YINGTONG;LIANG, LITING;WANG, GUANWEN;CHEN, YINGSHI;CHEN, QIER;PAN, TING;HE, XIN;ZHANG, HUI	AHMED SF, 2020, NAT PROTOC, V15, P2141, DOI 10.1038/S41596-020-0358-9;AKKAYA M, 2020, NAT REV IMMUNOL, V20, P229, DOI 10.1038/S41577-019-0244-2;AMANAT F, 2020, IMMUNITY, V52, P583, DOI 10.1016/J.IMMUNI.2020.03.007;CASE JB, 2020, CELL HOST MICROBE, V28, P465, DOI 10.1016/J.CHOM.2020.07.018;CHATTOPADHYAY SABORNI, 2017, NANOTHERANOSTICS, V1, P244, DOI 10.7150/NTNO.19796;DAI LP, 2020, CELL, V182, P72…	VARIOUS VACCINE STRATEGIES HAVE BEEN PROPOSED IN RESPONSE TO THE GLOBAL COVID-19 PANDEMIC, EACH WITH UNIQUE STRATEGIES FOR ELICITING IMMUNE RESPONSES. HERE, WE DEVELOPED NANOPARTICLE VACCINES BY COVALENTLY CONJUGATING THE SELF-ASSEMBLED 24-MER FERRITIN TO THE RECEPTOR BINDING DOMAIN (RBD) AND/OR HEPTAD REPEAT (HR) SUBUNITS OF THE SEVERE ACUTE RESPIRATORY SYNDROME CORONAVIRUS-2 (SARS-COV-2) SPIKE …				1315	SUN YAT SEN UNIV, GUANGDONG ENGN RES CTR ANTIMICROBIAL AGENT & IMMU, ZHONGSHAN SCH MED,KEY LAB TROP DIS CONTROL, ENGN RES CTR GENE VACCINE,MINIST EDUC,INST HUMAN, GUANGZHOU 510080, GUANGDONG, PEOPLES R CHINA.; QIANYANG BIOMED RES INST, GUANGZHOU 510063, GUANGDONG, PEOPLES R CHINA.; GUANGDONG ACAD MED SCI, GUANGDONG PROV PEOPLES HOSP, GUANGZHOU 510080, GUANGDONG, PEOPLES R CHINA.; SUN YAT SEN UNIV…	SUN YAT SEN UNIVERSITY; GUANGDONG ACADEMY OF MEDICAL SCIENCES & GUANGDONG GENERAL HOSPITAL; SOUTHERN MEDICAL UNIVERSITY - CHINA; SUN YAT SEN UNIVERSITY						2023-11-04		10.1016/j.immuni.2020.11.015	ARTICLE			1097-4180	ZHANGH92@MAIL.SYSU.EDU.CN	+		NATIONAL SPECIAL RESEARCH PROGRAM OF CHINA FOR IMPORTANT INFECTIOUS DISEASES [2018ZX10302103, 2017ZX10202102]; SPECIAL 2019-NCOV PROGRAM OF NATURAL SCIENCE FOUNDATION OF CHINA (NSFC) [82041002]; SPECIAL 2019-NCOV PROJECT OF NATIONAL KEY RESEARCH AND DEVELOPMENT PROGRAM OF CHINA [2020YFC0841400]; IMPORTANT KEY PROGRAM OF NSFC [81730060]; JOINT-INNOVATION PROGRAM IN HEALTHCARE FOR SPECIAL SCIENTIFI…	THIS WORK WAS SUPPORTED BY THE NATIONAL SPECIAL RESEARCH PROGRAM OF CHINA FOR IMPORTANT INFECTIOUS DISEASES (2018ZX10302103 AND 2017ZX10202102), THE SPECIAL 2019-NCOV PROGRAM OF NATURAL SCIENCE FOUNDATION OF CHINA (NSFC) (82041002), THE SPECIAL 2019-NCOV PROJECT OF NATIONAL KEY RESEARCH AND DEVELOPMENT PROGRAM OF CHINA (2020YFC0841400), THE SPECIAL 2019-NCOV PROJECT OF RESEARCH AND DEVELOPMENT PR…	PF9JT				SARS-COV; CELL; COVID-19; PROTEIN; DESIGN; MEMORY; TARGET; MERS	6	IMMUNITY	IMMUNITY	ENGLISH	58	HYBRID, GREEN PUBLISHED	XIANCAI, MA/0000-0002-4934-4221; CHEN, YINGSHI/0000-0002-5391-5103; , RONG/0000-0002-0881-1786; HE, XIN/0000-0002-2131-2092; ZHANG, YIWEN/0000-0002-5232-0335; YU, FEI/0000-0003-1546-9365	50 HAMPSHIRE ST, FLOOR 5, CAMBRIDGE, MA 02139 USA	DEC 15	25	CAMBRIDGE	33275896		J	CELL PRESS	2020	CHEN, YINGSHI/GLT-9645-2022; XIANCAI, MA/ISA-1946-2023; ZHANG, JUNSONG/HTQ-4981-2023	ZHANG, H (通讯作者)，SUN YAT SEN UNIV, GUANGDONG ENGN RES CTR ANTIMICROBIAL AGENT & IMMU, ZHONGSHAN SCH MED,KEY LAB TROP DIS CONTROL, ENGN RES CTR GENE VACCINE,MINIST EDUC,INST HUMAN, GUANGZHOU 510080, GUANGDONG, PEOPLES R CHINA.
SAHOO N;SAHOO RK;BISWAS N;GUHA A;KUOTSU K	SAHOO, NITYANANDA;SAHOO, RANJAN KU;BISWAS, NIKHIL;GUHA, ARIJIT;KUOTSU, KETOUSETUO	AKHTER K.F., 2011, J PHYS CHEM BIOPHY S, VS11, P1;ALLÉMANN E, 1998, ADV DRUG DELIVER REV, V34, P171, DOI 10.1016/S0169-409X(98)00039-8;ANONYMOUS, 2010, THESIS;ANONYMOUS, 1964, MACROMOLECULAR CHEM;ARROYO-MAYA IJ, 2012, J DAIRY SCI, V95, P6204, DOI 10.3168/JDS.2011-5103;AZARMI S, 2006, J PHARM PHARM SCI, V9, P124;BABU A, 2013, J BIOMED NANOTECHNOL, V9, P177, DOI 10.1166/JBN.2013.1480;BAJPAI AK, 200…	NOVEL DRUG DELIVERY SYSTEM USING NANOSCALE MATERIALS WITH A BROAD SPECTRUM OF APPLICATIONS PROVIDES A NEW THERAPEUTIC FOUNDATION FOR TECHNOLOGICAL INTEGRATION AND INNOVATION. NANOPARTICLES ARE SUITABLE DRUG CARRIER FOR VARIOUS ROUTES OF ADMINISTRATION AS WELL AS RAPID RECOGNITION BY THE IMMUNE SYSTEM. GELATIN, THE BIOLOGICAL MACROMOLECULE IS A VERSATILE DRUG/VACCINE DELIVERY CARRIER IN PHARMACEUT…				317	JADAVPUR UNIV, DEPT PHARMACEUT TECHNOL, KOLKATA 700032, INDIA.;	JADAVPUR UNIVERSITY						2023-11-04	GELATIN NANOPARTICLES; VACCINE DELIVERY; ENTRAPMENT EFFICACY	10.1016/j.ijbiomac.2015.08.006	ARTICLE			1879-0003	KETOUSETUOJU@YAHOO.IN	331		ALL INDIA COUNCIL FOR TECHNICAL EDUCATION, DEPARTMENT OF HIGHER EDUCATION, MINISTRY OF HUMAN RESOURCE DEVELOPMENT, NEW DELHI, INDIA	THIS STUDY HAS FINANCED BY ALL INDIA COUNCIL FOR TECHNICAL EDUCATION, DEPARTMENT OF HIGHER EDUCATION, MINISTRY OF HUMAN RESOURCE DEVELOPMENT, NEW DELHI, INDIA.	CZ9HJ				GROWTH-FACTOR RECEPTOR; IN-VITRO UPTAKE; GENE DELIVERY; DNA DELIVERY; POLYMERIC NANOPARTICLES; CATIONIZED GELATIN; ORAL DELIVERY; BIODEGRADABLE MICROPARTICLES; SILOXANE NANOPARTICLES; CELLULAR INTERACTIONS		INT J BIOL MACROMOL	INT. J. BIOL. MACROMOL.	ENGLISH	183		SAHOO, NITYANANDA/0000-0002-7730-2299; KUOTSU, DR KETOUSETUO/0000-0002-9236-2388	RADARWEG 29, 1043 NX AMSTERDAM, NETHERLANDS	NOV	15	AMSTERDAM	26277745		J	ELSEVIER	2015		KUOTSU, K (通讯作者)，JADAVPUR UNIV, DEPT PHARMACEUT TECHNOL, KOLKATA 700032, INDIA.
CRUZ LJ;TACKEN PJ;FOKKINK R;FIGDOR CG	CRUZ, LUIS J.;TACKEN, PAUL J.;FOKKINK, REMCO;FIGDOR, CARL G.	AHLHEIM M, 2002, PATENT NO. 1429725;AVGOUSTAKIS KONSTANTINOS, 2004, CURRENT DRUG DELIVERY, V1, P321, DOI 10.2174/1567201043334605;BAZILE D, 1995, J PHARM SCI, V84, P493, DOI 10.1002/JPS.2600840420;BLANDER JM, 2006, NATURE, V440, P808, DOI 10.1038/NATURE04596;BORRASCUESTA F, 1988, EUR J IMMUNOL, V18, P199, DOI 10.1002/EJI.1830180203;CHEN RF, 1979, BIOCHIM BIOPHYS ACTA, V576, P440, DOI 10.1016/0005…	TARGETED DELIVERY OF NANOPARTICLES (NPS) CARRYING VACCINE COMPONENTS TO DENDRITIC CELLS (DCS) IS A PROMISING STRATEGY TO INITIATE ANTIGEN-SPECIFIC IMMUNE RESPONSES. IMPROVING THE INTERACTIONS BETWEEN NANOPARTICLE-CARRIED LIGANDS AND RECEPTORS ON DCS IS A MAJOR CHALLENGE. THESE NPS ARE GENERALLY COATED WITH POLY(ETHYLENE GLYCOL) (PEG), TO SHIELD NON-SPECIFIC INTERACTIONS, AND ANTIBODIES, TO FACILI…				6791	RADBOUD UNIV NIJMEGEN, MED CTR, DEPT TUMOR IMMUNOL, NIJMEGEN CTR MOL LIFE SCI, NL-6500 HB NIJMEGEN, NETHERLANDS.; WAGENINGEN UNIV, LAB PHYS CHEM & COLLOID SCI, WAGENINGEN, NETHERLANDS.;	RADBOUD UNIVERSITY NIJMEGEN; WAGENINGEN UNIVERSITY & RESEARCH						2023-11-04	DELIVERY VEHICLE; NANOPARTICLE; PEG LENGTHS; TARGETING; SPECIFIC LIGANDS; PLGA	10.1016/j.biomaterials.2011.04.082	ARTICLE			1878-5905	C.FIGDOR@NCMLS.RU.NL	6803		MARIE CURIE RESEARCH TRAINING NETWORK EU [MRTN-CT-2006-035946]	THE AUTHORS WISH TO THANK THE TECHNICIANS OF THE NCMLS TUMOR IMMUNOLOGY DEPARTMENT'S CLINICAL DC GROUP FOR ASSISTANCE. THIS WORK WAS SUPPORTED BY A MARIE CURIE RESEARCH TRAINING NETWORK EU GRANT IMMUNONAMAP (MRTN-CT-2006-035946).	807ZK				DC-SIGN; IMMUNE-RESPONSES; IN-VITRO; ANTIGEN; RECEPTOR; NANOCAPSULES; ACTIVATION; INDUCTION; MICE	28	BIOMATERIALS	BIOMATERIALS	ENGLISH	40		FIGDOR, CARL G/0000-0002-2366-9212	THE BOULEVARD, LANGFORD LANE, KIDLINGTON, OXFORD OX5 1GB, OXON, ENGLAND	OCT	13	OXFORD	21724247		J	ELSEVIER SCI LTD	2011	TACKEN, PAUL J/A-7224-2008; FIGDOR, CARL G/A-4232-2010	FIGDOR, CG (通讯作者)，RADBOUD UNIV NIJMEGEN, MED CTR, DEPT TUMOR IMMUNOL, NIJMEGEN CTR MOL LIFE SCI, POSTBOX 9101, NL-6500 HB NIJMEGEN, NETHERLANDS.
BOLHASSANI A;JAVANZAD S;SALEH T;HASHEMI M;AGHASADEGHI MR;SADAT SM	BOLHASSANI, AZAM;JAVANZAD, SHABNAM;SALEH, TAYEBEH;HASHEMI, MEHRDAD;AGHASADEGHI, MOHAMMAD REZA;SADAT, SEYED MEHDI	ALEXIS F, 2006, ADV MATER, V18, P2174, DOI 10.1002/ADMA.200502173;ANONYMOUS, 2013, CLIN DEV IMMUNOL;ANONYMOUS, MODARRES J MED SCI;BIVAS-BENITA M, 2004, VACCINE, V22, P1609, DOI 10.1016/J.VACCINE.2003.09.044;BOLHASSANI A, 2009, DRUG DELIV, V16, P196, DOI 10.1080/10717540902757721;BONNET ME, 2008, PHARM RES-DORDR, V25, P2972, DOI 10.1007/S11095-008-9693-1;BORCHARD G, 2001, ADV DRUG DELIVER REV, V52…	NANOCARRIERS WITH VARIOUS COMPOSITIONS AND BIOLOGICAL PROPERTIES HAVE BEEN EXTENSIVELY APPLIED FOR IN VITRO/IN VIVO DRUG AND GENE DELIVERY. THE FAMILY OF NANOCARRIERS INCLUDES POLYMERIC NANOPARTICLES, LIPID-BASED CARRIERS (LIPOSOMES/MICELLES), DENDRIMERS, CARBON NANOTUBES, AND GOLD NANOPARTICLES (NANOSHELLS/NANOCAGES). AMONG DIFFERENT DELIVERY SYSTEMS, POLYMERIC CARRIERS HAVE SEVERAL PROPERTIES S…				321	PASTEUR INST IRAN, DEPT HEPATITIS & AIDS, TEHRAN, IRAN.; ISLAMIC AZAD UNIV, TEHRAN MED BRANCH, DEPT GENET, TEHRAN, IRAN.; TARBIAT MODARES UNIV, FAC BIOL SCI, DEPT NANOBIOTECHNOL, TEHRAN, IRAN.;	LE RESEAU INTERNATIONAL DES INSTITUTS PASTEUR (RIIP); PASTEUR INSTITUTE OF IRAN; ISLAMIC AZAD UNIVERSITY; TARBIAT MODARES UNIVERSITY						2023-11-04	NON-VIRAL VECTORS; NATURAL POLYMER; SYNTHETIC POLYMER; GENE THERAPY; VACCINE DELIVERY	10.4161/hv.26796	REVIEW			2164-554X	A_BOLHASANI@PASTEUR.AC.IR	332				AI1YV				MOLECULAR-WEIGHT POLYETHYLENIMINE; GENE DELIVERY; DNA VACCINE; CHITOSAN NANOPARTICLES; CATIONIC POLYMERS; IMMUNE-RESPONSES; CELL RESPONSES; DRUG; CURCUMIN; MICROPARTICLES	2	HUM VACC IMMUNOTHER	HUMAN VACCINES IMMUNOTHER.	ENGLISH	88	BRONZE, GREEN PUBLISHED	HASHEMI, MEHRDAD/0000-0003-0627-6991; BOLHASSANI, AZAM/0000-0001-7363-7406; AGHASADEGHI, MOHAMMAD REZA/0000-0003-2186-0774; SADAT, MEHDI/0000-0001-7739-179X	530 WALNUT STREET, STE 850, PHILADELPHIA, PA 19106 USA	FEB	12	PHILADELPHIA	24128651		J	TAYLOR & FRANCIS INC	2014	HASHEMI, MEHRDAD/AAO-5675-2021; BOLHASSANI, AZAM/HDN-7200-2022; HASHEMI, MEHRDAD/JHT-4661-2023; AGHASADEGHI, MOHAMMAD REZA/K-9497-2017	BOLHASSANI, A (通讯作者)，PASTEUR INST IRAN, DEPT HEPATITIS & AIDS, TEHRAN, IRAN.
THOMAS C;RAWAT A;HOPE-WEEKS L;AHSAN F	THOMAS, CHANDAN;RAWAT, ARNIT;HOPE-WEEKS, LOUISA;AHSAN, FAKHRUL	ARGENTINI C, 2005, VACCINE, V23, P3649, DOI 10.1016/J.VACCINE.2005.02.014;BHARALI DJ, 2008, NANOMED-NANOTECHNOL, V4, P311, DOI 10.1016/J.NANO.2008.05.006;BIVAS-BENITA M, 2004, VACCINE, V22, P1609, DOI 10.1016/J.VACCINE.2003.09.044;BORGES O, 2007, EUR J PHARM SCI, V32, P278, DOI 10.1016/J.EJPS.2007.08.005;BORGES O, 2006, J CONTROL RELEASE, V114, P348, DOI 10.1016/J.JCONREL.2006.06.011;CHONG CSW, 2…	POROUS POLY(L-LACTIC ACID) (PLA) AND POLY(LACTIC-CO-GLYCOLIC ACID) (PLGA) NANOPARTICLES WERE TESTED FOR PULMONARY DELIVERY OF HEPATITIS B VACCINE. IN PARTICULAR, THE EFFECTS OF PARTICLE SIZE AND HYDROPHOBICITY ON MUCOSAL AND CELL-MEDIATED IMMUNE RESPONSES WERE INVESTIGATED. THREE FORMULATIONS OF PLA AND PLGA NANOPARTICLES CONTAINING A FIXED AMOUNT OF HEPATITIS B SURFACE ANTIGEN (HBSAG) WERE PREPA…				405	TEXAS TECH UNIV, HLTH SCI CTR, DEPT PHARMACEUT SCI, SCH PHARM, AMARILLO, TX 79106 USA.; TEXAS TECH UNIV, DEPT CHEM & BIOCHEM, LUBBOCK, TX 79409 USA.;	TEXAS TECH UNIVERSITY SYSTEM; TEXAS TECH UNIVERSITY HEALTH SCIENCE CENTER; TEXAS TECH UNIVERSITY HEALTH SCIENCES CENTER AMARILLO; TEXAS TECH UNIVERSITY SYSTEM; TEXAS TECH UNIVERSITY						2023-11-04	HEPATITIS B SURFACE ANTIGEN; POLY(D,L-LACTIC-CO-GLYCOLIC ACID); MICROSPHERES; PULMONARY DRUG DELIVERY; VACCINE DELIVERY; MUCOSAL DELIVERY	10.1021/mp100255c	ARTICLE				FAKHRUL.AHSAN@TTUHSC.EDU	415				743HJ				POLY(D,L-LACTIC-CO-GLYCOLIC ACID) MICROSPHERES; COATED CHITOSAN NANOPARTICLES; POLYMER MOLECULAR-WEIGHT; IN-VITRO EVALUATION; IMMUNE-RESPONSE; DENDRITIC CELLS; DELIVERY-SYSTEMS; ORAL VACCINATION; PARTICLE-SIZE; BIODEGRADABLE NANOPARTICLES	2	MOL PHARMACEUT	MOL. PHARM.	ENGLISH	59			1155 16TH ST, NW, WASHINGTON, DC 20036 USA	MAR-APR	11	WASHINGTON	21189035		J	AMER CHEMICAL SOC	2011	AHSAN, FAKHRUL/F-4018-2012	AHSAN, F (通讯作者)，TEXAS TECH UNIV, HLTH SCI CTR, DEPT PHARMACEUT SCI, SCH PHARM, 1300 S COULTER DR, AMARILLO, TX 79106 USA.
NEMBRINI C;STANO A;DANE KY;BALLESTER M;VAN DER VLIES AJ;MARSLAND BJ;SWARTZ MA;HUBBELL JA	NEMBRINI, CHIARA;STANO, ARMANDO;DANE, KAREN Y.;BALLESTER, MARIE;VAN DER VLIES, ANDRE J.;MARSLAND, BENJAMIN J.;SWARTZ, MELODY A.;HUBBELL, JEFFREY A.	BACHMANN MF, 2005, J IMMUNOL, V175, P4686, DOI 10.4049/JIMMUNOL.175.7.4686;BELZ GT, 2010, CURR OPIN IMMUNOL, V22, P279, DOI 10.1016/J.COI.2010.03.008;BESSA J, 2008, EUR J IMMUNOL, V38, P114, DOI 10.1002/EJI.200636959;CHEN K, 2010, IMMUNITY, V33, P479, DOI 10.1016/J.IMMUNI.2010.09.013;CHEN LH, 2004, INFECT IMMUN, V72, P238, DOI 10.1128/IAI.72.1.238-246.2004;DEL RIO ML, 2007, J IMMUNOL, V178, P6861…	THE ABILITY OF VACCINES TO INDUCE MEMORY CYTOTOXIC T-CELL RESPONSES IN THE LUNG IS CRUCIAL IN STEMMING AND TREATING PULMONARY DISEASES CAUSED BY VIRUSES AND BACTERIA. HOWEVER, MOST APPROACHES TO SUBUNIT VACCINES PRODUCE PRIMARILY HUMORAL AND ONLY TO A LESSER EXTENT CELLULAR IMMUNE RESPONSES. WE DEVELOPED A NANOPARTICLE (NP)-BASED CARRIER THAT, UPON DELIVERY TO THE LUNG, SPECIFICALLY TARGETS PULMO…				E989	ECOLE POLYTECH FED LAUSANNE, LAB LYMPHAT & CANC BIOENGN, INST BIOENGN, CH-1015 LAUSANNE, SWITZERLAND.; ECOLE POLYTECH FED LAUSANNE, LAB REGENERAT MED & PHARMACOBIOL, INST BIOENGN, CH-1015 LAUSANNE, SWITZERLAND.; UNIV LAUSANNE, DIV PNEUMOL, CHU VAUDOIS, CH-1011 LAUSANNE, SWITZERLAND.; UNIV LAUSANNE, DEPT BIOL & MED, CH-1011 LAUSANNE, SWITZERLAND.;	SWISS FEDERAL INSTITUTES OF TECHNOLOGY DOMAIN; ECOLE POLYTECHNIQUE FEDERALE DE LAUSANNE; SWISS FEDERAL INSTITUTES OF TECHNOLOGY DOMAIN; ECOLE POLYTECHNIQUE FEDERALE DE LAUSANNE; UNIVERSITY OF LAUSANNE; CENTRE HOSPITALIER UNIVERSITAIRE VAUDOIS (CHUV); UNIVERSITY OF LAUSANNE						2023-11-04	ADJUVANT; ANTIGEN TRAFFICKING; T LYMPHOCYTE; PROPHYLACTIC; ANTIGEN CONJUGATION	10.1073/pnas.1104264108	ARTICLE				MELODY.SWARTZ@EPFL.CH; JEFFREY.HUBBELL@EPFL.CH	E997		EUROPEAN RESEARCH COMMISSION	WE THANK E. SIMEONI, S. HIROSUE, J. RICE, S. KONTOS, M. PASQUIER, P. CORTHESY-HENRIOUD, Z. JULIER, A. FROHLICH, K. YADAVA, AND A. TROMPETTE FOR USEFUL DISCUSSIONS AND TECHNICAL ASSISTANCE. THIS WORK WAS FUNDED IN PART BY A NANOIMMUNE GRANT FROM THE EUROPEAN RESEARCH COMMISSION (TO J.A.H.).	839NH				DENDRITIC CELLS; INFLUENZA INFECTION; CROSS-PRESENTATION; MUCOSAL; VACCINES; MEMORY; PROTECTION; VIRUS; DIFFERENTIATION; TUBERCULOSIS	44	P NATL ACAD SCI USA	PROC. NATL. ACAD. SCI. U. S. A.	ENGLISH	39	GREEN PUBLISHED, BRONZE	HUBBELL, JEFFREY A/0000-0003-0276-5456	2101 CONSTITUTION AVE NW, WASHINGTON, DC 20418 USA	NOV 1	9	WASHINGTON	21969597		J	NATL ACAD SCIENCES	2011	VAN DER VLIES, ANDRE J/A-8956-2010; SWARTZ, MELODY A./F-9563-2011; RIVET, CATHERINE A/M-7978-2014; HUBBELL, JEFFREY A/A-9266-2008	SWARTZ, MA (通讯作者)，ECOLE POLYTECH FED LAUSANNE, LAB LYMPHAT & CANC BIOENGN, INST BIOENGN, CH-1015 LAUSANNE, SWITZERLAND.
SLÜTTER B;BAL S;KEIJZER C;MALLANTS R;HAGENAARS N;QUE I;KAIJZEL E;VAN EDEN W;AUGUSTIJNS P;LÖWIK C;BOUWSTRA J;BROERE F;JISKOOT W	SLUTTER, BRAM;BAL, SUZANNE;KEIJZER, CHANTAL;MALLANTS, ROEL;HAGENAARS, NIELS;QUE, IVO;KAIJZEL, ERIC;VAN EDEN, WILLEM;AUGUSTIJNS, PATRICK;LOWIK, CLEMENS;BOUWSTRA, JOKE;BROERE, FERRIKE;JISKOOT, WIM	AMIDI M, 2006, J CONTROL RELEASE, V111, P107, DOI 10.1016/J.JCONREL.2005.11.014;AMIDI M, 2007, VACCINE, V25, P144, DOI 10.1016/J.VACCINE.2006.06.086;AMIDI M, 2010, ADV DRUG DELIVER REV, V62, P59, DOI 10.1016/J.ADDR.2009.11.009;BACA-ESTRADA ME, 1999, J INTERF CYTOK RES, V19, P455, DOI 10.1089/107999099313893;BAL SM, 2010, J CONTROL RELEASE, V142, P374, DOI 10.1016/J.JCONREL.2009.11.018;BODDOHI S, …	NASAL VACCINATION IS A PROMISING, NEEDLE-FREE ALTERNATIVE TO CLASSICAL VACCINATION. NANOPARTICULATE DELIVERY SYSTEMS HAVE BEEN REPORTED TO OVERCOME THE POOR IMMUNOGENICITY OF NASALLY ADMINISTERED SOLUBLE ANTIGENS, BUT THE CHARACTERISTICS OF THE IDEAL PARTICLE ARE UNKNOWN. THIS STUDY CORRELATES DIFFERENCES IN PHYSICOCHEMICAL CHARACTERISTICS OF NANOPARTICLES TO THEIR ADJUVANT EFFECT, USING OVALBUMI…				6282	LEIDEN UNIV, DIV DRUG DELIVERY TECHNOL, LACDR, NL-2300 RA LEIDEN, NETHERLANDS.; UNIV UTRECHT, DEPT INFECT DIS & IMMUNOL, DIV IMMUNOL, UTRECHT, NETHERLANDS.; KATHOLIEKE UNIV LEUVEN, LAB PHARMACOTECHNOL & BIOPHARM, LEUVEN, BELGIUM.; UIPS, DEPT PHARMACEUT, UTRECHT, NETHERLANDS.; LEIDEN UNIV, DEPT ENDOCRINOL & METAB DIS, MED CTR, NL-2300 RA LEIDEN, NETHERLANDS.;	LEIDEN UNIVERSITY; LEIDEN UNIVERSITY - EXCL LUMC; UTRECHT UNIVERSITY; KU LEUVEN; UTRECHT UNIVERSITY; LEIDEN UNIVERSITY; LEIDEN UNIVERSITY MEDICAL CENTER (LUMC); LEIDEN UNIVERSITY - EXCL LUMC						2023-11-04	NANOPARTICLES; NASAL DELIVERY; TRIMETHYL CHITOSAN (TMC)	10.1016/j.vaccine.2010.06.121	ARTICLE			1873-2518	W.JISKOOT@LACDR.LEIDENUNIV.NL	6291				654EG				INTRANASAL INFLUENZA VACCINE; MUCOSAL IMMUNE-RESPONSES; CILIARY BEAT FREQUENCY; IN-VITRO; BIOLOGICAL-PROPERTIES; TMC NANOPARTICLES; DENDRITIC CELLS; PARTICLE-SIZE; HEPATITIS-B; DELIVERY	38	VACCINE	VACCINE	ENGLISH	46		KAIJZEL, ERIC/0000-0003-3118-9910; JISKOOT, WIM/0000-0002-1012-3456; AUGUSTIJNS, PATRICK F/0000-0003-2595-388X; BAL, SUZANNE/0000-0002-3133-6450; BROERE, FEMKE/0000-0001-9343-0111; VAN EDEN, WILLEM/0000-0003-1272-704X	THE BOULEVARD, LANGFORD LANE, KIDLINGTON, OXFORD OX5 1GB, OXON, ENGLAND	AUG 31	10	OXFORD	20638455		J	ELSEVIER SCI LTD	2010	KAIJZEL, ERIC/GZN-2333-2022; KAIJZEL, ERIC/ITW-0923-2023; BROERE, FEMKE/C-2675-2012; JISKOOT, WIM/A-6877-2016; AUGUSTIJNS, PATRICK F/H-7615-2018; BAL, SUZANNE/J-1306-2019	JISKOOT, W (通讯作者)，LEIDEN UNIV, DIV DRUG DELIVERY TECHNOL, LACDR, EINSTEINWEG 55, NL-2300 RA LEIDEN, NETHERLANDS.
SEXTON A;WHITNEY PG;CHONG SF;ZELIKIN AN;JOHNSTON APR;DE ROSE R;BROOKS AG;CARUSO F;KENT SJ	SEXTON, AMY;WHITNEY, PAUL G.;CHONG, SIOW-FENG;ZELIKIN, ALEXANDER N.;JOHNSTON, ANGUS P. R.;DE ROSE, ROBERT;BROOKS, ANDREW G.;CARUSO, FRANK;KENT, STEPHEN J.	ALLAN RS, 2006, IMMUNITY, V25, P153, DOI 10.1016/J.IMMUNI.2006.04.017;ALTFELD M, 2000, CURR OPIN IMMUNOL, V12, P375, DOI 10.1016/S0952-7915(00)00103-5;BAMDEN MJ, 1998, IMMUNOL CELL BIOL, V76, P34;BEDOUI S, 2009, NAT IMMUNOL, V10, P488, DOI 10.1038/NI.1724;BELZ GT, 2007, NAT IMMUNOL, V8, P1060, DOI 10.1038/NI1505;CARUSO F, 1998, SCIENCE, V282, P1111, DOI 10.1126/SCIENCE.282.5391.1111;CHONG SF, 200…	SUCCESSFUL DELIVERY OF LABILE VACCINE ANTIGENS, SUCH AS PEPTIDES AND PROTEINS, TO STIMULATE CD4 AND CD8 T CELL IMMUNITY COULD IMPROVE VACCINE STRATEGIES AGAINST CHRONIC INFECTIONS SUCH AS HIV AND HEPATITIS C. LAYER-BY-LAYER (LBL)-ASSEMBLED NANOENGINEERED HYDROGEL CAPSULES REPRESENT A NOVEL AND PROMISING TECHNOLOGY FOR THE PROTECTION AND DELIVERY OF LABILE VACCINE CANDIDATES TO ANTIGEN-PRESENTING …				3391	UNIV MELBOURNE, DEPT MICROBIOL & IMMUNOL, PARKVILLE, VIC 3010, AUSTRALIA.; UNIV MELBOURNE, DEPT CHEM & BIOMOL ENGN, CTR NANOSCI & NANOTECHNOL, PARKVILLE, VIC 3010, AUSTRALIA.;	UNIVERSITY OF MELBOURNE; UNIVERSITY OF MELBOURNE						2023-11-04	LAYER-BY LAYER; HYDROGEL; NANOENGINEERING; VACCINE; DELIVERY; IN VIVO; T CELL STIMULATION	10.1021/nn900715g	ARTICLE			1936-086X	FCARUSO@UNIMELB.EDU.AU; SKENT@UNIMELB.EDU.AU	3400		NATIONAL HEALTH AND MEDICAL RESEARCH COUNCIL; AUSTRALIAN RESEARCH COUNCIL GRANTS UNDER THE FEDERATION FELLOWSHIP; DISCOVERY PROJECT; UNIVERSITY OF MELBOURNE STRATEGIC RESEARCH INFRASTRUCTURE FUND	WE THANK STAFF AT THE MICROBIOLOGY AND IMMUNOLOGY ANIMAL FACILITY AT THE UNIVERSITY OF MELBOURNE. THIS WORK IS SUPPORTED BY NATIONAL HEALTH AND MEDICAL RESEARCH COUNCIL GRANTS (S.J.K), AUSTRALIAN RESEARCH COUNCIL GRANTS UNDER THE FEDERATION FELLOWSHIP (F.C.) AND DISCOVERY PROJECT (F.C., A.P.R.J., A.N.Z.) SCHEMES, AND THE UNIVERSITY OF MELBOURNE STRATEGIC RESEARCH INFRASTRUCTURE FUND (F.C., S.J.X).	521UY				CROSS-PRESENTATION; DENDRITIC CELLS; SELF-ANTIGENS; SPHERES	11	ACS NANO	ACS NANO	ENGLISH	31		JOHNSTON, ANGUS PR/0000-0001-5611-4515; CARUSO, FRANK/0000-0002-0197-497X; ZELIKIN, ALEXANDER N/0000-0002-9864-321X; KENT, STEPHEN/0000-0002-8539-4891; WHITNEY, PAUL/0000-0003-3836-7601; BROOKS, ANDREW/0000-0002-4085-9683; DE ROSE, ROBERT/0000-0003-4316-3910	1155 16TH ST, NW, WASHINGTON, DC 20036 USA	NOV	10	WASHINGTON	19824668		J	AMER CHEMICAL SOC	2009	JOHNSTON, ANGUS PR/A-9254-2011; CARUSO, FRANK/A-9587-2011; ZELIKIN, ALEXANDER N/J-3659-2012; KENT, STEPHEN/AAL-5101-2020	KENT, SJ (通讯作者)，UNIV MELBOURNE, DEPT MICROBIOL & IMMUNOL, PARKVILLE, VIC 3010, AUSTRALIA.
GOLDINGER SM;DUMMER R;BAUMGAERTNER P;MIHIC-PROBST D;SCHWARZ K;HAMMANN-HAENNI A;WILLERS J;GELDHOF C;PRIOR JO;KÜNDIG TM;MICHIELIN O;BACHMANN MF;SPEISER DE	GOLDINGER, SIMONE M.;DUMMER, REINHARD;BAUMGAERTNER, PETRA;MIHIC-PROBST, DANIELA;SCHWARZ, KATRIN;HAMMANN-HAENNI, ANYA;WILLERS, JOERG;GELDHOF, CHRISTINE;PRIOR, JOHN O.;KUENDIG, THOMAS M.;MICHIELIN, OLIVIER;BACHMANN, MARTIN F.;SPEISER, DANIEL E.	ADAMS S, 2008, J IMMUNOL, V181, P776, DOI 10.4049/JIMMUNOL.181.1.776;APPAY V, 2006, EUR J IMMUNOL, V36, P1805, DOI 10.1002/EJI.200535805;ARAKI K, 2010, IMMUNOL REV, V235, P234, DOI 10.1111/J.0105-2896.2010.00898.X;BACHMANN MF, 2010, NAT REV IMMUNOL, V10, P787, DOI 10.1038/NRI2868;BAITSCH L, 2012, TRENDS IMMUNOL, V33, P364, DOI 10.1016/J.IT.2012.02.006;BAUMGAERTNER P, 2012, INT J CANCER, V130, P26…	OPTIMAL VACCINE STRATEGIES MUST BE IDENTIFIED FOR IMPROVING T-CELL VACCINATION AGAINST INFECTIOUS AND MALIGNANT DISEASES. MELQBG10 IS A VIRUS-LIKE NANO-PARTICLE LOADED WITH A-TYPE CPG-OLIGONUCLEOTIDES (CPG-ODN) AND COUPLED TO PEPTIDE1635 DERIVED FROM MELAN-A/MART-1. IN THIS PHASE IIA CLINICAL STUDY, FOUR GROUPS OF STAGE III-IV MELANOMA PATIENTS WERE VACCINATED WITH MELQBG10, GIVEN (I) WITH IFA (M…				3049	UNIV LAUSANNE, CLIN TUMOR BIOL & IMMUNOTHERAPY UNIT, LUDWIG CTR, CH-1011 LAUSANNE, SWITZERLAND.; UNIV ZURICH HOSP, DEPT DERMATOL, CH-8091 ZURICH, SWITZERLAND.; UNIV ZURICH HOSP, DEPT PATHOL, CH-8091 ZURICH, SWITZERLAND.; UNIV HOSP CTR, DEPT NUCL MED, LAUSANNE, SWITZERLAND.; CYTOS BIOTECHNOL AG, SCHLIEREN, SWITZERLAND.;	UNIVERSITY OF LAUSANNE; UNIVERSITY OF ZURICH; UNIVERSITY ZURICH HOSPITAL; UNIVERSITY OF ZURICH; UNIVERSITY ZURICH HOSPITAL						2023-11-04	IFA (MONTANIDE); IMIQUIMOD; MELANOMA; MELAN-A; MART-1 ANTIGEN; PEPTIDE-BASED VACCINATION	10.1002/eji.201142361	ARTICLE			1521-4141	DOC@DSPEISER.CH	3061		CYTOS BIOTECHNOLOGY AG (SWITZERLAND); SWISS CANCER LEAGUE [02279-08-2008]; SWISS NATIONAL SCIENCE FOUNDATION [310030-135553]; LUDWIG INSTITUTE FOR CANCER RESEARCH; CANCER RESEARCH INSTITUTE (USA); CANCER VACCINE COLLABORATIVE (USA); GOTTFRIED AND JULIA BANGETER FOUNDATION (SWITZERLAND); SCHNYDER FOUNDATION (SWITZERLAND); SWISS NATIONAL SCIENCE FOUNDATION (SNF) [310030_135553] FUNDING SOURCE: SWIS…	THE AUTHORS THANK THE PATIENTS FOR THEIR DEDICATED COLLABORATION AND CYTOS BIOTECHNOLOGY AG FOR THEIR COOPERATION DURING THE STUDY. WE GRATEFULLY ACKNOWLEDGE L.J. OLD, J. O'DONNELL-TORMEY, E. DEVEVRE, AND H. BOUCHAAB FOR THEIR CONTRIBUTIONS, H.R. MACDONALD, P. ROMERO, J. SKIPPER, AND H.F. OETTGEN FOR SUPPORT, P. GUILLAUME AND I. LUESCHER FOR TETRAMERS, AND M. BRAUN, C. JANDUS, J.-P. RIVALS, L. DE…	030BY				METASTATIC MELANOMA; PEPTIDE; ANTIGEN; IMMUNIZATION; ACTIVATION; VACCINES; MELAN-A/MART-1; COMBINATION; LYMPHOCYTES; REACTIVITY	11	EUR J IMMUNOL	EUR. J. IMMUNOL.	ENGLISH	47	GREEN PUBLISHED, HYBRID, GREEN ACCEPTED, GREEN SUBMITTED	PRIOR, JOHN O/0000-0003-1429-1374; MICHIELIN, OLIVIER/0000-0003-4926-6355	111 RIVER ST, HOBOKEN 07030-5774, NJ USA	NOV	13	HOBOKEN	22806397		J	WILEY	2012	SPEISER, DANIEL E./F-2173-2013; PRIOR, JOHN O/I-5364-2017; MICHIELIN, OLIVIER/ABE-7924-2020; MICHIELIN, OLIVIER/JAO-0968-2023; BACHMANN, MARTIN/AFO-8025-2022; BACHMANN, MARTIN FABIAN/IAP-4113-2023; MIHIC-PROBST, DANIELA/AAB-6374-2021	SPEISER, DE (通讯作者)，UNIV LAUSANNE, CLIN TUMOR BIOL & IMMUNOTHERAPY UNIT, LUDWIG CTR, CHUV HO 05-1552,AV PIERRE DECKER 4, CH-1011 LAUSANNE, SWITZERLAND.
ALAMEH MG;TOMBÁCZ I;BETTINI E;LEDERER K;SITTPLANGKOON C;WILMORE JR;GAUDETTE BT;SOLIMAN OY;PINE M;HICKS P;MANZONI TB;KNOX JJ;JOHNSON JL;LACZKÓ D;MURAMATSU H;DAVIS B;MENG WZ;ROSENFELD AM;STROHMEIER S;LIN PJC;MUI BL;TAM YK;KARIKÓ K;JACQUET A;KRAMMER F;BATES P;CANCRO MP;WEISSMAN D;PRAK ETL;ALLMAN D;LOCCI M;PARDI N	ALAMEH, MOHAMAD-GABRIEL;TOMBACZ, ISTVAN;BETTINI, EMILY;LEDERER, KATLYN;SITTPLANGKOON, CHUTAMATH;WILMORE, JOEL R.;GAUDETTE, BRIAN T.;SOLIMAN, OUSAMAH Y.;PINE, MATTHEW;HICKS, PHILIP;MANZONI, TOMAZ B.;KNOX, JAMES J.;JOHNSON, JOHN L.;LACZKO, DOROTTYA;MURAMATSU, HIROMI;DAVIS, BENJAMIN;MENG, WENZHAO;ROSENFELD, AARON M.;STROHMEIER, SHIRIN;LIN, PAULO J. C.;MUI, BARBARA L.;TAM, YING K.;KARIKO, KATALIN;JAC…	AKIRA S, 2004, NAT REV IMMUNOL, V4, P499, DOI 10.1038/NRI1391;ALAMEH MG, 2022, CURR TOP MICROBIOL, V437, P111, DOI 10.1007/82_2020_202;AMANAT F, 2020, NAT MED, V26, P1033, DOI 10.1038/S41591-020-0913-5, 10.1101/2020.03.17.20037713;ARUNACHALAM PS, 2021, NATURE, V596, P410, DOI 10.1038/S41586-021-03791-X;AWASTHI S, 2019, SCI IMMUNOL, V4, DOI 10.1126/SCIIMMUNOL.AAW7083;AWASTHI S, 2019, VACCINE, V37,…	ADJUVANTS ARE CRITICAL FOR IMPROVING THE QUALITY AND MAGNITUDE OF ADAPTIVE IMMUNE RESPONSES TO VACCINATION. LIPID NANOPARTICLE (LNP)-ENCAPSULATED NUCLEOSIDE-MODIFIED MRNA VACCINES HAVE SHOWN GREAT EFFICACY AGAINST SEVERE ACUTE RESPIRATORY SYNDROME CORONAVIRUS 2 (SARS-COV-2), BUT THE MECHANISM OF ACTION OF THIS VACCINE PLATFORM IS NOT WELL-CHARACTERIZED. USING INFLUENZA VIRUS AND SARS-COV-2 MRNA A…				2877	UNIV PENN, DEPT MED, PHILADELPHIA, PA 19104 USA.; UNIV PENN, PERELMAN SCH MED, DEPT MICROBIOL, PHILADELPHIA, PA 19104 USA.; CHULALONGKORN UNIV, FAC MED, CTR EXCELLENCE VACCINE RES & DEV, BANGKOK, THAILAND.; UNIV PENN, PERELMAN SCH MED, DEPT PATHOL & LAB MED, PHILADELPHIA, PA 19104 USA.; UNIV PENN, SCH VET MED, PHILADELPHIA, PA 19104 USA.; ICAHN SCH MED MT SINAI, DEPT MICROBIOL, NEW YORK, NY 10029…	UNIVERSITY OF PENNSYLVANIA; UNIVERSITY OF PENNSYLVANIA; PENNSYLVANIA MEDICINE; CHULALONGKORN UNIVERSITY; UNIVERSITY OF PENNSYLVANIA; PENNSYLVANIA MEDICINE; UNIVERSITY OF PENNSYLVANIA; ICAHN SCHOOL OF MEDICINE AT MOUNT SINAI; BIONTECH SE						2023-11-04		10.1016/j.immuni.2021.11.001	ARTICLE	DEC 2021		1097-4180	MICHELA.LOCCI@PENNMEDICINE.UPENN.EDU; PNORBERT@PENNMEDICINE.UPENN.EDU	+		NATIONAL INSTITUTE OF ALLERGY AND INFECTIOUS DISEASES (NIAID) [R01AI146101, R01AI153064]; NIAID [R01AI153064, R01AI139123, R01AI154932, P30-AI 0450080, R01AI123738]; NIH/NIAID [UM1-AI-144371, 1U19AI135902, U19-AI142596, R01-AI124429, HHS-NIH-NIAID-BAA2018]; SRA FROM BIONTECH [P01 AI106697]; NIAID COLLABORATIVE INFLUENZA VACCINE INNOVATION CENTERS (CIVIC) [75N93019C00051]	N.P. WAS SUPPORTED BY THE NATIONAL INSTITUTE OF ALLERGY AND INFECTIOUS DISEASES (NIAID; R01AI146101 AND R01AI153064) . M.L. WAS SUPPORTED BY NIAID (R01AI123738 AND R01AI153064) . D.W. IS SUPPORTED BY NIH/NIAID (UM1-AI-144371, 1U19AI135902, U19-AI142596, R01-AI124429, AND HHS-NIH-NIAID-BAA2018) AND AN SRA FROM BIONTECH. E.L.P., W.M., J.K.K., AND A.M.R. WERE SUPPORTED BY P01 AI106697. F.K. WAS SUPP…	XQ6LX	Y		N	GERMINAL CENTER RESPONSES; TOLL-LIKE RECEPTORS; B-CELL; IMMUNE-RESPONSE; DIFFERENTIATION; INNATE; MICE; BCL6; POLARIZATION; GENERATION	12	IMMUNITY	IMMUNITY	ENGLISH	85	HYBRID, GREEN PUBLISHED	KRAMMER, FLORIAN/0000-0003-4121-776X; ALAMEH, MOHAMAD GABRIEL/0000-0002-5672-6930; JACQUET, ALAIN/0000-0002-0980-9741; PINE, MATTHEW/0000-0002-3493-021X; GAUDETTE, BRIAN/0000-0001-6627-3085; SITTPLANGKOON, CHUTAMATH/0000-0002-9962-1899; WILMORE, JOEL/0000-0002-2797-5604; BETTINI, EMILY/0000-0003-0424-2472; CANCRO, MICHAEL/0000-0002-8659-3227	50 HAMPSHIRE ST, FLOOR 5, CAMBRIDGE, MA 02139 USA	DEC 14	24	CAMBRIDGE	34852217		J	CELL PRESS	2021	KRAMMER, FLORIAN/H-3237-2019; ALAMEH, MOHAMAD GABRIEL/ABA-5345-2021; JACQUET, ALAIN/GQI-0546-2022	PARDI, N (通讯作者)，UNIV PENN, DEPT MED, PHILADELPHIA, PA 19104 USA.; LOCCI, M (通讯作者)，UNIV PENN, PERELMAN SCH MED, DEPT MICROBIOL, PHILADELPHIA, PA 19104 USA.
DEMUTH PC;MOON JJ;SUH H;HAMMOND PT;IRVINE DJ	DEMUTH, PETER C.;MOON, JAMES J.;SUH, HEIKYUNG;HAMMOND, PAULA T.;IRVINE, DARRELL J.	ABR??MOFF MD., 2004, BIOPHOTONICS INT, V11, P36, DOI DOI 10.1201/9781420005615.AX4;ADAMS S, 2008, J IMMUNOL, V181, P776, DOI 10.4049/JIMMUNOL.181.1.776;AKINC A, 2003, BIOCONJUGATE CHEM, V14, P979, DOI 10.1021/BC034067Y;AKIRA S, 2006, CELL, V124, P783, DOI 10.1016/J.CELL.2006.02.015;AUCAN C, 2000, INFECT IMMUN, V68, P1252, DOI 10.1128/IAI.68.3.1252-1258.2000;BABIUK S, 2000, J CONTROL RELEASE, V66,…	HERE WE INTRODUCE A NEW APPROACH FOR TRANSCUTANEOUS DRUG DELIVERY, USING MICRONEEDLES COATED WITH STABILIZED LIPID NANOCAPSULES, FOR DELIVERY OF A MODEL VACCINE FORMULATION. POLY(LACTIDE-CO-GLYCOLIDE) MICRONEEDLE ARRAYS WERE COATED WITH MULTILAYER FILMS VIA LAYER-BY-LAYER ASSEMBLY OF A BIODEGRADABLE CATIONIC POLY(BETA-AMINO ESTER) (PBAE) AND NEGATIVELY CHARGED INTERBILAYER-CROSS-LINKED MULTILAMEL…				8041	MIT, DEPT CHEM ENGN, CAMBRIDGE, MA 02139 USA.; MIT, DEPT BIOL ENGN, CAMBRIDGE, MA 02139 USA.; MIT, DEPT MAT SCI & ENGN, CAMBRIDGE, MA 02139 USA.; MIT, KOCH INST INTEGRAT CANC RES, CAMBRIDGE, MA 02139 USA.; MIT, INST SOLDIER NANOTECHNOL, CAMBRIDGE, MA 02139 USA.; RAGON INST MIT MGH & HARVARD, BOSTON, MA 02114 USA.; HOWARD HUGHES MED INST, INST SOLDIER NANOTECHNOL, CHEVY CHASE, MD 20815 USA.;	MASSACHUSETTS INSTITUTE OF TECHNOLOGY (MIT); MASSACHUSETTS INSTITUTE OF TECHNOLOGY (MIT); MASSACHUSETTS INSTITUTE OF TECHNOLOGY (MIT); MASSACHUSETTS INSTITUTE OF TECHNOLOGY (MIT); MASSACHUSETTS INSTITUTE OF TECHNOLOGY (MIT); HARVARD UNIVERSITY; MASSACHUSETTS INSTITUTE OF TECHNOLOGY (MIT); RAGON INSTITUTE; HOWARD HUGHES MEDICAL INSTITUTE						2023-11-04	LAYER-BY-LAYER; TRANSCUTANEOUS DELIVERY; MICRONEEDLES; VACCINE; POLYMER ASSEMBLY; BIODEGRADABLE	10.1021/nn302639r	ARTICLE			1936-086X	HAMMOND@MIT.EDU; DJIRVINE@MIT.EDU	8051		RAGON INSTITUTE OF MGH; RAGON INSTITUTE OF MIT; RAGON INSTITUTE OF HARVARD; NIH [AI095109]; MIT INSTITUTE FOR SOLDIER NANOTECHNOLOGY, ARMY RESEARCH OFFICE; DEPT. OF DEFENSE [W911NF-07-D-0004, W911NF-07-D-0004, T.O. 8]	THIS WORK WAS SUPPORTED IN PART BY THE RAGON INSTITUTE OF MGH, MIT, AND HARVARD, THE NIH (AI095109), THE MIT INSTITUTE FOR SOLDIER NANOTECHNOLOGY, ARMY RESEARCH OFFICE, AND THE DEPT. OF DEFENSE (W911NF-07-D-0004 AND W911NF-07-D-0004, T.O. 8). D.J.I. IS AN INVESTIGATOR OF THE HOWARD HUGHES MEDICAL INSTITUTE.	009QP				POLYELECTROLYTE MULTILAYERS; LANGERHANS CELLS; DNA VACCINATION; SKIN; FILMS; RESPONSES; ANTIGEN; NANOPARTICLES; IMMUNIZATION; LIPOSOMES	9	ACS NANO	ACS NANO	ENGLISH	53	GREEN ACCEPTED, GREEN PUBLISHED	MOON, JAMES J/0000-0003-2238-2372	1155 16TH ST, NW, WASHINGTON, DC 20036 USA	SEP	11	WASHINGTON	22920601		J	AMER CHEMICAL SOC	2012	MOON, JAMES J/ABE-4429-2021	HAMMOND, PT (通讯作者)，MIT, DEPT CHEM ENGN, 77 MASSACHUSETTS AVE, CAMBRIDGE, MA 02139 USA.
BORGES O;CORDEIRO-DA-SILVA A;ROMEIJN SG;AMIDI M;DE SOUSA A;BORCHARD G;JUNGINGER HE	BORGES, OLGA;CORDEIRO-DA-SILVA, ANABELA;ROMEIJN, STEFAN G.;AMIDI, MARYAM;DE SOUSA, ADRIANO;BORCHARD, GERRIT;JUNGINGER, HANS E.	AMIDI M, 2006, J CONTROL RELEASE, V111, P107, DOI 10.1016/J.JCONREL.2005.11.014;BEHRENS I, 2002, PHARMACEUT RES, V19, P1185, DOI 10.1023/A:1019854327540;BENESCH J, 2002, BIOMATERIALS, V23, P2561, DOI 10.1016/S0142-9612(01)00391-X;BERNKOP-SCHNÜRCH A, 2001, J CONTROL RELEASE, V71, P277, DOI 10.1016/S0168-3659(01)00227-9;BERTHOLD A, 1996, J CONTROL RELEASE, V39, P17, DOI 10.1016/0168-3659(95)00129-8…	THE DESIGN OF PARTICULATE VACCINE DELIVERY SYSTEMS, PARTICULARLY FOR MUCOSAL SURFACES, HAS BEEN A FOCUS OF INTEREST IN RECENT YEARS. IN THIS CONTEXT, WE HAVE PREVIOUSLY DESCRIBED THE DEVELOPMENT AND THE CHARACTERIZATION OF A NEW NANOSIZED DELIVERY SYSTEM, CONSISTING OF A MODEL ANTIGEN ADSORBED TO CHITOSAN PARTICLES AND COATED WITH SODIUM ALGINATE. IN THE PRESENT WORK THE OVALBUMIN RELEASE PROFILE…				348	UNIV COIMBRA, FAC PHARM, PHARMACEUT TECHNOL LAB, CTR PHARMACEUT STUDIES, P-3000295 COIMBRA, PORTUGAL.; UNIV PORTO, FAC PHARM, BIOCHEM LAB, P-4050047 OPORTO, PORTUGAL.; UNIV PORTO, IBMC, P-4050047 OPORTO, PORTUGAL.; LEIDEN AMSTERDAM CTR DRUG RES, DIV PHARMACEUT TECHNOL, NL-2300 RA LEIDEN, NETHERLANDS.; UNIV GENEVA, SCH PHARM GENEVA LAUSANNE, CH-1211 GENEVA 4, SWITZERLAND.; NARESUAN UNIV, FAC PHARM…	UNIVERSIDADE DE COIMBRA; UNIVERSIDADE DO PORTO; UNIVERSIDADE DO PORTO; LEIDEN UNIVERSITY - EXCL LUMC; LEIDEN UNIVERSITY; UNIVERSITY OF GENEVA; NARESUAN UNIVERSITY						2023-11-04	COATED NANOPARTICLES; CHITOSAN; SODIUM ALGINATE; PEYER'S PATCHES; CYTOTOXICITY	10.1016/j.jconrel.2006.06.011	ARTICLE			1873-4995	OLGA@CI.UC.PT	358				093OO				PREDNISOLONE SODIUM-PHOSPHATE; IN-VIVO UPTAKE; MOLECULAR-WEIGHT; DELIVERY; MODEL; CELL; MICROPARTICLES; MICROSPHERES; VITRO; BIOCOMPATIBILITY	3	J CONTROL RELEASE	J. CONTROL. RELEASE	ENGLISH	51	GREEN PUBLISHED	CORDEIRO-DA-SILVA, ANABELA/0000-0003-2392-6087; BORGES, OLGA/0000-0002-2215-5121	RADARWEG 29, 1043 NX AMSTERDAM, NETHERLANDS	SEP 12	11	AMSTERDAM	16905219		J	ELSEVIER	2006	BORGES, OLGA/AAX-6591-2020; BORCHARD, GERRIT/A-2316-2010; LIMA, MARTA T/C-7042-2009; CORDEIRO-DA-SILVA, ANABELA/J-7807-2013	BORGES, O (通讯作者)，UNIV COIMBRA, FAC PHARM, PHARMACEUT TECHNOL LAB, CTR PHARMACEUT STUDIES, RUA DO NORTE, P-3000295 COIMBRA, PORTUGAL.
CHONG CSW;CAO M;WONG WW;FISCHER KP;ADDISON WR;KWON GS;TYRRELL DL;SAMUEL J	CHONG, CSW;CAO, M;WONG, WW;FISCHER, KP;ADDISON, WR;KWON, GS;TYRRELL, DL;SAMUEL, J	AGRAWAL S, 2003, J IMMUNOL, V171, P4984, DOI 10.4049/JIMMUNOL.171.10.4984;AKIRA S, 2001, NAT IMMUNOL, V2, P675, DOI 10.1038/90609;ALONSO MJ, 1993, PHARMACEUT RES, V10, P945, DOI 10.1023/A:1018942118148;AUDRAN R, 2003, VACCINE, V21, P1250, DOI 10.1016/S0264-410X(02)00521-2;BALDRIDGE JR, 2004, EXPERT OPIN BIOL TH, V4, P1129, DOI 10.1517/14712598.4.7.1129;BALDRIDGE JR, 1999, METHODS, V19, P103, DOI …	CURRENTLY, THERE IS A NEED FOR THERAPEUTIC VACCINES THAT ARE EFFECTIVE IN INDUCING ROBUST T HELPER TYPE 1 (TH1) IMMUNE RESPONSES CAPABLE OF MEDIATING VIRAL CLEARANCE IN CHRONIC HEPATITIS B INFECTION. HEPATITIS B THERAPEUTIC VACCINES WERE DESIGNED AND FORMULATED BY LOADING THE HEPATITIS B CORE ANTIGEN (HBCAG) INTO POLY(D,L-LACTIC-ACID-CO-GLYCOLIC ACID) (PLGA) NANOPARTICLES WITH OR WITHOUT MONOPHOS…				85	UNIV ALBERTA, FAC PHARM & PHARMACEUT SCI, EDMONTON, AB T6G 2N8, CANADA.; UNIV ALBERTA, FAC MED & DENT, EDMONTON, AB T6G 2S2, CANADA.; UNIV WISCONSIN, SCH PHARM, MADISON, WI 53705 USA.;	UNIVERSITY OF ALBERTA; UNIVERSITY OF ALBERTA; UNIVERSITY OF WISCONSIN SYSTEM; UNIVERSITY OF WISCONSIN MADISON						2023-11-04	HEPATITIS B; NANOPARTICLES; PLGA; MONOPHOSPHORYL LIPID A; VACCINES	10.1016/j.jconrel.2004.09.014	ARTICLE			1873-4995	JSAMUEL@PHARMACY.UALBERTA.CA	99				892CR				MONOPHOSPHORYL-LIPID-A; RECOMBINANT HIV PROTEIN; MACROPHAGES IN-VITRO; DENDRITIC CELLS; BIODEGRADABLE MICROPARTICLES; IMMUNOLOGICAL EVALUATION; THERAPEUTIC VACCINATION; ACID) MICROSPHERES; DNA VACCINE; INFECTION	1	J CONTROL RELEASE	J. CONTROL. RELEASE	ENGLISH	70		, GLEN/0000-0002-4798-652X	PO BOX 211, 1000 AE AMSTERDAM, NETHERLANDS	JAN 20	15	AMSTERDAM	15653136		J	ELSEVIER SCIENCE BV	2005	KWON, GLEN S/A-1919-2014	SAMUEL, J (通讯作者)，UNIV ALBERTA, FAC PHARM & PHARMACEUT SCI, DENT PHARM BLDG,3118 EDMONTON, EDMONTON, AB T6G 2N8, CANADA.
BIVAS-BENITA M;VAN MEIJGAARDEN KE;FRANKEN KLMC;JUNGINGER HE;BORCHARD G;OTTENHOFF THM;GELUK A	BIVAS-BENITA, M;VAN MEIJGAARDEN, KE;FRANKEN, KLMC;JUNGINGER, HE;BORCHARD, G;OTTENHOFF, THM;GELUK, A	BACON A, 2000, INFECT IMMUN, V68, P5764, DOI 10.1128/IAI.68.10.5764-5770.2000;BIVAS-BENITA M, 2003, INT J PHARM, V266, P17, DOI 10.1016/S0378-5173(03)00377-6;BORCHARD G, 1996, J CONTROL RELEASE, V39, P131, DOI 10.1016/0168-3659(95)00146-8;BORCHARD G, 2001, ADV DRUG DELIVER REV, V52, P145, DOI 10.1016/S0169-409X(01)00198-3;BROWN RH, 1999, J APPL PHYSIOL, V87, P2362, DOI 10.1152/JAPPL.1999.87.6.236…	IN THIS STUDY, WE USED AN HLA-A2 TRANSGENIC MOUSE MODEL TO INVESTIGATE THE EFFECTS OF PULMONARY DELIVERY OF A NEW DNA PLASMID ENCODING EIGHT HLA-A*0201-RESTRICTED T-CELL EPITOPES FROM MYCOBACTERIUM TUBERCULOSIS FORMULATED IN CHITOSAN NANOPARTICLES. IT WAS SHOWN THAT THE CHITOSAN-DNA FORMULATION WAS ABLE TO INDUCE THE MATURATION OF DENDRITIC CELLS (DCS) WHILE CHITOSAN SOLUTION ALONE COULD NOT, IND…				1609	LEIDEN AMSTERDAM CTR DRUG RES, DIV PHARMACEUT TECHNOL, NL-2300 RA LEIDEN, NETHERLANDS.; LEIDEN UNIV, CTR MED, DEPT IMMUNOHEMATOL & BLOOD TRANSFUS, NL-2300 RC LEIDEN, NETHERLANDS.;	LEIDEN UNIVERSITY - EXCL LUMC; LEIDEN UNIVERSITY; LEIDEN UNIVERSITY; LEIDEN UNIVERSITY - EXCL LUMC						2023-11-04	PULMONARY DNA VACCINATION; CHITOSAN NANOPARTICLES; MYCOBACTERIUM TUBERCULOSIS; HLA-A2*0201	10.1016/j.vaccine.2003.09.044	ARTICLE			1873-2518	M.BIVAS@LACDR.LEIDENUNIV.NL	1615				817BI				GENE DELIVERY; IN-VITRO; BOVIS BCG; MICE; IDENTIFICATION; PROTECTION; STIMULATION; NANOSPHERES; INTRANASAL; RESPONSES	13-14	VACCINE	VACCINE	ENGLISH	34		FRANKEN, KEES/0000-0002-4747-6060; GELUK, ANNEMIEKE/0000-0001-8555-2872	THE BOULEVARD, LANGFORD LANE, KIDLINGTON, OXFORD OX5 1GB, OXON, ENGLAND	APR 16	7	OXFORD	15068842		J	ELSEVIER SCI LTD	2004	BORCHARD, GERRIT/A-2316-2010; FRANKEN, KEES/ABA-7095-2021	BIVAS-BENITA, M (通讯作者)，LEIDEN AMSTERDAM CTR DRUG RES, DIV PHARMACEUT TECHNOL, POB 9502, NL-2300 RA LEIDEN, NETHERLANDS.
WALLS AC;FIALA B;SCHÄFER A;WRENN S;PHAM MN;MURPHY M;TSE LV;SHEHATA L;O'CONNOR MA;CHEN CB;NAVARRO MJ;MIRANDA MC;PETTIE D;RAVICHANDRAN R;KRAFT JC;OGOHARA C;PALSER A;CHALK S;LEE EC;GUERRIERO K;KEPL E;CHOW CM;SYDEMAN C;HODGE EA;BROWN B;FULLER JT;DINNON KH;GRALINSKI LE;LEIST SR;GULLY KL;LEWIS TB;GUTTMAN M;CHU HLY;LEE KK;FULLER DH;BARIC RS;KELLAM P;CARTER L;PEPPER M;SHEAHAN TP;VEESLER D;KING NP	WALLS, ALEXANDRA C.;FIALA, BROOKE;SCHAFER, ALEXANDRA;WRENN, SAMUEL;PHAM, MINH N.;MURPHY, MICHAEL;TSE, LONGPING, V;SHEHATA, LAILA;O'CONNOR, MEGAN A.;CHEN, CHENGBO;NAVARRO, MARY JANE;MIRANDA, MARCOS C.;PETTIE, DELEAH;RAVICHANDRAN, RASHMI;KRAFT, JOHN C.;OGOHARA, CASSANDRA;PALSER, ANNE;CHALK, SARA;LEE, E-CHIANG;GUERRIERO, KATHRYN;KEPL, ELIZABETH;CHOW, CAMERON M.;SYDEMAN, CLAIRE;HODGE, EDGAR A.;BROWN,…	ALSOUSSI WB, 2020, J IMMUNOL, V205, P915, DOI 10.4049/JIMMUNOL.2000583;ANONYMOUS, 2020, NATURE, DOI DOI 10.1038/S41586-020-2012-7;ANTHONY SJ, 2017, MBIO, V8, DOI 10.1128/MBIO.00373-17, 10.1128/MBIO.00373-17;ANYWAINE Z, 2019, J INFECT DIS, V220, P46, DOI 10.1093/INFDIS/JIZ070;BALE JB, 2016, SCIENCE, V353, P389, DOI 10.1126/SCIENCE.AAF8818;BARNES CO, 2020, CELL, V182, P828, DOI 10.1016/J.CELL.2020.…	A SAFE, EFFECTIVE, AND SCALABLE VACCINE IS NEEDED TO HALT THE ONGOING SARS-COV-2 PANDEMIC. WE DESCRIBE THE STRUCTURE-BASED DESIGN OF SELF-ASSEMBLING PROTEIN NANOPARTICLE IMMUNOGENS THAT ELICIT POTENT AND PROTECTIVE ANTIBODY RESPONSES AGAINST SARS-COV-2 IN MICE. THE NANOPARTICLE VACCINES DISPLAY 60 SARS-COV-2 SPIKE RECEPTOR-BINDING DOMAINS (RBDS) IN A HIGHLY IMMUNOGENIC ARRAY AND INDUCE NEUTRALIZI…				1367	UNIV WASHINGTON, DEPT BIOCHEM, SEATTLE, WA 98195 USA.; UNIV WASHINGTON, INST PROT DESIGN, SEATTLE, WA 98195 USA.; UNIV N CAROLINA, DEPT EPIDEMIOL, CHAPEL HILL, NC 27514 USA.; UNIV WASHINGTON, DEPT IMMUNOL, SEATTLE, WA 98109 USA.; UNIV WASHINGTON, DEPT MICROBIOL, SEATTLE, WA 98109 USA.; WASHINGTON NATL PRIMATE RES CTR, SEATTLE, WA 98121 USA.; UNIV WASHINGTON, DEPT MED CHEM, SEATTLE, WA 98195 USA.;…	UNIVERSITY OF WASHINGTON; UNIVERSITY OF WASHINGTON SEATTLE; UNIVERSITY OF WASHINGTON; UNIVERSITY OF WASHINGTON SEATTLE; UNIVERSITY OF NORTH CAROLINA; UNIVERSITY OF NORTH CAROLINA CHAPEL HILL; UNIVERSITY OF WASHINGTON; UNIVERSITY OF WASHINGTON SEATTLE; UNIVERSITY OF WASHINGTON; UNIVERSITY OF WASHINGTON SEATTLE; UNIVERSITY OF WASHINGTON; UNIVERSITY OF WASHINGTON SEATTLE; UNIVERSITY OF WASHINGTON; U…						2023-11-04		10.1016/j.cell.2020.10.043	ARTICLE			1097-4172	DVEESLER@UW.EDU; NEIL@IPD.UW.EDU	+		BILL & MELINDA GATES FOUNDATION [OPP1156262, OPP1126258, OPP1159947]; DEFENSE THREAT REDUCTION AGENCY [HDTRA1-18-1-0001]; NATIONAL INSTITUTE OF GENERAL MEDICAL SCIENCES [R01GM120553, R01GM099989]; NATIONAL INSTITUTE OF ALLERGY AND INFECTIOUS DISEASES [DP1AI158186, HHSN272201700059C, 3U01AI42001-02S1]; PEW BIOMEDICAL SCHOLARS AWARD; OD/NIH HHS/UNITED STATES [P51 OD010425]; BURROUGHS WELLCOME FUND;…	THE AUTHORS GRATEFULLY ACKNOWLEDGE CAITLIN WOLF, NAOMI WILCOX, AND DENISE MCCULLOCH FOR PROVIDING HUMAN CONVALESCENT SERUM SAMPLES; ADAM DINGENS AND JESSE BLOOM FOR FACILITATING ACQUISITION OF CONVALESCENT HUMAN SERUM SAMPLES AND FOR COMMENTS ON THE MANUSCRIPT; MAGGIE AHLRICHS FOR ASSISTANCE WITH PROTEIN PRODUCTION; KARLA-LUISE HERPOLDT FOR ASSISTANCE AND GUIDANCE WITH DATA ANALYSIS; AND RATIKA K…	OW9ND				HUMAN MONOCLONAL-ANTIBODY; CONFORMATIONAL-CHANGES; SPIKE PROTEIN; RECEPTOR; CORONAVIRUSES; MERS; MUTATIONS; ACE2	5	CELL	CELL	ENGLISH	106	GREEN PUBLISHED, GREEN SUBMITTED, HYBRID	SHEAHAN, TIMOTHY/0000-0001-9181-2183	50 HAMPSHIRE ST, FLOOR 5, CAMBRIDGE, MA 02139 USA	NOV 25	33	CAMBRIDGE			J	CELL PRESS	2020	VEESLER, DAVID/HCH-3986-2022; SHEAHAN, TIMOTHY/J-8201-2019	VEESLER, D; KING, NP (通讯作者)，UNIV WASHINGTON, DEPT BIOCHEM, SEATTLE, WA 98195 USA.; KING, NP (通讯作者)，UNIV WASHINGTON, INST PROT DESIGN, SEATTLE, WA 98195 USA.
SHAH MAA;HE NY;LI ZY;ALI ZS;ZHANG LM	SHAH, MUHAMMAD ALI A.;HE, NONGYUE;LI, ZHIYANG;ALI, ZEESHAN;ZHANG, LIMING	ABUBAKAR I, 2007, HEALTH TECHNOL ASSES, V11, P1;ALI ZS, 2013, J NANOSCI NANOTECHNO, V13, P40, DOI 10.1166/JNN.2013.6705;ALI Z, 2012, J NANOSCI NANOTECHNO, V12, P8241, DOI 10.1166/JNN.2012.6692;ANONYMOUS, 2013, J GREEN SCI TECHNOL;ANONYMOUS, 2005, POLYM GENE DELIVERY;ANONYMOUS, 2013, J BIONANOSCI, DOI 10.1166/JBNS.2013.1162, DOI 10.1166/JBNS.2013.1162;ARNON R, 2000, IMMUNOLOGY, V101, P555, DOI 10.…	NANOTECHNOLOGY IS THE DEVELOPMENT OF ENGINEERED DEVICES OR MATERIALS AT THE MICRO MOLECULAR LEVEL IN THE NANOMETER RANGE. THE PROPERTIES OF NANOPARTICLES THAT THESE COULD BE DESIGNED, MANUFACTURED AND INTRODUCED INTO THE HUMAN BODY, HAVE LED TO ITS APPLICATION IN VARIOUS FIELDS OF MEDICINE. THEY ARE BEING USED FOR CONSTRUCTION OF DIAGNOSTIC DEVICES, CONTRAST AGENTS, ANALYTICAL TOOLS, PHYSICAL THE…				2332	SOUTHEAST UNIV, SCH BIOL SCI & MED ENGN, STATE KEY LAB BIOELECT, NANJING 210096, JIANGSU, PEOPLES R CHINA.; ARID AGR UNIV, DEPT PATHOBIOL, RAWALPINDI 54000, PAKISTAN.; HUNAN UNIV TECHNOL, HUNAN KEY LAB GREEN PACKAGING & APPLICAT BIOL NAN, ZHUZHOU 412007, PEOPLES R CHINA.;	SOUTHEAST UNIVERSITY - CHINA; ARID AGRICULTURE UNIVERSITY; HUNAN UNIVERSITY OF TECHNOLOGY						2023-11-04	NANOPARTICLES; DNA VACCINE; DRUG DELIVERY	10.1166/jbn.2014.1981	REVIEW			1550-7041	NYHE1958@163.COM	2349		NATIONAL KEY PROGRAM FOR DEVELOPING BASIC RESEARCH OF CHINA [2010CB933903, 2014CB744501]; NATIONAL KEY SPECIAL PROGRAM OF SCIENCE AND TECHNOLOGY INFRASTRUCTURE PROGRAM [2013ZX10004103-002]; NSFC [61271056, 61201033]; CHINA POSTDOCTORAL SCIENCE FOUNDATION [2013M531253]; SOUTHEAST UNIVERSITY, NANJING [3207034601]; ECONOMICAL FOREST CULTIVATION AND UTILIZATION OF COLLABORATIVE INNOVATION CENTER IN H…	THIS RESEARCH WAS FINANCIALLY SUPPORTED BY THE NATIONAL KEY PROGRAM FOR DEVELOPING BASIC RESEARCH OF CHINA (2010CB933903 AND 2014CB744501), THE NATIONAL KEY SPECIAL PROGRAM OF SCIENCE AND TECHNOLOGY INFRASTRUCTURE PROGRAM (2013ZX10004103-002), NSFC (61271056 AND 61201033), THE CHINA POSTDOCTORAL SCIENCE FOUNDATION (2013M531253), SOUTHEAST UNIVERSITY, NANJING (3207034601) AND THE ECONOMICAL FOREST…	AL9AC				SOLID LIPID NANOPARTICLES; IN-VITRO SELECTION; IRON-OXIDE NANOPARTICLES; ORAL GENE DELIVERY; BIODEGRADABLE POLYMERIC NANOPARTICLES; CALCIUM-PHOSPHATE NANOPARTICLES; MODIFIED MAGNETIC NANOPARTICLES; SARS CORONA VIRUS; CD4(+) T-CELL; DRUG-DELIVERY	9	J BIOMED NANOTECHNOL	J. BIOMED. NANOTECHNOL.	ENGLISH	298		LI, ZHIYANG/0000-0002-4970-8494	26650 THE OLD RD, STE 208, VALENCIA, CA 91381-0751 USA	SEP	18	VALENCIA	25992460		J	AMER SCIENTIFIC PUBLISHERS	2014	李, 智/HSG-3507-2023; 李, 智洋/AAH-3884-2021	HE, NY (通讯作者)，SOUTHEAST UNIV, SCH BIOL SCI & MED ENGN, STATE KEY LAB BIOELECT, NANJING 210096, JIANGSU, PEOPLES R CHINA.
LI AV;MOON JJ;ABRAHAM W;SUH HY;ELKHADER J;SEIDMAN MA;YEN MM;IM EJ;FOLEY MH;BAROUCH DH;IRVINE DJ	LI, ADRIENNE V.;MOON, JAMES J.;ABRAHAM, WUHBET;SUH, HEIKYUNG;ELKHADER, JAMAL;SEIDMAN, MICHAEL A.;YEN, MINMIN;IM, EUNG-JUN;FOLEY, MARIA H.;BAROUCH, DAN H.;IRVINE, DARRELL J.	ADAMS M, 2003, VACCINE, V21, P787, DOI 10.1016/S0264-410X(02)00599-6;ALEXANDER J, 1994, IMMUNITY, V1, P751, DOI 10.1016/S1074-7613(94)80017-0;BALLESTER M, 2011, VACCINE, V29, P6959, DOI 10.1016/J.VACCINE.2011.07.039;BAROUCH DH, 2004, J IMMUNOL, V172, P6290, DOI 10.4049/JIMMUNOL.172.10.6290;BELYAKOV IM, 1998, P NATL ACAD SCI USA, V95, P1709, DOI 10.1073/PNAS.95.4.1709;BIVAS-BENITA M, 2010, J VIROL…	MANY PATHOGENS INFILTRATE THE BODY AND INITIATE INFECTION VIA MUCOSAL SURFACES. HENCE, ELICITING CELLULAR IMMUNE RESPONSES AT MUCOSAL PORTALS OF ENTRY IS OF GREAT INTEREST FOR VACCINE DEVELOPMENT AGAINST MUCOSAL PATHOGENS. WE DESCRIBE A PULMONARY VACCINATION STRATEGY COMBINING TOLL-LIKE RECEPTOR (TLR) AGONISTS WITH ANTIGEN-CARRYING LIPID NANOCAPSULES [INTERBILAYER-CROSSLINKED MULTILAMELLAR VESICL…	204RA130				MIT, DEPT BIOL ENGN, CAMBRIDGE, MA 02139 USA.; MIT, KOCH INST INTEGRAT CANC RES, CAMBRIDGE, MA 02139 USA.; MIT, DEPT MAT SCI & ENGN, CAMBRIDGE, MA 02139 USA.; UNIV MICHIGAN, DEPT PHARMACEUT SCI, ANN ARBOR, MI 48109 USA.; HOWARD HUGHES MED INST, CHEVY CHASE, MD 20815 USA.; HARVARD UNIV, SCH MED, BRIGHAM & WOMENS HOSP, DEPT PATHOL & LAB MED, BOSTON, MA 02115 USA.; MIT & HARVARD, RAGON INST MGH, BOS…	MASSACHUSETTS INSTITUTE OF TECHNOLOGY (MIT); MASSACHUSETTS INSTITUTE OF TECHNOLOGY (MIT); MASSACHUSETTS INSTITUTE OF TECHNOLOGY (MIT); UNIVERSITY OF MICHIGAN SYSTEM; UNIVERSITY OF MICHIGAN; HOWARD HUGHES MEDICAL INSTITUTE; HARVARD UNIVERSITY; HARVARD MEDICAL SCHOOL; BRIGHAM & WOMEN'S HOSPITAL; HARVARD UNIVERSITY; MASSACHUSETTS INSTITUTE OF TECHNOLOGY (MIT); RAGON INSTITUTE; HARVARD UNIVERSITY; BE…						2023-11-04		10.1126/scitranslmed.3006516	ARTICLE			1946-6242	DJIRVINE@MIT.EDU			KOCH INSTITUTE SUPPORT (CORE) GRANT FROM THE NATIONAL CANCER INSTITUTE [P30-CA14051]; RAGON INSTITUTE OF MGH; MIT; HARVARD; GATES FOUNDATION; DEPARTMENT OF DEFENSE [W911NF-07-D-0004]; NIH [AI095109]	THIS WORK WAS SUPPORTED IN PART BY THE KOCH INSTITUTE SUPPORT (CORE) GRANT P30-CA14051 FROM THE NATIONAL CANCER INSTITUTE; THE RAGON INSTITUTE OF MGH, MIT, AND HARVARD; THE GATES FOUNDATION; THE DEPARTMENT OF DEFENSE (CONTRACT W911NF-07-D-0004); AND THE NIH (AI095109). AL11 MHC-I TETRAMER WAS OBTAINED THROUGH THE NIH TETRAMER FACILITY. D.J.I. IS AN INVESTIGATOR OF THE HOWARD HUGHES MEDICAL INSTIT…	224TE				SELECTIVE EXPRESSION; IMMUNIZATION; RESPONSES; VIRUS; PROTECTION; INFLUENZA; DELIVERY; ANTIGEN; INFECTION; VACCINES	204	SCI TRANSL MED	SCI. TRANSL. MED.	ENGLISH	41	GREEN PUBLISHED, GREEN ACCEPTED	SEIDMAN, MICHAEL/0000-0002-9594-827X; MOON, JAMES/0000-0001-8071-1491; BAROUCH, DAN H./0000-0001-5127-4659; MOON, JAMES C/0000-0001-8071-1491; MOON, JAMES/0000-0003-2238-2372; ELKHADER, JAMAL/0000-0003-4138-3485	1200 NEW YORK AVE, NW, WASHINGTON, DC 20005 USA	SEP 25	11	WASHINGTON	24068737		J	AMER ASSOC ADVANCEMENT SCIENCE	2013	SEIDMAN, MICHAEL/J-4731-2019; MOON, JAMES/AAA-9905-2020; BAROUCH, DAN H./Y-3918-2019; MOON, JAMES C/F-1031-2014	LI, AV (通讯作者)，MIT, DEPT BIOL ENGN, 77 MASSACHUSETTS AVE, CAMBRIDGE, MA 02139 USA.
LELEUX J;ROY K	LELEUX, JARDIN;ROY, KRISHNENDU	ACKERMAN ME, 2012, ANNU REV MED, V63, P113, DOI 10.1146/ANNUREV-MED-050310-085221;ADA G, 2001, NEW ENGL J MED, V345, P1042, DOI 10.1056/NEJMRA011223;AHIRE VJ, 2007, DRUG DEV IND PHARM, V33, P1112, DOI 10.1080/03639040701377847;AKAGI T, 2007, BIOMATERIALS, V28, P3427, DOI 10.1016/J.BIOMATERIALS.2007.04.023;AKIRA S, 2001, NAT IMMUNOL, V2, P675, DOI 10.1038/90609;AKIRA S, 2011, PHILOS T R SOC B, V36…	THE DEVELOPMENT AND WIDESPREAD APPLICATION OF VACCINES HAS BEEN ONE OF THE MOST SIGNIFICANT ACHIEVEMENTS OF MODERN MEDICINE. VACCINES HAVE NOT ONLY BEEN INSTRUMENTAL IN CONTROLLING AND EVEN ELIMINATING LIFE-THREATENING DISEASES LIKE POLIO, MEASLES, DIPHTHERIA, ETC., BUT HAVE ALSO BEEN IMMENSELY POWERFUL IN ENHANCING THE WORLDWIDE OUTLOOK OF PUBLIC HEALTH OVER THE PAST CENTURY. DESPITE THESE SUCCE…				72	UNIV TEXAS AUSTIN, DEPT BIOMED ENGN, AUSTIN, TX 78712 USA.; UNIV TEXAS AUSTIN, DEPT BIOMED ENGN, COCKRELL FAMILY CHAIR ENGN EXCELLENCE, AUSTIN, TX 78712 USA.;	UNIVERSITY OF TEXAS SYSTEM; UNIVERSITY OF TEXAS AUSTIN; UNIVERSITY OF TEXAS SYSTEM; UNIVERSITY OF TEXAS AUSTIN						2023-11-04		10.1002/adhm.201200268	REVIEW			2192-2659	KROY@MAIL.UTEXAS.EDU	94				092LC				TOLL-LIKE RECEPTORS; ENHANCED IMMUNE-RESPONSE; PATTERN-RECOGNITION RECEPTORS; HUMAN DENDRITIC CELLS; NF-KAPPA-B; PARTICLE-SIZE; IN-VITRO; INNATE IMMUNITY; CHITOSAN NANOPARTICLES; DRUG-DELIVERY	1	ADV HEALTHC MATER	ADV. HEALTHC. MATER.	ENGLISH	218			111 RIVER ST, HOBOKEN 07030-5774, NJ USA	JAN	23	HOBOKEN	23225517		J	WILEY	2013		ROY, K (通讯作者)，UNIV TEXAS AUSTIN, DEPT BIOMED ENGN, COCKRELL FAMILY CHAIR ENGN EXCELLENCE, BME 5-202B,C0800,1 UNIV STN, AUSTIN, TX 78712 USA.
NDEUPEN S;QIN Z;JACOBSEN S;BOUTEAU A;ESTANBOULI H;IGYÁRTÓ BZ	NDEUPEN, SONIA;QIN, ZHEN;JACOBSEN, SONYA;BOUTEAU, AURELIE;ESTANBOULI, HENRI;IGYARTO, BOTOND Z.	ABU MOUCH S, 2021, VACCINE, V39, P3790, DOI 10.1016/J.VACCINE.2021.05.087;ACHIRON A, 2021, MULT SCLER J, V27, P864, DOI 10.1177/13524585211003476;ALAMEH MG, 2022, CURR TOP MICROBIOL, V437, P111, DOI 10.1007/82_2020_202;AWASTHI S, 2019, SCI IMMUNOL, V4, DOI 10.1126/SCIIMMUNOL.AAW7083;BERNASCONI V, 2021, MUCOSAL IMMUNOL, V14, P523, DOI 10.1038/S41385-020-0334-2;BLUMENTHAL KG, 2021, NEW ENGL J MED, …	VACCINES BASED ON MRNA-CONTAINING LIPID NANOPARTICLES (LNPS) ARE A PROMISING NEW PLATFORM USED BY TWO LEADING VACCINES AGAINST COVID-19. CLINICAL TRIALS AND ONGOING VACCINATIONS PRESENT WITH VARYING DEGREES OF PROTECTION LEVELS AND SIDE EFFECTS. HOWEVER, THE DRIVERS OF THE REPORTED SIDE EFFECTS REMAIN POORLY DEFINED. HERE WE PRESENT EVIDENCE THAT ACUITAS' LNPS USED IN PRECLINICAL NUCLEOSIDE-MODIF…	103479				THOMAS JEFFERSON UNIV, DEPT MICROBIOL & IMMUNOL, PHILADELPHIA, PA 19107 USA.;	JEFFERSON UNIVERSITY						2023-11-04		10.1016/j.isci.2021.103479	ARTICLE			2589-0042	BOTOND.IGYARTO@JEFFERSON.EDU			[R01AI146420]	THIS WORK WAS SUPPORTED BY DEPARTMENTAL START-UP FUNDS AND BY R01AI146420 TO B.Z.I. WE THANK THE FOLLOWING CORE FACILITIES FOR THEIR HELP AND ASSISTANCE: GENOMIC, PROTEOMICS, FLOW CYTOMETRY, AND THE IMAG-ING CORE. SPECIAL THANK YOU FOR THE CONSTRUCTIVE COMMENTS RECEIVED ONLINE. FIGURES WERE GENERATED USING BIORENDER.	YD3CU	Y		N	ACTIVATION-RELATED PSEUDOALLERGY; CATIONIC LIPIDS; DENDRITIC CELLS; DELIVERY; LIPOSOMES; TOXICITY; ANTIGEN; INNATE; PROTECTION; PARTICLES	12	ISCIENCE	ISCIENCE	ENGLISH	82	GREEN PUBLISHED, GOLD, GREEN SUBMITTED	IGYARTO, BOTOND/0000-0002-9770-800X; BOUTEAU, AURELIE/0000-0003-0186-8816	50 HAMPSHIRE ST, FLOOR 5, CAMBRIDGE, MA 02139 USA	DEC 17	16	CAMBRIDGE	34841223		J	CELL PRESS	2021		IGYÁRTÓ, BZ (通讯作者)，THOMAS JEFFERSON UNIV, DEPT MICROBIOL & IMMUNOL, PHILADELPHIA, PA 19107 USA.
SAYIN B;SOMAVARAPU S;LI XW;THANOU M;SESARDIC D;ALPAR HO;SENEL S	SAYIN, B.;SOMAVARAPU, S.;LI, X. W.;THANOU, M.;SESARDIC, D.;ALPAR, H. O.;SENEL, S.	ABBAS AK, 1996, NATURE, V383, P787, DOI 10.1038/383787A0;ALPAR HO, 2004, J DRUG TARGET, V11, P459, DOI 10.1080/10611860410001683013;AMIDI M, 2006, J CONTROL RELEASE, V111, P107, DOI 10.1016/J.JCONREL.2005.11.014;AMIDI M, 2007, VACCINE, V25, P144, DOI 10.1016/J.VACCINE.2006.06.086;BAUDNER BC, 2005, J DRUG TARGET, V13, P489, DOI 10.1080/10611860500353195;BAUDNER BC, 2003, VACCINE, V21, P3837, DOI 1…	MUCOSAL APPLICATION OF A VACCINE CAN EFFECTIVELY INDUCE BOTH SYSTEMIC AND MUCOSAL IMMUNE RESPONSES. IN GENERAL, MUCOSAL APPLICATIONS OF ANTIGENS RESULT IN POOR IMMUNE RESPONSES. THEREFORE, ADJUVANT/DELIVERY SYSTEMS ARE REQUIRED TO ENHANCE THE IMMUNE RESPONSE. CHITOSAN IS A CATIONIC BIOPOLYMER WHICH EXERTS ADVANTAGES AS A VACCINE CARRIER DUE TO ITS IMMUNE STIMULATING ACTIVITY AND BIOADHESIVE PROPE…				139	HACETTEPE UNIV, FAC PHARM, DEPT PHARMACEUT TECHNOL, TR-06100 ANKARA, TURKEY.; UNIV LONDON, SCH PHARM, LONDON WC1N 1AX, ENGLAND.; UNIV LONDON IMPERIAL COLL SCI TECHNOL & MED, GENET THERAPIES CTR, DEPT CHEM, LONDON SW7 2AZ, ENGLAND.; NATL INST BIOL STAND & CONTROLS, DIV BACTERIOL, POTTERS BAR EN6 3QG, HERTS, ENGLAND.;	HACETTEPE UNIVERSITY; UNIVERSITY OF LONDON; UNIVERSITY COLLEGE LONDON; UNIVERSITY OF LONDON SCHOOL OF PHARMACY; IMPERIAL COLLEGE LONDON; NATIONAL INSTITUTE FOR BIOLOGICAL STANDARDS & CONTROL						2023-11-04	MUCOSAL IMMUNISATION; NANOPARTICLES; CHITOSAN DERIVATIVES; TETANUS TOXOID; N-TRIMETHYL CHITOSAN; MONO-N-CARBOXYMETHYL CHITOSAN; NASAL VACCINATION	10.1016/j.ijpharm.2008.06.029	ARTICLE			1873-3476	SSENEL@HACETTEPE.EDU.TR	148		BRITISH COUNCIL, TURKEY-SCIENTIFIC PARTNERSHIP PROGRAM	THIS STUDY WAS SUPPORTED BY THE BRITISH COUNCIL, TURKEY-SCIENTIFIC PARTNERSHIP PROGRAM.	366KC				INTRANASAL IMMUNIZATION; IMMUNE-RESPONSES; IN-VITRO; MUCOSAL IMMUNIZATION; DIPHTHERIA-TOXIN; MOLECULAR-WEIGHT; NASAL DELIVERY; TH2 RESPONSES; M-CELLS; MICROPARTICLES	1-2	INT J PHARMACEUT	INT. J. PHARM.	ENGLISH	50		THANOU, MAYA/0000-0002-7038-0323	PO BOX 211, 1000 AE AMSTERDAM, NETHERLANDS	NOV 3	10	AMSTERDAM	18662762		J	ELSEVIER SCIENCE BV	2008	SENEL, SEVDA -/A-4700-2012; THANOU, MAYA/D-7526-2014	SENEL, S (通讯作者)，HACETTEPE UNIV, FAC PHARM, DEPT PHARMACEUT TECHNOL, TR-06100 ANKARA, TURKEY.
TIAN Y;WANG HM;LIU Y;MAO LN;CHEN WW;ZHU ZN;LIU WW;ZHENG WF;ZHAO YY;KONG DL;YANG ZM;ZHANG W;SHAO YM;JIANG XY	TIAN, YUE;WANG, HUAIMIN;LIU, YE;MAO, LINA;CHEN, WENWEN;ZHU, ZHENING;LIU, WENWEN;ZHENG, WENFU;ZHAO, YUYUN;KONG, DELING;YANG, ZHIMOU;ZHANG, WEI;SHAO, YIMING;JIANG, XINGYU	AIDA T, 2012, SCIENCE, V335, P813, DOI 10.1126/SCIENCE.1205962;ALDINUCCI A, 2013, NANO LETT, V13, P6098, DOI 10.1021/NL403396E;ANDO S, 1999, J PHARM SCI, V88, P126, DOI 10.1021/JS9801687;ANONYMOUS, 2010, IRANIAN J EPIDEMIOL;ANONYMOUS, 2012, ANGEW CHEM-GER EDIT, DOI 10.1002/ANGE.201108612, DOI 10.1002/ANGE.201108612;BALDINI L, 2007, CHEM SOC REV, V36, P254, DOI 10.1039/B603082N;BELLAN LM, 2006, NA…	THIS REPORT SHOWS THAT A NANOVECTOR COMPOSED OF PEPTIDE-BASED NANOFIBROUS HYDROGEL CAN CONDENSE DNA TO RESULT IN STRONG IMMUNE RESPONSES AGAINST HIV. THIS NANOVECTOR CAN STRONGLY ACTIVATE BOTH HUMORAL AND CELLULAR IMMUNE RESPONSES TO A BALANCED LEVEL RARELY REPORTED IN PREVIOUS STUDIES, WHICH IS CRUCIAL FOR HIV PREVENTION AND THERAPY. IN ADDITION, THIS NANOVECTOR SHOWS GOOD BIOSAFETY IN VITRO AND…				1439	BEIJING ENGN RES CTR BIONANOTECHNOL, BEIJING 100190, PEOPLES R CHINA.; NATL CTR NANOSCI & TECHNOL, CAS KEY LAB BIOL EFFECTS NANOMAT & NANOSAFETY, BEIJING 100190, PEOPLES R CHINA.; UNIV CHINESE ACAD SCI, BEIJING 100049, PEOPLES R CHINA.; NANKAI UNIV, STATE KEY LAB MED CHEM BIOL, KEY LAB BIOACT MAT, MINIST EDUC, TIANJIN 300071, PEOPLES R CHINA.; NANKAI UNIV, COLL LIFE SCI, TIANJIN 300071, PEOPLES R…	CHINESE ACADEMY OF SCIENCES; NATIONAL CENTER FOR NANOSCIENCE & TECHNOLOGY - CHINA; CHINESE ACADEMY OF SCIENCES; UNIVERSITY OF CHINESE ACADEMY OF SCIENCES, CAS; NANKAI UNIVERSITY; NANKAI UNIVERSITY; NANKAI UNIVERSITY; COLLABORATIVE INNOVATION CENTER FOR DIAGNOSIS & TREATMENT OF INFECTIOUS DISEASES; CHINESE CENTER FOR DISEASE CONTROL & PREVENTION; NATIONAL CENTER FOR AIDS/STD CONTROL & PREVENTION, …						2023-11-04	PEPTIDE-BASED NANOFIBROUS HYDROGEL; HIV DNA VACCINE; DNA CONDENSATION; IMMUNE RESPONSE; SAFETY EVALUATION	10.1021/nl404560v	ARTICLE			1530-6992	YANGZM@NANKAI.EDU.CN; YSHAO08@GMAIL.COM; XINGYUJIANG@NANOCTR.CN	1445		MINISTRY OF SCIENCE AND TECHNOLOGY [2012AA022703]; MINISTRY OF HEALTH P. R. CHINA [2012ZX10001-008]; CHINESE ACADEMY OF SCIENCE [NNCAS-2010-5, XDA01020304]; NATIONAL SCIENCE FOUNDATION OF CHINA [21025520, 81361140345, 51222303]; BEIJING MUNICIPAL SCIENCE & TECHNOLOGY COMMISSION [Z131100002713024]	WE ACKNOWLEDGE MINISTRY OF SCIENCE AND TECHNOLOGY (2012AA022703), THE MINISTRY OF HEALTH P. R. CHINA (2012ZX10001-008), THE CHINESE ACADEMY OF SCIENCE (NNCAS-2010-5 AND XDA01020304), THE NATIONAL SCIENCE FOUNDATION OF CHINA (21025520, 81361140345, AND 51222303), AND BEIJING MUNICIPAL SCIENCE & TECHNOLOGY COMMISSION (Z131100002713024). WE THANK MEMBERS OF DR. SHAO LABORATORY FOR HELPFUL DISCUSSION…	AG9EA				POTENT DELIVERY-SYSTEM; T-CELL RESPONSES; IMMUNE-RESPONSES; PLASMID DNA; PLGA MICROSPHERES; PEI/DNA COMPLEXES; DENDRITIC CELLS; SMALL MOLECULES; VIRUS; ADJUVANT	3	NANO LETT	NANO LETT.	ENGLISH	71		JIANG, XINGYU/0000-0002-5008-4703; YANG, ZHIMOU/0000-0003-2967-6920; WANG, HUAIMIN/0000-0002-8796-0367; TIAN, YUE/0009-0008-6963-7145; WANG, HUAIMIN/0000-0002-8796-0367; LIU, YE/0000-0001-5581-9046	1155 16TH ST, NW, WASHINGTON, DC 20036 USA	MAR	7	WASHINGTON	24564254		J	AMER CHEMICAL SOC	2014	JIANG, XINGYU/U-3976-2018; YANG, ZHIMOU/F-1798-2010; WANG, HUAIMIN/O-3260-2019; TIAN, YUE/HSI-0760-2023; WANG, HUAIMIN/G-8722-2011; ZHENG, WENFU/E-1277-2011	YANG, ZM (通讯作者)，NANKAI UNIV, STATE KEY LAB MED CHEM BIOL, KEY LAB BIOACT MAT, MINIST EDUC, TIANJIN 300071, PEOPLES R CHINA.
HAN JY;ZHAO DD;LI D;WANG XH;JIN Z;ZHAO K	HAN, JINYU;ZHAO, DANDAN;LI, DAN;WANG, XIAOHUA;JIN, ZHENG;ZHAO, KAI	ABDELWAHAB KS, 2016, WORLD J GASTROENTERO, V22, P862, DOI 10.3748/WJG.V22.I2.862;APTE SH, 2016, NANOMEDICINE-UK, V11, P137, DOI 10.2217/NNM.15.184;AUGST AD, 2006, MACROMOL BIOSCI, V6, P623, DOI 10.1002/MABI.200600069;BADAWY MEI, 2004, BIOMACROMOLECULES, V5, P589, DOI 10.1021/BM0344295;BAKER-AUSTIN C, 2006, TRENDS MICROBIOL, V14, P176, DOI 10.1016/J.TIM.2006.02.006;BHATTACHARYYA J, 2017, NANOSCALE…	NANOTECHNOLOGY PLAYS A SIGNIFICANT ROLE IN DRUG DEVELOPMENT. AS CARRIERS, POLYMERIC NANOPARTICLES CAN DELIVER VACCINE ANTIGENS, PROTEINS, AND DRUGS TO THE DESIRED SITE OF ACTION. POLYMERIC NANOPARTICLES WITH LOWER CYTOTOXICITY CAN PROTECT THE DELIVERED ANTIGENS OR DRUGS FROM DEGRADATION UNDER UNFAVORABLE CONDITIONS VIA A MUCOSAL ADMINISTRATION ROUTE; FURTHER, THE UPTAKE OF NANOPARTICLES BY ANTIGE…	31				HEILONGJIANG UNIV, COLL CHEM & MAT SCI, KEY LAB CHEM ENGN PROC & TECHNOL HIGH EFFICIENCY, HARBIN 150080, HEILONGJIANG, PEOPLES R CHINA.; HEILONGJIANG UNIV, SCH LIFE SCI, KEY LAB MICROBIOL, HARBIN 150080, HEILONGJIANG, PEOPLES R CHINA.; UNIV JINAN, SCH BIOL SCI & TECHNOL, JINAN 250022, SHANDONG, PEOPLES R CHINA.;	HEILONGJIANG UNIVERSITY; HEILONGJIANG UNIVERSITY; UNIVERSITY OF JINAN						2023-11-04	VACCINES; DRUGS; POLYMER-BASED NANOMATERIALS; NANOPARTICLES; DELIVERY CARRIERS; VACCINE ADJUVANTS	10.3390/polym10010031	REVIEW			2073-4360	HANJINYU1018@126.COM; ZHAODANDAN@HLJU.EDU.CN; DOCOR1005@163.COM; ZYBIN395@163.COM; JINZHENG@HLJU.EDU.CN; ZHAOKAI@HLJU.EDU.CN			NATIONAL KEY RESEARCH AND DEVELOPMENT PROGRAM OF CHINA [2017YFD0500603]; NATIONAL NATURAL SCIENCE FOUNDATION OF CHINA [31771000, 31570929]; NATURAL SCIENCE FOUNDATION OF HEILONGJIANG PROVINCE OF CHINA [C2017058]; KEY PROJECT OF RESEARCH AND DEVELOPMENT OF SHANDONG PROVINCE OF CHINA [2016GSF121020]; SPECIAL PROJECT OF INNOVATION ABILITY ENHANCEMENT OF SCIENCE AND TECHNOLOGY INSTITUTIONS IN HEILONG…	THIS WORK WAS SUPPORTED IN PART BY THE NATIONAL KEY RESEARCH AND DEVELOPMENT PROGRAM OF CHINA (2017YFD0500603), NATIONAL NATURAL SCIENCE FOUNDATION OF CHINA (31771000 AND 31570929), NATURAL SCIENCE FOUNDATION OF HEILONGJIANG PROVINCE OF CHINA (C2017058), KEY PROJECT OF RESEARCH AND DEVELOPMENT OF SHANDONG PROVINCE OF CHINA (2016GSF121020), SPECIAL PROJECT OF INNOVATION ABILITY ENHANCEMENT OF SCIE…	FZ4DJ				BIODEGRADABLE NANOPARTICLES; ORAL DELIVERY; PARTICLE-SIZE; IN-VITRO; CHITOSAN; PLGA; POLYURETHANE; SCAFFOLDS; SYSTEMS; CHITIN	1	POLYMERS-BASEL	POLYMERS	ENGLISH	82	GREEN PUBLISHED, GREEN SUBMITTED, GOLD	WANG, XIAOHUA/0000-0003-2320-4543;	ST ALBAN-ANLAGE 66, CH-4052 BASEL, SWITZERLAND	JAN	14	BASEL	30966075		J	MDPI	2018	WANG, XIAOHUA/AAH-5067-2020; ZHANG, HUI JIE/HTN-1690-2023	JIN, Z (通讯作者)，HEILONGJIANG UNIV, COLL CHEM & MAT SCI, KEY LAB CHEM ENGN PROC & TECHNOL HIGH EFFICIENCY, HARBIN 150080, HEILONGJIANG, PEOPLES R CHINA.; ZHAO, K (通讯作者)，HEILONGJIANG UNIV, SCH LIFE SCI, KEY LAB MICROBIOL, HARBIN 150080, HEILONGJIANG, PEOPLES R CHINA.; ZHAO, K (通讯作者)，UNIV JINAN, SCH BIOL SCI & TECHNOL, JINAN 250022, SHANDONG, PEOPLES R CHINA.
PIMENTEL TAPF;YAN Z;JEFFERS SA;HOLMES KV;HODGES RS;BURKHARD P	PIMENTEL, TAIS A. P. F.;YAN, ZHE;JEFFERS, SCOTT A.;HOLMES, KATHRYN V.;HODGES, ROBERT S.;BURKHARD, PETER	BISHT H, 2004, P NATL ACAD SCI USA, V101, P6641, DOI 10.1073/PNAS.0401939101;BRANDEN C. I, 2012, INTRO PROTEIN STRUCT;BUKREYEV A, 2004, LANCET, V363, P2122, DOI 10.1016/S0140-6736(04)16501-X;BURKHARD P, 2000, PROTEIN SCI, V9, P2294, DOI 10.1110/PS.9.12.2294;CORAPI WV, 1992, J VIROL, V66, P6695, DOI 10.1128/JVI.66.11.6695-6705.1992;CZUB M, 2005, VACCINE, V23, P2273, DOI 10.1016/J.VACCINE.2005.01.0…	SEVERE ACUTE RESPIRATORY SYNDROME (SARS) IS AN INFECTIOUS DISEASE CAUSED BY A NOVEL CORONAVIRUS THAT COST NEARLY 800 LIVES. WHILE THERE HAVE BEEN NO RECENT OUTBREAKS OF THE DISEASE, THE THREAT REMAINS AS SARS CORONAVIRUS (SARS-COV) LIKE STRAINS STILL EXIST IN ANIMAL RESERVOIRS. THEREFORE, THE DEVELOPMENT OF A VACCINE AGAINST SARS IS IN GRAVE NEED. HERE, WE HAVE DESIGNED AND PRODUCED A PROTOTYPIC …				53	UNIV CONNECTICUT, INST MAT SCI, STORRS, CT 06269 USA.; UNIV COLORADO DENVER, SCH MED, DEPT BIOCHEM & MOL GENET, AURORA, CO 80045 USA.; UNIV COLORADO DENVER, SCH MED, DEPT MICROBIOL, AURORA, CO 80045 USA.;	UNIVERSITY OF CONNECTICUT; CHILDREN'S HOSPITAL COLORADO; UNIVERSITY OF COLORADO SYSTEM; UNIVERSITY OF COLORADO ANSCHUTZ MEDICAL CAMPUS; CHILDREN'S HOSPITAL COLORADO; UNIVERSITY OF COLORADO SYSTEM; UNIVERSITY OF COLORADO ANSCHUTZ MEDICAL CAMPUS						2023-11-04	COILED-COILS; PEPTIDE NANOPARTICLES; PROTEIN DESIGN; REPETITIVE ANTIGEN DISPLAY; SARS CORONAVIRUS; SARS SPIKE GLYCOPROTEIN; SUBUNIT VACCINES	10.1111/j.1747-0285.2008.00746.x	ARTICLE			1747-0285	PETER.BURKHARD@UCONN.EDU	61		NATIONAL INSTITUTES OF HEALTH [AI059576]	THE AUTHORS THANK THE NATIONAL ANALYTICAL ULTRACENTRIFUGATION FACILITY AT THE UNIVERSITY OF CONNECTICUT, DR CAROLYN TESCHKE FOR USE OF CD INSTRUMENTATION AND DR MARIE CANTINO AND MR STEPHEN DANIELS FOR ASSISTANCE WITH THE TRANSMISSION ELECTRON MICROSCOPE. THIS WORK WAS SUPPORTED BY PROGRAM PROJECT GRANT AI059576 FROM THE NATIONAL INSTITUTES OF HEALTH TO R. S. H. AND K. V. H. AND THE JOHN STEWART …	385TY				CORONAVIRUS SPIKE PROTEIN; SARS-ASSOCIATED CORONAVIRUS; CELLULAR IMMUNE-RESPONSES; RECEPTOR-BINDING DOMAIN; NEUTRALIZING ANTIBODIES; CRYSTAL-STRUCTURE; VIRUS; FUSION; MICE; CHALLENGE	1	CHEM BIOL DRUG DES	CHEM. BIOL. DRUG DES.	ENGLISH	37	BRONZE, GREEN ACCEPTED, GREEN PUBLISHED		111 RIVER ST, HOBOKEN 07030-5774, NJ USA	JAN	9	HOBOKEN	19152635		J	WILEY	2009		BURKHARD, P (通讯作者)，UNIV CONNECTICUT, INST MAT SCI, STORRS, CT 06269 USA.
CHEN YS;HUNG YC;LIN WH;HUANG GS	CHEN, YU-SHIUN;HUNG, YAO-CHING;LIN, WEI-HSU;HUANG, GUEWHA STEVEN	BEEKMAN NJCM, 1999, VACCINE, V17, P2043, DOI 10.1016/S0264-410X(98)00407-1;BEENHOUWER DO, 2002, J IMMUNOL, V169, P6992, DOI 10.4049/JIMMUNOL.169.12.6992;BITTLE JL, 1982, NATURE, V298, P30, DOI 10.1038/298030A0;BROWN KR, 2000, CHEM MATER, V12, P306, DOI 10.1021/CM980065P;CARRILLO C, 2001, VIRAL IMMUNOL, V14, P49, DOI 10.1089/08828240151061383;CHEN YS, 2009, NANOSCALE RES LETT, V4, P858, DOI 10.100…	TO ASSESS THE ABILITY OF GOLD NANOPARTICLES (GNPS) TO ACT AS A SIZE-DEPENDENT CARRIER, A SYNTHETIC PEPTIDE RESEMBLING FOOT-AND-MOUTH DISEASE VIRUS (FMDV) PROTEIN WAS CONJUGATED TO GNPS RANGING FROM 2 TO 50 NM IN DIAMETER (2, 5, 8, 12, 17, 37, AND 50 NM). AN EXTRA CYSTEINE WAS ADDED TO THE C-TERMINUS OF THE FMDV PEPTIDE (PFMDV) TO ENSURE MAXIMAL CONJUGATION TO THE GNPS, WHICH HAVE A HIGH AFFINITY …	195101				NATL CHIAO TUNG UNIV, DEPT MAT SCI & ENGN, INST NANOTECHNOL, HSINCHU 300, TAIWAN.; CHINA MED UNIV & HOSP, SCH MED, DEPT OBSTET & GYNECOL, TAICHUNG 40402, TAIWAN.;	NATIONAL YANG MING CHIAO TUNG UNIVERSITY; CHINA MEDICAL UNIVERSITY TAIWAN; CHINA MEDICAL UNIVERSITY HOSPITAL - TAIWAN						2023-11-04		10.1088/0957-4484/21/19/195101	ARTICLE				GSTEVEHUANG@MAIL.NCTU.EDU.TW			NATIONAL SCIENCE COUNCIL OF TAIWAN [NSC97-2923-B-009-001-MY3, NSC 97-2320-B-009-002-MY3]; BUREAU OF ANIMAL AND PLANT HEALTH INSPECTION AND QUARANTINE COUNCIL OF AGRICULTURE [98AS-9.2.4-BQ-B1]	THIS STUDY WAS SUPPORTED IN PART BY THE NATIONAL SCIENCE COUNCIL OF TAIWAN (GRANTS NSC97-2923-B-009-001-MY3 AND NSC 97-2320-B-009-002-MY3) AND BY THE BUREAU OF ANIMAL AND PLANT HEALTH INSPECTION AND QUARANTINE COUNCIL OF AGRICULTURE (GRANTS 98AS-9.2.4-BQ-B1).	586LQ				COLLOIDAL GOLD; CRYPTOCOCCUS-NEOFORMANS; PARTICLE-SIZE; POLYSACCHARIDE CAPSULE; MAMMALIAN-CELLS; PROTEIN; IMMUNIZATION; EXPRESSION; PROTECTION; CHEMISTRY	19	NANOTECHNOLOGY	NANOTECHNOLOGY	ENGLISH	35			TEMPLE CIRCUS, TEMPLE WAY, BRISTOL BS1 6BE, ENGLAND	MAY 14	8	BRISTOL	20400818		J	IOP PUBLISHING LTD	2010		CHEN, YS (通讯作者)，NATL CHIAO TUNG UNIV, DEPT MAT SCI & ENGN, INST NANOTECHNOL, 1001 UNIV RD,EE137, HSINCHU 300, TAIWAN.
PROW TW;CHEN XF;PROW NA;FERNANDO GJP;TAN CSE;RAPHAEL AP;CHANG D;RUUTU MP;JENKINS DWK;PYKE A;CRICHTON ML;RAPHAELLI K;GOH LYH;FRAZER IH;ROBERTS MS;GARDNER J;KHROMYKH AA;SUHRBIER A;HALL RA;KENDALL MAF	PROW, TARL W.;CHEN, XIANFENG;PROW, NATALIE A.;FERNANDO, GERMAIN J. P.;TAN, CINDY S. E.;RAPHAEL, ANTHONY P.;CHANG, DAVID;RUUTU, MERJA P.;JENKINS, DEREK W. K.;PYKE, ALYSSA;CRICHTON, MICHAEL L.;RAPHAELLI, KRISTIN;GOH, LUCAS Y. H.;FRAZER, IAN H.;ROBERTS, MICHAEL S.;GARDNER, JOY;KHROMYKH, ALEXANDER A.;SUHRBIER, ANDREAS;HALL, ROY A.;KENDALL, MARK A. F.	CHANG DC, 2008, NAT BIOTECHNOL, V26, P571, DOI 10.1038/NBT1400;CHEN XF, 2009, J CONTROL RELEASE, V139, P212, DOI 10.1016/J.JCONREL.2009.06.029;CHRETIEN JP, 2007, LANCET, V370, P1805, DOI 10.1016/S0140-6736(07)61752-8;CRICHTON ML, 2010, BIOMATERIALS, V31, P4562, DOI 10.1016/J.BIOMATERIALS.2010.02.022;DOUKAS AG, 1996, ULTRASOUND MED BIOL, V22, P151, DOI 10.1016/0301-5629(95)02026-8;FERNANDO GJP, 20…	THE 'NANOPATCH' (NP) COMPRISES ARRAYS OF DENSELY PACKED PROJECTIONS WITH A DEFINED GEOMETRY AND DISTRIBUTION DESIGNED TO PHYSICALLY TARGET VACCINES DIRECTLY TO THOUSANDS OF EPIDERMAL AND DERMAL ANTIGEN PRESENTING CELLS (APCS). THESE MINIATURIZED ARRAYS ARE TWO ORDERS OF MAGNITUDE SMALLER THAN STANDARD NEEDLES - WHICH DELIVER MOST VACCINES - AND ARE ALSO MUCH SMALLER THAN CURRENT MICRONEEDLE ARRAY…				1776	UNIV QUEENSLAND, DELIVERY DRUGS & GENES GRP D2G2, AUSTRALIAN INST BIOENGN & NANOTECHNOL, ST LUCIA, QLD 4072, AUSTRALIA.; UNIV QUEENSLAND, DIAMANTINA INST, WOOLLOONGABBA, QLD 4102, AUSTRALIA.; UNIV QUEENSLAND, SCH CHEM & MOL BIOSCI, ST LUCIA, QLD 4072, AUSTRALIA.; QUEENSLAND HLTH FORENS & SCI SERV, COOPERS PLAINS, QLD 4108, AUSTRALIA.; AUSTRALIAN CTR INT & TROP HLTH, QUEENSLAND INST MED RES, HERST…	UNIVERSITY OF QUEENSLAND; UNIVERSITY OF QUEENSLAND; UNIVERSITY OF QUEENSLAND; QUEENSLAND HEALTH; QIMR BERGHOFER MEDICAL RESEARCH INSTITUTE; UNIVERSITY OF QUEENSLAND						2023-11-04	IMMUNOLOGY; MEDICINE; MICROSTRUCTURES; TRANSCUTANEOUS; VACCINE DELIVERY	10.1002/smll.201000331	ARTICLE			1613-6829	M.KENDALL@UQ.EDU.AU	1784		UNIVERSITY OF QUEENSLAND; AUSTRALIAN NHMRC [569726, 456150, DP077464]	THE AUTHORS THANK DR. WILLIAM BURNS FOR HIS HELP IN THE PREPARATION OF THIS MANUSCRIPT. THE AUTHORS THANK DR. ROBERT FALCONER FOR HIS EXPERTISE IN PROTEIN CHEMISTRY. WE THANK THE UNIVERSITY OF QUEENSLAND CENTRE FOR MICROSCOPY AND MICROANALYSIS FOR ASSISTANCE WITH THE CRYO-SEM IMAGING. KERRY FAGAN, CHELSEA STEWART, TRISH HITCHCOCK AND OTHERS AT THE ANIMAL FACILITY IN THE AIBN AT THE UNIVERSITY OF …	645WB				DNA VACCINE; DELIVERY; IMMUNOGENICITY; SYSTEM; STRAIN; CELLS	16	SMALL	SMALL	ENGLISH	30		ROBERTS, MICHAEL/0000-0002-5837-246X; KHROMYKH, ALEXANDER/0000-0001-6206-6935; CRICHTON, MICHAEL L/0000-0002-3683-802X; PROW, TARL W/0000-0003-2892-6238; CHEN, XIANFENG/0000-0002-3189-2756; ROBERTS, MICHAEL S/0000-0003-3894-5301; PROW, TARL/0000-0003-2892-6238; FERNANDO, GERMAIN JP/0000-0003-3260-0548; CHEN, XIANFENG/0000-0002-3189-2756; RAPHAEL, ANTHONY/0000-0002-5870-9528; SUHRBIER, ANDREAS/000…	POSTFACH 101161, 69451 WEINHEIM, GERMANY	AUG 16	9	WEINHEIM	20665754		J	WILEY-V C H VERLAG GMBH	2010	ROBERTS, MICHAEL/F-4289-2010; KHROMYKH, ALEXANDER/X-7200-2018; CRICHTON, MICHAEL L/B-5970-2014; PROW, TARL W/A-4764-2010; CHEN, XIANFENG/D-1709-2010; ROBERTS, MICHAEL S/C-5247-2014; PROW, TARL/AAB-8359-2019; RAPHAEL, ANTHONY/C-7392-2011; FERNANDO, GERMAIN JP/C-3733-2009; ROBERTS, MICHAEL/F-7502-2010; RUUTU, MERJA P/H-4616-2011; KENDALL, MARK/M-4122-2017; CHEN, XIANFENG/O-3359-2019; RAPHAEL, ANTHO…	KENDALL, MAF (通讯作者)，UNIV QUEENSLAND, DELIVERY DRUGS & GENES GRP D2G2, AUSTRALIAN INST BIOENGN & NANOTECHNOL, ST LUCIA, QLD 4072, AUSTRALIA.
JADIDI-NIARAGH F;ATYABI F;RASTEGARI A;KHESHTCHIN N;ARAB S;HASSANNIA H;AJAMI M;MIRSANEI Z;HABIBI S;MASOUMI F;NOORBAKHSH F;SHOKRI F;HADJATI J	JADIDI-NIARAGH, FARHAD;ATYABI, FATEMEH;RASTEGARI, ALI;KHESHTCHIN, NASIM;ARAB, SAMANEH;HASSANNIA, HADI;AJAMI, MARYAM;MIRSANEI, ZAHRA;HABIBI, SIMA;MASOUMI, FARIMAH;NOORBAKHSH, FARSHID;SHOKRI, FAZEL;HADJATI, JAMSHID	ALLARD B, 2014, INT J CANCER, V134, P1466, DOI 10.1002/IJC.28456;BLAY J, 1997, CANCER RES, V57, P2602;BRONTE V, 2016, NAT COMMUN, V7, DOI 10.1038/NCOMMS12150;CHAE SY, 2005, J CONTROL RELEASE, V102, P383, DOI 10.1016/J.JCONREL.2004.10.012;CRONSTEIN BN, 1994, J APPL PHYSIOL, V76, P5, DOI 10.1152/JAPPL.1994.76.1.5;DASHTI A, 2016, CANCER LETT, V374, P175, DOI 10.1016/J.CANLET.2016.01.021;DECKING UKM,…	THE EFFICACY OF CONVENTIONAL ANTI-TUMOR IMMUNOTHERAPEUTIC APPROACHES IS MARKEDLY AFFECTED BY THE IMMUNOSUPPRESSIVE MICROENVIRONMENT OF TUMOR. SINCE ADENOSINE IS ONE OF THE MAIN ORCHESTRA LEADERS IN IMMUNOSUPPRESSION SYMPHONY OF TUMOR, TARGETING ITS PRODUCING MOLECULES SUCH AS CD73 CAN HELP TO ACHIEVE A BETTER CLINICAL OUTCOME FOLLOWING CONVENTIONAL CANCER IMMUNOTHERAPEUTIC APPROACHES. IN THE PRES…				46	UNIV TEHRAN MED SCI, SCH PUBL HLTH, DEPT IMMUNOL, TEHRAN, IRAN.; TABRIZ UNIV MED SCI, DRUG APPL RES CTR, TABRIZ, IRAN.; TABRIZ UNIV MED SCI, FAC MED, DEPT IMMUNOL, TABRIZ, IRAN.; UNIV TEHRAN MED SCI, FAC PHARM, DEPT PHARMACEUT NANOTECHNOL, TEHRAN 1714614411, IRAN.; UNIV TEHRAN MED SCI, NANOTECHNOL RES CTR, FAC PHARM, TEHRAN, IRAN.; UNIV TEHRAN MED SCI, SCH MED, DEPT IMMUNOL, TEHRAN, IRAN.; TARBIA…	TEHRAN UNIVERSITY OF MEDICAL SCIENCES; TABRIZ UNIVERSITY OF MEDICAL SCIENCE; TABRIZ UNIVERSITY OF MEDICAL SCIENCE; TEHRAN UNIVERSITY OF MEDICAL SCIENCES; TEHRAN UNIVERSITY OF MEDICAL SCIENCES; TEHRAN UNIVERSITY OF MEDICAL SCIENCES; TARBIAT MODARES UNIVERSITY						2023-11-04	CD73; SIRNA; NANOPARTICLE; DC VACCINE; CANCER; ADENOSINE	10.1016/j.jconrel.2016.12.012	ARTICLE			1873-4995	HAJATIJ@SINA.TUMS.AC.IR	59		TEHRAN UNIVERSITY OF MEDICAL SCIENCES [24869]	WE WOULD LIKE TO THANK, ESMAIL MOLLARZI, ZAHRA MIRZAIE, AND REYHANEH VARSHOCHIAN FOR THEIR EXCELLENT TECHNICAL SUPPORT. THIS STUDY WAS SUPPORTED IN PART BY A GRANT FROM TEHRAN UNIVERSITY OF MEDICAL SCIENCES (GRANT NUMBER: 24869).	EO1RL				COLON ADENOCARCINOMA CELLS; T-CELLS; DOWN-REGULATION; TUMOR-GROWTH; IN-VITRO; ADENOSINE; RECEPTOR; THERAPY; INDUCTION; MICROENVIRONMENT		J CONTROL RELEASE	J. CONTROL. RELEASE	ENGLISH	49		HADJATI, JAMSHID/0000-0002-8747-123X; ATYABI, FATEMEH/0000-0002-9421-8750; ATYABI, FATEMEH/0000-0002-9421-8750; ARAB, SAMANEH/0000-0003-0286-2053; ARAB, SAMANEH/0000-0003-1831-3729; RASTEGARI, ALI/0000-0002-7365-3534; KHESHTCHIN, NASIM/0000-0002-9963-2256; MASOUMI, FARIMAH/0000-0002-2621-6796; JADIDI-NIARAGH, FARHAD/0000-0002-4641-882X; AJAMI, MARYAM/0000-0002-3581-0738	PO BOX 211, 1000 AE AMSTERDAM, NETHERLANDS	JAN 28	14	AMSTERDAM	27993599		J	ELSEVIER SCIENCE BV	2017	HADJATI, JAMSHID/Q-5407-2019; ATYABI, FATEMEH/C-7821-2009; RASTEGARI, ALI/GXG-4055-2022; ATYABI, FATEMEH/O-3356-2019; ARAB, SAMANEH/Y-3828-2019; ARAB, SAMANEH/AAU-9019-2020; RASTEGARI, ALI/AAO-1946-2020; KHESHTCHIN, NASIM/AAQ-5988-2020; MASOUMI, FARIMAH/AAO-2090-2021; HASSANNIA, HADI/T-4252-2019; JADIDI-NIARAGH, FARHAD/D-3985-2017; AJAMI, MARYAM/K-2365-2017	HADJATI, J (通讯作者)，UNIV TEHRAN MED SCI, SCH MED, DEPT IMMUNOL, TEHRAN, IRAN.
KUMAR SR;AHMED VPI;PARAMESWARAN V;SUDHAKARAN R;BABU VS;HAMEED ASS	KUMAR, S. RAJESH;AHMED, V. P. ISHAQ;PARAMESWARAN, V.;SUDHAKARAN, R.;BABU, V. SARATH;HAMEED, A. S. SAHUL	AMEND D.F., 1981, FISH BIOL SERODIAGNO, P447;ANDERSON ED, 1996, MOL MAR BIOL BIOTECH, V5, P114;ANDERSON ED, 2000, DNA VACCINES METHODS, P105;ANDERSON IG, 1991, AUSTASIA AQUACULTURE, V5, P21;ASPDEN TJ, 1997, J PHARM SCI, V86, P509, DOI 10.1021/JS960182O;AUSTIN B., 1993, BACTERIOLOGICAL FISH, V2ND, P265;BAKOPOULOS V, 1997, J FISH DIS, V20, P297, DOI 10.1046/J.1365-2761.1997.00299.X;BOESEN HT, 1997,…	IN RECENT YEARS, ATTENTION HAS BEEN FOCUSED ON THE POSSIBILITY OF UTILIZING DNA VACCINES IN FISH AQUACULTURE. A SUCCESSFUL REGIME FOR INTRAMUSCULAR INJECTION OF NAKED DNA INTO FISH HAS BEEN DEVELOPED AND NOVEL METHODS TO DELIVER THIS DNA TO FISH ARE UNDER INVESTIGATION. THE POTENTIAL OF CHITOSAN AS A POLYCATIONIC GENE CARRIER FOR ORAL ADMINISTRATION HAS BEEN EXPLORED SINCE 1990S. THE PRESENT STUD…				47	C ABDUL HAKEEM COLL, DEPT ZOOL, AQUACULTURE BIOTECHNOL DIV, VELLORE DT 632509, TAMIL NADU, INDIA.;							2023-11-04	DNA VACCINE; CHITOSAN; SEABASS KIDNEY CELL TINE (SISK); VIBRIO ANGUILLARUM; OUTER MEMBRANE PORIN PROTEIN (OMP38); ORAL GENE DELIVERY	10.1016/j.fsi.2007.12.004	ARTICLE			1095-9947	CAH_SAHUL@HOTMAIL.COM	56				326DG				TROUT ONCORHYNCHUS-MYKISS; HEMATOPOIETIC NECROSIS VIRUS; OUTER-MEMBRANE PROTEIN; RAINBOW-TROUT; AEROMONAS-SALMONICIDA; ATLANTIC SALMON; GENE DELIVERY; MURINE MODEL; SEROGROUP O1; IMMUNIZATION	1-2	FISH SHELLFISH IMMUN	FISH SHELLFISH IMMUNOL.	ENGLISH	54		VIJAYAKUMAR, PARAMESWARAN/0000-0002-1345-586X; VIRINGIPURAMPEER, ISHAQ AHMED/0000-0002-7638-2207; BABU, SARATH/0000-0002-8555-0575; VIJAYAKUMAR, PARAMESWARAN/0000-0002-1345-586X	24-28 OVAL RD, LONDON NW1 7DX, ENGLAND	JUL	10	LONDON	18479939		J	ACADEMIC PRESS LTD- ELSEVIER SCIENCE LTD	2008	VIJAYAKUMAR, PARAMESWARAN/E-5298-2017; VIRINGIPURAMPEER, ISHAQ AHMED/AAR-7066-2021; BABU, SARATH/H-7364-2012; VIJAYAKUMAR, PARAMESWARAN/AAG-3528-2020	HAMEED, ASS (通讯作者)，C ABDUL HAKEEM COLL, DEPT ZOOL, AQUACULTURE BIOTECHNOL DIV, VELLORE DT 632509, TAMIL NADU, INDIA.
CHEN Q;HUANG GJ;WU WT;WANG JW;HU JW;MAO JM;CHU PK;BAI HZ;TANG GP	CHEN, QI;HUANG, GUOJUN;WU, WANGTENG;WANG, JIANWEI;HU, JIAWEI;MAO, JIANMING;CHU, PAUL K.;BAI, HONGZHEN;TANG, GUPING	BETTS MR, 2003, J IMMUNOL METHODS, V281, P65, DOI 10.1016/S0022-1759(03)00265-5;CELLA M, 1996, J EXP MED, V184, P747, DOI 10.1084/JEM.184.2.747;CHEN Q, 2020, NANO LETT, V20, P11, DOI 10.1021/ACS.NANOLETT.9B02182;CHEN Z, 2016, ACS NANO, V10, P10049, DOI 10.1021/ACSNANO.6B04695;CHOO YW, 2018, ACS NANO, V12, P8977, DOI 10.1021/ACSNANO.8B02446;FANG RH, 2014, NANO LETT, V14, P2181, DOI 10.1021/NL50061…	CYTOMEMBRANE-DERIVED NANOPLATFORMS ARE AN EFFECTIVE BIOMIMETIC STRATEGY IN CANCER THERAPY. TO IMPROVE THEIR FUNCTIONALITY AND EXPANDABILITY FOR ENHANCED VACCINATION, A EUKARYOTIC-PROKARYOTIC VESICLE (EPV) NANOPLATFORM IS DESIGNED AND CONSTRUCTED BY FUSING MELANOMA CYTOMEMBRANE VESICLES (CMVS) AND ATTENUATED SALMONELLA OUTER MEMBRANE VESICLES (OMVS). INHERITING THE VIRTUES OF THE PARENT COMPONENTS…	1908185				ZHEJIANG UNIV, INST CHEM BIOL & PHARMACEUT CHEM, HANGZHOU 310028, PEOPLES R CHINA.; CITY UNIV HONG KONG, DEPT MAT SCI & ENGN, DEPT PHYS, KOWLOON, TAT CHEE AVE, HONG KONG 999077, PEOPLES R CHINA.; CITY UNIV HONG KONG, DEPT BIOMED ENGN, KOWLOON, TAT CHEE AVE, HONG KONG 999077, PEOPLES R CHINA.; ZHEJIANG UNIV, SCH MED, HANGZHOU 310019, PEOPLES R CHINA.;	ZHEJIANG UNIVERSITY; CITY UNIVERSITY OF HONG KONG; CITY UNIVERSITY OF HONG KONG; ZHEJIANG UNIVERSITY						2023-11-04	CANCER IMMUNOTHERAPY; HYBRID MEMBRANES; INDOCYANINE GREEN; NANOPLATFORMS	10.1002/adma.201908185	ARTICLE	FEB 2020		1521-4095	HONGZHEN_BAI@ZJU.EDU.CN; TANGGUPING@ZJU.EDU.CN			NATIONAL NATURAL SCIENCE FOUNDATION OF CHINA [51573161, 51873185]	THE AUTHORS GRATEFULLY ACKNOWLEDGE THE NATIONAL NATURAL SCIENCE FOUNDATION OF CHINA (NOS. 51573161 AND 51873185) FOR THE FINANCIAL SUPPORT OF THIS WORK. THE AUTHORS THANK MR. HUA WANG FROM BIOULTRASTRUCTURE ANALYSIS LAB OF ANALYSIS CENTER OF AGROBIOLOGY AND ENVIRONMENTAL SCIENCE, ZHEJIANG UNIVERSITY FOR ASSISTANCE WITH ELECTRON MICROSCOPY. THE MICE USED IN THIS STUDY WERE PURCHASED FROM ZHEJIANG …	LJ0RK				MEMBRANE-COATED NANOPARTICLES; CELL; IMMUNOTHERAPY; VESICLES	16	ADV MATER	ADV. MATER.	ENGLISH	41		WANG, JIAN-WEI/0000-0003-3754-0150; HUANG, GUOJUN/0000-0001-6393-6277; QI, CHEN/0000-0002-5152-0079; MAO, JIANMING/0000-0002-1604-6527; CHU, PAUL/0000-0002-5581-4883	POSTFACH 101161, 69451 WEINHEIM, GERMANY	APR	10	WEINHEIM	32108390		J	WILEY-V C H VERLAG GMBH	2020	ZHANG, JIAN/HPD-1712-2023; WANG, JIAN-WEI/ABE-3064-2020; CHU, PAUL/B-5923-2013	BAI, HZ; TANG, GP (通讯作者)，ZHEJIANG UNIV, INST CHEM BIOL & PHARMACEUT CHEM, HANGZHOU 310028, PEOPLES R CHINA.
ZHU Q;TALTON J;ZHANG GF;CUNNINGHAM T;WANG ZJ;WATERS RC;KIRK J;EPPLER B;KLINMAN DM;SUI YJ;GAGNON S;BELYAKOV IM;MUMPER RJ;BERZOFSKY JA	ZHU, QING;TALTON, JAMES;ZHANG, GUOFENG;CUNNINGHAM, TSHAKA;WANG, ZIJIAN;WATERS, ROBERT C.;KIRK, JAMES;EPPLER, BAERBEL;KLINMAN, DENNIS M.;SUI, YONGJUN;GAGNON, SUSAN;BELYAKOV, IGOR M.;MUMPER, RUSSELL J.;BERZOFSKY, JAY A.	BELYAKOV IM, 2007, J IMMUNOL, V178, P7211, DOI 10.4049/JIMMUNOL.178.11.7211;BELYAKOV IM, 1998, J CLIN INVEST, V102, P2072, DOI 10.1172/JCI5102;BELYAKOV IM, 2001, NAT MED, V7, P1320, DOI 10.1038/NM1201-1320;BOTT C, 2004, ALIMENT PHARM THER, V20, P347, DOI 10.1111/J.1365-2036.2004.02033.X;BOYER JD, 2007, P NATL ACAD SCI USA, V104, P18648, DOI 10.1073/PNAS.0709198104;COLE ET, 2002, INT J PHARMACEUT,…	BOTH RECTAL AND VAGINAL MUCOSAL SURFACES SERVE AS TRANSMISSION ROUTES FOR PATHOGENIC MICROORGANISMS. VACCINATION THROUGH LARGE INTESTINAL MUCOSA, PREVIOUSLY PROVEN PROTECTIVE FOR BOTH OF THESE MUCOSAL SITES IN ANIMAL STUDIES, CAN BE ACHIEVED SUCCESSFULLY BY DIRECT INTRACOLORECTAL (I.C.R.) ADMINISTRATION, BUT THIS ROUTE IS CLINICALLY IMPRACTICAL. ORAL VACCINE DELIVERY SEEMS PREFERABLE BUT RUNS THE…				1291	NCI, VACCINE BRANCH, CTR CANC RES, US NATL INST HLTH, BETHESDA, MD 20892 USA.; AF GEN HOSP, DEPT ONCOL, BEIJING, PEOPLES R CHINA.; NATL INST BIOMED IMAGING & BIOENGN, LAB BIOENGN & PHYS SCI, US NATL INST HLTH, BETHESDA, MD USA.; JINGMENG RES CTR, BEIJING, PEOPLES R CHINA.; NCI, EXPT IMMUNOL LAB, CTR CANC RES, FREDERICK, MD 21701 USA.; UNIV MICHIGAN, SCH MED, MICHIGAN NANOTECHNOL INST MED & BIOL S…	NATIONAL INSTITUTES OF HEALTH (NIH) - USA; NIH NATIONAL CANCER INSTITUTE (NCI); NATIONAL INSTITUTES OF HEALTH (NIH) - USA; NIH NATIONAL INSTITUTE OF BIOMEDICAL IMAGING & BIOENGINEERING (NIBIB); NATIONAL INSTITUTES OF HEALTH (NIH) - USA; NIH NATIONAL CANCER INSTITUTE (NCI); UNIVERSITY OF MICHIGAN SYSTEM; UNIVERSITY OF MICHIGAN; UNIVERSITY OF MICHIGAN SYSTEM; UNIVERSITY OF MICHIGAN; UNIVERSITY OF N…						2023-11-04		10.1038/nm.2866	ARTICLE			1546-170X	QING20892@GMAIL.COM; BERZOFSJ@MAIL.NIH.GOV	+		INTRAMURAL RESEARCH PROGRAM OF NIH; NATIONAL CANCER INSTITUTE; CENTER FOR CANCER RESEARCH; INTRAMURAL AIDS TARGETED ANTIVIRAL PROGRAM; NATIONAL NATURAL SCIENCE FOUNDATION OF CHINA [31170872]; COLLABORATIVE RESEARCH AND DEVELOPMENT AGREEMENT WITH NANOTHERAPEUTICS INC	WE THANK B. MOSS AND P. EARL (US NATIONAL INSTITUTES OF HEALTH (NIH)) FOR GENEROUSLY PROVIDING VPE16, G. COHEN (UNIVERSITY OF PENNSYLVANIA) FOR VACCINIA ANTIBODIES, THE NIH TETRAMER FACILITY FOR TETRAMER P18-I10 AND BEI RESOURCES FOR VACCINIA RECOMBINANT PROTEINS. WE ALSO THANK J. HOOPER, D. JOHNSON, M. DOBROVOLSKAIA, B. ZOLNIK, J. GAO AND X. LIU FOR PROFESSIONAL COMMENTS AND HELP, AND J. FITZGER…	988DU				IN-VIVO EVALUATION; T-CELL RESPONSES; DRUG-DELIVERY; PROTECTS MICE; RECTAL MUCOSA; IMMUNIZATION; COMPARTMENTALIZATION; TRANSMISSION; TECHNOLOGIES; PROTEINS	8	NAT MED	NAT. MED.	ENGLISH	32	GREEN SUBMITTED, GREEN ACCEPTED	WANG, ZIJIAN/0000-0001-8770-1755; SUI, YONGJUN/0000-0002-1568-4607; TALTON, JAMES/0000-0002-4310-661X	75 VARICK ST, 9TH FLR, NEW YORK, NY 10013-1917 USA	AUG	22	NEW YORK	22797811		J	NATURE PUBLISHING GROUP	2012	SUI, YONGJUN/AAA-3228-2019; WANG, ZIJIAN/IQU-2128-2023	ZHU, Q (通讯作者)，NCI, VACCINE BRANCH, CTR CANC RES, US NATL INST HLTH, BETHESDA, MD 20892 USA.
CHEN JJ;POMPANO RR;SANTIAGO FW;MAILLAT L;SCIAMMAS R;SUN T;HAN HF;TOPHAM DJ;CHONG AS;COLLIER JH	CHEN, JIANJUN;POMPANO, REBECCA R.;SANTIAGO, FELIX W.;MAILLAT, LEA;SCIAMMAS, ROGER;SUN, TAO;HAN, HUIFANG;TOPHAM, DAVID J.;CHONG, ANITA S.;COLLIER, JOEL H.	AGUILAR JC, 2007, VACCINE, V25, P3752, DOI 10.1016/J.VACCINE.2007.01.111;BACHMANN MF, 2010, NAT REV IMMUNOL, V10, P787, DOI 10.1038/NRI2868;BALDWIN SL, 2009, VACCINE, V27, P5956, DOI 10.1016/J.VACCINE.2009.07.081;BANZHOFF A, 2008, INFLUENZA OTHER RESP, V2, P243, DOI 10.1111/J.1750-2659.2008.00059.X;BERSHTEYN A, 2012, J CONTROL RELEASE, V157, P354, DOI 10.1016/J.JCONREL.2011.07.029;BLACK M, 2012, …	BALANCING IMMUNOGENICITY WITH INFLAMMATION IS A CENTRAL TENET OF VACCINE DESIGN, ESPECIALLY FOR SUBUNIT VACCINES THAT UTILIZE TRADITIONAL PRO-INFLAMMATORY ADJUVANTS. HERE WE REPORT THAT BY USING A NANOPARTICULATE PEPTIDE-BASED VACCINE, IMMUNOGENICITY AND LOCAL INFLAMMATION COULD BE DECOUPLED. SELF-ASSEMBLED BETA-SHEET-RICH PEPTIDE NANOFIBERS, PREVIOUSLY SHOWN TO ELICIT POTENT ANTIBODY RESPONSES I…				8776	UNIV CHICAGO, COMM IMMUNOL, DEPT SURG, CHICAGO, IL 60637 USA.; UNIV CHICAGO, COMM MOL PATHOGENESIS & MOL MED, DEPT SURG, CHICAGO, IL 60637 USA.; UNIV ROCHESTER, AAB INST BIOMED SCI, DAVID H SMITH CTR VACCINE BIOL & IMMUNOL, NEW YORK INFLUENZA CTR EXCELLENCE,MED CTR, ROCHESTER, NY 14642 USA.; UNIV ROCHESTER, MED CTR, DEPT MICROBIOL & IMMUNOL, ROCHESTER, NY 14642 USA.;	UNIVERSITY OF CHICAGO; UNIVERSITY OF CHICAGO; UNIVERSITY OF ROCHESTER; UNIVERSITY OF ROCHESTER						2023-11-04	NANOPARTICLE VACCINES; NON-REACTOGENIC; OVA(323-339) PEPTIDE; SELF ASSEMBLY; ALUM ADJUVANT	10.1016/j.biomaterials.2013.07.063	ARTICLE			1878-5905	ACHONG@SURGERY.BSD.UCHICAGO.EDU; COLLIER@UCHICAGO.EDU	8785		NIH/NIAID [AI094444, HHSN266200700008C]; NIH/NIBIB [EB009701]; CHICAGO BIOMEDICAL CONSORTIUM; SEARLE FUNDS AT THE CHICAGO COMMUNITY TRUST	WE THANK N. JOSEPH FOR INTERPRETING THE HISTOLOGY SLIDES AND J. WILLIAMS FOR PROVIDING THE OTII MOUSE STRAIN. THIS PUBLICATION WAS MADE POSSIBLE BY GRANT NUMBERS AI094444 (NIH/NIAID) AND EB009701 (NIH/NIBIB) TO THE UNIVERSITY OF CHICAGO AND GRANT NUMBER HHSN266200700008C (NIH/NIAID) TO THE UNIVERSITY OF ROCHESTER, AND BY THE CHICAGO BIOMEDICAL CONSORTIUM WITH SUPPORT FROM THE SEARLE FUNDS AT THE …	218RR				TARGETING DENDRITIC CELLS; NANOPARTICLE VACCINES; ANTIBODY-RESPONSES; IMMUNE-RESPONSES; T-FH; ACTIVATION; MICROPARTICLES; DELIVERY; MALARIA; EPITOPE	34	BIOMATERIALS	BIOMATERIALS	ENGLISH	57	GREEN ACCEPTED, GREEN PUBLISHED	POMPANO, REBECCA R./0000-0002-8644-9313; MAILLAT, LEA/0000-0001-5196-6380	THE BOULEVARD, LANGFORD LANE, KIDLINGTON, OXFORD OX5 1GB, OXON, ENGLAND	NOV	10	OXFORD	23953841		J	ELSEVIER SCI LTD	2013	POMPANO, REBECCA R./K-5353-2019; HAN, HAN/HDL-7807-2022; CHEN, JJ/HGB-6029-2022	COLLIER, JH (通讯作者)，UNIV CHICAGO, 5841 SOUTH MARYLAND AVE,ABBOTT 522,MC 5032, CHICAGO, IL 60637 USA.
ELAMANCHILI P;LUTSIAK CME;HAMDY S;DIWAN M;SAMUEL J	ELAMANCHILI, PRAVEEN;LUTSIAK, CHRISTINE M. E.;HAMDY, SAMAR;DIWAN, MANISH;SAMUEL, JOHN	ALLSOPP CEM, 1996, EUR J IMMUNOL, V26, P1951, DOI 10.1002/EJI.1830260841;ARDAVIN CARLOS, 2004, IMMUNITY, V20, P17, DOI 10.1016/S1074-7613(03)00352-2;AUDRAN R, 2003, VACCINE, V21, P1250, DOI 10.1016/S0264-410X(02)00521-2;BALDRIDGE JR, 1999, METHODS, V19, P103, DOI 10.1006/METH.1999.0834;BANCHEREAU J, 2000, ANNU REV IMMUNOL, V18, P767, DOI 10.1146/ANNUREV.IMMUNOL.18.1.767;BANCHEREAU J, 1998, NATURE…	A CLINICALLY RELEVANT DELIVERY SYSTEM THAT CAN EFFICIENTLY TARGET AND DELIVER ANTIGENS AND ADJUVANT TO DENDRITIC CELLS (DCS) IS UNDER ACTIVE INVESTIGATION. IMMUNIZATION WITH ANTIGENS AND IMMUNOMODULATORS ENCAPSULATED IN POLY(D,L-LACTIC-CO-GLYCOLIC ACID) (PLGA) NANOPARTICLES ELICITS POTENT CELLULAR IMMUNE RESPONSES; BUT UNDERSTANDING HOW THIS MODE OF DELIVERY AFFECTS DCS AND PRIMING OF NAIVE T CEL…				378	UNIV ALBERTA, FAC PHARM & PHARMACEUT SCI, DENT PHARM CTR, EDMONTON, AB T6G 2N8, CANADA.;	UNIVERSITY OF ALBERTA						2023-11-04	DENDRITIC CELLS; VACCINATION; VACCINE DELIVERY SYSTEMS; CANCER VACCINES; T(H)1/T(H)2; TUMOR IMMUNITY	10.1097/CJI.0b013e31802cf3e3	ARTICLE			1537-4513	JSAMUEL@PHARMACY.UALBERTA.CA	395				161QE				MHC CLASS-I; POLY(D,L-LACTIC-CO-GLYCOLIC ACID) MICROSPHERES; T-HELPER TYPE-1; ANTIGEN PRESENTATION; EXOGENOUS ANTIGENS; CROSS-PRESENTATION; IMMUNE-RESPONSES; RECEPTOR; ACTIVATION; MATURATION	4	J IMMUNOTHER	J. IMMUNOTHER.	ENGLISH	82			TWO COMMERCE SQ, 2001 MARKET ST, PHILADELPHIA, PA 19103 USA	MAY-JUN	18	PHILADELPHIA	17457213		J	LIPPINCOTT WILLIAMS & WILKINS	2007		SAMUEL, J (通讯作者)，UNIV ALBERTA, FAC PHARM & PHARMACEUT SCI, DENT PHARM CTR, EDMONTON, AB T6G 2N8, CANADA.
KABA SA;BRANDO C;GUO Q;MITTELHOLZER C;RAMAN S;TROPEL D;AEBI U;BURKHARD P;LANAR DE	KABA, STEPHEN A.;BRANDO, CLARA;GUO, QIN;MITTELHOLZER, CHRISTIAN;RAMAN, SENTHILKUMAR;TROPEL, DAVID;AEBI, UELI;BURKHARD, PETER;LANAR, DAVID E.	ABDULLA S, 2008, NEW ENGL J MED, V359, P2533, DOI 10.1056/NEJMOA0807773;AEBI U, 1977, P NATL ACAD SCI USA, V74, P5514, DOI 10.1073/PNAS.74.12.5514;AHLBORG N, 2000, INFECT IMMUN, V68, P2102, DOI 10.1128/IAI.68.4.2102-2109.2000;AKAGI T, 2007, BIOMATERIALS, V28, P3427, DOI 10.1016/J.BIOMATERIALS.2007.04.023;ALONSO PL, 2004, LANCET, V364, P1411, DOI 10.1016/S0140-6736(04)17223-1;BACHMANN MF, 1993, SC…	WE HAVE DESIGNED AND PRODUCED A PROTOTYPIC MALARIA VACCINE BASED ON A HIGHLY VERSATILE SELF-ASSEMBLING POLYPEPTIDE NANOPARTICLE (SAPN) PLATFORM THAT CAN REPETITIVELY DISPLAY ANTIGENIC EPITOPES. WE USED THIS PLATFORM TO DISPLAY A TANDEM REPEAT OF THE B CELL IMMUNODOMINANT REPEAT EPITOPE (DPPPPNPN)(2)D OF THE MALARIA PARASITE PLASMODIUM BERGHEI CIRCUMSPOROZOITE PROTEIN. ADMINISTERED IN SALINE, WITH…				7268	WALTER REED ARMY INST RES, DIV MALARIA VACCINE DEV, SILVER SPRING, MD 20910 USA.; ME MULLER INST, BASEL, SWITZERLAND.; UNIV CONNECTICUT, DEPT MOL & CELL BIOL, INST MAT SCI, STORRS, CT 06269 USA.;	WALTER REED ARMY INSTITUTE OF RESEARCH (WRAIR); UNITED STATES DEPARTMENT OF DEFENSE; UNITED STATES ARMY; UNIVERSITY OF CONNECTICUT						2023-11-04		10.4049/jimmunol.0901957	ARTICLE			1550-6606	DAVID.LANAR@US.ARMY.MIL	7277		KOMMISSION FUR TECHNOLOGIC UND INNOVATION (SWITZERLAND) [8433.1]; SWISS NANOSCIENCE INSTITUTE	C.M., D.T.. AND S.R. WERE SUPPORTED BY THE GRANTS 8433.1 AND PEPTIDE NP FROM THE KOMMISSION FUR TECHNOLOGIC UND INNOVATION (SWITZERLAND) AND THE SWISS NANOSCIENCE INSTITUTE.	528WX				FALCIPARUM CIRCUMSPOROZOITE PROTEIN; MEROZOITE SURFACE PROTEIN-1; PRIME-BOOST IMMUNIZATION; T-CELL EPITOPES; DENDRITIC CELLS; B-CELL; PEPTIDE NANOPARTICLES; IMMUNE-RESPONSES; CORE PARTICLE; IMMUNOGENICITY	11	J IMMUNOL	J. IMMUNOL.	ENGLISH	68	GREEN ACCEPTED, BRONZE	KABA, STEPHEN A./0000-0003-1509-2975;	9650 ROCKVILLE PIKE, BETHESDA, MD 20814 USA	DEC 1	10	BETHESDA	19915055		J	AMER ASSOC IMMUNOLOGISTS	2009	KABA, STEPHEN A./B-3555-2011; LANAR, DAVID E/B-3560-2011	LANAR, DE (通讯作者)，WALTER REED ARMY INST RES, DIV MALARIA VACCINE DEV, 503 ROBERT GRANT AVE, SILVER SPRING, MD 20910 USA.
FIEVEZ V;PLAPIED L;DES RIEUX A;POURCELLE V;FREICHELS H;WASCOTTE V;VANDERHAEGHEN ML;JERÔME C;VANDERPLASSCHEN A;MARCHAND-BRYNAERT J;SCHNEIDER YJ;PRÉAT V	FIEVEZ, VIRGINIE;PLAPIED, LAURENCE;DES RIEUX, ANNE;POURCELLE, VINCENT;FREICHELS, HELENE;WASCOTTE, VALENTINE;VANDERHAEGHEN, MARIE-LYSE;JEROME, CHRISTINE;VANDERPLASSCHEN, ALAIN;MARCHAND-BRYNAERT, JACQUELINE;SCHNEIDER, YVES-JACQUES;PREAT, VERONIQUE	ADAMS SP, 1999, ANNU REP MED CHEM, V34, P179;APOSTOLOPOULOS V, 2000, VACCINE, V18, P3174, DOI 10.1016/S0264-410X(00)00090-6;ARTURSSON P, 1990, J PHARM SCI-US, V79, P476, DOI 10.1002/JPS.2600790604;BILTRESSE S, 2005, BIOMATERIALS, V26, P4576, DOI 10.1016/J.BIOMATERIALS.2004.11.042;BILTRESSE S, 2004, BIOORGAN MED CHEM, V12, P5379, DOI 10.1016/J.BMC.2004.07.055;BORGES O, 2007, EUR J PHARM SCI, V32, …	THE PRESENCE OF RGD ON NANOPARTICLES ALLOWS THE TARGETING OF BETA 1 INTEGRINS AT THE APICAL SURFACE OF HUMAN M CELLS AND THE ENHANCEMENT OF AN IMMUNE RESPONSE AFTER ORAL IMMUNIZATION. TO CHECK THE HYPOTHESIS THAT NON-PEPTIDIC LIGANDS TARGETING INTESTINAL M CELLS OR APCS WOULD BE MORE EFFICIENT FOR ORAL IMMUNIZATION THAN RGD, NOVEL NON-PEPTIDIC AND PEPTIDIC ANALOGS (RGD PEPTIDOMIMITIC (RGDP), LDV …				16	UNIV CATHOLIQUE LOUVAIN, UNITE PHARM GALEN, B-1200 BRUSSELS, BELGIUM.; UNIV CATHOLIQUE LOUVAIN, LAB BIOCHIM CELLULAIRE TOXICOL & NUTR, INST SCI VIE, B-1348 LOUVAIN, BELGIUM.; UNIV CATHOLIQUE LOUVAIN, UNITE CHIM ORGAN & MED, B-1348 LOUVAIN, BELGIUM.; UNIV LIEGE, CTR ETUD & RECH MACROMOL, LIEGE, BELGIUM.; UNIV LIEGE, DEPT MALAD INFECT & PARASITAIRES, FAC MED VET, LIEGE, BELGIUM.;	UNIVERSITE CATHOLIQUE LOUVAIN; UNIVERSITE CATHOLIQUE LOUVAIN; UNIVERSITE CATHOLIQUE LOUVAIN; UNIVERSITY OF LIEGE; UNIVERSITY OF LIEGE						2023-11-04	ORAL DELIVERY; VACCINE; NANOPARTICLES; M CELLS TARGETING; NON-PEPTIDIC LIGANDS; IMMUNIZATION	10.1016/j.ejpb.2009.04.009	ARTICLE			1873-3441	VERONIQUE.PREAT@UCLOUVAIN.BE	24		FNRS [EPH3310300R058F/415847]; VACCINOR (WINNOMAT)	THIS WORK WAS SUPPORTED BY THE FNRS AS WELL AS BY THE DGTRE (WALLOON REGION GOVERNMENT) WITH THE PROJECTS FIRST EUROPE (N DEGREES EPH3310300R058F/415847) AND VACCINOR (WINNOMAT). LAURENCE PLAPIED IS FNRS RESEARCH FELLOW (FONDS NATIONAL DE LA RECHERCHE SCIENTIFIQUE, BE). THE AUTHORS THANK A. TONON FROM THE LUDWIG INSTITUTE CANCER RESEARCH (BRUSSELS, BELGIUM) FOR HIS SUPPORT IN THE REALIZATION OF F…	496YL				FOLLICLE-ASSOCIATED EPITHELIUM; HUMAN DENDRITIC CELLS; MANNOSE RECEPTOR; IN-VITRO; IMMUNOADJUVANT PROPERTIES; INTRANASAL IMMUNIZATION; BIOADHESIVE CAPACITY; POLY(ETHYLENE OXIDE); DELIVERY-SYSTEMS; IMMUNE-RESPONSE	1	EUR J PHARM BIOPHARM	EUR. J. PHARM. BIOPHARM.	ENGLISH	48	GREEN SUBMITTED	DES RIEUX, ANNE/0000-0001-9953-3816	PO BOX 211, 1000 AE AMSTERDAM, NETHERLANDS	SEP	9	AMSTERDAM	19409989		J	ELSEVIER SCIENCE BV	2009	FREICHELS, HELENE/AAN-3852-2020	PRÉAT, V (通讯作者)，UNIV CATHOLIQUE LOUVAIN, UNITE PHARM GALEN, AVE MOUNIER,73 UCL 7320, B-1200 BRUSSELS, BELGIUM.
ZHANG Y;MA S;LIU XM;XU YD;ZHAO JY;SI XH;LI HX;HUANG ZC;WANG ZX;TANG ZH;SONG WT;CHEN XS	ZHANG, YU;MA, SHENG;LIU, XINMING;XU, YUDI;ZHAO, JIAYU;SI, XINGHUI;LI, HONGXIANG;HUANG, ZICHAO;WANG, ZHENXIN;TANG, ZHAOHUI;SONG, WANTONG;CHEN, XUESI	CHAURASIYA S, 2020, ONCOIMMUNOLOGY, V9, DOI 10.1080/2162402X.2020.1729300;CHEN DS, 2013, IMMUNITY, V39, P1, DOI 10.1016/J.IMMUNI.2013.07.012;CHEN G, 2018, NATURE, V560, P382, DOI 10.1038/S41586-018-0392-8;CHEN Q, 2019, ADV MATER, V31, DOI 10.1002/ADMA.201802228;CHEN Q, 2016, NAT COMMUN, V7, DOI 10.1038/NCOMMS13193;DI J., 2020, ASIAN J PHARM SCI, DOI 10.1016/J.AJPS.2020.07.005, DOI 10.1016/J.AJPS.…	USING NANOTECHNOLOGY FOR IMPROVING THE IMMUNOTHERAPY EFFICIENCY REPRESENTS A MAJOR RESEARCH INTEREST IN RECENT YEARS. HOWEVER, THERE ARE PARADOXES AND OBSTACLES IN USING A SINGLE NANOPARTICLE TO FULFILL ALL THE REQUIREMENTS IN THE COMPLICATED IMMUNE ACTIVATION PROCESSES. HEREIN, A SUPRAMOLECULAR ASSEMBLED PROGRAMMABLE IMMUNE ACTIVATION NANOMEDICINE (PIAN) FOR SEQUENTIALLY FINISHING MULTIPLE STEPS…	2007293				CHINESE ACAD SCI, CHANGCHUN INST APPL CHEM, KEY LAB POLYMER ECOMAT, 5625 RENMIN RD, CHANGCHUN 130022, PEOPLES R CHINA.; CHANGCHUN INST APPL CHEM, JILIN BIOMED POLYMERS ENGN LAB, 5625 RENMIN RD, CHANGCHUN 130022, PEOPLES R CHINA.; UNIV CHINESE ACAD SCI, 19 YUQUAN RD, BEIJING 100049, PEOPLES R CHINA.; UNIV SCI & TECHNOL CHINA, SCH APPL CHEM & ENGN, 96 JINZHAI RD, HEFEI 230026, PEOPLES R CHINA.;	CHINESE ACADEMY OF SCIENCES; CHANGCHUN INSTITUTE OF APPLIED CHEMISTRY, CAS; CHINESE ACADEMY OF SCIENCES; CHANGCHUN INSTITUTE OF APPLIED CHEMISTRY, CAS; CHINESE ACADEMY OF SCIENCES; UNIVERSITY OF CHINESE ACADEMY OF SCIENCES, CAS; CHINESE ACADEMY OF SCIENCES; UNIVERSITY OF SCIENCE & TECHNOLOGY OF CHINA, CAS						2023-11-04	CANCER VACCINES; IMMUNOTHERAPY; NANOMEDICINE; PROGRAMMABLE NANOMEDICINE; SUPRAMOLECULAR ASSEMBLY	10.1002/adma.202007293	ARTICLE	JAN 2021		1521-4095	WTSONG@CIAC.AC.CN; XSCHEN@CIAC.AC.CN			NATIONAL NATURAL SCIENCE FOUNDATION OF CHINA [51973215, 51673185, 52003268, 51829302, 51833010, 52025035, 51520105004]; PROGRAM OF SCIENTIFIC DEVELOPMENT OF JILIN PROVINCE SCIENCE [20190103112JH]; YOUTH INNOVATION PROMOTION ASSOCIATION OF CHINESE ACADEMY OF SCIENCES	Y.Z. AND S.M. CONTRIBUTED EQUALLY TO THIS WORK. THIS WORK WAS FINANCIALLY SUPPORTED BY THE NATIONAL NATURAL SCIENCE FOUNDATION OF CHINA (NOS. 51973215, 51673185, 52003268, 51829302, 51833010, 52025035, AND 51520105004), THE PROGRAM OF SCIENTIFIC DEVELOPMENT OF JILIN PROVINCE SCIENCE (NO. 20190103112JH), AND THE SUPPORT FROM THE YOUTH INNOVATION PROMOTION ASSOCIATION OF CHINESE ACADEMY OF SCIENCES…	QK8TH	Y		N	IMMUNO-ONCOLOGY; NANOPARTICLES; DELIVERY; BLOCKADE; THERAPY; SYSTEM	7	ADV MATER	ADV. MATER.	ENGLISH	50		MA, SHENG/0000-0002-9045-0480	POSTFACH 101161, 69451 WEINHEIM, GERMANY	FEB	9	WEINHEIM	33448050		J	WILEY-V C H VERLAG GMBH	2021		SONG, WT; CHEN, XS (通讯作者)，CHINESE ACAD SCI, CHANGCHUN INST APPL CHEM, KEY LAB POLYMER ECOMAT, 5625 RENMIN RD, CHANGCHUN 130022, PEOPLES R CHINA.; SONG, WT; CHEN, XS (通讯作者)，CHANGCHUN INST APPL CHEM, JILIN BIOMED POLYMERS ENGN LAB, 5625 RENMIN RD, CHANGCHUN 130022, PEOPLES R CHINA.; CHEN, XS (通讯作者)，UNIV SCI & TECHNOL CHINA, SCH APPL CHEM & ENGN, 96 JINZHAI RD, HEFEI 230026, PEOPLES R CHINA.
ANSELMO AC;MITRAGOTRI S	ANSELMO, AARON C.;MITRAGOTRI, SAMIR	ANONYMOUS, 2021, NAT REV MATER, V6, P99, DOI 10.1038/S41578-021-00281-4;ANSELMO AC, 2019, BIOENG TRANSL MED, V4, DOI 10.1002/BTM2.10143;ANSELMO AC, 2016, BIOENG TRANSL MED, V1, P10, DOI 10.1002/BTM2.10003;BADEN LR, 2021, NEW ENGL J MED, V384, P403, DOI 10.1056/NEJMOA2035389;BARANIUK C, 2021, BMJ-BRIT MED J, V372, DOI 10.1136/BMJ.N211;COLOMBO S, 2018, ADV DRUG DELIVER REV, V128, P115, DOI 10.1016/…	NANOPARTICLES ARE USED IN THE CLINIC TO TREAT CANCER, RESOLVE MINERAL DEFICIENCIES, IMAGE TISSUES, AND FACILITATE VACCINATION. AS A MODULAR TECHNOLOGY, NANOPARTICLES COMBINE DIAGNOSTIC AGENTS OR THERAPEUTICS (E.G., ELEMENTS, SMALL MOLECULES, BIOLOGICS), SYNTHETIC MATERIALS (E.G., POLYMERS), AND BIOLOGICAL MOLECULES (E.G., ANTIBODIES, PEPTIDES, LIPIDS). LEVERAGING THESE PARAMETERS, NANOPARTICLES C…	E10246				UNIV N CAROLINA, DIV PHARMACOENGN & MOL PHARMACEUT, ESHELMAN SCH PHARM, CHAPEL HILL, NC 27599 USA.; HARVARD UNIV, JOHN A PAULSON SCH ENGN & APPL SCI, CAMBRIDGE, MA 02138 USA.; WYSS INST BIOL INSPIRED ENGN, BOSTON, MA USA.;	UNIVERSITY OF NORTH CAROLINA; UNIVERSITY OF NORTH CAROLINA CHAPEL HILL; HARVARD UNIVERSITY						2023-11-04	CLINIC; CLINICAL TRANSLATION; CLINICAL TRIALS; DRUG DELIVERY; NANOMEDICINE; NANOPARTICLES; TRANSLATIONAL MEDICINE	10.1002/btm2.10246	REVIEW	AUG 2021		2380-6761	AANSELMO@EMAIL.UNC.EDU; MITRAGOTRI@SEAS.HARVARD.EDU			NATIONAL HEART, LUNG, AND BLOOD INSTITUTE [1R01HL143806-01]; JOHN A. PAULSON SCHOOL OF ENGINEERING & APPLIED SCIENCES	NATIONAL HEART, LUNG, AND BLOOD INSTITUTE, GRANT/AWARD NUMBER: 1R01HL143806-01; JOHN A. PAULSON SCHOOL OF ENGINEERING & APPLIED SCIENCES	UT8RP	Y		N		3	BIOENG TRANSL MED	BIOENG. TRANSL. MED.	ENGLISH	23	GOLD, GREEN PUBLISHED		111 RIVER ST, HOBOKEN 07030-5774, NJ USA	SEP	20	HOBOKEN	34514159		J	WILEY	2021		ANSELMO, AC (通讯作者)，UNIV N CAROLINA, DIV PHARMACOENGN & MOL PHARMACEUT, ESHELMAN SCH PHARM, CHAPEL HILL, NC 27599 USA.; MITRAGOTRI, S (通讯作者)，HARVARD UNIV, JOHN A PAULSON SCH ENGN & APPL SCI, CAMBRIDGE, MA 02138 USA.
ALMEIDA JPM;LIN AY;FIGUEROA ER;FOSTER AE;DREZEK RA	ALMEIDA, JOAO PAULO MATTOS;LIN, ADAM YUH;FIGUEROA, ELIZABETH RAQUEL;FOSTER, AARON EDWARD;DREZEK, REBEKAH ANNA	AHN S, 2014, ADV HEALTHC MATER, V3, P1194, DOI 10.1002/ADHM.201300597;ALKILANY AM, 2010, J NANOPART RES, V12, P2313, DOI 10.1007/S11051-010-9911-8;ALMEIDA JPM, 2014, NANOMED-NANOTECHNOL, V10, P503, DOI 10.1016/J.NANO.2013.09.011;ALMEIDA JPM, 2014, SMALL, V10, P812, DOI 10.1002/SMLL.201301998;ALMEIDA JPM, 2011, NANOMEDICINE-UK, V6, P815, DOI 10.2217/NNM.11.79, 10.2217/NNM.11.79;BALASUBRAMANIAN SK,…	GOLD NANOPARTICLES (AUNPS) ARE PROMISING VEHICLES FOR CANCER IMMUNOTHERAPY, WITH DEMONSTRATED EFFICACY IN IMMUNE DELIVERY AND INNATE CELL STIMULATION. NEVERTHELESS, THEIR POTENTIAL HAS YET TO BE ASSESSED IN THE IN VIVO APPLICATION OF PEPTIDE CANCER VACCINES. IN THIS STUDY, IT IS HYPOTHESIZED THAT THE IMMUNE DISTRIBUTION AND ADJUVANT QUALITIES OF AUNPS COULD BE LEVERAGED TO FACILITATE DELIVERY OF …				1453	RICE UNIV, DEPT BIOENGN, HOUSTON, TX 77005 USA.; BELLICUM PHARMACEUT, HOUSTON, TX USA.;	RICE UNIVERSITY						2023-11-04		10.1002/smll.201402179	ARTICLE			1613-6829	DREZEK@RICE.EDU	1459		NATIONAL INSTITUTES OF HEALTH [R01CA172836]; KECK CENTER OF THE GULF COAST CONSORTIA, ON THE NANOBIOLOGY INTERDISCIPLINARY GRADUATE TRAINING PROGRAM; NATIONAL INSTITUTE OF BIOMEDICAL IMAGING AND BIOENGINEERING (NIBIB) [T32EB009379]; NATIONAL SCIENCE FOUNDATION [0940902]; HOWARD HUGHES MEDICAL INSTITUTE; DIRECT FOR EDUCATION AND HUMAN RESOURCES; DIVISION OF GRADUATE EDUCATION [0940902] FUNDING SOU…	A. E. FOSTER AND R. A. DREZEK CONTRIBUTED EQUALLY TO THIS WORK. THIS PROJECT WAS SUPPORTED BY THE NATIONAL INSTITUTES OF HEALTH R01CA172836. J ALMEIDA IS ALSO FUNDED BY THE KECK CENTER OF THE GULF COAST CONSORTIA, ON THE NANOBIOLOGY INTERDISCIPLINARY GRADUATE TRAINING PROGRAM, NATIONAL INSTITUTE OF BIOMEDICAL IMAGING AND BIOENGINEERING (NIBIB) T32EB009379, AS WELL AS THE NATIONAL SCIENCE FOUNDATI…	CF4WK				TARGETING DENDRITIC CELLS; CPG OLIGONUCLEOTIDES; SUPPRESSOR-CELLS; BIODISTRIBUTION; CONJUGATION; EXPRESSION; INDUCTION; MULTIPLE; NANORODS; LIVER	12	SMALL	SMALL	ENGLISH	43	GREEN SUBMITTED, GREEN ACCEPTED	LIN, ADAM/0000-0001-9359-882X	POSTFACH 101161, 69451 WEINHEIM, GERMANY	MAR 25	7	WEINHEIM	25354691		J	WILEY-V C H VERLAG GMBH	2015		DREZEK, RA (通讯作者)，RICE UNIV, DEPT BIOENGN, HOUSTON, TX 77005 USA.
KHURANA A;ALLAWADHI P;KHURANA I;ALLWADHI S;WEISKIRCHEN R;BANOTHU AK;CHHABRA D;JOSHI K;BHARANI KK	KHURANA, AMIT;ALLAWADHI, PRINCE;KHURANA, ISHA;ALLWADHI, SACHIN;WEISKIRCHEN, RALF;BANOTHU, ANIL KUMAR;CHHABRA, DEEPAK;JOSHI, KAMALDEEP;BHARANI, KALA KUMAR	LUJÁN EA, 2020, TRIALS, V21, DOI 10.1186/S13063-019-3906-2;ALLAWADHI P, 2020, MED HYPOTHESES, V144, DOI 10.1016/J.MEHY.2020.110259;ALLAWADHI P, 2020, NANO TODAY, V35, DOI 10.1016/J.NANTOD.2020.100982;ANDERSON RM, 2020, LANCET, V396, P1614, DOI 10.1016/S0140-6736(20)32318-7;ANONYMOUS, 2021, LANCET MICROBE, V2, PE1, DOI 10.1016/S2666-5247(20)30226-3;ANONYMOUS, 2020, NAT NANOTECHNOL, V15, P963, DOI …	THE EMERGENCY USE AUTHORIZATION (EUA) BY THE US-FDA FOR TWO MRNA-BASED VACCINES BNT162B2 (PFIZER-BIONTECH) AND MRNA-1273 (MODERNA) HAS BROUGHT HOPE OF ADDRESSING THE COVID-19 PANDEMIC WHICH HAS KILLED MORE THAN TWO MILLION PEOPLE GLOBALLY. NANOTECHNOLOGY HAS PLAYED A SIGNIFICANT ROLE IN THE SUCCESS OF THESE VACCINES. NANOPARTICLES (NPS) AID IN IMPROVING STABILITY BY PROTECTING THE ENCAPSULATED MR…	101142				INDIAN INST TECHNOL IIT DELHI, CTR BIOMED ENGN CBME, NEW DELHI 110016, INDIA.; PVNRTVU, DEPT VET PHARMACOL & TOXICOL, COLL VET SCI CVSC, HYDERABAD 500030, TELANGANA, INDIA.; RWTH AACHEN UNIV HOSP, INST MOL PATHOBIOCHEM, EXPT GENE THERAPY & CLIN CHEM IFMPEGKC, PAUWELSSTR 30, D-52074 AACHEN, GERMANY.; PVNRTVU, DEPT VET PHARMACOL & TOXICOL, COLL VET SCI CVSC, WARANGAL 506166, TELANGANA, INDIA.; INDI…	INDIAN INSTITUTE OF TECHNOLOGY SYSTEM (IIT SYSTEM); INDIAN INSTITUTE OF TECHNOLOGY (IIT) - DELHI; RWTH AACHEN UNIVERSITY; RWTH AACHEN UNIVERSITY HOSPITAL; INDIAN INSTITUTE OF TECHNOLOGY SYSTEM (IIT SYSTEM); INDIAN INSTITUTE OF TECHNOLOGY (IIT) - ROORKEE; PANJAB UNIVERSITY; MAHARSHI DAYANAND UNIVERSITY; MAHARSHI DAYANAND UNIVERSITY						2023-11-04	COVID-19; MRNA; LIPID NANOPARTICLES; BNT162B2; MRNA-1273	10.1016/j.nantod.2021.101142	ARTICLE	APR 2021		1878-044X	AK3.KHURANA@GMAIL.COM; RWEISKIRCHEN@UKAACHEN.DE; BKALAKUMAR@GMAIL.COM					TE8HU	Y		N	SOLID LIPID NANOPARTICLES; CONTROLLED DRUG-DELIVERY; IN-VIVO; THERAPEUTIC APPLICATIONS; SLN; NANOMEDICINE; RECOGNITION; SUPPRESSION		NANO TODAY	NANO TODAY	ENGLISH	61	GREEN PUBLISHED, BRONZE	CHHABRA, DEEPAK/0000-0002-3738-0153; JOSHI, KAMALDEEP/0000-0002-3238-0234; KHURANA, AMIT/0000-0002-0749-4555; KUMAR, ANIL/0000-0003-0087-4114; WEISKIRCHEN, RALF/0000-0003-3888-0931	THE BOULEVARD, LANGFORD LANE, KIDLINGTON, OXFORD OX5 1GB, OXON, ENGLAND	JUN	6	OXFORD	33815564		J	ELSEVIER SCI LTD	2021	CHHABRA, DEEPAK/AAG-3845-2019; KHURANA, AMIT/GLQ-8346-2022; WEISKIRCHEN, RALF/O-1734-2018	KHURANA, A (通讯作者)，INDIAN INST TECHNOL IIT DELHI, CTR BIOMED ENGN CBME, NEW DELHI 110016, INDIA.; KHURANA, A; WEISKIRCHEN, R (通讯作者)，RWTH AACHEN UNIV HOSP, INST MOL PATHOBIOCHEM, EXPT GENE THERAPY & CLIN CHEM IFMPEGKC, PAUWELSSTR 30, D-52074 AACHEN, GERMANY.; KHURANA, A; BHARANI, KK (通讯作者)，PVNRTVU, DEPT VET PHARMACOL & TOXICOL, COLL VET SCI CVSC, WARANGAL 506166, TELANGANA, INDIA.
YANG PX;SONG HJ;QIN YB;HUANG PS;ZHANG CNA;KONG DL;WANG WW	YANG, PENGXIANG;SONG, HUIJUAN;QIN, YIBO;HUANG, PINGSHENG;ZHANG, CHUANGNIAN;KONG, DELING;WANG, WEIWEI	BANCHEREAU J, 1998, NATURE, V392, P245, DOI 10.1038/32588;BANCHEREAU J, 2005, NAT REV IMMUNOL, V5, P296, DOI 10.1038/NRI1592;BENCHERIF SA, 2015, NAT COMMUN, V6, DOI 10.1038/NCOMMS8556;BENIASH E, 2005, ACTA BIOMATER, V1, P387, DOI 10.1016/J.ACTBIO.2005.04.002;CHEEVER MA, 2011, CLIN CANCER RES, V17, P3520, DOI 10.1158/1078-0432.CCR-10-3126;CHENG TY, 2013, BIOMATERIALS, V34, P2005, DOI 10.1016/J.BIO…	DENDRITIC CELLS (DCS) ARE INCREASINGLY USED IN CANCER VACCINES DUE TO THEIR ABILITY TO REGULATE T-CELL IMMUNITY. MAJOR LIMITATIONS ASSOCIATED WITH THE PRESENT DC ADOPTIVE TRANSFER IMMUNOTHERAPY ARE LOW CELL VIABILITY AND TRANSIENT DURATION OF TRANSPLANTED DCS AT THE VACCINATION SITE AND THE LACK OF RECRUITMENT OF HOST DCS, LEADING TO UNSATISFACTORY T-CELL IMMUNE RESPONSE. HERE, WE DEVELOPED A NOV…				4377	CHINESE ACAD MED SCI, INST BIOMED ENGN, TIANJIN KEY LAB BIOMAT RES, TIANJIN 300192, PEOPLES R CHINA.; PEKING UNION MED COLL, TIANJIN 300192, PEOPLES R CHINA.; HARBIN MED UNIV, HEILONGJIANG ACAD MED SCI, INST CANC PREVENT & TREATMENT, HARBIN 150081, HEILONGJIANG, PEOPLES R CHINA.; NANKAI UNIV, COLL LIFE SCI, STATE KEY LAB MED CHEM BIOL, TIANJIN 300071, PEOPLES R CHINA.; XUZHOU MED UNIV, JIANGSU CT…	CHINESE ACADEMY OF MEDICAL SCIENCES - PEKING UNION MEDICAL COLLEGE; INSTITUTE OF BIOMEDICAL ENGINEERING - CAMS; CHINESE ACADEMY OF MEDICAL SCIENCES - PEKING UNION MEDICAL COLLEGE; PEKING UNION MEDICAL COLLEGE; HARBIN MEDICAL UNIVERSITY; NANKAI UNIVERSITY; XUZHOU MEDICAL UNIVERSITY						2023-11-04	DENDRITIC CELLS; PEPTIDE NANOFIBROUS HYDROGEL; TUMOR IMMUNOTHERAPY; T-CELL IMMUNITY; ADOPTIVE CELL TRANSFER	10.1021/acs.nanolett.8b01406	ARTICLE			1530-6992	KONGDELING@NANKAI.EDU.CN; WWWANGTJ@163.COM	4385		NATIONAL NATURAL SCIENCE FOUNDATION OF CHINA [31670977, 21604095, 51373199]; CAMS INNOVATION FUND FOR MEDICAL SCIENCES [2017-I2M-4-001, 2016-I2M-3-022]; SCIENCE AND TECHNOLOGY SUPPORT PROGRAM OF TIANJIN [15RCGFSY00146]; TIANJIN NATURAL SCIENCE FOUNDATION [16JCQNJC14200, 17JCQNJC13800]; PEKING UNION MEDICAL COLLEGE INNOVATION FUND	WE WANT TO ACKNOWLEDGE THE FINANCIAL SUPPORT RECEIVED FROM THE NATIONAL NATURAL SCIENCE FOUNDATION OF CHINA (NOS. 31670977, 21604095, 51373199), CAMS INNOVATION FUND FOR MEDICAL SCIENCES (NOS. 2017-I2M-4-001, 2016-I2M-3-022), SCIENCE AND TECHNOLOGY SUPPORT PROGRAM OF TIANJIN (NO. 15RCGFSY00146), TIANJIN NATURAL SCIENCE FOUNDATION (NOS. 16JCQNJC14200, 17JCQNJC13800), AND PEKING UNION MEDICAL COLLE…	GN4OT				CANCER-IMMUNOTHERAPY; CHECKPOINT BLOCKADE; SIPULEUCEL-T; SCAFFOLDS; RESPONSES; MATRICES	7	NANO LETT	NANO LETT.	ENGLISH	51		YANG, PENGXIANG/0000-0003-2777-7533; WANG, WEIWEI/0000-0003-0333-0868	1155 16TH ST, NW, WASHINGTON, DC 20036 USA	JUL	9	WASHINGTON	29932335		J	AMER CHEMICAL SOC	2018	YANG, PENGXIANG/AAP-5172-2020; WANG, WEIWEI/GRF-3625-2022	KONG, DL; WANG, WW (通讯作者)，CHINESE ACAD MED SCI, INST BIOMED ENGN, TIANJIN KEY LAB BIOMAT RES, TIANJIN 300192, PEOPLES R CHINA.; KONG, DL; WANG, WW (通讯作者)，PEKING UNION MED COLL, TIANJIN 300192, PEOPLES R CHINA.
CHA BG;JEONG JH;KIM J	CHA, BONG GEUN;JEONG, JI HOON;KIM, JAEYUN	BANCHEREAU J, 2005, NAT REV IMMUNOL, V5, P296, DOI 10.1038/NRI1592;CHEN Y, 2013, ADV MATER, V25, P3100, DOI 10.1002/ADMA.201204685;CRESSWELL P, 2005, IMMUNOL REV, V207, P145, DOI 10.1111/J.0105-2896.2005.00316.X;FANG RH, 2015, SMALL, V11, P5483, DOI 10.1002/SMLL.201501284;FIGDOR CG, 2004, NAT MED, V10, P475, DOI 10.1038/NM1039;FINN OJ, 2003, NAT REV IMMUNOL, V3, P630, DOI 10.1038/NRI1150;FONG L, …	CANCER VACCINE AIMS TO INVOKE ANTITUMOR ADAPTIVE IMMUNE RESPONSES TO DETECT AND ELIMINATE TUMORS. HOWEVER, THE CURRENT DENDRITIC CELLS (DCS)-BASED CANCER VACCINES HAVE SEVERAL LIMITATIONS THAT ARE MOSTLY DERIVED FROM THE EX VIVO CULTURE OF PATIENT DCS. TO CIRCUMVENT THE LIMITATIONS, DIRECT ACTIVATION AND MATURATION OF HOST DCS USING ANTIGEN-CARRYING MATERIALS, WITHOUT THE NEED FOR ISOLATION OF DC…				484	SUNGKYUNKWAN UNIV SKKU, SCH CHEM ENGN, SUWON 16419, SOUTH KOREA.; SUNGKYUNKWAN UNIV SKKU, SCH PHARM, SUWON 16419, SOUTH KOREA.; SUNGKYUNKWAN UNIV SKKU, DEPT HLTH SCI & TECHNOL, SAIHST, SUWON 16419, SOUTH KOREA.; SUNGKYUNKWAN UNIV SKKU, BIOMED INST CONVERGENCE SKKU BICS, SUWON 16419, SOUTH KOREA.;	SUNGKYUNKWAN UNIVERSITY (SKKU); SUNGKYUNKWAN UNIVERSITY (SKKU); SUNGKYUNKWAN UNIVERSITY (SKKU); SUNGKYUNKWAN UNIVERSITY (SKKU)						2023-11-04		10.1021/acscentsci.8b00035	ARTICLE			2374-7951	KIMJAEYUN@SKKU.EDU	492		NATIONAL RESEARCH FOUNDATION (NRF) UNDER THE MINISTRY OF SCIENCE, ICT & FUTURE PLANNING, REPUBLIC OF KOREA [2014M3A9B8023471, 2010-0027955]; KOREA HEALTH TECHNOLOGY R&D PROJECT THROUGH THE KOREA HEALTH INDUSTRY DEVELOPMENT INSTITUTE (KHIDI) - MINISTRY OF HEALTH & WELFARE, REPUBLIC OF KOREA [HI17C0076]; KOREA HEALTH PROMOTION INSTITUTE [HI17C0076020018] FUNDING SOURCE: KOREA INSTITUTE OF SCIENCE &…	THIS WORK WAS SUPPORTED BY GRANTS FUNDED BY THE NATIONAL RESEARCH FOUNDATION (NRF) UNDER THE MINISTRY OF SCIENCE, ICT & FUTURE PLANNING, REPUBLIC OF KOREA (2014M3A9B8023471, 2010-0027955), AND A GRANT FROM THE KOREA HEALTH TECHNOLOGY R&D PROJECT THROUGH THE KOREA HEALTH INDUSTRY DEVELOPMENT INSTITUTE (KHIDI), FUNDED BY THE MINISTRY OF HEALTH & WELFARE, REPUBLIC OF KOREA (HI17C0076).	GE3YZ				DENDRITIC-CELL IMMUNOTHERAPY; MESENCHYMAL STEM-CELLS; IN-VIVO; CROSS-PRESENTATION; DRUG-DELIVERY; GENE DELIVERY; NANOSPHERES; IMMUNITY; NANOCRYSTALS; STIMULATION	4	ACS CENTRAL SCI	ACS CENTRAL SCI.	ENGLISH	50	GREEN PUBLISHED, GOLD	KIM, JAEYUN/0000-0002-4687-6732	1155 16TH ST, NW, WASHINGTON, DC 20036 USA	APR 25	9	WASHINGTON	29721531		J	AMER CHEMICAL SOC	2018	JEONG, JI HOON/D-1028-2011; KIM, JAEYUN/E-2915-2015	KIM, J (通讯作者)，SUNGKYUNKWAN UNIV SKKU, SCH CHEM ENGN, SUWON 16419, SOUTH KOREA.; KIM, J (通讯作者)，SUNGKYUNKWAN UNIV SKKU, DEPT HLTH SCI & TECHNOL, SAIHST, SUWON 16419, SOUTH KOREA.; KIM, J (通讯作者)，SUNGKYUNKWAN UNIV SKKU, BIOMED INST CONVERGENCE SKKU BICS, SUWON 16419, SOUTH KOREA.
LI XR;ALDAYEL AM;CUI ZR	LI, XINRAN;ALDAYEL, ABDULAZIZ M.;CUI, ZHENGRONG	ANONYMOUS, CHEM SOLID WATER INT;BERTHOLD I, 2005, VACCINE, V23, P1993, DOI 10.1016/J.VACCINE.2004.10.014;BRADLEY KA, 2001, NATURE, V414, P225, DOI 10.1038/N35101999;BUMB A.R., 2010, MULTIMODAL SUPERPARA, P3;DAVIS HL, 1998, J IMMUNOL, V160, P870;EISENBARTH SC, 2008, NATURE, V453, P1122, DOI 10.1038/NATURE06939;FALO LD, 1995, NAT MED, V1, P649, DOI 10.1038/NM0795-649;FIFIS T, 2004, J IMMUNOL, V173,…	ALUMINUM HYDROXIDE IS USED AS A VACCINE ADJUVANT IN VARIOUS HUMAN VACCINES. UNFORTUNATELY, DESPITE ITS FAVORABLE SAFETY PROFILE, ALUMINUM HYDROXIDE CAN ONLY WEAKLY OR MODERATELY POTENTIATE ANTIGEN-SPECIFIC ANTIBODY RESPONSES. WHEN DISPERSED IN AN AQUEOUS SOLUTION, ALUMINUM HYDROXIDE FORMS PARTICULATES OF 1-20 MU M. THERE IS INCREASING EVIDENCE THAT NANOPARTICLES AROUND OR LESS THAN 200 NM AS VACC…				148	UNIV TEXAS AUSTIN, COLL PHARM, DIV PHARMACEUT, AUSTIN, TX 78712 USA.;	UNIVERSITY OF TEXAS SYSTEM; UNIVERSITY OF TEXAS AUSTIN						2023-11-04	VACCINE; NANOPARTICLES; MICROPARTICLES; ANTIBODY RESPONSES; LOCAL INFLAMMATION	10.1016/j.jconrel.2013.10.032	ARTICLE			1873-4995	ZHENGRONG.CUI@AUSTIN.UTEXAS.EDU	157		NATIONAL INSTITUTES OF HEALTH [AI070538, AI078304, AI105789]; KAIMRC	THIS WORK WAS SUPPORTED IN PART BY THE NATIONAL INSTITUTES OF HEALTH GRANTS (AI070538, AI078304, AND AI105789) TO Z. CUI. A.M.A IS A KING ABDULLAH INTERNATIONAL MEDICAL RESEARCH CENTER (KAIMRC) SCHOLAR AND IS SUPPORTED BY THE KAIMRC SCHOLARSHIP PROGRAM. THE AUTHORS WOULD LIKE TO THANK DR. HUGH SMYTH IN THE COLLEGE OF PHARMACY AT THE UNIVERSITY OF TEXAS AT AUSTIN FOR KINDLY ALLOWING US TO USE THE …	282FZ				IMMUNE-RESPONSE; DENDRITIC CELLS; PROTECTIVE ANTIGEN; CALCIUM-PHOSPHATE; BONE-MARROW; MICE; SIZE; IMMUNOGENICITY; ADSORPTION; TUMOR		J CONTROL RELEASE	J. CONTROL. RELEASE	ENGLISH	36	GREEN ACCEPTED	LI, XINRAN/0000-0003-2099-472X	PO BOX 211, 1000 AE AMSTERDAM, NETHERLANDS	JAN 10	10	AMSTERDAM	24188959		J	ELSEVIER SCIENCE BV	2014	LI, XINRAN/G-4935-2015	CUI, ZR (通讯作者)，UNIV TEXAS AUSTIN, COLL PHARM, DIV PHARMACEUT, AUSTIN, TX 78712 USA.
DE ROSE R;ZELIKIN AN;JOHNSTON APR;SEXTON A;CHONG SF;CORTEZ C;MULHOLLAND W;CARUSO F;KENT SJ	DE ROSE, ROBERT;ZELIKIN, ALEXANDER N.;JOHNSTON, ANGUS P. R.;SEXTON, AMY;CHONG, SIOW-FENG;CORTEZ, CHRISTINA;MULHOLLAND, WILLIAM;CARUSO, FRANK;KENT, STEPHEN J.	CARUSO F, 1998, SCIENCE, V282, P1111, DOI 10.1126/SCIENCE.282.5391.1111;CHEA S, 2005, J VIROL, V79, P3748, DOI 10.1128/JVI.79.6.3748-3757.2005;COHEN J, 2007, SCIENCE, V318, P1048, DOI 10.1126/SCIENCE.318.5853.1048;CONNOLLY NC, 2008, CLIN VACCINE IMMUNOL, V15, P284, DOI 10.1128/CVI.00221-07;DE GEEST BG, 2007, CHEM SOC REV, V36, P636, DOI 10.1039/B600460C;DE ROSE R, 2008, PLOS PATHOG, V4, DOI 10.13…	NANOENGINEERED MICROCAPSULES (SHOWN IN GREEN) CAN BE USED TO ENCAPSULATE VACCINE ANTIGENS CONFERRING PROTECTION OF THE CARGO UNTIL THE CAPSULES ARE TAKEN UP BY SPECIALIZED ANTIGEN PRESENTING CELLS IN HUMAN BLOOD SUCH AS DENDRITIC CELLS (CELL MEMBRANE IN RED, NUCLEUS IN BLUE). THIS TECHNIQUE OFFERS POTENTIAL APPLICATIONS FOR IN VIVO VACCINE DELIVERY.				4698	UNIV MELBOURNE, DEPT CHEM & BIOMOL ENGN, CTR NANOSCI & NANOTECHNOL, MELBOURNE, VIC 3010, AUSTRALIA.; UNIV MELBOURNE, DEPT MICROBIOL & IMMUNOL, MELBOURNE, VIC 3010, AUSTRALIA.;	UNIVERSITY OF MELBOURNE; UNIVERSITY OF MELBOURNE						2023-11-04		10.1002/adma.200801826	ARTICLE			1521-4095	FCARUSO@UNIMELB.EDU.AU; SKENT@UNIMELB.EDU.AU	+				392GW				DNA MULTILAYER FILMS; HIV VACCINE; DENDRITIC CELLS; IMMUNE ESCAPE; T-CELLS; VIRUS; IMMUNOGENICITY; RESPONSES; VIREMIA; PROTEIN	24	ADV MATER	ADV. MATER.	ENGLISH	32		CARUSO, FRANK/0000-0002-0197-497X; JOHNSTON, ANGUS PR/0000-0001-5611-4515; KENT, STEPHEN/0000-0002-8539-4891; ZELIKIN, ALEXANDER N/0000-0002-9864-321X; CORTEZ-JUGO, CHRISTINA/0000-0001-5341-175X	POSTFACH 101161, 69451 WEINHEIM, GERMANY	DEC 17	7	WEINHEIM			J	WILEY-V C H VERLAG GMBH	2008	CARUSO, FRANK/A-9587-2011; JOHNSTON, ANGUS PR/A-9254-2011; KENT, STEPHEN/AAL-5101-2020; ZELIKIN, ALEXANDER N/J-3659-2012	CARUSO, F (通讯作者)，UNIV MELBOURNE, DEPT CHEM & BIOMOL ENGN, CTR NANOSCI & NANOTECHNOL, MELBOURNE, VIC 3010, AUSTRALIA.
SARTI F;PERERA G;HINTZEN F;KOTTI K;KARAGEORGIOU V;KAMMONA O;KIPARISSIDES C;BERNKOP-SCHNÜRCH A	SARTI, FEDERICA;PERERA, GLEN;HINTZEN, FABIAN;KOTTI, KATERINA;KARAGEORGIOU, VASSILIS;KAMMONA, OLGA;KIPARISSIDES, COSTAS;BERNKOP-SCHNUERCH, ANDREAS	BALDRICK P, 2002, REGUL TOXICOL PHARM, V35, P398, DOI 10.1006/RTPH.2002.1541;BALDRIDGE JR, 2000, VACCINE, V18, P2416, DOI 10.1016/S0264-410X(99)00572-1;BIVAS-BENITA M, 2009, VACCINE, V27, P4010, DOI 10.1016/J.VACCINE.2009.04.033;CHONG CSW, 2005, J CONTROL RELEASE, V102, P85, DOI 10.1016/J.JCONREL.2004.09.014;DES RIEUX A, 2006, J CONTROL RELEASE, V116, P1, DOI 10.1016/J.JCONREL.2006.08.013;DESAI M…	ALTHOUGH ORAL VACCINATION HAS NUMEROUS ADVANTAGES OVER THE COMMONLY USED PARENTERAL ROUTE, DEGRADATION OF VACCINE AND ITS LOW UPTAKE IN THE LYMPHOID TISSUE OF THE GASTROINTESTINAL (GI) TRACT STILL IMPEDE THEIR DEVELOPMENT. IN THIS STUDY, THE MODEL ANTIGEN OVALBUMIN (OVA) AND THE IMMUNOSTIMULANT MONOPHOSPHORYL LIPID A (MPLA) WERE INCORPORATED IN POLYMERIC NANOPARTICLES BASED ON POLY(D,L-LACTIDE-CO…				4052	UNIV INNSBRUCK, INST PHARM, DEPT PHARMACEUT TECHNOL, A-6020 INNSBRUCK, AUSTRIA.; ARISTOTLE UNIV THESSALONIKI, DEPT CHEM ENGN, THESSALONIKI 54124, GREECE.; UNIV THESSALONIKI, CHEM PROC ENGN RES INST, THESSALONIKI 54124, GREECE.;	UNIVERSITY OF INNSBRUCK; ARISTOTLE UNIVERSITY OF THESSALONIKI; ARISTOTLE UNIVERSITY OF THESSALONIKI						2023-11-04	OVALBUMIN; MUCOSA; POLY(DL-LACTIDE-CO-GLYCOLIDE) NANOPARTICLES; VACCINATION; ORAL DELIVERY; IMMUNE RESPONSE	10.1016/j.biomaterials.2011.02.011	ARTICLE			1878-5905	ANDREAS.BERNKOP@UIBK.AC.AT	4057		EC [FP6-2004-NMP-NI4 026723-2]	WE GRATEFULLY ACKNOWLEDGE EC FOR SUPPORTING THIS RESEARCH UNDER THE FP6-2004-NMP-NI4 026723-2 PROJECT "NANOBIOPHARMACEUTICS".	758WA				IMMUNE-RESPONSES; BIODEGRADABLE MICROPARTICLES; CHITOSAN MICROPARTICLES; SYSTEMIC IMMUNITY; ANTIGEN DELIVERY; ADJUVANT; MUCOSAL; OVALBUMIN; RELEASE; IMMUNIZATION	16	BIOMATERIALS	BIOMATERIALS	ENGLISH	41		BERNKOP-SCHNÜRCH, ANDREAS/0000-0003-4187-8277; KARAGEORGIOU, VASSILIS/0000-0002-0892-510X; KAMMONA, OLGA/0000-0003-0730-507X; KIPARISSIDES, COSTAS/0000-0003-4649-0001	THE BOULEVARD, LANGFORD LANE, KIDLINGTON, OXFORD OX5 1GB, OXON, ENGLAND	JUN	6	OXFORD	21377204		J	ELSEVIER SCI LTD	2011	BERNKOP-SCHNÜRCH, ANDREAS/HCH-3150-2022; KARAGEORGIOU, VASSILIS/GNO-9482-2022; KARAGEORGIOU, VASSILIS/GLV-1981-2022	BERNKOP-SCHNÜRCH, A (通讯作者)，UNIV INNSBRUCK, INST PHARM, DEPT PHARMACEUT TECHNOL, INNRAIN 52,JOSEF MOLLER HAUS, A-6020 INNSBRUCK, AUSTRIA.
BOYOGLU-BARNUM S;ELLIS D;GILLESPIE RA;HUTCHINSON GB;PARK YJ;MOIN SM;ACTON OJ;RAVICHANDRAN R;MURPHY M;PETTIE D;MATHESON N;CARTER L;CREANGA A;WATSON MJ;KEPHART S;ATACA S;VAILE JR;UEDA G;CRANK MC;STEWART L;LEE KK;GUTTMAN M;BAKER D;MASCOLA JR;VEESLER D;GRAHAM BS;KING NP;KANEKIYO M	BOYOGLU-BARNUM, SEYHAN;ELLIS, DANIEL;GILLESPIE, REBECCA A.;HUTCHINSON, GEOFFREY B.;PARK, YOUNG-JUN;MOIN, SYED M.;ACTON, OLIVER J.;RAVICHANDRAN, RASHMI;MURPHY, MIKE;PETTIE, DELEAH;MATHESON, NICK;CARTER, LAUREN;CREANGA, ADRIAN;WATSON, MICHAEL J.;KEPHART, SALLY;ATACA, SILA;VAILE, JOHN R.;UEDA, GEORGE;CRANK, MICHELLE C.;STEWART, LANCE;LEE, KELLY K.;GUTTMAN, MIKLOS;BAKER, DAVID;MASCOLA, JOHN R.;VEESLE…	AGIRRE J, 2015, NAT STRUCT MOL BIOL, V22, P833, DOI 10.1038/NSMB.3115;ANDREWS SF, 2015, SCI TRANSL MED, V7, DOI 10.1126/SCITRANSLMED.AAD0522;BALE JB, 2016, SCIENCE, V353, P389, DOI 10.1126/SCIENCE.AAF8818;BARAD BA, 2015, NAT METHODS, V12, P943, DOI 10.1038/NMETH.3541, 10.1038/NMETH.3541;BIANCHI M, 2018, IMMUNITY, V49, P288, DOI 10.1016/J.IMMUNI.2018.07.009;BLOOM JD, 2010, SCIENCE, V328, P1272, DO…	INFLUENZA VACCINES THAT CONFER BROAD AND DURABLE PROTECTION AGAINST DIVERSE VIRAL STRAINS WOULD HAVE A MAJOR EFFECT ON GLOBAL HEALTH, AS THEY WOULD LESSEN THE NEED FOR ANNUAL VACCINE REFORMULATION AND IMMUNIZATION(1). HERE WE SHOW THAT COMPUTATIONALLY DESIGNED, TWO-COMPONENT NANOPARTICLE IMMUNOGENS(2) INDUCE POTENTLY NEUTRALIZING AND BROADLY PROTECTIVE ANTIBODY RESPONSES AGAINST A WIDE VARIETY OF…				623	NIAID, VACCINE RES CTR, NIH, 9000 ROCKVILLE PIKE, BETHESDA, MD 20892 USA.; UNIV WASHINGTON, INST PROT DESIGN, SEATTLE, WA 98195 USA.; UNIV WASHINGTON, DEPT BIOCHEM, SEATTLE, WA 98195 USA.; UNIV WASHINGTON, GRAD PROGRAM MOL & CELLULAR BIOL, SEATTLE, WA 98195 USA.; UNIV WASHINGTON, DEPT MED CHEM, SEATTLE, WA 98195 USA.; UNIV WASHINGTON, HOWARD HUGHES MED INST, SEATTLE, WA 98195 USA.; FRANCIS CRICK …	NATIONAL INSTITUTES OF HEALTH (NIH) - USA; NIH NATIONAL INSTITUTE OF ALLERGY & INFECTIOUS DISEASES (NIAID); UNIVERSITY OF WASHINGTON; UNIVERSITY OF WASHINGTON SEATTLE; UNIVERSITY OF WASHINGTON; UNIVERSITY OF WASHINGTON SEATTLE; UNIVERSITY OF WASHINGTON; UNIVERSITY OF WASHINGTON SEATTLE; UNIVERSITY OF WASHINGTON; UNIVERSITY OF WASHINGTON SEATTLE; UNIVERSITY OF WASHINGTON; UNIVERSITY OF WASHINGTON …						2023-11-04		10.1038/s41586-021-03365-x	ARTICLE	MAR 2021		1476-4687	BGRAHAM@NIH.GOV; NEIL@IPD.UW.EDU; KANEKIYOM@NIH.GOV	+		INTRAMURAL RESEARCH PROGRAM OF THE VACCINE RESEARCH CENTER, NATIONAL INSTITUTE OF ALLERGY AND INFECTIOUS DISEASES, NATIONAL INSTITUTES OF HEALTH; DEFENSE THREAT REDUCTION AGENCY [HDTRA1-18-1-0001]; NATIONAL INSTITUTE OF GENERAL MEDICAL SCIENCES [R01GM099989, R01GM120553]; NATIONAL INSTITUTE OF ALLERGY AND INFECTIOUS DISEASES [DP1AI158186, HHSN272201700059C]; PEW BIOMEDICAL SCHOLARS AWARD; BURROUG…	WE THANK K. FOULDS, A. NOE, S.-F. KAO, V. FICCA, N. NJI, D. FLEBBE AND E. MCCARTHY FOR HELP WITH NON-HUMAN PRIMATE EXPERIMENTS; A. TAYLOR, H. BAO, C. CHIEDI, M. DILLON, L. GILMAN, G. SARBADOR, E. MCCARTHY, J.-P. TODD AND D. SCORPIO FOR HELP WITH MOUSE, FERRET AND NHP EXPERIMENTS; H. ANDERSEN, N. JONES AND G. PATEL FOR HELP WITH INFLUENZA CHALLENGE STUDIES; R. WEBBY FOR PROVIDING INFLUENZA REVERSE…	SA5CU	Y		N		7855	NATURE	NATURE	ENGLISH	77	GREEN ACCEPTED	PARK, YOUNG-JUN/0000-0003-2901-6949; KANEKIYO, MASARU/0000-0001-5767-1532; PETTIE, DELEAH/0000-0002-5477-7195; ACTON, OLIVER/0000-0003-3928-2300; HUTCHINSON, GEOFFREY/0000-0003-0727-1682; MURPHY, MICHAEL/0000-0002-8438-2653	HEIDELBERGER PLATZ 3, BERLIN, 14197, GERMANY	APR 22	25	BERLIN	33762730		J	NATURE PORTFOLIO	2021	ELLIS, DANIEL/GWN-0700-2022; VEESLER, DAVID/HCH-3986-2022; MASCOLA, JOHN/AAI-7193-2021; PARK, YOUNG-JUN/AAF-6249-2021; KANEKIYO, MASARU/Y-9820-2018	GRAHAM, BS; KANEKIYO, M (通讯作者)，NIAID, VACCINE RES CTR, NIH, 9000 ROCKVILLE PIKE, BETHESDA, MD 20892 USA.; KING, NP (通讯作者)，UNIV WASHINGTON, INST PROT DESIGN, SEATTLE, WA 98195 USA.; KING, NP (通讯作者)，UNIV WASHINGTON, DEPT BIOCHEM, SEATTLE, WA 98195 USA.
AKITA H;KOGURE K;MORIGUCHI R;NAKAMURA Y;HIGASHI T;NAKAMURA T;SERADA S;FUJIMOTO M;NAKA T;FUTAKI S;HARASHIMA H	AKITA, HIDETAKA;KOGURE, KENTARO;MORIGUCHI, RUMIKO;NAKAMURA, YOSHIO;HIGASHI, TOMOKO;NAKAMURA, TAKASHI;SERADA, SATOSHI;FUJIMOTO, MINORU;NAKA, TETSUJI;FUTAKI, SHIROH;HARASHIMA, HIDEYOSHI	AKAZAWA T, 2004, CANCER RES, V64, P757, DOI 10.1158/0008-5472.CAN-03-1518;AKHTAR S, 2007, J CLIN INVEST, V117, P3623, DOI 10.1172/JCI33494;AKITA H, 2004, MOL THER, V9, P443, DOI 10.1016/J.YMTHE.2004.01.005;AKITA H, 2009, BIOMATERIALS, V30, P2940, DOI 10.1016/J.BIOMATERIALS.2009.02.009;CHIU YL, 2003, RNA, V9, P1034, DOI 10.1261/RNA.5103703;CHONO S, 2008, J CONTROL RELEASE, V131, P64, DOI 10.1016/J…	WE PREVIOUSLY DEVELOPED OCTAARGININE (R8)-MODIFIED LIPID ENVELOPE-TYPE NANOPARTICLES FOR SIRNA DELIVERY (R8-MEND). HEREIN, WE REPORT ON THEIR EX VIVO SIRNA DELIVERY TO PRIMARY MOUSE BONE MARROW-DERIVED DENDRITIC CELLS (BMDCS) FOR POTENTIAL USE AS A CANCER VACCINE. QUANTITATIVE IMAGING ANALYSIS OF THE INTRACELLULAR TRAFFICKING OF SIRNA REVEALED THAT THE DISSOCIATION PROCESS, AS WELL AS THE RATE OF…				311	HOKKAIDO UNIV, LAB MOL DESIGN PHARMACEUT, FAC PHARMACEUT SCI, KITA KU, SAPPORO, HOKKAIDO 0600812, JAPAN.; NATL INST BIOMED INNOVAT, LAB IMMUNE SIGNAL, OSAKA 5670085, JAPAN.; KYOTO UNIV, INST CHEM RES, KYOTO 6110011, JAPAN.;	HOKKAIDO UNIVERSITY; NATIONAL INSTITUTE OF HEALTH SCIENCES - JAPAN; KYOTO UNIVERSITY						2023-11-04	SIRNA; VACCINATION; DENDRITIC CELLS; SOCS1; INTRACELLULAR TRAFFICKING	10.1016/j.jconrel.2010.01.012	ARTICLE			1873-4995	HARASIMA@PHARM.HOKUDAI.AC.JP	317		JAPAN SCIENCE AND TECHNOLOGY AGENCY (JST); NEW ENERGY AND INDUSTRIAL TECHNOLOGY DEVELOPMENT ORGANIZATION (NEDO); JAPAN SOCIETY FOR THE PROMOTION OF SCIENCE	THIS WORK WAS SUPPORTED BY CREST FROM THE JAPAN SCIENCE AND TECHNOLOGY AGENCY (JST), GRANT FOR INDUSTRIAL TECHNOLOGY RESEARCH FROM THE NEW ENERGY AND INDUSTRIAL TECHNOLOGY DEVELOPMENT ORGANIZATION (NEDO) AND IN PART BY THE JAPAN SOCIETY FOR THE PROMOTION OF SCIENCE. THE AUTHORS THANK DR. MILTON S. FEATHER FOR HIS HELPFUL ADVICE IN WRITING THE ENGLISH MANUSCRIPT.	603XB				NONVIRAL GENE DELIVERY; INTRACELLULAR TRAFFICKING; NANO DEVICE; ANTIGEN PRESENTATION; IN-VIVO; RNAI; INTERFERENCE; EFFICIENT; MEMBRANE; PEPTIDE	3	J CONTROL RELEASE	J. CONTROL. RELEASE	ENGLISH	35		NAKAMURA, TAKASHI/0000-0001-9019-1426; FUJIMOTO, MINORU/0000-0002-6390-8863; AKITA, HIDETAKA/0000-0001-6262-2436; SERADA, SATOSHI/0000-0001-6948-9009; NAKA, TETSUJI/0000-0002-1269-3997; FUTAKI, SHIROH/0000-0002-0124-4002	RADARWEG 29, 1043 NX AMSTERDAM, NETHERLANDS	MAY 10	7	AMSTERDAM	20080139		J	ELSEVIER	2010	NAKAMURA, TAKASHI/F-4419-2016; FUJIMOTO, MINORU/JAO-2540-2023; HARASHIMA, HIDEYOSHI/D-8390-2012; AKITA, HIDETAKA/M-7410-2018	HARASHIMA, H (通讯作者)，HOKKAIDO UNIV, LAB MOL DESIGN PHARMACEUT, FAC PHARMACEUT SCI, KITA KU, KITA 12,NISHI 6, SAPPORO, HOKKAIDO 0600812, JAPAN.
LI P;LUO ZC;LIU P;GAO NN;ZHANG YJ;PAN H;LIU LL;WANG C;CAI LT;MA YF	LI, PING;LUO, ZICHAO;LIU, PENG;GAO, NINGNING;ZHANG, YIJUAN;PAN, HONG;LIU, LANLAN;WANG, CE;CAI, LINTAO;MA, YIFAN	AKAGI T, 2012, ADV POLYM SCI, V247, P31, DOI 10.1007/12_2011_150;BEHR JP, 1997, CHIMIA, V51, P34;BROADERS KE, 2009, P NATL ACAD SCI USA, V106, P5497, DOI 10.1073/PNAS.0901592106;CALDORERA-MOORE M, 2010, EXPERT OPIN DRUG DEL, V7, P479, DOI 10.1517/17425240903579971;CERRITELLI S, 2007, BIOMACROMOLECULES, V8, P1966, DOI 10.1021/BM070085X;CHEN HA, 2010, BIOMATERIALS, V31, P8172, DOI 10.1016/J.BIOMATE…	ALTHOUGH POLYSACCHARIDE NANOGELS HAVE EMERGED AS A NOVEL ANTIGEN DELIVERY SYSTEM FOR VACCINE DEVELOPMENT, WHETHER MODULATING THE REDOX SENSITIVITY OF NANOGELS COULD IMPROVE VACCINE EFFICACY REMAINS UNCLEAR. IN THE PRESENT STUDY, WE GENERATED BIOREDUCIBLE CATIONIC ALGINATE-POLYETHYLENIMINE (PEI) NANOGELS AS A NOVEL VACCINE DELIVERY SYSTEM. BRIEFLY, NANOGELS WERE PREPARED BY THE ELECTROSTATIC INTER…				271	CHINESE ACAD SCI, SHENZHEN INST ADV TECHNOL,KEY LAB HLTH INFORMAT, SHENZHEN INNOVAT PHARMACOL & BIOTHERAPY PRECLIN T, SHENZHEN KEY LAB CANC NANOTECHNOL,GUANGDONG KEY L, SHENZHEN 518055, PEOPLES R CHINA.;	CHINESE ACADEMY OF SCIENCES; SHENZHEN INSTITUTE OF ADVANCED TECHNOLOGY, CAS						2023-11-04	BIOREDUCIBLE NANOGEL; VACCINE ADJUVANT; ANTIGEN PRESENTATION; ANTIBODY PRODUCTION; CYTOTOXIC T-LYMPHOCYTE RESPONSE	10.1016/j.jconrel.2013.03.025	ARTICLE			1873-4995	LT.CAI@SIAT.AC.CN; YF.MA@SIAT.AC.CN	279		NATIONAL NATURAL SCIENCE FOUNDATION OF CHINA [81171446]; GUANGDONG INNOVATION RESEARCH TEAM FUND FOR LOW-COST HEALTHCARE TECHNOLOGIES (GIRTF-LCHT); SCIENCE AND TECHNOLOGY PROGRAM OF GUANGDONG PROVINCE [2012B090400043, 2012B090600036]; SHENZHEN SCIENCE AND TECHNOLOGY PROGRAM [JC201005260247A]; CHINESE ACADEMY OF SCIENCES	THIS WORK WAS SUPPORTED BY THE NATIONAL NATURAL SCIENCE FOUNDATION OF CHINA (NO. 81171446), GUANGDONG INNOVATION RESEARCH TEAM FUND FOR LOW-COST HEALTHCARE TECHNOLOGIES (GIRTF-LCHT), THE SCIENCE AND TECHNOLOGY PROGRAM OF GUANGDONG PROVINCE (NO. 2012B090400043 AND 2012B090600036), THE SHENZHEN SCIENCE AND TECHNOLOGY PROGRAM (NO. JC201005260247A), AND THE "HUNDRED TALENTS PROGRAM" OF CHINESE ACADEM…	167RB				DENDRITIC CELLS; HYALURONIC-ACID; INTRACELLULAR DRUG; CROSS-PRESENTATION; NANOPARTICLES; REDUCTION; PEPTIDE; PROTEOLYSIS; ADJUVANTS; HYDROGELS	3	J CONTROL RELEASE	J. CONTROL. RELEASE	ENGLISH	37		LUO, ZICHAO/0000-0001-9236-9160; CAI, LINTAO/0000-0002-2461-6390	PO BOX 211, 1000 AE AMSTERDAM, NETHERLANDS	JUN 28	9	AMSTERDAM	23562637		J	ELSEVIER SCIENCE BV	2013	ZHANG, YIJUAN/H-5046-2016; PAN, HONG/AAC-2326-2019	MA, YF (通讯作者)，CHINESE ACAD SCI, SHENZHEN INST ADV TECHNOL, 1068 XUEYUAN AVE, SHENZHEN 518055, PEOPLES R CHINA.
MAKIDON PE;BIELINSKA AU;NIGAVEKAR SS;JANCZAK KW;KNOWLTON J;SCOTT AJ;MANK N;CAO ZY;RATHINAVELU S;BEER MR;WILKINSON JE;BLANCO LP;LANDERS JJ;BAKER JR	MAKIDON, PAUL E.;BIELINSKA, ANNA U.;NIGAVEKAR, SHRADDHA S.;JANCZAK, KATARZYNA W.;KNOWLTON, JESSICA;SCOTT, ALISON J.;MANK, NICHOLAS;CAO, ZHENGYI;RATHINAVELU, SIVAPRAKASH;BEER, MICHAEL R.;WILKINSON, J. ERBY;BLANCO, LUZ P.;LANDERS, JEFFREY J.;BAKER, JAMES R., JR.	AGUILAR JC, 2004, IMMUNOL CELL BIOL, V82, P539, DOI 10.1111/J.0818-9641.2004.01278.X;AGUILAR JC, 2003, BIOCHEM BIOPH RES CO, V310, P59, DOI 10.1016/J.BBRC.2003.08.120;ANTTILA M, 1999, CLIN EXP IMMUNOL, V118, P402;ASSAD S, 1999, VACCINE, V18, P57, DOI 10.1016/S0264-410X(99)00179-6;BETANCOURT AA, 2007, INT J INFEC IN PRESS;BIELINSKA AU, 2008, CLIN VACCINE IMMUNOL, V15, P348, DOI 10.1128/CVI.00440-0…	BACKGROUND: HEPATITIS B VIRUS INFECTION REMAINS AN IMPORTANT GLOBAL HEALTH CONCERN DESPITE THE AVAILABILITY OF SAFE AND EFFECTIVE PROPHYLACTIC VACCINES. LIMITATIONS TO THESE VACCINES INCLUDE REQUIREMENT FOR REFRIGERATION AND THREE IMMUNIZATIONS THEREBY RESTRICTING USE IN THE DEVELOPING WORLD. A NEW NASAL HEPATITIS B VACCINE COMPOSED OF RECOMBINANT HEPATITIS B SURFACE ANTIGEN (HBSAG) IN A NOVEL NA…	E2954				UNIV MICHIGAN, M NIMBS, ANN ARBOR, MI 48109 USA.; UNIV MICHIGAN, UNIT LAB ANIM MED ULAM, ANN ARBOR, MI 48109 USA.;	UNIVERSITY OF MICHIGAN SYSTEM; UNIVERSITY OF MICHIGAN; UNIVERSITY OF MICHIGAN SYSTEM; UNIVERSITY OF MICHIGAN						2023-11-04		10.1371/journal.pone.0002954	ARTICLE				JBAKERJR@UMICH.EDU			BILL & MELINDA GATES FOUNDATION [GRAND CHALLENGES IN GLOBAL HEALTH INITIATIVE 37868]; NATL CTR RESEARCH RESOURSES OF NIH [T32 RR07008]	FUNDED BY BILL & MELINDA GATES FOUNDATION THROUGH GRAND CHALLENGES IN GLOBAL HEALTH INITIATIVE 37868. P. MAKIDON IS SUPPORTED BY T32 RR07008 FROM NATL CTR RESEARCH RESOURSES OF NIH. THE FUNDERS HAD NO ROLE IN STUDY DESIGN, DATA COLLECTION AND ANALYSIS, DECISION TO PUBLISH, OR PREPARATION OF THE MANUSCRIPT.	422FK				T-LYMPHOCYTE RESPONSES; LONG-TERM PERSISTENCE; SURFACE-ANTIGEN; IMMUNE-RESPONSES; INTRANASAL IMMUNIZATION; ALUMINUM-HYDROXIDE; ANTIBODY AVIDITY; POTENT ENHANCER; DNA VACCINES; VIRUS	8	PLOS ONE	PLOS ONE	ENGLISH	75	GREEN SUBMITTED, GOLD, GREEN PUBLISHED	/0000-0002-8468-6518; SCOTT, ALISON/0000-0001-6969-4707	1160 BATTERY STREET, STE 100, SAN FRANCISCO, CA 94111 USA	AUG 13	15	SAN FRANCISCO	18698426		J	PUBLIC LIBRARY SCIENCE	2008	RATHINAVELU, SIVAPRAKASH/AAT-2526-2021	MAKIDON, PE (通讯作者)，UNIV MICHIGAN, M NIMBS, ANN ARBOR, MI 48109 USA.
FAN YC;SAHDEV P;OCHYL LJ;AKERBERG JJ;MOON JJ	FAN, YUCHEN;SAHDEV, PREETY;OCHYL, LUKASZ J.;AKERBERG, JONATHAN J.;MOON, JAMES J.	ALVING CR, 2012, EXPERT REV VACCINES, V11, P733, DOI 10.1586/ERV.12.35, 10.1586/ERV.12.35;ARNOLD K, 1990, CHEM PHYS LIPIDS, V55, P301, DOI 10.1016/0009-3084(90)90168-Q;BANCHEREAU J, 2005, NAT REV IMMUNOL, V5, P296, DOI 10.1038/NRI1592;BERNEY C, 2003, BIOPHYS J, V84, P3992, DOI 10.1016/S0006-3495(03)75126-1;CHEN WS, 2008, CANCER IMMUNOL IMMUN, V57, P517, DOI 10.1007/S00262-007-0390-4;CHRISTENSEN D…	HERE WE REPORT THE DEVELOPMENT OF A NEW CATIONIC LIPOSOME-HYALURONIC ACID (HA) HYBRID NANOPARTICLE (NP) SYSTEM AND PRESENT OUR CHARACTERIZATION OF THESE NPS AS AN INTRANASAL VACCINE PLATFORM USING A MODEL ANTIGEN AND F1-V, A CANDIDATE RECOMBINANT ANTIGEN FOR YERSINIA PESTIS, THE CAUSATIVE AGENT OF PLAGUE. INCUBATION OF CATIONIC LIPOSOMES COMPOSED OF DOTAP AND DOPE WITH ANIONIC HA BIOPOLYMER LED T…				121	UNIV MICHIGAN, DEPT PHARMACEUT SCI, ANN ARBOR, MI 48109 USA.; UNIV MICHIGAN, BIOINTERFACES INST, ANN ARBOR, MI 48109 USA.; UNIV MICHIGAN, DEPT BIOMED ENGN, ANN ARBOR, MI 48109 USA.;	UNIVERSITY OF MICHIGAN SYSTEM; UNIVERSITY OF MICHIGAN; UNIVERSITY OF MICHIGAN SYSTEM; UNIVERSITY OF MICHIGAN; UNIVERSITY OF MICHIGAN SYSTEM; UNIVERSITY OF MICHIGAN		CHAPEL HILL, NC	12TH INTERNATIONAL NANOMEDICINE AND DRUG DELIVERY SYMPOSIUM (NANODDS)	OCT 06-08, 2014		2023-11-04	LIPOSOME; NANOPARTICLE; SUBUNIT ANTIGEN; INTRANASAL VACCINE; YERSINIA PESTIS	10.1016/j.jconrel.2015.04.010	ARTICLE; PROCEEDINGS PAPER			1873-4995	MOONJJ@UMICH.EDU	129		NATIONAL INSTITUTE OF HEALTH [1K22AI097291-01]; NATIONAL CENTER FOR ADVANCING TRANSLATIONAL SCIENCES OF THE NATIONAL INSTITUTES OF HEALTH [UL1TR000433]	THIS STUDY WAS SUPPORTED BY THE NATIONAL INSTITUTE OF HEALTH GRANT 1K22AI097291-01 AND BY THE NATIONAL CENTER FOR ADVANCING TRANSLATIONAL SCIENCES OF THE NATIONAL INSTITUTES OF HEALTH UNDER AWARD NUMBER UL1TR000433. YERSINIA PESTIS F1-V FUSION PROTEIN, RECOMBINANT FROM ESCHERICHIA COLI (#NR-4526), WAS OBTAINED THROUGH THE NIH BIODEFENSE AND EMERGING INFECTIONS RESEARCH RESOURCES REPOSITORY, NIAID…	CH6UO				HETEROLOGOUS PRIME-BOOST; TRIMETHYL CHITOSAN; SYNTHETIC VACCINES; PNEUMONIC PLAGUE; DENDRITIC CELLS; IMMUNE-RESPONSE; AGGREGATION; MICE; PROTECTION; TOXICITY		J CONTROL RELEASE	J. CONTROL. RELEASE	ENGLISH	45	GREEN ACCEPTED	MOON, JAMES C/0000-0001-8071-1491; MOON, JAMES/0000-0003-2238-2372; FAN, YUCHEN/0000-0001-7868-2919	PO BOX 211, 1000 AE AMSTERDAM, NETHERLANDS	JUN 28	9	AMSTERDAM	25869965		J	ELSEVIER SCIENCE BV	2015	MOON, JAMES C/F-1031-2014	MOON, JJ (通讯作者)，2800 PLYMOUTH RD NCRC, ANN ARBOR, MI 48109 USA.
BOGERS WM;OOSTERMEIJER H;MOOIJ P;KOOPMAN G;VERSCHOOR EJ;DAVIS D;ULMER JB;BRITO LA;CU Y;BANERJEE K;OTTEN GR;BURKE B;DEY A;HEENEY JL;SHEN XY;TOMARAS GD;LABRANCHE C;MONTEFIORI DC;LIAO HX;HAYNES B;GEALL AJ;BARNETT SW	BOGERS, WILLY M.;OOSTERMEIJER, HERMAN;MOOIJ, PETRA;KOOPMAN, GERRIT;VERSCHOOR, ERNST J.;DAVIS, DAVID;ULMER, JEFFREY B.;BRITO, LUIS A.;CU, YEN;BANERJEE, KAUSTUV;OTTEN, GILLIS R.;BURKE, BRIAN;DEY, ANTU;HEENEY, JONATHAN L.;SHEN, XIAOYING;TOMARAS, GEORGIA D.;LABRANCHE, CELIA;MONTEFIORI, DAVID C.;LIAO, HUA-XIN;HAYNES, BARTON;GEALL, ANDREW J.;BARNETT, SUSAN W.	ANSALDI F, 2009, VACCINE, V27, P3345, DOI 10.1016/J.VACCINE.2009.01.081;BERNSTEIN DI, 2009, VACCINE, V28, P484, DOI 10.1016/J.VACCINE.2009.09.135;BRITO LA, 2014, MOL THER, V22, P2118, DOI 10.1038/MT.2014.133;CALABRO S, 2011, VACCINE, V29, P1812, DOI 10.1016/J.VACCINE.2010.12.090;CROTTY S, 2004, J IMMUNOL METHODS, V286, P111, DOI 10.1016/J.JIM.2003.12.015;DAVIS D, 2011, PLOS ONE, V6, DOI 10.1371/J…	SELF-AMPLIFYING MESSENGER RNA (MRNA) OF POSITIVE-STRAND RNA VIRUSES ARE EFFECTIVE VECTORS FOR IN SITU EXPRESSION OF VACCINE ANTIGENS AND HAVE POTENTIAL AS A NEW VACCINE TECHNOLOGY PLATFORM WELL SUITED FOR GLOBAL HEALTH APPLICATIONS. THE SAM VACCINE PLATFORM IS BASED ON A SYNTHETIC, SELF-AMPLIFYING MRNA DELIVERED BY A NONVIRAL DELIVERY SYSTEM. THE SAFETY AND IMMUNOGENICITY OF AN HIV SAM VACCINE EN…				947	BIOMED PRIMATE RES CTR, DEPT VIROL, NL-2280 GH RIJSWIJK, NETHERLANDS.; NOVARTIS VACCCINES, CAMBRIDGE, MA USA.; DUKE UNIV, MED CTR, DUKE HUMAN VACCINE INST, DURHAM, NC USA.; DUKE UNIV, MED CTR, DEPT MED, DURHAM, NC 27710 USA.; UNIV CAMBRIDGE, DEPT VET MED, CAMBRIDGE CB2 1TN, ENGLAND.;	DUKE UNIVERSITY; DUKE UNIVERSITY; UNIVERSITY OF CAMBRIDGE						2023-11-04	SELF-AMPLIFYING MRNA; HIV; VACCINE; ANTIBODIES; T CELLS	10.1093/infdis/jiu522	ARTICLE			1537-6613	BOGERS@BPRC.NL	955		NATIONAL INSTITUTES OF HEALTH [5 PO1 AI066287-02]	THIS WORK WAS SUPPORTED BY THE NATIONAL INSTITUTES OF HEALTH (GRANT 5 PO1 AI066287-02).	CC3CX				IMMUNODEFICIENCY-VIRUS TYPE-1; FUSION INHIBITOR T-20; MESSENGER-RNA; DNA VACCINES; NEUTRALIZING ANTIBODIES; GENE-TRANSFER; INDUCTION; PRIME; PROLIFERATION; GLYCOPROTEIN	6	J INFECT DIS	J. INFECT. DIS.	ENGLISH	49	GREEN PUBLISHED	HEENEY, JONATHAN/0000-0003-2702-1621; DEY, ANTU/0000-0001-7438-9379	JOURNALS DEPT, 2001 EVANS RD, CARY, NC 27513 USA	MAR 15	9	CARY	25234719		J	OXFORD UNIV PRESS INC	2015	DEY, ANTU K/A-1305-2013; TOMARAS, GEORGIA/J-5041-2016	BOGERS, WM (通讯作者)，BIOMED PRIMATE RES CTR, DEPT VIROL, POB 3306, NL-2280 GH RIJSWIJK, NETHERLANDS.
BANDYOPADHYAY A;FINE RL;DEMENTO S;BOCKENSTEDT LK;FAHMY TM	BANDYOPADHYAY, ARUNIMA;FINE, REBECCA L.;DEMENTO, STACEY;BOCKENSTEDT, LINDA K.;FAHMY, TAREK M.	BALA I, 2004, CRIT REV THER DRUG, V21, P387, DOI 10.1615/CRITREVTHERDRUGCARRIERSYST.V21.I5.20;BANCHEREAU J, 1998, NATURE, V392, P245, DOI 10.1038/32588;BONIFAZ LC, 2004, J EXP MED, V199, P815, DOI 10.1084/JEM.20032220;BORGES O, 2008, EUR J PHARM BIOPHARM, V69, P405, DOI 10.1016/J.EJPB.2008.01.019;BOZZACCO L, 2007, P NATL ACAD SCI USA, V104, P1289, DOI 10.1073/PNAS.0610383104;CHIEPPA M, 2003, J IM…	DENDRITIC-CELL (DC) TARGETED ANTIGEN DELIVERY SYSTEMS HOLD PROMISE FOR ENHANCING VACCINE EFFICACY AND DELIVERY OF THERAPEUTICS. HOWEVER, IT IS NOT KNOWN HOW THE NUMBER AND DENSITY OF TARGETING LIGANDS ON SUCH SYSTEMS MAY AFFECT DC FUNCTION AND SUBSEQUENT T CELL RESPONSE. WE MODIFIED THE SURFACE OF BIODEGRADABLE NANOPARTICLES LOADED WITH ANTIGEN WITH DIFFERENT DENSITIES OF THE MAB TO THE DC LECTIN…				3094	YALE UNIV, DEPT BIOMED ENGN, NEW HAVEN, CT 06511 USA.; YALE UNIV, SCH MED, DEPT INTERNAL MED, NEW HAVEN, CT 06511 USA.; WILLIAMS COLL, WILLIAMSTOWN, MA 01267 USA.; YALE UNIV, DEPT CHEM ENGN, NEW HAVEN, CT 06511 USA.;	YALE UNIVERSITY; YALE UNIVERSITY; WILLIAMS COLLEGE; YALE UNIVERSITY						2023-11-04	DENDRITIC CELLS; C-TYPE LECTIN; NANOPARTICLES; CYTOKINES; VACCINES	10.1016/j.biomaterials.2010.12.054	ARTICLE			1878-5905	TAREK.FAHMY@YALE.EDU	3105		NSF NIRT [CTS-0609326]; NATIONAL RESEARCH SERVICE AWARD (NRSA) [5T32 HL007974-08]; DIRECT FOR MATHEMATICAL & PHYSICAL SCIEN; DIVISION OF MATERIALS RESEARCH [0907368] FUNDING SOURCE: NATIONAL SCIENCE FOUNDATION	THE AUTHORS THANK MICHAEL LOOK AND FENG QIAN FOR EXCELLENT TECHNICAL SUPPORT AND, LELIA DELAMARRE, IRA MELLMAN (GENENTECH INC.) AND JASON CRISCIONE FOR HELPFUL COMMENTS REGARDING THE MANUSCRIPT. THIS WORK WAS SUPPORTED BY NSF NIRT GRANT #CTS-0609326 TO TMF, NATIONAL RESEARCH SERVICE AWARD (NRSA) POST-DOCTORAL FELLOWSHIP (5T32 HL007974-08) TO AB AND THE JOCKERS AWARD TO LKB.	736BY				PLGA NANOPARTICLES; ANTIGEN PRESENTATION; DEC-205 RECEPTOR; IMMUNE-RESPONSE; MHC-I; DELIVERY; MICROSPHERES; MACROPHAGES; PROTEIN; MICE	11	BIOMATERIALS	BIOMATERIALS	ENGLISH	55	GREEN ACCEPTED		THE BOULEVARD, LANGFORD LANE, KIDLINGTON, OXFORD OX5 1GB, OXON, ENGLAND	APR	12	OXFORD	21262534		J	ELSEVIER SCI LTD	2011		FAHMY, TM (通讯作者)，YALE UNIV, DEPT BIOMED ENGN, POB 208260, NEW HAVEN, CT 06511 USA.
GLENN GM;SMITH G;FRIES L;RAGHUNANDAN R;LU HX;ZHOU B;THOMAS DN;HICKMAN SP;KPAMEGAN E;BODDAPATI S;PIEDRA PA	GLENN, GREGORY M.;SMITH, GALE;FRIES, LOUIS;RAGHUNANDAN, RAMA;LU, HANXIN;ZHOU, BIN;THOMAS, D. NIGEL;HICKMAN, SOMIA P.;KPAMEGAN, ELOI;BODDAPATI, SARATHI;PIEDRA, PEDRO A.	ANDERSON R, 2010, FUTURE MICROBIOL, V5, P585, DOI 10.2217/FMB.10.22;BLANCO JCG, 2010, HUM VACCINES, V6, P482, DOI 10.4161/HV.6.6.11562;CARBONELL-ESTRANY X, 2010, PEDIATRICS, V125, PE35, DOI 10.1542/PEDS.2008-1036;CONNOR E, 1997, PEDIATRICS, V99, P93;FALSEY AR, 2005, NEW ENGL J MED, V352, P1749, DOI 10.1056/NEJMOA043951;FINDLAY JWA, 2007, AAPS J, V9, PE260, DOI 10.1208/AAPSJ0902029;FRYZEK JP, 2011…	OBJECTIVE: WE PERFORMED A PHASE 1 RANDOMIZED, OBSERVER-BLINDED, PLACEBO-CONTROLLED TRIAL TO EVALUATE THE SAFETY AND IMMUNOGENICITY OF A RECOMBINANT RESPIRATORY SYNCYTIAL VIRUS (RSV) FUSION (F) PROTEIN NANOPARTICLE VACCINE. METHODS: SIX FORMULATIONS WITH (5, 15,30 AND 60 MU G) AND WITHOUT (30 AND 6014) ALUMINUM PHOSPHATE (ADJUPHOS) WERE ADMINISTERED INTRAMUSCULARLY ON DAY 0 AND 30 IN A DOSE ESCALA…				524	NOVAVAX INC, ROCKVILLE, MD 20850 USA.; BAYLOR COLL MED, DEPT MOL VIROL & MICROBIOL, HOUSTON, TX 77030 USA.;	BAYLOR COLLEGE OF MEDICINE						2023-11-04	RESPIRATORY SYNCYTIAL VIRUS (RSV); NANOPARTICLE VACCINE; FUSION PROTEIN (F PROTEIN); MICRONEUTRALIZATION; PALIVIZUMAB; COMPETITIVE ELISA; ANTI-F IGG; ALUMINUM PHOSPHATE; SF9 INSECT CELL	10.1016/j.vaccine.2012.11.009	ARTICLE			1873-2518	GGLENN@NOVAVAX.COM	532				078ZN				NEUTRALIZING ANTIBODY; IMMUNE GLOBULIN; F-GLYCOPROTEIN; INFECTION; RISK; INFLUENZA; HOSPITALIZATIONS; REINFECTION; CHILDREN; INFANTS	3	VACCINE	VACCINE	ENGLISH	35			THE BOULEVARD, LANGFORD LANE, KIDLINGTON, OXFORD OX5 1GB, OXON, ENGLAND	JAN 7	9	OXFORD	23153449		J	ELSEVIER SCI LTD	2013		GLENN, GM (通讯作者)，NOVAVAX INC, 9920 BELWARD CAMPUS DR, ROCKVILLE, MD 20850 USA.
BRUUN TUJ;ANDERSSON AMC;DRAPER SJ;HOWARTH M	BRUUN, THEODORA U. J.;ANDERSSON, ANNE-MARIE C.;DRAPER, SIMON J.;HOWARTH, MARK	AIDA Y, 1990, J IMMUNOL METHODS, V132, P191, DOI 10.1016/0022-1759(90)90029-U;ALTSCHUL SF, 1997, NUCLEIC ACIDS RES, V25, P3389, DOI 10.1093/NAR/25.17.3389;ALVING CR, 2012, CURR OPIN IMMUNOL, V24, P310, DOI 10.1016/J.COI.2012.03.008;BACHMANN MF, 2010, NAT REV IMMUNOL, V10, P787, DOI 10.1038/NRI2868;BACHMANN MF, 1993, SCIENCE, V262, P1448, DOI 10.1126/SCIENCE.8248784;BALE JB, 2016, SCIENCE, V353, P…	NANOSCALE ORGANIZATION IS CRUCIAL TO STIMULATING AN IMMUNE RESPONSE. USING SELF-ASSEMBLING PROTEINS AS MULTIMERIZATION PLATFORMS PROVIDES A SAFE AND IMMUNOGENIC SYSTEM TO VACCINATE AGAINST OTHERWISE WEAKLY IMMUNOGENIC ANTIGENS. SUCH MULTIMERIZATION PLATFORMS ARE GENERALLY BASED ON ICOSAHEDRAL VIRUSES AND HAVE LED TO VACCINES GIVEN TO MILLIONS OF PEOPLE. IT IS UNCLEAR WHETHER SYNTHETIC PROTEIN NAN…				8855	UNIV OXFORD, DEPT BIOCHEM, SOUTH PARKS RD, OXFORD OX1 3QU, ENGLAND.; UNIV OXFORD, JENNER INST, OXFORD OX3 7DQ, ENGLAND.;	UNIVERSITY OF OXFORD; UNIVERSITY OF OXFORD; JENNER INSTITUTE						2023-11-04	BIONANOTECHNOLOGY; NANOMEDICINE; VACCINATION; PROTEIN ENGINEERING; BIOCONJUGATION; VIRUS-LIKE PARTICLE; SELF-ASSEMBLY	10.1021/acsnano.8b02805	ARTICLE			1936-086X	MARK.HOWARTH@BIOCH.OX.AC.UK	8866		CLARENDON SCHOLARSHIP; ST. EDMUND HALL, OXFORD; MEDICAL RESEARCH COUNCIL [MR/P001351/1]; WELLCOME TRUST [106917/Z/I5/Z]; MRC [MR/P001351/1] FUNDING SOURCE: UKRI	FUNDING FOR T.U.J.B. WAS PROVIDED BY THE CLARENDON SCHOLARSHIP AND ST. EDMUND HALL, OXFORD. FUNDING FOR A.C.A., S.J.D., AND M.H. WAS FROM THE MEDICAL RESEARCH COUNCIL (MR/P001351/1). S.J.D IS ALSO A JENNER INVESTIGATOR, A LISTER INSTITUTE RESEARCH PRIZE FELLOW, AND A WELLCOME TRUST SENIOR FELLOW (106917/Z/I5/Z). WE GRATEFULLY ACKNOWLEDGE ERRIN JOHNSON (BIOIMAGING FACILITY, SIR WILLIAM DUNN SCHOOL…	GV3CT				VIRUS-LIKE PARTICLES; PROTEIN; VACCINES; DELIVERY; MALARIA; IMMUNOGENICITY; FORMULATION; CYCLIZATION; SPYCATCHER; GENERATION	9	ACS NANO	ACS NANO	ENGLISH	84	GREEN PUBLISHED, HYBRID	DRAPER, SIMON J/0000-0002-9415-1357; ANDERSSON, ANNE-MARIE/0000-0001-5455-4162; HOWARTH, MARK/0000-0001-8870-7147	1155 16TH ST, NW, WASHINGTON, DC 20036 USA	SEP	12	WASHINGTON	30028591		J	AMER CHEMICAL SOC	2018	DRAPER, SIMON J/F-1758-2011	HOWARTH, M (通讯作者)，UNIV OXFORD, DEPT BIOCHEM, SOUTH PARKS RD, OXFORD OX1 3QU, ENGLAND.
KIM NW;KIM SY;LEE JE;YIN Y;LEE JH;LIM SY;KIM ES;DUONG HTT;KIM HK;KIM S;KIM JE;LEE DS;KIM J;LEE MS;LIM YT;JEONG JH	KIM, NAK WON;KIM, SUN-YOUNG;LEE, JUNG EUN;YIN, YUE;LEE, JONG HAN;LIM, SU YEON;KIM, E. SEUL;HUU THUY TRANG DUONG;KIM, HONG KEE;KIM, SOHYUN;KIM, JUNG-EUN;LEE, DOO SUNG;KIM, JAEYOON;LEE, MM SANG;LIM, YONG TAIK;JEONG, JI HOON	AN MG, 2017, SMALL, V13, DOI 10.1002/SMLL.201700164;ARYA J, 2017, BIOMATERIALS, V128, P1, DOI 10.1016/J.BIOMATERIALS.2017.02.040;BACHELDER EM, 2010, MOL PHARMACEUT, V7, P826, DOI 10.1021/MP900311X;DONNELLY RF, 2013, INT J PHARMACEUT, V451, P76, DOI 10.1016/J.IJPHARM.2013.04.045;DUONG AD, 2013, MOL PHARMACEUT, V10, P1045, DOI 10.1021/MP3005098;FINN OJ, 2002, CURR OPIN IMMUNOL, V14, P172, DOI 10.10…	EFFICIENT DELIVERY OF TUMOR ANTIGENS AND IMMUNOSTIMULATORY ADJUVANTS INTO LYMPH NODES IS CRUCIAL FOR THE MATURATION AND ACTIVATION OF ANTIGEN-PRESENTING CELLS (APCS), WHICH SUBSEQUENTLY INDUCE ADAPTIVE ANTITUMOR IMMUNITY. A DISSOLVING MICRONEEDLE (MN) HAS BEEN CONSIDERED AS AN ATTRACTIVE METHOD FOR TRANSCUTANEOUS IMMUNIZATION DUE TO ITS SUPERIOR ABILITY TO DELIVER VACCINES THROUGH THE STRATUM COR…				9702	SUNGKYUNKWAN UNIV, SCH PHARM, SUWON 16419, SOUTH KOREA.; SUNGKYUNKWAN UNIV, SCH CHEM ENGN, SKKU ADV INST NANOTECHNOL SAINT, SUWON 16419, SOUTH KOREA.; SUNGKYUNKWAN UNIV, SCH CHEM ENGN, THERANOST MACROMOL RES CTR, SUWON 16419, SOUTH KOREA.; RAPHAS CO LTD, RAPHAS R&D CTR, SEOUL 07793, SOUTH KOREA.;	SUNGKYUNKWAN UNIVERSITY (SKKU); SUNGKYUNKWAN UNIVERSITY (SKKU); SUNGKYUNKWAN UNIVERSITY (SKKU)						2023-11-04	CANCER VACCINE; DISSOLVING MICRONEEDLE; NANOMICELLE; TOLL-LIKE RECEPTOR AGONIST; LYMPHATIC DELIVERY	10.1021/acsnano.8b04146	ARTICLE			1936-086X	LMINSA@SKKU.EDU; YONGTAIK@SKKU.EDU; JHJEONG@SKKU.EDU	9713		NATIONAL RESEARCH FOUNDATION OF KOREA (NRF) - KOREAN GOVERNMENT (MSIT) [2016R1A2B4015056, 2010-0027955, 2017M3A9F5032628, 2018M3A9B5021319, 2017R1A2A1A17069277, 2017R1A5A1014560]; MINISTRY OF TRADE, INDUSTRY & ENERGY (MOTIE, KOREA) [10077704]; MINISTRY OF HEALTH WELFARE [HI18C1174]; KOREA EVALUATION INSTITUTE OF INDUSTRIAL TECHNOLOGY (KEIT) [10077704] FUNDING SOURCE: KOREA INSTITUTE OF SCIENCE & …	THIS WORK WAS SUPPORTED BY A NATIONAL RESEARCH FOUNDATION OF KOREA (NRF) GRANT FUNDED BY THE KOREAN GOVERNMENT (MSIT) (GRANT NOS. 2016R1A2B4015056, 2010-0027955, 2017M3A9F5032628, 2018M3A9B5021319, 2017R1A2A1A17069277, 2017R1A5A1014560). INDUSTRIAL STRATEGIC TECHNOLOGY DEVELOPMENT PROGRAM (10077704) IS FUNDED BY THE MINISTRY OF TRADE, INDUSTRY & ENERGY (MOTIE, KOREA). KOREA HEALTH TECHNOLOGY R&D …	GY6ZZ				TRANSDERMAL DRUG-DELIVERY; ENCAPSULATED ANTIGEN; IMMUNE-RESPONSES; MICROFABRICATED MICRONEEDLES; DNA VACCINE; IMMUNOTHERAPY; ARRAYS; MICROPARTICLES; ADJUVANT; PATCHES	10	ACS NANO	ACS NANO	ENGLISH	42		KIM, JAEYUN/0000-0002-4687-6732; JEONG, JI-HOON/0000-0001-6940-2700	1155 16TH ST, NW, WASHINGTON, DC 20036 USA	OCT	12	WASHINGTON	30141896		J	AMER CHEMICAL SOC	2018	KIM, SUN/GSN-4867-2022; KIM, JAEYUN/E-2915-2015; JEONG, JI-HOON/AAL-5143-2020	LEE, MS; JEONG, JH (通讯作者)，SUNGKYUNKWAN UNIV, SCH PHARM, SUWON 16419, SOUTH KOREA.; LIM, YT (通讯作者)，SUNGKYUNKWAN UNIV, SCH CHEM ENGN, SKKU ADV INST NANOTECHNOL SAINT, SUWON 16419, SOUTH KOREA.
CHAHAL JS;FANG T;WOODHAM AW;KHAN OF;LING JJ;ANDERSON DG;PLOEGH HL	CHAHAL, JASDAVE S.;FANG, TAO;WOODHAM, ANDREW W.;KHAN, OMAR F.;LING, JINGJING;ANDERSON, DANIEL G.;PLOEGH, HIDDE L.	ALAHDAL MN, 1985, J VIROL, V54, P53, DOI 10.1128/JVI.54.1.53-57.1985;BASSI MR, 2015, J IMMUNOL, V194, P1141, DOI 10.4049/JIMMUNOL.1402605;BRASIL P, 2016, NEW ENGL J MED, V375, P2321, DOI 10.1056/NEJMOA1602412;CAO-LORMEAU VM, 2016, LANCET, V387, P1531, DOI 10.1016/S0140-6736(16)00562-6;CDC, 2016, ZIK VIR DIS US 2015;CDC, 2016, ADV PEOPL LIV TRAV W;CHAHAL JS, 2016, P NATL ACAD SCI USA, V113, PE4133…	THE ZIKA VIRUS (ZIKV) OUTBREAK IN THE AMERICAS AND SOUTH PACIFIC POSES A SIGNIFICANT BURDEN ON HUMAN HEALTH BECAUSE OF ZIKV'S NEUROTROPIC EFFECTS IN THE COURSE OF FETAL DEVELOPMENT. VACCINE CANDIDATES AGAINST ZIKV ARE COMING ONLINE, BUT IMMUNOLOGICAL TOOLS TO STUDY ANTI-ZIKV RESPONSES IN PRECLINICAL MODELS, PARTICULARLY T CELL RESPONSES, REMAIN SPARSE. WE DEPLOYED RNA NANOPARTICLE TECHNOLOGY TO C…	252				CAMBRIDGE CTR 9, WHITEHEAD INST BIOMED RES, CAMBRIDGE, MA 02142 USA.; MIT, KOCH INST INTEGRAT CANC RES, CAMBRIDGE, MA 02142 USA.; BOSTON CHILDRENS HOSP, PROGRAM CELLULAR & MOL MED, BOSTON, MA 02115 USA.;	MASSACHUSETTS INSTITUTE OF TECHNOLOGY (MIT); WHITEHEAD INSTITUTE; MASSACHUSETTS INSTITUTE OF TECHNOLOGY (MIT); HARVARD UNIVERSITY; BOSTON CHILDREN'S HOSPITAL; PROGRAM IN CELLULAR & MOLECULAR MEDICINE (PCMM)						2023-11-04		10.1038/s41598-017-00193-w	ARTICLE				HIDDE.PLOEGH@CHILDRENS.HARVARD.EDU			NATIONAL INSTITUTES OF HEALTH [R01 AI087879]; FUJIFILM/MEDIVECTOR, INC.; LUSTGARTEN FOUNDATION; KOCH INSTITUTE FOR INTEGRATIVE CANCER RESEARCH AT MIT; DANA-FARBER/HARVARD CANCER CENTER (DF/HCC); DEPARTMENT OF DEFENSE OFFICE OF CONGRESSIONALLY DIRECTED MEDICAL RESEARCH'S JOINT WARFIGHTER MEDICAL RESEARCH PROGRAM; CANCER CENTER SUPPORT (CORE) FROM NATIONAL CANCER INSTITUTE [P30-CA14051]; NIH F32 GR…	FUNDING WAS PROVIDED BY THE NATIONAL INSTITUTES OF HEALTH (GRANT R01 AI087879), A FUJIFILM/MEDIVECTOR, INC. GRANT, AND A GRANT FROM THE LUSTGARTEN FOUNDATION TO H.L.P.,AND IN PART BY AN AWARD FROM THE BRIDGE PROJECT, A PARTNERSHIP BETWEEN THE KOCH INSTITUTE FOR INTEGRATIVE CANCER RESEARCH AT MIT AND THE DANA-FARBER/HARVARD CANCER CENTER (DF/HCC) TO D.G.A., AS WELL AS THE DEPARTMENT OF DEFENSE OFF…	EO7CD				CD8(+) T-CELLS; DENGUE VIRUS; PEPTIDE; GLYCOPROTEIN; REACTIVITY; PROTECTION; INFECTION; BINDING; KB		SCI REP-UK	SCI REP	ENGLISH	45	GREEN PUBLISHED, GOLD	KHAN, OMAR F/0000-0003-3811-2369; FANG, TAO/0000-0001-8129-8635	HEIDELBERGER PLATZ 3, BERLIN, 14197, GERMANY	MAR 21	9	BERLIN	28325910		J	NATURE PORTFOLIO	2017	KHAN, OMAR F/G-6952-2014; FANG, TAO/F-8594-2011	PLOEGH, HL (通讯作者)，CAMBRIDGE CTR 9, WHITEHEAD INST BIOMED RES, CAMBRIDGE, MA 02142 USA.; PLOEGH, HL (通讯作者)，BOSTON CHILDRENS HOSP, PROGRAM CELLULAR & MOL MED, BOSTON, MA 02115 USA.
LIN LCW;HUANG CY;YAO BY;LIN JC;AGRAWAL A;ALGAISSI A;PENG BH;LIU YH;HUANG PH;JUANG RH;CHANG YC;TSENG CT;CHEN HW;HU CMJ	LIN, LEON CHIEN-WEI;HUANG, CHEN-YU;YAO, BING-YU;LIN, JUNG-CHEN;AGRAWAL, ANURODH;ALGAISSI, ABDULLAH;PENG, BI-HUNG;LIU, YU-HAN;HUANG, PING-HAN;JUANG, RONG-HUAY;CHANG, YUAN-CHIH;TSENG, CHIEN-TE;CHEN, HUI-WEN;HU, CHE-MING JACK	AGRAWAL A. S., 2016, HUM VACC IMMUNOTHER, DOI 10.1080/21645515.2016.11776881., DOI 10.1080/21645515.2016.11776881;AGRAWAL AS, 2016, HUM VACC IMMUNOTHER, V12, P2351, DOI 10.1080/21645515.2016.1177688;AGRAWAL AS, 2015, J VIROL, V89, P3659, DOI 10.1128/JVI.03427-14;SEGURA-CERDA CA, 2018, VACCINE, V36, P2069, DOI 10.1016/J.VACCINE.2018.03.014;ALHARBI NK, 2017, VACCINE, V35, P3780, DOI 10.1016/J.VACCI…	THE CONTINUED THREAT OF EMERGING, HIGHLY LETHAL INFECTIOUS PATHOGENS SUCH AS MIDDLE EAST RESPIRATORY SYNDROME CORONAVIRUS (MERS-COV) CALLS FOR THE DEVELOPMENT OF NOVEL VACCINE TECHNOLOGY THAT OFFERS SAFE AND EFFECTIVE PROPHYLACTIC MEASURES. HERE, A NOVEL NANOPARTICLE VACCINE IS DEVELOPED TO DELIVER SUBUNIT VIRAL ANTIGENS AND STING AGONISTS IN A VIRUS-LIKE FASHION. STING AGONISTS ARE FIRST ENCAPSU…	1807616				ACAD SINICA, INST BIOMED SCI, TAIPEI 11529, TAIWAN.; NATL TAIWAN UNIV, DEPT VET MED, TAIPEI 10617, TAIWAN.; UNIV TEXAS MED BRANCH, DEPT MICROBIOL & IMMUNOL, GALVESTON, TX 77555 USA.; JAZAN UNIV, DEPT MED LABS TECHNOL, JAZAN 45142, SAUDI ARABIA.; UNIV TEXAS MED BRANCH, DEPT NEUROSCI CELL BIOL & ANAT, GALVESTON, TX 77555 USA.; NATL TAIWAN UNIV, DEPT BIOCHEM SCI & TECHNOL, TAIPEI 10617, TAIWAN.; ACA…	ACADEMIA SINICA - TAIWAN; NATIONAL TAIWAN UNIVERSITY; UNIVERSITY OF TEXAS SYSTEM; UNIVERSITY OF TEXAS MEDICAL BRANCH GALVESTON; JAZAN UNIVERSITY; UNIVERSITY OF TEXAS SYSTEM; UNIVERSITY OF TEXAS MEDICAL BRANCH GALVESTON; NATIONAL TAIWAN UNIVERSITY; ACADEMIA SINICA - TAIWAN; UNIVERSITY OF TEXAS SYSTEM; UNIVERSITY OF TEXAS MEDICAL BRANCH GALVESTON						2023-11-04	CDGMP ADJUVANT; HOLLOW NANOPARTICLE; MIDDLE EAST RESPIRATORY SYNDROME CORONAVIRUS; STING; VIRUS MIMICRY	10.1002/adfm.201807616	ARTICLE			1616-3028	SKTSENG@UTMB.EDU; WINNICHEN@NTU.EDU.TW; CHU@IBMS.SINICA.EDU.TW			MINISTRY OF SCIENCE AND TECHNOLOGY, TAIWAN [105-2321-B-001-055, 106-2321-B-001-034, 107-2321-B-001-012, 106-2119-M-001-010, 107-2119-M-001-042]; ACADEMIA SINICA CAREER DEVELOPMENT AWARD [AS-CDA-105-L06]; INFECTIOUS DISEASES RESEARCH AND EDUCATION CENTER; NATIONAL TAIWAN UNIVERSITY [107L104315]	THE AUTHORS ACKNOWLEDGE FUNDING SUPPORT BY THE MINISTRY OF SCIENCE AND TECHNOLOGY, TAIWAN (105-2321-B-001-055, 106-2321-B-001-034, 107-2321-B-001-012, 106-2119-M-001-010, AND 107-2119-M-001-042), ACADEMIA SINICA CAREER DEVELOPMENT AWARD (AS-CDA-105-L06), INFECTIOUS DISEASES RESEARCH AND EDUCATION CENTER, AND THE NATIONAL TAIWAN UNIVERSITY (107L104315).	IN7HF				RECEPTOR-BINDING DOMAIN; T-CELL RESPONSES; CYCLIC GMP-AMP; DENDRITIC CELLS; SPIKE PROTEIN; IMMUNE-RESPONSES; I INTERFERON; MOUSE MODEL; NEUTRALIZING ANTIBODIES; ANTIGEN PRESENTATION	28	ADV FUNCT MATER	ADV. FUNCT. MATER.	ENGLISH	91	GREEN PUBLISHED, BRONZE	CHANG, YUAN-CHIH/0000-0002-0289-3768; CHEN, HUI-WEN/0000-0002-0595-3420; LIN, LEON/0000-0002-8412-4005; HU, CHE-MING/0000-0002-0988-7029; LIN, JUNG-CHEN/0000-0002-0791-0985; ALGAISSI, ABDULLAH/0000-0002-5386-406X	POSTFACH 101161, 69451 WEINHEIM, GERMANY	JUL	15	WEINHEIM	32313544		J	WILEY-V C H VERLAG GMBH	2019	CHANG, YUAN-CHIH/J-2609-2016; CHEN, HUI-WEN/AAE-8899-2019; HUANG, CHENYU/GVT-7299-2022; LIN, LEON/T-6975-2019; HU, CHE-MING/N-7674-2018; LIN, JUNG-CHEN/JMB-2453-2023	HU, CMJ (通讯作者)，ACAD SINICA, INST BIOMED SCI, TAIPEI 11529, TAIWAN.; CHEN, HW (通讯作者)，NATL TAIWAN UNIV, DEPT VET MED, TAIPEI 10617, TAIWAN.; TSENG, CT (通讯作者)，UNIV TEXAS MED BRANCH, DEPT MICROBIOL & IMMUNOL, GALVESTON, TX 77555 USA.; TSENG, CT (通讯作者)，UNIV TEXAS MED BRANCH, CTR BIODEF & EMERGING DIS, GALVESTON, TX 77555 USA.
SAFARI D;MARRADI M;CHIODO F;DEKKER HAT;SHAN YL;ADAMO R;OSCARSON S;RIJKERS GT;LAHMANN M;KAMERLING JP;PENADÉS S;SNIPPE H	SAFARI, DODI;MARRADI, MARCO;CHIODO, FABRIZIO;DEKKER, HUBERTA A. TH;SHAN, YULONG;ADAMO, ROBERTO;OSCARSON, STEFAN;RIJKERS, GER T.;LAHMANN, MARTINA;KAMERLING, JOHANNIS P.;PENADES, SOLEDAD;SNIPPE, HARM	ASTRONOMO RD, 2010, NAT REV DRUG DISCOV, V9, P308, DOI 10.1038/NRD3012;BAKER WILLIAM S., 1960, CALIFORNIA MED, V92, P25;BARRIENTOS AG, 2003, CHEM-EUR J, V9, P1909, DOI 10.1002/CHEM.200204544;BASTÚS NG, 2009, MOL IMMUNOL, V46, P743, DOI 10.1016/J.MOLIMM.2008.08.277;BOISSELIER E, 2009, CHEM SOC REV, V38, P1759, DOI 10.1039/B806051G;BUUS S, 1986, P NATL ACAD SCI USA, V83, P3968, DOI 10.1073/PNAS.83.…	AIMS: COUPLING OF CAPSULAR POLYSACCHARIDES OF PATHOGENS TO IMMUNOGENIC PROTEIN CARRIERS (CONJUGATE VACCINES) IMPROVES CARBOHYDRATE IMMUNE RESPONSE. OUR IDEA IS TO EXPLORE GOLD NANOCLUSTERS AS CARRIERS TO PREPARE FULLY SYNTHETIC CARBOHYDRATE VACCINES. MATERIALS & METHODS: GOLD GLYCONANOPARTICLES BEARING A SYNTHETIC TETRASACCHARIDE EPITOPE RELATED TO THE STREPTOCOCCUS PNEUMONIAE TYPE 14 CAPSULAR PO…				651	UNIV MED CTR UTRECHT, DEPT MED MICROBIOL, UTRECHT, NETHERLANDS.; CIC BIOMAGUNE, LAB GLYCONANOTECHNOL, BIOFUNCT NANOMAT UNIT, SAN SEBASTIAN, SPAIN.; NETWORKING RES CTR BIOENGN BIOMAT & NANOMED CIBER, SAN SEBASTIAN, SPAIN.; BANGOR UNIV, SCH CHEM, BANGOR, GWYNEDD, WALES.; UNIV UTRECHT, BIJVOET CTR, DEPT BIOORGAN CHEM, NL-3508 TB UTRECHT, NETHERLANDS.; UNIV COLL DUBLIN, CTR SYNTH & CHEM BIOL, DUBLIN …	UTRECHT UNIVERSITY; UTRECHT UNIVERSITY MEDICAL CENTER; CIC BIOMAGUNE; CIBER - CENTRO DE INVESTIGACION BIOMEDICA EN RED; CIBERBBN; BANGOR UNIVERSITY; UTRECHT UNIVERSITY; UNIVERSITY COLLEGE DUBLIN; ST. ANTONIUS HOSPITAL UTRECHT						2023-11-04	ANTIBODY; GOLD NANOPARTICLE; MICE IMMUNIZATION; OVA(323-339) PEPTIDE; STREPTOCOCCUS PNEUMONIAE; SYNTHETIC CARBOHYDRATE VACCINE	10.2217/NNM.11.151	ARTICLE			1748-6963	H.SNIPPE@UMCUTRECHT.NL	662		EUROPEAN UNION [MRTN-CT-2004-005645]; SPANISH MINISTRY OF SCIENCE AND INNOVATION, MICINN [CTQ2008-04638]; DEPARTMENT OF INDUSTRY OF THE BASQUE COUNTRY [ETORTEK2009]; UNIVERSITY MEDICAL CENTER, UTRECHT, THE NETHERLANDS	THIS RESEARCH WAS SUPPORTED BY THE EUROPEAN UNION (GRANT GLYCOGOLD, MRTN-CT-2004-005645), THE SPANISH MINISTRY OF SCIENCE AND INNOVATION, MICINN (GRANT CTQ2008-04638), AND THE DEPARTMENT OF INDUSTRY OF THE BASQUE COUNTRY (GRANT ETORTEK2009). THE AUTHORS HAVE NO OTHER RELEVANT AFFILIATIONS OR FINANCIAL INVOLVEMENT WITH ANY ORGANIZATION OR ENTITY WITH A FINANCIAL INTEREST IN OR FINANCIAL CONFLICT W…	944XY				SELF-ASSEMBLED MONOLAYERS; CYTOKINE GENE-EXPRESSION; OVALBUMIN PEPTIDE; IN-VIVO; GLYCONANOPARTICLES; HIV-1; IMMUNIZATION; ANTIBODIES; SURFACES; TOOLS	5	NANOMEDICINE-UK	NANOMEDICINE	ENGLISH	50	GREEN PUBLISHED	ADAMO, ROBERTO/0000-0001-5228-6088; CHIODO, FABRIZIO/0000-0003-3619-9982; RIJKERS, GER/0000-0001-6948-6123; MARRADI, MARCO/0000-0003-0831-6942; LAHMANN, MARTINA/0000-0002-8513-1952; MARRADI, MARCO/0000-0003-0831-6942; BIOMAGUNE, CIC/0000-0001-7690-0660; OSCARSON, STEFAN/0000-0002-8273-4918	UNITEC HOUSE, 3RD FLOOR, 2 ALBERT PLACE, FINCHLEY CENTRAL, LONDON, N3 1QB, ENGLAND	MAY	12	LONDON	22630149		J	FUTURE MEDICINE LTD	2012	ADAMO, ROBERTO/Q-9284-2017; CHIODO, FABRIZIO/R-1121-2017; RIJKERS, GER/R-7236-2019; MARRADI, MARCO/AAZ-8926-2020; ADAMO, ROBERTO/HLH-2878-2023; LAHMANN, MARTINA/A-3090-2010; MARRADI, MARCO/H-7247-2012; RIJKERS, GER/AAW-6143-2020; BIOMAGUNE, CIC/J-9136-2014	SNIPPE, H (通讯作者)，UNIV MED CTR UTRECHT, DEPT MED MICROBIOL, UTRECHT, NETHERLANDS.
MOON JJ;SUH H;POLHEMUS ME;OCKENHOUSE CF;YADAVA A;IRVINE DJ	MOON, JAMES J.;SUH, HEIKYUNG;POLHEMUS, MARK E.;OCKENHOUSE, CHRISTIAN F.;YADAVA, ANJALI;IRVINE, DARRELL J.	ATAMAN-ÖNAL Y, 2006, J CONTROL RELEASE, V112, P175, DOI 10.1016/J.JCONREL.2006.02.006;BALLOU WR, 2009, PARASITE IMMUNOL, V31, P492, DOI 10.1111/J.1365-3024.2009.01143.X;BELL BA, 2009, VACCINE, V27, P1448, DOI 10.1016/J.VACCINE.2008.12.027;BERSHTEYN A, 2011, J CONTROL R IN PRESS;BERSHTEYN A, 2008, SOFT MATTER, V4, P1787, DOI 10.1039/B804933E;BREITFELD D, 2000, J EXP MED, V192, P1545, DOI 10.1084/J…	THE PARASITE PLASMODIUM VIVAX IS THE MOST FREQUENT CAUSE OF MALARIA OUTSIDE OF SUB-SAHARAN AFRICA, BUT EFFORTS TO DEVELOP VIABLE VACCINES AGAINST P. VIVAX SO FAR HAVE BEEN INADEQUATE. WE RECENTLY DEVELOPED PATHOGEN-MIMICKING POLYMERIC VACCINE NANOPARTICLES COMPOSED OF THE FDA-APPROVED BIODEGRADABLE POLYMER POLY(LACTIDE-CO-GLYCOLIDE) ACID (PLGA) "ENVELOPED'' BY A LIPID MEMBRANE. IN THIS STUDY, WE …	E31472				MIT, DEPT MAT SCI & ENGN, CAMBRIDGE, MA 02139 USA.; MIT, DEPT BIOL ENGN, CAMBRIDGE, MA 02139 USA.; WALTER REED ARMY INST RES, DIV MALARIA VACCINE DEV, SILVER SPRING, MD USA.; MIT, KOCH INST INTEGRAT CANC RES, CAMBRIDGE, MA 02139 USA.; RAGON INST MGH MIT & HARVARD, BOSTON, MA USA.; HOWARD HUGHES MED INST, CHEVY CHASE, MD USA.;	MASSACHUSETTS INSTITUTE OF TECHNOLOGY (MIT); MASSACHUSETTS INSTITUTE OF TECHNOLOGY (MIT); UNITED STATES DEPARTMENT OF DEFENSE; UNITED STATES ARMY; WALTER REED ARMY INSTITUTE OF RESEARCH (WRAIR); MASSACHUSETTS INSTITUTE OF TECHNOLOGY (MIT); HARVARD UNIVERSITY; MASSACHUSETTS INSTITUTE OF TECHNOLOGY (MIT); RAGON INSTITUTE; HOWARD HUGHES MEDICAL INSTITUTE						2023-11-04		10.1371/journal.pone.0031472	ARTICLE				DJIRVINE@MIT.EDU			RAGON INSTITUTE OF MGH, MIT, AND HARVARD; DEPARTMENT OF DEFENSE [W911NF-07-D-0004]	THIS WORK WAS SUPPORTED IN PART BY THE RAGON INSTITUTE OF MGH, MIT, AND HARVARD, AND THE DEPARTMENT OF DEFENSE (CONTRACT W911NF-07-D-0004). DJI IS AN INVESTIGATOR OF THE HOWARD HUGHES MEDICAL INSTITUTE. THE FUNDERS HAD NO ROLE IN STUDY DESIGN, DATA COLLECTION AND ANALYSIS, DECISION TO PUBLISH, OR PREPARATION OF THE MANUSCRIPT.	917LV				IMMUNE-RESPONSES; ANTIBODY-RESPONSES; EPITOPE DENSITY; IMMUNOGENICITY; IMMUNIZATION	2	PLOS ONE	PLOS ONE	ENGLISH	35	GREEN PUBLISHED, GREEN SUBMITTED, GOLD	MOON, JAMES J/0000-0003-2238-2372	1160 BATTERY STREET, STE 100, SAN FRANCISCO, CA 94111 USA	FEB 6	9	SAN FRANCISCO	22328935		J	PUBLIC LIBRARY SCIENCE	2012	MOON, JAMES J/ABE-4429-2021	MOON, JJ (通讯作者)，MIT, DEPT MAT SCI & ENGN, CAMBRIDGE, MA 02139 USA.
MINIGO G;SCHOLZEN A;TANG CK;HANLEY JC;KALKANIDIS M;PIETERSZ GA;APOSTOLOPOULOS V;PLEBANSKI M	MINIGO, GABRIELA;SCHOLZEN, ANJA;TANG, CHOON K.;HANLEY, JENNIFER C.;KALKANIDIS, MARTHA;PIETERSZ, GEOFFREY A.;APOSTOLOPOULOS, VASSO;PLEBANSKI, MAGDALENA	ADEREM A, 1999, ANNU REV IMMUNOL, V17, P593, DOI 10.1146/ANNUREV.IMMUNOL.17.1.593;BANCHEREAU J, 1998, NATURE, V392, P245, DOI 10.1038/32588;BELZ GT, 2002, CRIT REV IMMUNOL, V22, P439;BOYLE JS, 1997, INT IMMUNOL, V9, P1897, DOI 10.1093/INTIMM/9.12.1897;CALAROTA S, 1998, LANCET, V351, P1320, DOI 10.1016/S0140-6736(97)09440-3;CASIMIRO DR, 2003, J VIROL, V77, P6305, DOI 10.1128/JVI.77.11.6305-6313.20…	DNA FORMULATIONS PROVIDE THE BASIS FOR SAFE AND COST EFFICIENT VACCINES. HOWEVER, NAKED PLASMID DNA IS ONLY POORLY IMMUNOGENIC AND NEW EFFECTIVE DELIVERY STRATEGIES ARE NEEDED TO ENHANCE THE POTENCY OF DNA VACCINES. IN THIS STUDY, WE PRESENT A NOVEL APPROACH FOR THE DELIVERY OF DNA VACCINES USING INERT POLY-L-LYSINE (PLL) COATED POLYSTYRENE PARTICLES, WHICH GREATLY ENHANCE DNA IMMUNOGENICITY. INT…				1316	AUSTIN HOSP, AUSTIN RES INST, BURNET INST, VACCINE & INFECT DIS LAB, HEIDELBERG, VIC 3084, AUSTRALIA.; AUSTIN HOSP, AUSTIN RES INST, BURNET INST, IMMUNOL & VACCINE LAB, HEIDELBERG, VIC 3084, AUSTRALIA.; AUSTIN HOSP, AUSTIN RES INST, BURNET INST, BIOORGAN & MED CHEM LAB, HEIDELBERG, VIC 3084, AUSTRALIA.;	BURNET INSTITUTE; FLOREY INSTITUTE OF NEUROSCIENCE & MENTAL HEALTH; AUSTIN RESEARCH INSTITUTE; BURNET INSTITUTE; AUSTIN RESEARCH INSTITUTE; FLOREY INSTITUTE OF NEUROSCIENCE & MENTAL HEALTH; FLOREY INSTITUTE OF NEUROSCIENCE & MENTAL HEALTH; BURNET INSTITUTE; AUSTIN RESEARCH INSTITUTE						2023-11-04	NANOPARTICLES; DNA VACCINE; OVALBUMIN; POLY-L-LYSINE; TUMOUR	10.1016/j.vaccine.2006.09.086	ARTICLE			1873-2518	MPLEBANS@ARI.UNIMELB.EDU.AU	1327				133MI				DENDRITIC CELLS; CROSS-PRESENTATION; CATIONIC MICROPARTICLES; GENE-TRANSFER; T-CELLS; IN-VIVO; ANTIGEN; VIRUS; PROTECTION; INDUCTION	7	VACCINE	VACCINE	ENGLISH	57		MINIGO, GABRIELA/0000-0001-5158-7700; SCHOLZEN, ANJA/0000-0001-6481-6090; PLEBANSKI, MAGDALENA/0000-0001-6889-3667; APOSTOLOPOULOS, VASSO/0000-0001-6788-2771	THE BOULEVARD, LANGFORD LANE, KIDLINGTON, OXFORD OX5 1GB, OXON, ENGLAND	JAN 26	12	OXFORD	17052812		J	ELSEVIER SCI LTD	2007	MINIGO, GABRIELA/S-2582-2019; SCHOLZEN, ANJA/D-1046-2013; PLEBANSKI, MAGDALENA/AAU-3144-2021; APOSTOLOPOULOS, VASSO/Q-4525-2019	PLEBANSKI, M (通讯作者)，AUSTIN HOSP, AUSTIN RES INST, BURNET INST, VACCINE & INFECT DIS LAB, STUDLEY RD, HEIDELBERG, VIC 3084, AUSTRALIA.
CORBEIL S;LAPATRA SE;ANDERSON ED;KURATH G	CORBEIL, S;LAPATRA, SE;ANDERSON, ED;KURATH, G	ANDERSON ED, 1996, MOL MAR BIOL BIOTECH, V5, P114;ARKUSH K. D., 1989, JOURNAL OF AQUATIC ANIMAL HEALTH, V1, P148, DOI 10.1577/1548-8667(1989)001&LT;0148:BAAPOT&GT;2.3.CO;2;BAHLOUL C, 1998, VACCINE, V16, P417, DOI 10.1016/S0264-410X(97)00204-1;BOUDINOT P, 1998, VIROLOGY, V249, P297, DOI 10.1006/VIRO.1998.9322;CORBEIL S, 1999, DIS AQUAT ORGAN, V39, P29, DOI 10.3354/DAO039029;ELLIS A. E., 1988, FISH…	THE EFFICACY OF A DNA VACCINE CONTAINING THE GLYCOPROTEIN GENE OF INFECTIOUS HEMATOPOIETIC NECROSIS VIRUS (IHNV), A RHABDOVIRUS AFFECTING TROUT AND SALMON, WAS INVESTIGATED. THE MINIMAL DOSE OF VACCINE REQUIRED, THE PROTECTION AGAINST HETEROLOGOUS STRAINS, AND THE TITERS OF NEUTRALIZING ANTIBODIES PRODUCED WERE USED TO EVALUATE THE POTENTIAL OF THE VACCINE AS A CONTROL PHARMACEUTICAL, RESULTS IND…				2817	UNIV WASHINGTON, DEPT PATHOBIOL, SEATTLE, WA 98195 USA.; CLEAR SPRINGS FOODS INC, DIV RES, BUHL, ID 83316 USA.; UNIV MAINE, DEPT BIOCHEM MICROBIOL & MOL BIOL, ORONO, ME 04469 USA.; WESTERN FISHERIES RES CTR, SEATTLE, WA 98115 USA.;	UNIVERSITY OF WASHINGTON; UNIVERSITY OF WASHINGTON SEATTLE; CLEAR SPRINGS FOODS LLC; UNIVERSITY OF MAINE SYSTEM; UNIVERSITY OF MAINE ORONO						2023-11-04	INFECTIOUS HEMATOPOIETIC NECROSIS VIRUS; MINIMAL DOSE DNA VACCINE; HETEROLOGOUS CHALLENGE	10.1016/S0264-410X(00)00078-5	ARTICLE					2824				323LT				HEMORRHAGIC SEPTICEMIA VIRUS; ONCORHYNCHUS-MYKISS; GLYCOPROTEIN GENE; FISH RHABDOVIRUS; RABIES VIRUS; IMMUNIZATION; IMMUNITY; DISEASE; CATTLE; EPIZOOTIOLOGY	25	VACCINE	VACCINE	ENGLISH	47			THE BOULEVARD, LANGFORD LANE, KIDLINGTON, OXFORD OX5 1GB, OXON, ENGLAND	JUN 15	8	OXFORD	10812224		J	ELSEVIER SCI LTD	2000		CORBEIL, S (通讯作者)，UNIV WASHINGTON, DEPT PATHOBIOL, BOX 357238, SEATTLE, WA 98195 USA.
KANG YF;SUN C;ZHUANG Z;YUAN RY;ZHENG QB;LI JP;ZHOU PP;CHEN XC;LIU Z;ZHANG X;YU XH;KONG XW;ZHU QY;ZHONG Q;XU M;ZHONG NS;ZENG YX;FENG GK;KE CW;ZHAO JC;ZENG MS	KANG, YIN-FENG;SUN, CONG;ZHUANG, ZHEN;YUAN, RUN-YU;ZHENG, QINGBING;LI, JIANG-PING;ZHOU, PING-PING;CHEN, XIN-CHUN;LIU, ZHE;ZHANG, XIAO;YU, XIAO-HUI;KONG, XIANG-WEI;ZHU, QIAN-YING;ZHONG, QIAN;XU, MIAO;ZHONG, NAN-SHAN;ZENG, YI-XIN;FENG, GUO-KAI;KE, CHANGWEN;ZHAO, JIN-CUN;ZENG, MU-SHENG	AMANAT F, 2020, IMMUNITY, V52, P583, DOI 10.1016/J.IMMUNI.2020.03.007;ANUAR INAK, 2019, NAT COMMUN, V10, DOI 10.1038/S41467-019-09678-W;ARVIN AM, 2020, NATURE, V584, P353, DOI 10.1038/S41586-020-2538-8;BACHMANN MF, 2010, NAT REV IMMUNOL, V10, P787, DOI 10.1038/NRI2868;BALE JB, 2016, SCIENCE, V353, P389, DOI 10.1126/SCIENCE.AAF8818;BRUUN TUJ, 2018, ACS NANO, V12, P8855, DOI 10.1021/ACSNANO.8B02805…	THE CORONAVIRUS DISEASE PANDEMIC OF 2019 (COVID-19) CAUSED BY THE NOVEL SARS-COV-2 CORONAVIRUS RESULTED IN ECONOMIC LOSSES AND THREATENED HUMAN HEALTH WORLDWIDE. THE PANDEMIC HIGHLIGHTS AN URGENT NEED FOR A STABLE, EASILY PRODUCED, AND EFFECTIVE VACCINE. SARS-COV-2 USES THE SPIKE PROTEIN RECEPTOR-BINDING DOMAIN (RBD) TO BIND ITS COGNATE RECEPTOR, ANGIOTENSIN-CONVERTING ENZYME 2 (ACE2), AND INITIA…				2738	SUN YAT SEN UNIV, GUANGDONG KEY LAB NASOPHARYNGEAL CARCINOMA DIAG &, COLLABORAT INNOVAT CTR CANC MED,STATE KEY LAB ONC, DEPT EXPT RES,STATE KEY LAB ONCOL SOUTH CHINA, GUANGZHOU 510060, PEOPLES R CHINA.; GUANGZHOU MED UNIV, NATL CLIN RES CTR RESP DIS, GUANGZHOU INST RESP HLTH, STATE KEY LAB RESP DIS,AFFILIATED HOSP 1, GUANGZHOU 510182, PEOPLES R CHINA.; GUANGDONG PROV INST PUBL HLTH, GUANGDONG PRO…	STATE KEY LAB ONCOLOGY SOUTH CHINA; SUN YAT SEN UNIVERSITY; STATE KEY LABORATORY OF RESPIRATORY DISEASE; GUANGZHOU MEDICAL UNIVERSITY; CHINESE CENTER FOR DISEASE CONTROL & PREVENTION; GUANGDONG PROVINCIAL CENTER FOR DISEASE CONTROL & PREVENTION; XIAMEN UNIVERSITY						2023-11-04	SARS-COV-2; NANOPARTICLES; RECEPTOR BINDING DOMAIN; SPYTAG-SPYCATCHER; COVALENT CONJUGATION; VACCINE	10.1021/acsnano.0c08379	ARTICLE	JAN 2021		1936-086X	FENGGUOK@SYSUCC.ORG.CN; KECW1965@ALIYUN.COM; ZHAOJINCUN@GIRD.CN; ZENGMSH@SYSUCC.ORG.CN	2752		NATIONAL KEY RESEARCH AND DEVELOPMENT PROGRAM [2016YFA0502101]; NATIONAL NATURAL SCIENCE FOUNDATION OF CHINA [81801645, 81830090]; CHINA POSTDOCTORAL SCIENCE FOUNDATION [2017M612818]; GUANGDONG PROVINCE KEY RESEARCH AND DEVELOPMENT PROGRAM [2019B020226002]; GUANGDONG-HONG KONG JOINT LABORATORY OF RNA MEDICINE [2020B1212030004]; SUN YAT-SEN UNIVERSITY [84000-31143412]	THIS STUDY WAS SUPPORTED BY THE NATIONAL KEY RESEARCH AND DEVELOPMENT PROGRAM (2016YFA0502101), THE NATIONAL NATURAL SCIENCE FOUNDATION OF CHINA (NOS. 81801645 AND 81830090), THE CHINA POSTDOCTORAL SCIENCE FOUNDATION (NO. 2017M612818), THE GUANGDONG PROVINCE KEY RESEARCH AND DEVELOPMENT PROGRAM (NO. 2019B020226002), THE GUANGDONG-HONG KONG JOINT LABORATORY OF RNA MEDICINE (NO. 2020B1212030004), A…	QO3RP	Y		N	SARS; DESIGN; MERS	2	ACS NANO	ACS NANO	ENGLISH	56	HYBRID	ZHAO, JINCUN/0000-0003-2515-5589; ZHENG, QINGBING/0000-0002-7516-9965; SUN, CONG/0000-0003-1786-7420; YU, XIAOHUI/0000-0001-7509-197X	1155 16TH ST, NW, WASHINGTON, DC 20036 USA	FEB 23	15	WASHINGTON	33464829		J	AMER CHEMICAL SOC	2021	ZHAO, JINCUN/ABD-8679-2021; WANG, YU/IUQ-6654-2023; ZHENG, QINGBING/ABD-9299-2021; KONG, XIANGWEI/IWL-9350-2023; FENG, GUO-KAI/ACO-5822-2022; SUN, CONG/HJA-5217-2022	FENG, GK; ZENG, MS (通讯作者)，SUN YAT SEN UNIV, GUANGDONG KEY LAB NASOPHARYNGEAL CARCINOMA DIAG &, COLLABORAT INNOVAT CTR CANC MED,STATE KEY LAB ONC, DEPT EXPT RES,STATE KEY LAB ONCOL SOUTH CHINA, GUANGZHOU 510060, PEOPLES R CHINA.; ZHAO, JC (通讯作者)，GUANGZHOU MED UNIV, NATL CLIN RES CTR RESP DIS, GUANGZHOU INST RESP HLTH, STATE KEY LAB RESP DIS,AFFILIATED HOSP 1, GUANGZHOU 510182, PEOPLES R CHINA.; KE…
HO W;GAO MZ;LI FQ;LI ZY;ZHANG XQ;XU XY	HO, WILLIAM;GAO, MINGZHU;LI, FENGQIAO;LI, ZHONGYU;ZHANG, XUE-QING;XU, XIAOYANG	AMANNA I, 2005, VIRAL IMMUNOL, V18, P307, DOI 10.1089/VIM.2005.18.307;AN M, 2017, ACS APPL MATER INTER, V9, P23466, DOI 10.1021/ACSAMI.7B06024;ANDERSON BR, 2010, NUCLEIC ACIDS RES, V38, P5884, DOI 10.1093/NAR/GKQ347;ANDRIES O, 2015, J CONTROL RELEASE, V217, P337, DOI 10.1016/J.JCONREL.2015.08.051;ANONYMOUS, 2016, ANGEW CHEM-GER EDIT;ARVIZO R, 2010, EXPERT OPIN DRUG DEL, V7, P753, DOI 10.1517/1742…	NUCLEIC ACID VACCINES ARE A METHOD OF IMMUNIZATION AIMING TO ELICIT IMMUNE RESPONSES AKIN TO LIVE ATTENUATED VACCINES. IN THIS METHOD, DNA OR MESSENGER RNA (MRNA) SEQUENCES ARE DELIVERED TO THE BODY TO GENERATE PROTEINS, WHICH MIMIC DISEASE ANTIGENS TO STIMULATE THE IMMUNE RESPONSE. ADVANTAGES OF NUCLEIC ACID VACCINES INCLUDE STIMULATION OF BOTH CELL-MEDIATED AND HUMORAL IMMUNITY, EASE OF DESIGN,…	2001812				NEW JERSEY INST TECHNOL, DEPT CHEM & MAT ENGN, NEWARK, NJ 07102 USA.; SHANGHAI JIAO TONG UNIV, ENGN RES CTR CELL & THERAPEUT ANTIBODY, MINIST EDUC, 800 DONGCHUAN RD, SHANGHAI 200240, PEOPLES R CHINA.; SHANGHAI JIAO TONG UNIV, SCH PHARM, 800 DONGCHUAN RD, SHANGHAI 200240, PEOPLES R CHINA.; NEW JERSEY INST TECHNOL, DEPT BIOMED ENGN, 323 DR MARTIN LUTHER KING JR BLVD, NEWARK, NJ 07102 USA.;	NEW JERSEY INSTITUTE OF TECHNOLOGY; SHANGHAI JIAO TONG UNIVERSITY; SHANGHAI JIAO TONG UNIVERSITY; NEW JERSEY INSTITUTE OF TECHNOLOGY						2023-11-04	DNA; MRNA; NANOPARTICLES; NUCLEIC ACID; VACCINE DELIVERY; VACCINES	10.1002/adhm.202001812	REVIEW	JAN 2021		2192-2659	XUEQINGZHANG@SJTU.EDU.CN; XIAOYANG.XU@NJIT.EDU			AMERICAN HEART ASSOCIATION [19AIREA34380849]; NATIONAL SCIENCE FOUNDATION [2001606]; INTERDISCIPLINARY PROGRAM OF SHANGHAI JIAO TONG UNIVERSITY [ZH2018ZDA36 (19 X 190020006)]; SHANGHAI JIAO TONG UNIVERSITY SCIENTIFIC AND TECHNOLOGICAL INNOVATION FUNDS [2019TPA10]; DIV OF CHEM, BIOENG, ENV, & TRANSP SYS; DIRECTORATE FOR ENGINEERING [2001606] FUNDING SOURCE: NATIONAL SCIENCE FOUNDATION	W.H. AND M.G. CONTRIBUTED EQUALLY TO THIS WORK. THIS WORK WAS SUPPORTED BY AMERICAN HEART ASSOCIATION GRANT NO. 19AIREA34380849 (X.X.). X.X. ACKNOWLEDGES SUPPORT FROM THE NATIONAL SCIENCE FOUNDATION (2001606). X.-Q.Z. ACKNOWLEDGES FINANCIAL SUPPORT FROM THE INTERDISCIPLINARY PROGRAM OF SHANGHAI JIAO TONG UNIVERSITY (PROJECT NUMBER ZH2018ZDA36 (19 X 190020006)), AND SHANGHAI JIAO TONG UNIVERSITY S…	RQ7KU	Y		N		8	ADV HEALTHC MATER	ADV. HEALTHC. MATER.	ENGLISH	165	BRONZE, GREEN PUBLISHED	LI, ZHONGYU/0000-0002-9566-5771; HO, WILLIAM/0000-0002-8329-8572; LI, FENGQIAO/0000-0003-0235-8674; XU, XIAOYANG/0000-0002-1634-3329	111 RIVER ST, HOBOKEN 07030-5774, NJ USA	APR	17	HOBOKEN	33458958		J	WILEY	2021	LI, FENGQIAO/ABD-8945-2021; LI, FENGQIAO/GWQ-5498-2022	XU, XY (通讯作者)，NEW JERSEY INST TECHNOL, DEPT CHEM & MAT ENGN, NEWARK, NJ 07102 USA.; ZHANG, XQ (通讯作者)，SHANGHAI JIAO TONG UNIV, ENGN RES CTR CELL & THERAPEUT ANTIBODY, MINIST EDUC, 800 DONGCHUAN RD, SHANGHAI 200240, PEOPLES R CHINA.; ZHANG, XQ (通讯作者)，SHANGHAI JIAO TONG UNIV, SCH PHARM, 800 DONGCHUAN RD, SHANGHAI 200240, PEOPLES R CHINA.; XU, XY (通讯作者)，NEW JERSEY INST TECHNOL, DEPT BIOMED ENGN, 323 …
SPEISER DE;SCHWARZ K;BAUMGAERTNER P;MANOLOVA V;DEVEVRE E;STERRY W;WALDEN P;ZIPPELIUS A;CONZETT KB;SENTI G;VOELTER V;CEROTTINI JP;GUGGISBERG D;WILLERS J;GELDHOF C;ROMERO P;KÜNDIG T;KNUTH A;DUMMER R;TREFZER U;BACHMANN MF	SPEISER, DANIEL E.;SCHWARZ, KATRIN;BAUMGAERTNER, PETRA;MANOLOVA, VANIA;DEVEVRE, ESTELLE;STERRY, WOLFRAM;WALDEN, PETER;ZIPPELIUS, ALFRED;CONZETT, KATRIN BAUMANN;SENTI, GABRIELA;VOELTER, VERENA;CEROTTINI, JEAN-PHILIPPE;GUGGISBERG, DAVID;WILLERS, JOERG;GELDHOF, CHRISTINE;ROMERO, PEDRO;KUENDIG, THOMAS;KNUTH, ALEXANDER;DUMMER, REINHARD;TREFZER, UWE;BACHMANN, MARTIN F.	AKIRA S, 2001, NAT IMMUNOL, V2, P675, DOI 10.1038/90609;ALTMAN JD, 1996, SCIENCE, V274, P94, DOI 10.1126/SCIENCE.274.5284.94;BACHMANN MF, 2006, EUR J IMMUNOL, V36, P842, DOI 10.1002/EJI.200535730;BACHMANN MF, 1995, EUR J IMMUNOL, V25, P1739, DOI 10.1002/EJI.1830250637;BANCHEREAU J, 1998, NATURE, V392, P245, DOI 10.1038/32588;DUDLEY ME, 2005, J CLIN ONCOL, V23, P2346, DOI 10.1200/JCO.2005.00.240;G…	INDUCTION OF CYTOTOXIC CD8 T-CELL RESPONSES IS ENHANCED BY THE EXCLUSIVE PRESENTATION OF ANTIGEN THROUGH DENDRITIC CELLS, AND BY INNATE STIMULI, SUCH AS TOLL-LIKE RECEPTOR LIGANDS. ON THE BASIS OF THESE 2 PRINCIPLES, WE DESIGNED A VACCINE AGAINST MELANOMA. SPECIFICALLY, WE LINKED THE MELANOMA-SPECIFIC MELAN-A/MART-1 PEPTIDE TO VIRUS-LIKE NANOPARTICLES LOADED WITH A-TYPE CPG, A LIGAND FOR TOLL-LIK…				848	HOP ORTHOPED, LUDWIG INST CANC RES, CLIN TUMOR IMMUNE BIOL UNIT, LAUSANNE BRANCH, CH-1011 LAUSANNE, SWITZERLAND.; CYTOS BIOTECHNOL AG, ZURICH, SWITZERLAND.; UNIV BASEL HOSP, DEPT ONCOL, CH-4031 BASEL, SWITZERLAND.; UNIV HOSP ZUERICH, DEPT ONCOL, ZURICH, SWITZERLAND.; UNIV HOSP ZUERICH, DEPT DERMATOL, ZURICH, SWITZERLAND.; CLIN RES CTR, ZURICH, SWITZERLAND.; UNIV LAUSANNE CHUV, LAUSANNE, SWITZERLA…	LUDWIG INSTITUTE FOR CANCER RESEARCH; UNIVERSITY OF BASEL; UNIVERSITY OF LAUSANNE; CENTRE HOSPITALIER UNIVERSITAIRE VAUDOIS (CHUV); FREE UNIVERSITY OF BERLIN; HUMBOLDT UNIVERSITY OF BERLIN; CHARITE UNIVERSITATSMEDIZIN BERLIN						2023-11-04	MELAN-A/MART-1; CD8 T CELLS; VACCINATION; VIRUS-LIKE NANOPARTICLES	10.1097/CJI.0b013e3181f1d614	ARTICLE			1537-4513	DANIEL.SPEISER@HOSPVD.CH	858		LUDWIG INSTITUTE FOR CANCER RESEARCH; SWISS CANCER LEAGUE/ONCOSUISSE; SWISS NATIONAL SCIENCE FOUNDATION; SWISS NATIONAL CENTER OF COMPETENCE IN RESEARCH (NCCR) MOLECULAR ONCOLOGY; WILHELM SANDER-STIFTUNG, GERMANY; GOTTFRIED AND JULIA BANGERTER RHYNER STIFTUNG; CYTOS BIOTECHNOLOGY AG, SCHLIEREN	LABORATORY INVESTIGATIONS WERE SUPPORTED BY THE LUDWIG INSTITUTE FOR CANCER RESEARCH. DES WAS SUPPORTED BY THE SWISS CANCER LEAGUE/ONCOSUISSE, THE SWISS NATIONAL SCIENCE FOUNDATION, THE SWISS NATIONAL CENTER OF COMPETENCE IN RESEARCH (NCCR) MOLECULAR ONCOLOGY, AND THE WILHELM SANDER-STIFTUNG, GERMANY. RD WAS SUPPORTED BY FUNDS OBTAINED FROM THE GOTTFRIED AND JULIA BANGERTER RHYNER STIFTUNG.; THE …	653XQ				PROTECTIVE IMMUNITY; ANTIGEN; INNATE; IDENTIFICATION; POPULATIONS; INDUCTION; FREQUENCY; PEPTIDES; CANCER	8	J IMMUNOTHER	J. IMMUNOTHER.	ENGLISH	32		SENTI, GABRIELA/0000-0002-9066-8383; KNUTH, ALEXANDER/0000-0002-9318-2784; ROMERO, PEDRO/0000-0002-9688-2882; ZIPPELIUS, ALFRED/0000-0003-1933-8178; MANOLOVA, VANIA/0000-0002-2072-8942	TWO COMMERCE SQ, 2001 MARKET ST, PHILADELPHIA, PA 19103 USA	OCT	11	PHILADELPHIA	20842051		J	LIPPINCOTT WILLIAMS & WILKINS	2010	SENTI, GABRIELA/Y-1019-2019; KNUTH, ALEXANDER/H-2608-2014; BACHMANN, MARTIN/AFO-8025-2022; ROMERO, PEDRO/S-6015-2017; SPEISER, DANIEL E./F-2173-2013; BACHMANN, MARTIN FABIAN/IAP-4113-2023	SPEISER, DE (通讯作者)，HOP ORTHOPED, LUDWIG INST CANC RES, CLIN TUMOR IMMUNE BIOL UNIT, LAUSANNE BRANCH, NIVEAU 5 EST,AV PIERRE DECKER 4, CH-1011 LAUSANNE, SWITZERLAND.
WANG WJ;ZHOU XX;BIAN YJ;WANG S;CHAI Q;GUO ZQ;WANG ZN;ZHU P;PENG H;YAN XY;LI WH;FU YX;ZHU MZ	WANG, WENJUN;ZHOU, XIAOXIAO;BIAN, YINGJIE;WANG, SHAN;CHAI, QIAN;GUO, ZHENQIAN;WANG, ZHENNI;ZHU, PING;PENG, HUA;YAN, XIYUN;LI, WENHUI;FU, YANG-XIN;ZHU, MINGZHAO	ANGEL CE, 2009, BLOOD, V113, P1257, DOI 10.1182/BLOOD-2008-06-165266;BIAN YJ, 2017, HEPATOLOGY, V66, P1067, DOI 10.1002/HEP.29239;BU W, 2019, IMMUNITY, V50, P1305, DOI 10.1016/J.IMMUNI.2019.03.010;CAI DW, 2012, ANTIMICROB AGENTS CH, V56, P4277, DOI 10.1128/AAC.00473-12;CHEN XC, 2004, VACCINE, V22, P439, DOI 10.1016/J.VACCINE.2003.07.014;CLARKE BE, 1987, NATURE, V330, P381, DOI 10.1038/330381A0;CO…	A FERRITIN NANOPARTICLE THAT DELIVERS THE PRES1 DOMAIN OF THE LARGE HEPATITIS B SURFACE PROTEIN TO TWO SPECIFIC MYELOID CELL POPULATIONS PROVIDES A THERAPEUTIC VACCINATION STRATEGY FOR THE TREATMENT OF CHRONIC HEPATITIS B. CHRONIC HEPATITIS B IS CAUSED BY PROLONGED INFECTION WITH THE HEPATITIS B VIRUS (HBV), WHICH CAN SUBSTANTIALLY INCREASE THE RISK OF DEVELOPING LIVER DISEASE. DESPITE THE DEVELO…				406	CHINESE ACAD SCI, INST BIOPHYS, KEY LAB INFECT & IMMUN, BEIJING, PEOPLES R CHINA.; UNIV CHINESE ACAD SCI, COLL LIFE SCI, BEIJING, PEOPLES R CHINA.; CHONGQING MED UNIV, CHILDRENS HOSP, DEPT PEDIAT SURG ONCOL, CHONGQING, PEOPLES R CHINA.; CHINESE ACAD SCI, INST BIOPHYS, NATL LAB BIOMACROMOL, BEIJING, PEOPLES R CHINA.; CHINESE ACAD SCI, INST BIOPHYS, KEY LAB PROT & PEPTIDE PHARMACEUT, BEIJING, PEOPL…	CHINESE ACADEMY OF SCIENCES; INSTITUTE OF BIOPHYSICS, CAS; CHINESE ACADEMY OF SCIENCES; UNIVERSITY OF CHINESE ACADEMY OF SCIENCES, CAS; CHONGQING MEDICAL UNIVERSITY; CHINESE ACADEMY OF SCIENCES; INSTITUTE OF BIOPHYSICS, CAS; CHINESE ACADEMY OF SCIENCES; INSTITUTE OF BIOPHYSICS, CAS; NATIONAL INSTITUTE OF BIOLOGICAL SCIENCES, BEIJING; UNIVERSITY OF TEXAS SYSTEM; UNIVERSITY OF TEXAS SOUTHWESTERN ME…						2023-11-04		10.1038/s41565-020-0648-y	ARTICLE	MAR 2020		1748-3395	ZHUMZ@IBP.AC.CN	+		STRATEGIC PRIORITY RESEARCH PROGRAMME OF THE CHINESE ACADEMY OF SCIENCES [XDB29040202]; NATIONAL NATURAL SCIENCE FOUNDATION OF CHINA [81991493]; NATIONAL KEY R&D PROGRAMME OF CHINA [2018YF1313000, 2018YF1313004, 2019YFA0905903]; SCIENCE AND TECHNOLOGY SERVICE NETWORK INITIATIVE PROGRAMME OF THE CHINESE ACADEMY OF SCIENCES [KFJ-STS-ZDTP-062]	; WE THANK H. QI FOR CXCR5<SUP>-/-</SUP> MICE AND B. HOU FOR.D4 TRANSGENIC MICE. WE THANK K. FAN FOR TECHNICAL CONSULTATION ON FERRITIN CHARACTERIZATION, AND X. SHI FOR MOUSE BREEDING AND HEALTHCARE SERVICES. THIS WORK WAS SUPPORTED BY GRANTS FROM THE STRATEGIC PRIORITY RESEARCH PROGRAMME OF THE CHINESE ACADEMY OF SCIENCES (XDB29040202 TO M.Z.), THE NATIONAL NATURAL SCIENCE FOUNDATION OF CHINA (8…	LM4ST				SUBCAPSULAR SINUS MACROPHAGES; C-TYPE LECTIN; IMMUNE TOLERANCE; DENDRITIC CELLS; DC-SIGN; VIRUS; PRES1; INFLUENZA; INFECTION; EPITOPES	5	NAT NANOTECHNOL	NAT. NANOTECHNOL.	ENGLISH	50	GREEN PUBLISHED, BRONZE	BIAN, YINGJIE/0000-0002-9599-9907; ZHU, PING/0000-0001-5627-2011; ZHU, PING ZU/0000-0003-2648-3170	MACMILLAN BUILDING, 4 CRINAN ST, LONDON N1 9XW, ENGLAND	MAY	13	LONDON	32123380		J	NATURE PUBLISHING GROUP	2020	BIAN, YINGJIE/AAS-4576-2020; ZHU, MINGZHAO/L-8662-2019; ZHU, PING/K-1174-2018; ZENG, YUN/JFK-6190-2023; LI, WENHUI/JCD-9947-2023	ZHU, MZ (通讯作者)，CHINESE ACAD SCI, INST BIOPHYS, KEY LAB INFECT & IMMUN, BEIJING, PEOPLES R CHINA.; ZHU, MZ (通讯作者)，UNIV CHINESE ACAD SCI, COLL LIFE SCI, BEIJING, PEOPLES R CHINA.
MAHE B;VOGT A;LIARD C;DUFFY D;ABADIE V;BONDUELLE O;BOISSONNAS A;STERRY W;VERRIER B;BLUME-PEYTAVI U;COMBADIERE B	MAHE, BRICE;VOGT, ANNIKA;LIARD, CHRISTELLE;DUFFY, DARRAGH;ABADIE, VALERIE;BONDUELLE, OLIVIA;BOISSONNAS, ALEXANDRE;STERRY, WOLFRAM;VERRIER, BERNARD;BLUME-PEYTAVI, ULRIKE;COMBADIERE, BEHAZINE	BOISSONNAS A, 2004, J IMMUNOL, V173, P222, DOI 10.4049/JIMMUNOL.173.1.222;CAO T, 2007, EUR J IMMUNOL, V37, P2657, DOI 10.1002/EJI.200636499;CHRISTOPH T, 2000, BRIT J DERMATOL, V142, P862, DOI 10.1046/J.1365-2133.2000.03464.X;COMBADIÈRE B, 2008, COMP IMMUNOL MICROB, V31, P293, DOI 10.1016/J.CIMID.2007.07.015;COSMA A, 2004, CLIN DIAGN LAB IMMUN, V11, P406, DOI 10.1128/CDLI.11.2.406-410.2004;DALPKE …	PARTICLE-BASED DRUG DELIVERY SYSTEMS TARGET ACTIVE COMPOUNDS TO THE HAIR FOLLICLE AND MAY RESULT IN A BETTER PENETRATION AND HIGHER EFFICIENCY OF COMPOUND UPTAKE BY SKIN RESIDENT CELLS. AS PREVIOUSLY PROPOSED, SUCH DELIVERY SYSTEMS COULD BE IMPORTANT TOOLS FOR VACCINE DELIVERY. IN THIS STUDY, WE INVESTIGATED THE PENETRATION OF SOLID FLUORESCENT 40 OR 200 NM POLYSTYRENE NANOPARTICLES (NPS) AS WELL…				1156	UNIV PARIS 06, INSERM, U543, LAB IMMUNOL CELLULAIRE, F-75013 PARIS, FRANCE.; CHARITE UNIV MED BERLIN, CLIN RES CTR HAIR & SKIN SCI, DEPT DERMATOL & ALLERGY, D-13353 BERLIN, GERMANY.; UCBL, CNRS, INST BIOL & CHIM PROT, UMR 5086, F-69367 LYON, FRANCE.;	INSTITUT NATIONAL DE LA SANTE ET DE LA RECHERCHE MEDICALE (INSERM); UDICE-FRENCH RESEARCH UNIVERSITIES; SORBONNE UNIVERSITE; FREE UNIVERSITY OF BERLIN; HUMBOLDT UNIVERSITY OF BERLIN; CHARITE UNIVERSITATSMEDIZIN BERLIN; UDICE-FRENCH RESEARCH UNIVERSITIES; UNIVERSITE CLAUDE BERNARD LYON 1; CENTRE NATIONAL DE LA RECHERCHE SCIENTIFIQUE (CNRS); CNRS -NATIONAL INSTITUTE FOR BIOLOGY (INSB)						2023-11-04		10.1038/jid.2008.356	ARTICLE			1523-1747	BEHAZINE.COMBADIERE@UPMC.FR	1164		MINISTERE DE LA RECHERCHE ET DES TECHNOLOGIES	THIS WORK WAS SUPPORTED BY ORVACS (OBJECTIFS RECHERCHES VACCINS SIDA). B MAHE WAS SUPPORTED BY A GRANT FROM THE MINISTERE DE LA RECHERCHE ET DES TECHNOLOGIES. B COMBADIERE IS A RECIPIENT OF YOUNG INVESTIGATOR AWARDS OF THE "AGENCE NATIONALE DE RECHERCHE.'' THANKS ARE ALSO GIVEN TO THE IMAGING CELL FACILITY OF THE PITIE SALPETRIERE, FOR CONFOCAL IMAGING.	447US				PERCUTANEOUS PEPTIDE IMMUNIZATION; GREEN FLUORESCENT PROTEIN; TRANSCUTANEOUS IMMUNIZATION; IMMUNE-RESPONSES; LANGERHANS CELLS; DENDRITIC CELLS; DRUG-DELIVERY; CHOLERA-TOXIN; VIRUS; DNA	5	J INVEST DERMATOL	J. INVEST. DERMATOL.	ENGLISH	33	HYBRID	BOISSONNAS, ALEXANDRE/0000-0002-7770-7210; COMBADIERE, BEHAZINE/0000-0002-2353-4406; VOGT, ANNIKA/0000-0001-9134-8413; VERRIER, BERNARD/0000-0002-8478-7095; BLUME-PEYTAVI, ULRIKE/0000-0003-3528-3752	360 PARK AVE SOUTH, NEW YORK, NY 10010-1710 USA	MAY	9	NEW YORK	19052565		J	ELSEVIER SCIENCE INC	2009	COMBADIERE, BEHAZINE/G-3881-2013; BOISSONNAS, ALEXANDRE/A-2801-2016; COMBADIERE, BEHAZINE/S-8054-2019; VERRIER, BERNARD/J-4094-2017	COMBADIERE, B (通讯作者)，UNIV PARIS 06, INSERM, U543, LAB IMMUNOL CELLULAIRE, 91 BLVD HOP, F-75013 PARIS, FRANCE.
KHODADADI B;BORDBAR M;YEGANEH-FAAL A;NASROLLAHZADEH M	KHODADADI, BAHAR;BORDBAR, MARYAM;YEGANEH-FAAL, ALI;NASROLLAHZADEH, MAHMOUD	AHMAD N., 2011, BIOTECHNOL RES INT;AI LH, 2011, CATAL COMMUN, V14, P68, DOI 10.1016/J.CATCOM.2011.07.014;ATAROD M, 2016, J COLLOID INTERF SCI, V462, P272, DOI 10.1016/J.JCIS.2015.09.073;BAHRAMI M, 2015, MAT SCI SEMICON PROC, V30, P275, DOI 10.1016/J.MSSP.2014.10.006;BANKAR A, 2010, COLLOID SURFACE A, V368, P58, DOI 10.1016/J.COLSURFA.2010.07.024;BORDBAR M, 2017, J SOL-GEL SCI TECHN, V81, P724, DO…	THE VACCINIUM MACROCARPON FRUIT EXTRACT WAS USED TO GREEN SYNTHESIS OF SILVER NANOPARTICLES (AG NPS) SUPPORTED ON THE SURFACE OF CLINOPTILOLITE THROUGH THE REDUCTION OF AG+ IONS TO AG AND ITS IMMOBILIZATION ON CLINOPTILOLITE SURFACE DURING A GREEN PROCESS. CLINOPTILOLITE, AG NPS, AND AG NPS/CLINOPTILOLITE WERE CHARACTERIZED BY FOURIER TRANSFORM INFRARED (FT-IR) AND UV-VIS SPECTROSCOPY, FIELD EMIS…				82	UNIV QOM, FAC SCI, DEPT CHEM, QOM 37185359, IRAN.; UNIV QOM, CTR ENVIRONM RES, QOM, IRAN.; PAYAME NOOR UNIV, FAC SCI, DEPT CHEM, TEHRAN, IRAN.;	PAYAME NOOR UNIVERSITY						2023-11-04	CLINOPTILOLITE VACCINIUM MACROCARPON; AG NPS; NABH4; ORGANIC DYES	10.1016/j.jallcom.2017.05.135	ARTICLE			1873-4669	BKHODADADI98@YAHOO.COM	88		IRAN NATIONAL SCIENCE FOUNDATION (INSF) [95823609]	THE AUTHOR IS THANKFUL TO IRAN NATIONAL SCIENCE FOUNDATION (INSF) FOR SUPPORTING THIS PROJECT NUMBERED 95823609.	EZ4OI				SILVER NANOPARTICLES; LEAF EXTRACT; COPPER NANOPARTICLES; ZNO; VARIETY; NANOCOMPOSITE; MICROSPHERES; DEGRADATION; PARTICLES; COMPOSITE		J ALLOY COMPD	J. ALLOY. COMPD.	ENGLISH	40	HYBRID	NASROLLAHZADEH, MAHMOUD/0000-0002-4539-3544; YEGANEH-FAAL, ALI/0000-0002-6943-8276; KHODADADI, BAHAR/0000-0001-5848-2530; BORDBAR, MARYAM/0000-0001-5944-9396	PO BOX 564, 1001 LAUSANNE, SWITZERLAND	SEP 30	7	LAUSANNE			J	ELSEVIER SCIENCE SA	2017	NASROLLAHZADEH, MAHMOUD/AAU-9302-2021; YEGANEH-FAAL, ALI/ABG-3542-2021	KHODADADI, B (通讯作者)，UNIV QOM, FAC SCI, DEPT CHEM, QOM 37185359, IRAN.
CHEW JL;WOLFOWICZ CB;MAO HQ;LEONG KW;CHUA KY	CHEW, JL;WOLFOWICZ, CB;MAO, HQ;LEONG, KW;CHUA, KY	BEIER R, 1998, AM J PHYSIOL-GASTR L, V275, PG130, DOI 10.1152/AJPGI.1998.275.1.G130;BORCHARD G, 2001, ADV DRUG DELIVER REV, V52, P145, DOI 10.1016/S0169-409X(01)00198-3;BOWERSOCK TL, 1999, VACCINE, V17, P1804, DOI 10.1016/S0264-410X(98)00437-X;CHALLACOMBE SJ, 1992, IMMUNOLOGY, V76, P164;CHEN CJ, 1998, APPL PHYS LETT, V72, P7, DOI 10.1063/1.120629;CHUA KY, 1992, J ALLERGY CLIN IMMUN, V89, P95, DOI…	OUR PREVIOUS STUDIES INDICATED THAT INTRAMUSCULAR (I.M.) IMMUNISATION WITH FULL LENGTH DER P 1 CDNA INDUCED SIGNIFICANT HUMORAL RESPONSE TO THE LEFT DOMAIN (APPROXIMATELY CORRESPONDING TO AMINO ACIDS 1-116) BUT NOT TO THE RIGHT DOMAIN (APPROXIMATELY CORRESPONDING TO AMINO ACIDS 117-222) OF DER P I ALLERGEN. THIS STUDY EXPLORED THE USE OF CHITOSAN-DNA NANOPARTICLES FOR ORAL IMMUNISATION TO INDUCE …				2720	NATL UNIV SINGAPORE, FAC MED, DEPT PAEDIAT, SINGAPORE 119074, SINGAPORE.; JOHNS HOPKINS SINGAPORE, TISSUE & THERAPEUT ENGN LAB, SINGAPORE 117597, SINGAPORE.; NATL UNIV SINGAPORE, DEPT MAT SCI, SINGAPORE 117543, SINGAPORE.; JOHNS HOPKINS UNIV, SCH MED, DEPT BIOMED ENGN, BALTIMORE, MD 21205 USA.;	NATIONAL UNIVERSITY OF SINGAPORE; JOHNS HOPKINS UNIVERSITY; JOHNS HOPKINS MEDICINE; NATIONAL UNIVERSITY OF SINGAPORE; JOHNS HOPKINS UNIVERSITY						2023-11-04	ORAL; CHITOSAN NANOPARTICLES; DER P 1	10.1016/S0264-410X(03)00228-7	ARTICLE			1873-2518	PAECKY@NUS.EDU.SG	2729				693GT				SYSTEMIC IMMUNE-RESPONSES; IN-VIVO UPTAKE; P-I; BIODEGRADABLE MICROPARTICLES; MUCOSAL IMMUNIZATION; ANTIBODY-RESPONSES; EPITOPES; DELIVERY; DRUG; IGE	21-22	VACCINE	VACCINE	ENGLISH	46		LEONG, KAM W/0000-0002-8133-4955; LEONG, KAM W/0000-0002-8133-4955; MAO, HAI-QUAN/0000-0002-4262-9988	THE BOULEVARD, LANGFORD LANE, KIDLINGTON, OXFORD OX5 1GB, OXON, ENGLAND	JUN 20	10	OXFORD	12798609		J	ELSEVIER SCI LTD	2003	LEONG, KAM W/A-7270-2009; LEONG, KAM W/O-9302-2019; MAO, HAI-QUAN/A-3350-2010	CHUA, KY (通讯作者)，NATL UNIV SINGAPORE, FAC MED, DEPT PAEDIAT, LOWER KENT RIDGE RD, SINGAPORE 119074, SINGAPORE.
ISLAM MA;RICE J;REESOR E;ZOPE H;TAO W;LIM M;DING JX;CHEN YH;ADULUSO D;ZETTER BR;FAROKHZAD OC;SHI JJ	ISLAM, MOHAMMAD ARIFUL;RICE, JAMIE;REESOR, EMMA;ZOPE, HARSHAL;TAO, WEI;LIM, MICHAEL;DING, JIANXUN;CHEN, YUNHAN;ADULUSO, DIKE;ZETTER, BRUCE R.;FAROKHZAD, OMID C.;SHI, JINJUN	ANDERSON BR, 2011, NUCLEIC ACIDS RES, V39, P9329, DOI 10.1093/NAR/GKR586;ANDRIES O, 2015, J CONTROL RELEASE, V217, P337, DOI 10.1016/J.JCONREL.2015.08.051;AZOURY SC, 2015, CURR CANCER DRUG TAR, V15, P452, DOI 10.2174/156800961506150805145120;BACKERT L, 2015, GENOME MED, V7, DOI 10.1186/S13073-015-0245-0;BAYLOR NW, 2002, VACCINE, V20, PS18, DOI 10.1016/S0264-410X(02)00166-4;BENTEYN D, 2015, EXPERT…	SYNTHETIC MRNA REPRESENTS AN EXCITING CANCER VACCINE TECHNOLOGY FOR THE IMPLEMENTATION OF EFFECTIVE CANCER IMMUNOTHERAPY. HOWEVER, INEFFICIENT IN VIVO MRNA DELIVERY ALONG WITH A REQUIREMENT FOR IMMUNE COSTIMULATION PRESENT MAJOR HURDLES TO ACHIEVING ANTI-TUMOR THERAPEUTIC EFFICACY. HERE, WE DEMONSTRATE A PROOFOF-CONCEPT ADJUVANT-PULSED MRNA VACCINE NANOPARTICLE (NP) THAT IS COMPOSED OF AN OVALBUM…	120431				HARVARD MED SCH, BRIGHAM & WOMENS HOSP, CTR NANOMED, BOSTON, MA 02115 USA.; HARVARD MED SCH, BRIGHAM & WOMENS HOSP, DEPT ANESTHESIOL, BOSTON, MA 02115 USA.; HARVARD MED SCH, BOSTON CHILDRENS HOSP, VASC BIOL PROGRAM, BOSTON, MA 02115 USA.; IMMUNOM THERAPEUT INC, IMMUNOONCOL GRP, ROCKVILLE, MD USA.; SILICON THERAPEUT, BOSTON, MA USA.; WESTERN UNIV, SCHULICH SCH MED & DENT, LONDON, ON, CANADA.; GENO…	HARVARD UNIVERSITY; BRIGHAM & WOMEN'S HOSPITAL; HARVARD MEDICAL SCHOOL; HARVARD UNIVERSITY; BRIGHAM & WOMEN'S HOSPITAL; HARVARD MEDICAL SCHOOL; HARVARD UNIVERSITY; HARVARD MEDICAL SCHOOL; BOSTON CHILDREN'S HOSPITAL; WESTERN UNIVERSITY (UNIVERSITY OF WESTERN ONTARIO); UNIVERSITY OF WATERLOO						2023-11-04	MRNA VACCINE; ADJUVANT PULSATION; NANOPARTICLE; CANCER; IMMUNOTHERAPY	10.1016/j.biomaterials.2020.120431	ARTICLE			1878-5905	BRUCE.ZETTER@CHILDRENS.HARVARD.EDU; OFAROKHZAD@BWH.HARVARD.EDU; JSHI@BWH.HARVARD.EDU			PROSTATE CANCER FOUNDATION (PCF) YOUNG INVESTIGATOR AWARD; DAVID KOCH-PCF AWARD IN NANOTHERAPEUTICS; US NATIONAL INSTITUTES OF HEALTH (NIH) [CA200900]	THIS WORK WAS SUPPORTED IN PART BY THE PROSTATE CANCER FOUNDATION (PCF) YOUNG INVESTIGATOR AWARD (J.S.), THE DAVID KOCH-PCF AWARD IN NANOTHERAPEUTICS (O.C.F.), AND THE US NATIONAL INSTITUTES OF HEALTH (NIH) GRANT CA200900 (J.S. AND B.R.Z.). THE CONTENT IS SOLELY THE RESPONSIBILITY OF THE AUTHORS AND DOES NOT NECESSARILY REPRESENT THE OFFICIAL VIEWS OF THE NIH. O.C.F. HAS FINANCIAL INTERESTS IN SE…	OU6CH	Y		N	TRANSFECTED DENDRITIC CELLS; IN-VIVO; CANCER-IMMUNOTHERAPY; IMMUNE-RESPONSE; TLR AGONISTS; DELIVERY; EXPRESSION; ANTIGEN; IMMUNOGENICITY; ACTIVATION		BIOMATERIALS	BIOMATERIALS	ENGLISH	81	BRONZE, GREEN PUBLISHED	SHI, JINJUN/0000-0001-9200-5068; DING, JIANXUN/0000-0002-5232-8863; TAO, WEI/0000-0002-4277-3728	THE BOULEVARD, LANGFORD LANE, KIDLINGTON, OXFORD OX5 1GB, OXON, ENGLAND	JAN	15	OXFORD	33099060		J	ELSEVIER SCI LTD	2021	SHI, JINJUN/ABE-7466-2020; DING, JIANXUN/A-6155-2013; TAO, WEI/GXN-4445-2022; TAO, WEI/AAE-7955-2020	FAROKHZAD, OC; SHI, JJ (通讯作者)，HARVARD MED SCH, BRIGHAM & WOMENS HOSP, CTR NANOMED, BOSTON, MA 02115 USA.; FAROKHZAD, OC; SHI, JJ (通讯作者)，HARVARD MED SCH, BRIGHAM & WOMENS HOSP, DEPT ANESTHESIOL, BOSTON, MA 02115 USA.; ZETTER, BR (通讯作者)，HARVARD MED SCH, BOSTON CHILDRENS HOSP, VASC BIOL PROGRAM, BOSTON, MA 02115 USA.
MURAOKA D;HARADA N;HAYASHI T;TAHARA Y;MOMOSE F;SAWADA S;MUKAI S;AKIYOSHI K;SHIKU H	MURAOKA, DAISUKE;HARADA, NAOZUMI;HAYASHI, TAE;TAHARA, YOSHIRO;MOMOSE, FUMIYASU;SAWADA, SHIN-ICHI;MUKAI, SADA-ATSU;AKIYOSHI, KAZUNARI;SHIKU, HIROSHI	AKIYOSHI K, 1997, MACROMOLECULES, V30, P857, DOI 10.1021/MA960786E;AKIYOSHI K, 1998, J CONTROL RELEASE, V54, P313, DOI 10.1016/S0168-3659(98)00017-0;AKIYOSHI K, 1993, MACROMOLECULES, V26, P3062, DOI 10.1021/MA00064A011;ALLES N, 2009, EUR J PHARM SCI, V37, P83, DOI 10.1016/J.EJPS.2009.01.002;ASANO K, 2011, IMMUNITY, V34, P85, DOI 10.1016/J.IMMUNI.2010.12.011;AYAME H, 2008, BIOCONJUGATE CHEM, V19, …	BECAUSE EXISTING THERAPEUTIC CANCER VACCINES PROVIDE ONLY A LIMITED CLINICAL BENEFIT, A DIFFERENT VACCINATION STRATEGY IS NECESSARY TO IMPROVE VACCINE EFFICACY. WE DEVELOPED A NANOPARTICULATE CANCER VACCINE BY ENCAPSULATING A SYNTHETIC LONG PEPTIDE ANTIGEN WITHIN AN IMMUNOLOGICALLY INERT NANOPARTICULATE HYDROGEL (NANOGEL) OF CHOLESTERYL PULLULAN ((HP). AFTER SUBCUTANEOUS INJECTION TO MICE, THE NA…				9209	MIE UNIV, GRAD SCH MED, DEPT IMMUNOGENE THERAPY, TSU, MIE 5148507, JAPAN.; IMMUNOFRONTIER INC, BASIC & PRECLIN RES, TOKYO 1010021, JAPAN.; KYOTO UNIV, DEPT POLYMER CHEM, GRAD SCH ENGN, KYOTO 6158510, JAPAN.; JAPAN SCI & TECHNOL AGCY JST, ERATO, TOKYO 1020076, JAPAN.;	MIE UNIVERSITY; KYOTO UNIVERSITY; JAPAN SCIENCE & TECHNOLOGY AGENCY (JST)						2023-11-04	CANCER VACCINE; NANOGEL; VACCINE DELIVERY; MACROPHAGES; LYMPH NODE; T CELLS	10.1021/nn502975r	ARTICLE			1936-086X	NHARADA@CLIN.MEDIC.MIE-U.AC.JP; SHIKU@CLIN.MEDIC.MIE-U.AC.JP	9218		EXPLORATORY RESEARCH FOR ADVANCED TECHNOLOGY (ERATO) RESEARCH FUNDING PROGRAM; KAKENHI; GRANTS-IN-AID FOR SCIENTIFIC RESEARCH [22114009] FUNDING SOURCE: KAKEN	WE THANK DRS. T. KATO AND N. SEO FOR HELPFUL DISCUSSION AND DR. L. WANG FOR TECHNICAL ASSISTANCE. THIS STUDY WAS SUPPORTED BY A GRANT-IN-AID FOR SCIENTIFIC RESEARCH (KAKENHI) AND THE EXPLORATORY RESEARCH FOR ADVANCED TECHNOLOGY (ERATO) RESEARCH FUNDING PROGRAM.	AP6JP				DENDRITIC CELLS; HYDROGEL NANOPARTICLE; NY-ESO-1 PROTEIN; IN-VITRO; ANTIGEN; PULLULAN; PEPTIDE; MICROSPHERE; ACTIVATION; GENERATION	9	ACS NANO	ACS NANO	ENGLISH	37		MUKAI, SADA-ATSU/0000-0001-9909-9116; TAHARA, YOSHIRO/0000-0003-2278-9121; SHIKU, HIROSHI/0000-0002-0362-755X	1155 16TH ST, NW, WASHINGTON, DC 20036 USA	SEP	10	WASHINGTON	25180962		J	AMER CHEMICAL SOC	2014	MUKAI, SADA-ATSU/A-2380-2013; SHIKU, HIROSHI/U-7321-2019; TAHARA, YOSHIRO/F-2786-2018	HARADA, N (通讯作者)，MIE UNIV, GRAD SCH MED, DEPT IMMUNOGENE THERAPY, TSU, MIE 5148507, JAPAN.
KONG IG;SATO A;YUKI Y;NOCHI T;TAKAHASHI H;SAWADA S;MEJIMA M;KUROKAWA S;OKADA K;SATO S;BRILES DE;KUNISAWA J;INOUE Y;YAMAMOTO M;AKIYOSHI K;KIYONO H	KONG, IL GYU;SATO, AYUKO;YUKI, YOSHIKAZU;NOCHI, TOMONORI;TAKAHASHI, HARUKO;SAWADA, SHINICHI;MEJIMA, MIO;KUROKAWA, SHIHO;OKADA, KAZUNARI;SATO, SHINTARO;BRILES, DAVID E.;KUNISAWA, JUN;INOUE, YUSUKE;YAMAMOTO, MASAFUMI;AKIYOSHI, KAZUNARI;KIYONO, HIROSHI	AYAME H, 2008, BIOCONJUGATE CHEM, V19, P882, DOI 10.1021/BC700422S;BEALL B, 2000, J CLIN MICROBIOL, V38, P3663, DOI 10.1128/JCM.38.10.3663-3669.2000;BETTELLI E, 2007, NAT IMMUNOL, V8, P345, DOI 10.1038/NI0407-345;BRANDILEONE MCC, 2004, VACCINE, V22, P3890, DOI 10.1016/J.VACCINE.2004.04.009;BRILES DE, 2000, INFECT IMMUN, V68, P796, DOI 10.1128/IAI.68.2.796-800.2000;BRILES DE, 1998, CLIN MICROBIOL …	TO ESTABLISH A SAFER AND MORE EFFECTIVE VACCINE AGAINST PNEUMOCOCCAL RESPIRATORY INFECTIONS, CURRENT KNOWLEDGE REGARDING THE ANTIGENS COMMON AMONG PNEUMOCOCCAL STRAINS AND IMPROVEMENTS TO THE SYSTEM FOR DELIVERING THESE ANTIGENS ACROSS THE MUCOSAL BARRIER MUST BE INTEGRATED. WE DEVELOPED A PNEUMOCOCCAL VACCINE THAT COMBINES THE ADVANTAGES OF PNEUMOCOCCAL SURFACE PROTEIN A (PSPA) WITH A NONTOXIC I…				1625	UNIV TOKYO, INST MED SCI, DIV MUCOSAL IMMUNOL, DEPT MICROBIOL & IMMUNOL, TOKYO, JAPAN.; UNIV TOKYO, INST MED SCI, INT RES & DEV CTR MUCOSAL VACCINES, TOKYO, JAPAN.; UNIV TOKYO, GRAD SCH MED, TOKYO, JAPAN.; UNIV TOKYO, FAC MED, TOKYO 113, JAPAN.; SEOUL NATL UNIV, COLL MED, DEPT OTORHINOLARYNGOL, SEOUL, SOUTH KOREA.; JAPAN SCI & TECHNOL AGCY, CREST, TOKYO, JAPAN.; UNIV N CAROLINA, SCH MED, DIV INFE…	UNIVERSITY OF TOKYO; UNIVERSITY OF TOKYO; UNIVERSITY OF TOKYO; UNIVERSITY OF TOKYO; SEOUL NATIONAL UNIVERSITY (SNU); JAPAN SCIENCE & TECHNOLOGY AGENCY (JST); UNIVERSITY OF NORTH CAROLINA SCHOOL OF MEDICINE; UNIVERSITY OF NORTH CAROLINA; UNIVERSITY OF NORTH CAROLINA CHAPEL HILL; KYOTO UNIVERSITY; UNIVERSITY OF ALABAMA SYSTEM; UNIVERSITY OF ALABAMA BIRMINGHAM; NATIONAL INSTITUTE OF HEALTH SCIENCES …						2023-11-04		10.1128/IAI.00240-13	ARTICLE			1098-5522	YUKIY@IMS.U-TOKYO.AC.JP; KIYONO@IMS.U-TOKYO.AC.JP	1634		JAPAN SOCIETY FOR THE PROMOTION OF SCIENCE (JSPS); MINISTRY OF EDUCATION, CULTURE, SPORTS, SCIENCE, AND TECHNOLOGY OF JAPAN; MINISTRY OF HEALTH, LABOR, AND WELFARE OF JAPAN; NEW ENERGY AND INDUSTRIAL TECHNOLOGY DEVELOPMENT ORGANIZATION (NEDO); JAPAN SOCIETY FOR THE PROMOTION OF SCIENCE; PROGRAM FOR PROMOTION OF BASIC AND APPLIED RESEARCHES FOR INNOVATIONS IN BIO-ORIENTED INDUSTRY (BRAIN); YAKULT …	THIS STUDY WAS SUPPORTED BY A GRANT-IN-AID FROM THE RESEARCH FELLOWSHIP OF THE JAPAN SOCIETY FOR THE PROMOTION OF SCIENCE (JSPS) (I.G.K., A.S., AND T.N.); BY PROGRAMS OF SPECIAL COORDINATION FUNDS FOR PROMOTING SCIENCE AND TECHNOLOGY, A GRANT-IN-AID FOR SCIENTIFIC RESEARCH ON PRIORITY AREAS, AND A GRANT-IN-AID FOR SCIENTIFIC RESEARCH FROM THE MINISTRY OF EDUCATION, CULTURE, SPORTS, SCIENCE, AND T…	126AE				SURFACE PROTEIN-A; PNEUMOCOCCAL CONJUGATE VACCINE; PROTECTIVE IMMUNITY; UNITED-STATES; PULMONARY INFECTION; HETEROLOGOUS PSPA; CHOLERA-TOXIN; CUTTING EDGE; OTITIS-MEDIA; IMMUNIZATION	5	INFECT IMMUN	INFECT. IMMUN.	ENGLISH	52	GREEN PUBLISHED, BRONZE	NOCHI, TOMONORI/0000-0003-1800-6972; SATO, SHINTARO/0000-0001-5156-3354	1752 N ST NW, WASHINGTON, DC 20036-2904 USA	MAY	10	WASHINGTON	23460513		J	AMER SOC MICROBIOLOGY	2013	KIYONO, HIROSHI/AAC-6735-2022; NOCHI, TOMONORI/U-2533-2019	KIYONO, H (通讯作者)，UNIV TOKYO, INST MED SCI, DIV MUCOSAL IMMUNOL, DEPT MICROBIOL & IMMUNOL, TOKYO, JAPAN.
BIELINSKA AU;JANCZAK KW;LANDERS JJ;MAKIDON P;SOWER LE;PETERSON JW;BAKER JR JR	BIELINSKA, ANNA U.;JANCZAK, KATARZYNA W.;LANDERS, JEFFREY J.;MAKIDON, PAUL;SOWER, LAURIE E.;PETERSON, JOHNNY W.;BAKER, JAMES R., JR.	ASCENZI P, 2002, FEBS LETT, V531, P384, DOI 10.1016/S0014-5793(02)03609-8;BAILLIE L, 2001, J APPL MICROBIOL, V91, P609, DOI 10.1046/J.1365-2672.2001.01498.X;BAKER J.R., 2000, US PATENT, PATENT NO. 6,015,832, 6015832, 6,015,832.;BALDRICK P, 2002, REGUL TOXICOL PHARM, V35, P398, DOI 10.1006/RTPH.2002.1541;BALDRIDGE JR, 1999, METHODS, V19, P103, DOI 10.1006/METH.1999.0834;BOYAKA PN, 2003, J IMMUNOL,…	THE CURRENTLY AVAILABLE COMMERCIAL HUMAN ANTHRAX VACCINE REQUIRES MULTIPLE INJECTIONS FOR EFFICACY AND HAS SIDE EFFECTS DUE TO ITS ALUM ADJUVANT. THESE FACTORS LIMIT ITS UTILITY WHEN IMMUNIZING EXPOSED POPULATIONS IN EMERGENT SITUATIONS. WE EVALUATED A NOVEL MUCOSAL ADJUVANT THAT CONSISTS OF A NONTOXIC, WATER-IN-OIL NANOEMULSION (NE). THIS MATERIAL DOES NOT CONTAIN A PROINFLAMMATORY COMPONENT BUT…				4020	UNIV MICHIGAN, MNIMBS, ANN ARBOR, MI 48109 USA.; UNIV TEXAS, MED BRANCH, DEPT MICROBIOL & IMMUNOL, GALVESTON, TX 77550 USA.;	UNIVERSITY OF MICHIGAN SYSTEM; UNIVERSITY OF MICHIGAN; UNIVERSITY OF TEXAS SYSTEM; UNIVERSITY OF TEXAS MEDICAL BRANCH GALVESTON						2023-11-04		10.1128/IAI.00070-07	ARTICLE			1098-5522	JBAKERJR@UMICH.EDU	4029		NIAID NIH HHS [U54 AI057153, U54 AI 57153] FUNDING SOURCE: MEDLINE		194PB				LIPID-A MPL; INHALATION ANTHRAX; NASAL IMMUNIZATION; ANTIBODY-RESPONSE; IMMUNE-RESPONSE; GUINEA-PIGS; EFFICACY; INTRANASAL; ADJUVANTS; TOXIN	8	INFECT IMMUN	INFECT. IMMUN.	ENGLISH	57	GREEN PUBLISHED		1752 N ST NW, WASHINGTON, DC 20036-2904 USA	AUG	10	WASHINGTON	17502384		J	AMER SOC MICROBIOLOGY	2007		BAKER JR, JR (通讯作者)，UNIV MICHIGAN, MNIMBS, 9220C MSRB 3,1150 W MED CTR DR, ANN ARBOR, MI 48109 USA.
PAWAR D;MANGAL S;GOSWAMI R;JAGANATHAN KS	PAWAR, DILIP;MANGAL, SHARAD;GOSWAMI, ROSHAN;JAGANATHAN, K. S.	AMIDI M, 2006, J CONTROL RELEASE, V111, P107, DOI 10.1016/J.JCONREL.2005.11.014;ARCA HÇ, 2009, EXPERT REV VACCINES, V8, P937, DOI 10.1586/ERV.09.47, 10.1586/ERV.09.47;ARTURSSON P, 1994, PHARMACEUT RES, V11, P1358, DOI 10.1023/A:1018967116988;BORCHARD G, 1996, J CONTROL RELEASE, V39, P131, DOI 10.1016/0168-3659(95)00146-8;CHONG CSW, 2005, J CONTROL RELEASE, V102, P85, DOI 10.1016/J.JCONREL.2004.09…	IN THIS STUDY, THE EFFICACY OF MUCOADHESIVE POLYMERS, I.E., CHITOSAN AND GLYCOL CHITOSAN AS A MUCOADHESIVE COATING MATERIAL IN NASAL VACCINE DELIVERY WAS INVESTIGATED. THE HEPATITIS B SURFACE ANTIGEN (HBSAG) ENCAPSULATED PLGA, CHITOSAN COATED PLGA (C-PLGA), AND GLYCOL CHITOSAN COATED PLGA (GC-PLGA) NANOPARTICLES (NPS) WERE PREPARED. THE FORMULATIONS WERE CHARACTERIZED FOR PARTICLE SIZE, SHAPE, SU…				550	JAWAHARLAL NEHRU TECH UNIV, DEPT PHARMACEUT SCI, HYDERABAD, ANDHRA PRADESH, INDIA.; SHANTHA BIOTECH LTD, RES & DEV, HYDERABAD 501401, ANDHRA PRADESH, INDIA.;	JAWAHARLAL NEHRU TECHNOLOGICAL UNIVERSITY - HYDERABAD; SANOFI-AVENTIS						2023-11-04	GLYCOL CHITOSAN; MUCOSAL IMMUNIZATION; PLGA NANOPARTICLES; SINGLE SHOT VACCINE; HEPATITIS B SURFACE ANTIGEN; DRUG DELIVERY	10.1016/j.ejpb.2013.06.017	ARTICLE			1873-3441	JAGANATHAN.KS@SHANTHABIOTECH.CO.IN	559				296QL				EPITHELIAL-CELLS; CLEARANCE CHARACTERISTICS; INTRANASAL IMMUNIZATION; GLYCOL CHITOSAN; MUCOSAL; RESPONSES; MICROPARTICLES; MICROSPHERES; PERMEABILITY; TRANSFECTION	3	EUR J PHARM BIOPHARM	EUR. J. PHARM. BIOPHARM.	ENGLISH	52			RADARWEG 29, 1043 NX AMSTERDAM, NETHERLANDS	NOV	10	AMSTERDAM	23831265	A	J	ELSEVIER	2013		JAGANATHAN, KS (通讯作者)，SHANTHA BIOTECH LTD, RES & DEV, HYDERABAD 501401, ANDHRA PRADESH, INDIA.
BORGES O;TAVARES J;DE SOUSA A;BORCHARD G;JUNGINGER HE;CORDEIRO-DA-SILVA A	BORGES, OLGA;TAVARES, JOANA;DE SOUSA, ADRIANO;BORCHARD, GERRIT;JUNGINGER, HANS E.;CORDEIRO-DA-SILVA, ANABELA	BABENSEE JE, 2005, J BIOMED MATER RES A, V74A, P503, DOI 10.1002/JBM.A.30429;BACON A, 2000, INFECT IMMUN, V68, P5764, DOI 10.1128/IAI.68.10.5764-5770.2000;BAUDNER BC, 2002, INFECT IMMUN, V70, P4785, DOI 10.1128/IAI.70.9.4785-4790.2002;BAUDNER BC, 2005, J DRUG TARGET, V13, P489, DOI 10.1080/10611860500353195;BLOOM BR, 1998, NAT MED, V4, P480, DOI 10.1038/NM0598SUPP-480;BORGES O, 2005, INT J PHARMA…	THE PURPOSE OF THIS WORK WAS TO ASSESS THE ABILITY OF RECOMBINANT HEPATITIS B VACCINE, ENCAPSULATED IN ALGINATE-COATED CHITOSAN NANOPARTICLES, TO INDUCE LOCAL AND SYSTEMIC IMMUNE RESPONSES FOLLOWING ORAL VACCINATION. THE ANTIGEN WAS ADMINISTERED EITHER ALONE OR IN COMBINATION WITH THE IMMUNOPOTENTIATOR, SYNTHETIC OLIGODEOXYNUCLEOTIDE CONTAINING IMMUNOSTIMULATORY CPG MOTIF (CPG ODN) AS ADJUVANT, A…				278	UNIV COIMBRA, FAC PHARM, CTR PHARMACEUT STUDIES, LAB PHARMACEUT TECHNOL, P-3000295 COIMBRA, PORTUGAL.; UNIV PORTO, FAC PHARM, INST MOL & CELL BIOL, BIOCHEM LAB, P-4050047 OPORTO, PORTUGAL.; UNIV GENEVA, SCH PHARM, CH-1211 GENEVA, SWITZERLAND.; NARESUAN UNIV, FAC PHARMACEUT SCI, PHITSANULOK 65000, THAILAND.;	UNIVERSIDADE DE COIMBRA; UNIVERSIDADE DO PORTO; UNIVERSITY OF GENEVA; NARESUAN UNIVERSITY						2023-11-04	ORAL VACCINATION; HEPATITIS B SURFACE ANTIGEN; CPG OLIGODEOXYNUCLEOTIDE; ALGINATE-COATED CHITOSAN; NANOPARTICLES; VACCINES	10.1016/j.ejps.2007.08.005	ARTICLE				OLGA@CI.UC.PT	290				241BA				ATTENUATED SALMONELLA-TYPHIMURIUM; SURFACE-ANTIGEN; CPG DNA; INTRANASAL IMMUNIZATION; MUCOSAL VACCINATION; EDIBLE VACCINE; MURINE MODEL; MICE; ADJUVANTS; DELIVERY	4-5	EUR J PHARM SCI	EUR. J. PHARM. SCI.	ENGLISH	57	GREEN PUBLISHED	CORDEIRO-DA-SILVA, ANABELA/0000-0003-2392-6087; TAVARES, JOANA PC/0000-0003-0391-2622; BORGES, OLGA/0000-0002-2215-5121	PO BOX 211, 1000 AE AMSTERDAM, NETHERLANDS	DEC	13	AMSTERDAM	17884394		J	ELSEVIER SCIENCE BV	2007	BORCHARD, GERRIT/A-2316-2010; CORDEIRO-DA-SILVA, ANABELA/J-7807-2013; BORGES, OLGA/AAX-6591-2020; TAVARES, JOANA PC/J-7395-2013	BORGES, O (通讯作者)，UNIV COIMBRA, FAC PHARM, CTR PHARMACEUT STUDIES, LAB PHARMACEUT TECHNOL, RUA NORTE, P-3000295 COIMBRA, PORTUGAL.
COOLEN AL;LACROIX C;MERCIER-GOUY P;DELAUNE E;MONGE C;EXPOSITO JY;VERRIER B	COOLEN, ANNE-LINE;LACROIX, CELINE;MERCIER-GOUY, PERRINE;DELAUNE, EMILIE;MONGE, CLAIRE;EXPOSITO, JEAN-YVES;VERRIER, BERNARD	APPAY V, 2008, NAT MED, V14, P623, DOI 10.1038/NM.F.1774;AUTRAN B, 2015, EUR J IMMUNOL, V45, P3215, DOI 10.1002/EJI.201545513;BACHMANN MF, 2010, NAT REV IMMUNOL, V10, P787, DOI 10.1038/NRI2868;BAHL K, 2017, MOL THER, V25, P1316, DOI 10.1016/J.YMTHE.2017.03.035;BELL GD, 2018, PLOS ONE, V13, DOI 10.1371/JOURNAL.PONE.0201464;BENNETT R, 2015, NANOMEDICINE-UK, V10, P2989, DOI 10.2217/NNM.15.115;BENTEY…	MESSENGER RNA-BASED VACCINES HAVE THE POTENTIAL TO TRIGGER ROBUST CYTOTOXIC IMMUNE RESPONSES, WHICH ARE ESSENTIAL FOR FIGHTING CANCER AND INFECTIOUS DISEASES LIKE HIV. DENDRITE CELLS (DCS) ARE CHOICE TARGETS FOR MRNA-BASED VACCINE STRATEGIES, AS THEY LINK INNATE AND ADAPTIVE IMMUNE RESPONSES AND ARE MAJOR REGULATORS OF CYTOTOXIC AND HUMORAL ADAPTIVE RESPONSES. HOWEVER, EFFICIENT DELIVERY OF ANTIG…				23	UNIV LYON 1, CNRS, LAB BIOL TISSULAIRE & INGN THERAPEUT, IBCP,UMR 5305, LYON, FRANCE.;	UNIVERSITE CLAUDE BERNARD LYON 1; CENTRE NATIONAL DE LA RECHERCHE SCIENTIFIQUE (CNRS); CNRS - NATIONAL INSTITUTE FOR BIOLOGY (INSB)						2023-11-04	MRNA-VACCINE; NANOPARTICLE (NP); POLY(LACTIC ACID) (PLA); LAH4-L1; CELL-PENETRATING PEPTIDE (CPPS); DENDRITC CELLS	10.1016/j.biomaterials.2018.12.019	ARTICLE			1878-5905	BERNARD.VERRIER@IBCP.FR	37		REGIONAL FELLOWSHIP (ARC SANTE/REGION AUVERGNE RHONE-ALPES); ANRS; FISHRNAVAX [ANR-16-CE20-0002-01]	ALC WAS SUPPORTED BY A REGIONAL FELLOWSHIP (ARC SANTE/REGION AUVERGNE RHONE-ALPES) FOR THREE YEARS. FINANCIAL SUPPORT IS GAINED FROM ANRS IN THE FRAMEWORK OF HIVERA JTC 2014 (HIV-NANOVA) AND FROM ANR-16-CE20-0002-01 (FISHRNAVAX) TO BV, ED AND CLG.	HJ9FP				DEPENDENT INTERNALIZATION; TRANSFECTION EFFICIENCY; EFFECTIVE DELIVERY; PARTICLES; KINETICS; CHALLENGES; PROTECTION; EFFICACY; PATHWAYS; VECTORS		BIOMATERIALS	BIOMATERIALS	ENGLISH	62	GREEN PUBLISHED, HYBRID	MONGE, CLAIRE/0000-0001-6715-2226; EXPOSITO, JEAN-YVES/0000-0002-4926-4942; VERRIER, BERNARD/0000-0002-8478-7095	THE BOULEVARD, LANGFORD LANE, KIDLINGTON, OXFORD OX5 1GB, OXON, ENGLAND	MAR	15	OXFORD	30610991		J	ELSEVIER SCI LTD	2019	MONGE, CLAIRE/AAV-5220-2021; DELAUNE, EMILIE/AAC-4412-2021; MONGE, CLAIRE/HHM-9822-2022; VERRIER, BERNARD/J-4094-2017	VERRIER, B (通讯作者)，UNIV LYON 1, CNRS, LAB BIOL TISSULAIRE & INGN THERAPEUT, IBCP,UMR 5305, LYON, FRANCE.
NEEK M;KIM TI;WANG SW	NEEK, MEDEA;KIM, TAE IL;WANG, SZU-WEN	ALI OA, 2016, CANCER IMMUNOL RES, V4, P95, DOI 10.1158/2326-6066.CIR-14-0126;AMMI R, 2015, PHARMACOL THERAPEUT, V146, P120, DOI 10.1016/J.PHARMTHERA.2014.09.010;ARNOLD-SCHILD D, 1999, J IMMUNOL, V162, P3757;ARUGA A, 2014, J TRANSL MED, V12, DOI 10.1186/1479-5876-12-61;BACHMANN MF, 2010, NAT REV IMMUNOL, V10, P787, DOI 10.1038/NRI2868;BANCHEREAU J, 2001, CANCER RES, V61, P6451;BELLI F, 2002, J CLI…	PEPTIDE AND PROTEIN-BASED CANCER VACCINES USUALLY FAIL TO ELICIT EFFICIENT IMMUNE RESPONSES AGAINST TUMORS. HOWEVER, DELIVERY OF THESE PEPTIDES AND PROTEINS AS COMPONENTS WITHIN CAGED PROTEIN NANOPARTICLES HAS SHOWN PROMISING IMPROVEMENTS IN VACCINE EFFICACY. ADVANTAGES OF PROTEIN NANOPARTICLES OVER OTHER VACCINE PLATFORMS INCLUDE THEIR HIGHLY ORGANIZED STRUCTURES AND SYMMETRY, BIODEGRADABILITY, …				164	UNIV CALIF IRVINE, DEPT CHEM & BIOMOL ENGN, IRVINE, CA 92697 USA.; UNIV CALIF IRVINE, DEPT BIOMED ENGN, IRVINE, CA USA.; UNIV CALIF IRVINE, CHAO FAMILY COMPREHENS CANC CTR, IRVINE, CA USA.;	UNIVERSITY OF CALIFORNIA SYSTEM; UNIVERSITY OF CALIFORNIA IRVINE; UNIVERSITY OF CALIFORNIA SYSTEM; UNIVERSITY OF CALIFORNIA IRVINE; UNIVERSITY OF CALIFORNIA SYSTEM; UNIVERSITY OF CALIFORNIA IRVINE						2023-11-04	CANCER VACCINES; VIRUS-LIKE PARTICLES; CAGED PROTEIN NANOPARTICLES; TUMOR ANTIGENS	10.1016/j.nano.2018.09.004	REVIEW			1549-9642	WANGSW@UCI.EDU	174		NATIONAL INSTITUTE OF HEALTH [R21EB017995]; UNIVERSITY OF CALIFORNIA CANCER RESEARCH COORDINATING COMMITTEE [CTR-18-524776]; UNIVERSITY OF CALIFORNIA, IRVINE (GRADUATE DIVISION); UNIVERSITY OF CALIFORNIA, IRVINE (HENRY SAMUELI SCHOOL OF ENGINEERING)	NATIONAL INSTITUTE OF HEALTH (R21EB017995), THE UNIVERSITY OF CALIFORNIA CANCER RESEARCH COORDINATING COMMITTEE (CTR-18-524776), AND THE UNIVERSITY OF CALIFORNIA, IRVINE (GRADUATE DIVISION AND THE HENRY SAMUELI SCHOOL OF ENGINEERING).	HD5CY				HEAT-SHOCK PROTEINS; T-CELL RESPONSES; TOBACCO-MOSAIC-VIRUS; IMMUNE-RESPONSE; METASTATIC MELANOMA; CPG OLIGONUCLEOTIDES; VAULT NANOPARTICLES; CAGE NANOPARTICLES; DENDRITIC CELLS; DELIVERY	1	NANOMED-NANOTECHNOL	NANOMED.-NANOTECHNOL. BIOL. MED.	ENGLISH	124	GREEN ACCEPTED, GREEN PUBLISHED		PO BOX 211, 1000 AE AMSTERDAM, NETHERLANDS	JAN	11	AMSTERDAM	30291897		J	ELSEVIER SCIENCE BV	2019		WANG, SW (通讯作者)，UNIV CALIF IRVINE, DEPT CHEM & BIOMOL ENGN, IRVINE, CA 92697 USA.
DU GS;HATHOUT RM;NASR M;NEJADNIK MR;TU J;KONING RI;KOSTER AJ;SLÜTTER B;KROS A;JISKOOT W;BOUWSTRA JA;MÖNKÄRE J	DU, GUANGSHENG;HATHOUT, RANIA M.;NASR, MAHA;NEJADNIK, M. REZA;TU, JING;KONING, ROMAN I.;KOSTER, ABRAHAM J.;SLUTTER, BRAM;KROS, ALEXANDER;JISKOOT, WIM;BOUWSTRA, JOKE A.;MONKARE, JUHA	AKAGI T, 2012, ADV POLYM SCI, V247, P31, DOI 10.1007/12_2011_150;AMMI R, 2015, PHARMACOL THERAPEUT, V146, P120, DOI 10.1016/J.PHARMTHERA.2014.09.010;AZARMI S, 2006, J PHARM PHARM SCI, V9, P124;BADOVINAC VP, 2007, IMMUNITY, V26, P827, DOI 10.1016/J.IMMUNI.2007.04.013;BAJPAI AK, 2006, J MATER SCI-MATER M, V17, P345, DOI 10.1007/S10856-006-8235-9;BAL SM, 2011, VACCINE, V29, P1045, DOI 10.1016/J.VACC…	IN THIS STUDY, WE INVESTIGATED THE POTENTIAL OF INTRADERMAL DELIVERY OF NANOPARTICULATE VACCINES TO MODULATE THE IMMUNE RESPONSE OF PROTEIN ANTIGEN USING HOLLOW MICRONEEDLES. FOUR TYPES OF NANOPARTICLES COVERING A BROAD RANGE OF PHYSIOCHEMICAL PARAMETERS, NAMELY POLY (LACTIC-CO-GLYCOLIC) (PLGA) NANOPARTICLES, LIPOSOMES, MESOPOROUS SILICA NANOPARTICLES (MSNS) AND GELATIN NANOPARTICLES (GNPS) WERE …				109	LEIDEN UNIV, LEIDEN ACAD CTR DRUG RES, DIV DRUG DELIVERY TECHNOL, CLUSTER BIOTHERAPEUT, LEIDEN, NETHERLANDS.; AIN SHAMS UNIV, DEPT PHARMACEUT & IND PHARM, FAC PHARM, CAIRO, EGYPT.; LEIDEN UNIV, LEIDEN INST CHEM, DEPT SUPRAMOL & BIOMAT CHEM, LEIDEN, NETHERLANDS.; LEIDEN UNIV, MED CTR, SECT ELECTRON MICROSCOPY, DEPT MOL CELL BIOL, LEIDEN, NETHERLANDS.; LEIDEN UNIV, LEIDEN ACAD CTR DRUG RES, DIV BIO…	LEIDEN UNIVERSITY - EXCL LUMC; LEIDEN UNIVERSITY; EGYPTIAN KNOWLEDGE BANK (EKB); AIN SHAMS UNIVERSITY; LEIDEN UNIVERSITY; LEIDEN UNIVERSITY -EXCL LUMC; LEIDEN UNIVERSITY - EXCL LUMC; LEIDEN UNIVERSITY; LEIDEN UNIVERSITY MEDICAL CENTER (LUMC); LEIDEN UNIVERSITY - EXCL LUMC; LEIDEN UNIVERSITY						2023-11-04	INTRADERMAL VACCINATION; HOLLOW MICRONEEDLES; NANOPARTICLES; ANTIGEN; ADJUVANT	10.1016/j.jconrel.2017.09.021	ARTICLE			1873-4995	BOUWSTRA@LACDR.LEIDENUNIV.NL	118		CHINESE SCHOLARSHIP COUNCIL; INNOVATIVE MEDICINES INITIATIVE JOINT UNDERTAKING [115363]; EUROPEAN UNION'S SEVENTH FRAMEWORK PROGRAMME (FP7)	THE RESEARCH LEADING TO THESE RESULTS HAS RECEIVED SUPPORT FROM THE INNOVATIVE MEDICINES INITIATIVE JOINT UNDERTAKING UNDER GRANT AGREEMENT NO 115363 RESOURCES OF WHICH ARE COMPOSED OF FINANCIAL CONTRIBUTION FROM THE EUROPEAN UNION'S SEVENTH FRAMEWORK PROGRAMME (FP7/2007-2013) AND EFPIA COMPANIES' IN KIND CONTRIBUTION. G. DU THANKS FOR THE PART SUPPORT FROM CHINESE SCHOLARSHIP COUNCIL. FURTHERMOR…	FP0VJ				MESOPOROUS SILICA NANOPARTICLES; SYNTHETIC LONG PEPTIDE; INACTIVATED POLIO VACCINE; GENE DELIVERY-SYSTEMS; IMMUNE-RESPONSES; CATIONIC LIPOSOMES; PARTICULATE VACCINES; PLGA NANOPARTICLES; LANGERHANS CELLS; GELATIN NANOPARTICLES		J CONTROL RELEASE	J. CONTROL. RELEASE	ENGLISH	52	GREEN PUBLISHED, HYBRID	JISKOOT, WIM/0000-0002-1012-3456; KOSTER, ABRAHAM J/0000-0003-1717-2549; DU, GUANGSHENG/0000-0003-4401-4845; HATHOUT, RANIA/0000-0001-9153-4355; KROS, ALEXANDER/0000-0002-3983-3048; NASR, MAHA/0000-0002-0912-7011	PO BOX 211, 1000 AE AMSTERDAM, NETHERLANDS	NOV 28	10	AMSTERDAM	28943194		J	ELSEVIER SCIENCE BV	2017	JISKOOT, WIM/A-6877-2016; KROS, ALEXANDER/H-6900-2012; KOSTER, ABRAHAM J/I-7665-2017	BOUWSTRA, JA (通讯作者)，LEIDEN UNIV, LEIDEN ACAD CTR DRUG RES, DIV DRUG DELIVERY TECHNOL, CLUSTER BIOTHERAPEUT, LEIDEN, NETHERLANDS.
GLENN GM;FRIES LF;THOMAS DN;SMITH G;KPAMEGAN E;LU HX;FLYER D;JANI D;HICKMAN SP;PIEDRA PA	GLENN, GREGORY M.;FRIES, LOUIS F.;THOMAS, D. NIGEL;SMITH, GALE;KPAMEGAN, ELOI;LU, HANXIN;FLYER, DAVID;JANI, DEWAL;HICKMAN, SOMIA P.;PIEDRA, PEDRO A.	BEELER JA, 1989, J VIROL, V63, P2941, DOI 10.1128/JVI.63.7.2941-2950.1989;BOYCE TG, 2000, J PEDIATR-US, V137, P865, DOI 10.1067/MPD.2000.110531;CARBONELL-ESTRANY X, 2010, PEDIATRICS, V125, PE35, DOI 10.1542/PEDS.2008-1036;CENTERS FOR DISEASE CONTROL AND PREVENTION, 2015, RESP SYNC VIR INF TR;CHU HY, 2014, J INFECT DIS, V210, P1582, DOI 10.1093/INFDIS/JIU316;FALSEY AR, 2006, J MED VIROL, V78, P149…	BACKGROUND. RESPIRATORY SYNCYTIAL VIRUS (RSV) IS A LEADING CAUSE OF INFANT MORBIDITY AND MORTALITY. A RECOMBINANT RSV FUSION PROTEIN NANOPARTICLE VACCINE (RSV F VACCINE) CANDIDATE FOR MATERNAL IMMUNIZATION WAS TESTED FOR SAFETY AND IMMUNOGENICITY IN WOMEN OF CHILDBEARING AGE. METHODS.THREE HUNDRED THIRTY WOMEN (18-35 YEARS) WERE RANDOMIZED TO RECEIVE 1 OR 2 DOSES OF RSV F VACCINE (60 OR 90 A MU G…				411	NOVAVAX INC, GAITHERSBURG, MD USA.; BAYLOR COLL MED, DEPT MOL VIROL & MICROBIOL, HOUSTON, TX 77030 USA.; BAYLOR COLL MED, PEDIAT, HOUSTON, TX 77030 USA.;	BAYLOR COLLEGE OF MEDICINE; BAYLOR COLLEGE OF MEDICINE						2023-11-04	ANTI-F IGG; F OR FUSION PROTEIN; MICRONEUTRALIZATION; NANOPARTICLE VACCINE; PALIVIZUMAB-COMPETITIVE ANTIBODY (PCA); RECOMBINANT; RESPIRATORY SYNCYTIAL VIRUS (RSV)	10.1093/infdis/jiv406	ARTICLE			1537-6613	GGLENN@NOVAVAX.COM	422		PATH (PROGRAM FOR APPROPRIATE TECHNOLOGY IN HEALTH), SEATTLE, WASHINGTON	THIS WORK WAS SUPPORTED IN PART BY PATH (FORMERLY PROGRAM FOR APPROPRIATE TECHNOLOGY IN HEALTH), SEATTLE, WASHINGTON.	DG9XB				HUMANIZED MONOCLONAL-ANTIBODY; INFLUENZA IMMUNIZATION; NEUTRALIZING ANTIBODY; NEONATAL OUTCOMES; YOUNG-ADULTS; RSV F; INFECTION; MOTAVIZUMAB; CHILDREN; SAFETY	3	J INFECT DIS	J. INFECT. DIS.	ENGLISH	36	BRONZE		JOURNALS DEPT, 2001 EVANS RD, CARY, NC 27513 USA	FEB 1	12	CARY	26259809		J	OXFORD UNIV PRESS INC	2016		GLENN, GM (通讯作者)，20 FIRSTFIELD RD, GAITHERSBURG, MD 20878 USA.
ZHANG WF;WANG LY;LIU Y;CHEN XM;LIU Q;JIA JL;YANG TY;QIU SH;MA GH	ZHANG, WEIFENG;WANG, LIANYAN;LIU, YUAN;CHEN, XIAOMING;LIU, QI;JIA, JILEI;YANG, TINGYUAN;QIU, SHAOHUI;MA, GUANGHUI	BACHMANN MF, 2010, NAT REV IMMUNOL, V10, P787, DOI 10.1038/NRI2868;BAUMGARTNER CK, 2010, IMMUNOLOGY, V130, P16, DOI 10.1111/J.1365-2567.2010.03265.X;BLAIR DA, 2011, J IMMUNOL, V187, P2310, DOI 10.4049/JIMMUNOL.1100363;BROADERS KE, 2009, P NATL ACAD SCI USA, V106, P5497, DOI 10.1073/PNAS.0901592106;CHEN XY, 2010, PLOS ONE, V5, DOI 10.1371/JOURNAL.PONE.0013776;COCKBURN IA, 2010, PLOS PATHOG, V6, DO…	MANY PHYSICOCHEMICAL CHARACTERISTICS SIGNIFICANTLY INFLUENCE THE ADJUVANT EFFECT OF MICRO/NANOPARTICLES; ONE CRITICAL FACTOR IS THE KINETICS OF ANTIGEN EXPOSURE TO THE IMMUNE SYSTEM BY PARTICLE-ADJUVANTED VACCINES. HERE, WE INVESTIGATED HOW VARIOUS ANTIGEN-NANOPARTICLE FORMULATIONS IMPACTED ANTIGEN EXPOSURE TO THE IMMUNE SYSTEM AND THE RESULTANT ANTIGEN-SPECIFIC IMMUNE RESPONSES. WE FORMULATED AN…				6086	CHINESE ACAD SCI, INST PROC ENGN, NATL KEY LAB BIOCHEM ENGN, PLA KEY LAB BIOPHARMACEUT PROD & FORMULAT ENGN, BEIJING 100190, PEOPLES R CHINA.; UNIV CHINESE ACAD SCI, BEIJING 100049, PEOPLES R CHINA.; NATL INST FOOD & DRUG CONTROL, BEIJING 100050, PEOPLES R CHINA.;	CHINESE ACADEMY OF SCIENCES; INSTITUTE OF PROCESS ENGINEERING, CAS; CHINESE ACADEMY OF SCIENCES; UNIVERSITY OF CHINESE ACADEMY OF SCIENCES, CAS; NATIONAL INSTITUTE OF FOOD & DRUG CONTROL - CHINA						2023-11-04	ADJUVANT; NANOPARTICLES; VACCINE FORMULATIONS; IMMUNE RESPONSE; MECHANISM OF ACTION	10.1016/j.biomaterials.2014.04.022	ARTICLE			1878-5905	GHMA@HOME.IPE.AC.CN	6097		973 PROGRAM [2013C8531500]; SPECIAL FUND FOR AGRO-SCIENTIFIC RESEARCH IN THE PUBLIC INTEREST [201303046]; 863 PROGRAM [2012AA02A406]	THIS WORK WAS FINANCIALLY SUPPORTED BY THE 973 PROGRAM (GRANT NO. 2013C8531500), SPECIAL FUND FOR AGRO-SCIENTIFIC RESEARCH IN THE PUBLIC INTEREST (GRANT NO. 201303046), AND THE 863 PROGRAM (GRANT NO. 2012AA02A406).	AI8YF				PARTICLE-SIZE; ADJUVANTS; DELIVERY; MICROPARTICLES; PROMOTE; CELLS; DIFFERENTIATION; HYDROPHOBICITY; PERSISTENCE; EXPANSION	23	BIOMATERIALS	BIOMATERIALS	ENGLISH	36		ZHANG, WEIFENG/0000-0002-9238-7198;	THE BOULEVARD, LANGFORD LANE, KIDLINGTON, OXFORD OX5 1GB, OXON, ENGLAND	JUL	12	OXFORD	24780166		J	ELSEVIER SCI LTD	2014	ZHANG, WEIFENG/E-4780-2013; CHEN, XIA/GXM-5435-2022; YANG, TINGYUAN/AAI-8412-2020	MA, GH (通讯作者)，CHINESE ACAD SCI, INST PROC ENGN, NATL KEY LAB BIOCHEM ENGN, BEI ER JIE 1, BEIJING 100190, PEOPLES R CHINA.
HOBO W;NOVOBRANTSEVA TI;FREDRIX H;WONG J;MILSTEIN S;EPSTEIN-BARASH H;LIU J;SCHAAP N;VAN DER VOORT R;DOLSTRA H	HOBO, WILLEMIJN;NOVOBRANTSEVA, TATIANA I.;FREDRIX, HANNY;WONG, JAMIE;MILSTEIN, STUART;EPSTEIN-BARASH, HILA;LIU, JU;SCHAAP, NICOLAAS;VAN DER VOORT, ROBBERT;DOLSTRA, HARRY	AHMADZADEH M, 2009, BLOOD, V114, P1537, DOI 10.1182/BLOOD-2008-12-195792;AKINC A, 2008, NAT BIOTECHNOL, V26, P561, DOI 10.1038/NBT1402;AKINC A, 2010, MOL THER, V18, P1357, DOI 10.1038/MT.2010.85;BANCHEREAU J, 2000, ANNU REV IMMUNOL, V18, P767, DOI 10.1146/ANNUREV.IMMUNOL.18.1.767;BANCHEREAU J, 2005, NAT REV IMMUNOL, V5, P296, DOI 10.1038/NRI1592;BARBER DL, 2006, NATURE, V439, P682, DOI 10.1038/NA…	DENDRITIC CELL (DC)-BASED VACCINATION BOOSTING ANTIGEN-SPECIFIC IMMUNITY IS BEING EXPLORED FOR THE TREATMENT OF CANCER AND CHRONIC VIRAL INFECTIONS. ALTHOUGH DC-BASED IMMUNOTHERAPY CAN INDUCE IMMUNOLOGICAL RESPONSES, ITS CLINICAL BENEFIT HAS BEEN LIMITED, INDICATING THAT FURTHER IMPROVEMENT OF DC VACCINE POTENCY IS ESSENTIAL. IN THIS STUDY, WE EXPLORED THE GENERATION OF A CLINICAL-GRADE APPLICABL…				285	RADBOUD UNIV NIJMEGEN, NIJMEGEN MED CTR, NIJMEGEN CTR MOL LIFE SCI, DEPT LAB MED,LAB HEMATOL, NL-6500 HB NIJMEGEN, NETHERLANDS.; ALNYLAM PHARMACEUT INC, CAMBRIDGE, MA USA.; RADBOUD UNIV NIJMEGEN, NIJMEGEN MED CTR, DEPT HEMATOL, NL-6500 HB NIJMEGEN, NETHERLANDS.;	RADBOUD UNIVERSITY NIJMEGEN; RADBOUD UNIVERSITY NIJMEGEN						2023-11-04	DENDRITIC CELL; PD-1 LIGAND; SIRNA DELIVERY; LIPID NANOPARTICLE; MRNA ELECTROPORATION; MINOR HISTOCOMPATIBILITY ANTIGEN	10.1007/s00262-012-1334-1	ARTICLE			1432-0851	H.DOLSTRA@CHL.UMCN.NL	297		DUTCH CANCER SOCIETY [KWF 2008-4018]	WE THANK ANNIEK VAN DER WAART FOR HER HELP WITH FLOW CYTOMETRY, AND FREDERIK FALKENBURG AND MICHEL KESTER (DEPARTMENT OF HEMATOLOGY, LUMC, LEIDEN, THE NETHERLANDS) FOR PROVIDING US WITH TETRAMERS. WE ARE ALSO GRATEFUL TO BRIAN BETTANCOURT FOR DESIGNING SIRNA SETS, ANNA BORODOVSKY AS ALNYLAM CONTACT, RENTA HUTABARAT FOR LIPID QUANTIFICATION AND SIRNA AND LIPID SYNTHESIS GROUPS AT ALNYLAM PHARMACEU…	087NN				VERSUS-HOST-DISEASE; CD8 T-CELLS; CANCER; DELIVERY; IMMUNOTHERAPY; STIMULATION; ANTIBODY; SAFETY	2	CANCER IMMUNOL IMMUN	CANCER IMMUNOL. IMMUNOTHER.	ENGLISH	40		HOBO, WILLEMIJN/0000-0002-8206-8185; SCHAAP, NICOLAAS/0000-0001-7696-4752; DOLSTRA, H./0000-0002-3998-687X	233 SPRING ST, NEW YORK, NY 10013 USA	FEB	13	NEW YORK	22903385		J	SPRINGER	2013	HOBO, WILLEMIJN/O-1667-2015; SCHAAP, NICOLAAS/L-4625-2015; DOLSTRA, H./L-4276-2015	DOLSTRA, H (通讯作者)，RADBOUD UNIV NIJMEGEN, NIJMEGEN MED CTR, NIJMEGEN CTR MOL LIFE SCI, DEPT LAB MED,LAB HEMATOL, GEERT GROOTEPL 8,POB 9101, NL-6500 HB NIJMEGEN, NETHERLANDS.
WANG TY;JIANG HT;ZHAO QF;WANG SL;ZOU MJ;CHENG G	WANG, TIANYI;JIANG, HAITAO;ZHAO, QINFU;WANG, SILING;ZOU, MEIJUAN;CHENG, GANG	BALASSE E, 2008, INT J PHARMACEUT, V353, P131, DOI 10.1016/J.IJPHARM.2007.11.021;BOMFORD R, 1992, AIDS RES HUM RETROV, V8, P1765, DOI 10.1089/AID.1992.8.1765;BRAYDEN DJ, 2004, ADV DRUG DELIVER REV, V56, P721, DOI 10.1016/J.ADDR.2003.10.036;CARVALHO LV, 2010, VACCINE, V28, P7829, DOI 10.1016/J.VACCINE.2010.09.087;COMOY EE, 1997, INT IMMUNOL, V9, P523, DOI 10.1093/INTIMM/9.4.523;COX JC, 1997, VACCI…	THREE DIFFERENT KINDS OF SILICA (S2, S1 AND SBA-15) WITH DIFFERENT PARTICLE SIZES (130, 430 NM AND 1-2 MU M) AND DIFFERENT PORE CHARACTERISTICS (I.E. PORE SIZE AND SHAPE) WERE DEVELOPED AS ORAL VACCINE IMMUNOLOGICAL ADJUVANTS AND THE RELATIONSHIP BETWEEN THE SILICA ARCHITECTURE AND IMMUNOLOGICAL PROPERTIES WAS INVESTIGATED. THE SILICA PARTICLES WERE CHARACTERIZED USING SEM, TEM AND NITROGEN ADSOR…				351	SHENYANG PHARMACEUT UNIV, DEPT PHARMACEUT, SHENYANG 110016, LIAONING PROVIN, PEOPLES R CHINA.;	SHENYANG PHARMACEUTICAL UNIVERSITY						2023-11-04	POROUS SILICA NANOPARTICLES; ORAL VACCINE ADJUVANT; SILICA ARCHITECTURE	10.1016/j.ijpharm.2012.06.028	ARTICLE				CHENGGANG63@HOTMAIL.COM	358		NATIONAL BASIC RESEARCH PROGRAM OF CHINA (973 PROGRAM) [2009CB930300]	THIS WORK WAS SUPPORTED BY THE NATIONAL BASIC RESEARCH PROGRAM OF CHINA (973 PROGRAM) (NO. 2009CB930300).	003GS				MESOPOROUS SILICA; DELIVERY-SYSTEMS; RELEASE; ANTIGENS; REACTIVITY; PARTICLES; SBA-15; TIME	1-2	INT J PHARMACEUT	INT. J. PHARM.	ENGLISH	29		ZHAO, QINFU/0000-0002-9293-5481;	PO BOX 211, 1000 AE AMSTERDAM, NETHERLANDS	OCT 15	8	AMSTERDAM	22721849		J	ELSEVIER SCIENCE BV	2012	WANG, SILING/JBI-8777-2023; ZHAO, QINFU/AAU-2565-2021; ZHAO, QINFU/AAV-4469-2021	ZOU, MJ (通讯作者)，SHENYANG PHARMACEUT UNIV, DEPT PHARMACEUT, POB 32,103 WENHUA RD, SHENYANG 110016, LIAONING PROVIN, PEOPLES R CHINA.
ZHOU XF;ZHANG XH;YU XH;ZHA X;FU Q;LIU B;WAN X;CHEN Y;CHEN Y;SHAN YM;JIN YH;WU YG;LIU JQ;KONG W;SHEN JC	ZHOU, XIANFENG;ZHANG, XIZHEN;YU, XIANGHUL;ZHA, XIAO;FU, QIUAN;LIU, BIN;WAN, XUEYUN;CHEN, YAN;CHEN, YUE;SHAN, YAMING;JIN, YINGHUA;WU, YONGGE;LIU, JUNQIU;KONG, WEI;SHEN, JIACONG	BOUSSIF O, 1996, GENE THER, V3, P1074;DEML L, 1999, J VIROL METHODS, V79, P205, DOI 10.1016/S0166-0934(99)00022-1;DIEBOLD SS, 1999, HUM GENE THER, V10, P775, DOI 10.1089/10430349950018535;ESUMI K, 2003, COLLOID SURFACE B, V32, P117, DOI 10.1016/S0927-7765(03)00151-6;GARG S, 2003, NAT IMMUNOL, V4, P907, DOI 10.1038/NI962;GURUNATHAN S, 2000, ANNU REV IMMUNOL, V18, P927, DOI 10.1146/ANNUREV.IMMUNOL.…	NONVIRAL GENE DELIVERY SYSTEMS BASED ON CONVENTIONAL HIGH MOLECULAR WEIGHT CHITOSANS ARE EFFICIENT AS DNA VACCINE DELIVERY SYSTEM, BUT HAVE POOR PHYSICAL PROPERTIES SUCH AS AGGREGATED SHAPES, LOW SOLUBILITY AT NEUTRAL PH, HIGH VISCOSITY AT CONCENTRATIONS USED FOR IN VIVO DELIVERY AND A SLOW ONSET OF ACTION. FURTHERMORE, CHITOSAN OLIGOMERS SHORTER THAN 14 MONOMERS UNITS WERE RECENTLY FOUND TO FORM…				111	JILIN UNIV, COLL LIFE SCI, CHANGCHUN 130012, PEOPLES R CHINA.; JILIN UNIV, MINIST EDUC, KEY LAB SUPRAMOL STUCT & MAT, CHANGCHUN 130012, PEOPLES R CHINA.; SICHUAN TUMOR HOSP & INST, CHENGDU 610041, PEOPLES R CHINA.;	JILIN UNIVERSITY; JILIN UNIVERSITY						2023-11-04	CHITOSAN MODIFIED GOLD NANOPARTICLE; DNA VACCINATION; GENE DELIVERY; IMMUNOGENICITY; NANOCARRIERS	10.1016/j.biomaterials.2007.09.007	ARTICLE				WEIKONG@MAIL.JLU.EDU.CN	117				235CH				IN-VIVO; GENE DELIVERY; PLASMID DELIVERY; MAMMALIAN-CELLS; DENDRITIC CELLS; COLLOIDAL GOLD; VITRO; OLIGOMERS; THERAPY; MICE	1	BIOMATERIALS	BIOMATERIALS	ENGLISH	25		ZHOU, XIANFENG/0000-0002-1408-3180;	THE BOULEVARD, LANGFORD LANE, KIDLINGTON, OXFORD OX5 1GB, OXON, ENGLAND	JAN	7	OXFORD	17905427		J	ELSEVIER SCI LTD	2008	LIU, QI/IQR-4870-2023; ZHOU, XIANFENG/B-6957-2013; CHEN, YUE/A-1866-2012	KONG, W (通讯作者)，JILIN UNIV, COLL LIFE SCI, CHANGCHUN 130012, PEOPLES R CHINA.
HASSETT KJ;HIGGINS J;WOODS A;LEVY B;XIA Y;HSIAO CJ;ACOSTA E;ALMARSSON Ö;MOORE MJ;BRITO LA	HASSETT, KIMBERLY J.;HIGGINS, JACLYN;WOODS, ANGELA;LEVY, BECCA;XIA, YAN;HSIAO, CHIAOWEN JOYCE;ACOSTA, EDWARD;ALMARSSON, ORN;MOORE, MELISSA J.;BRITO, LUIS A.	ADEREM A, 1999, ANNU REV IMMUNOL, V17, P593, DOI 10.1146/ANNUREV.IMMUNOL.17.1.593;AN D, 2019, EBIOMEDICINE, V45, P519, DOI 10.1016/J.EBIOM.2019.07.003;ANDERSEN KG, 2020, NAT MED, V26, P450, DOI 10.1038/S41591-020-0820-9;ARTETA MY, 2018, P NATL ACAD SCI USA, V115, PE3351, DOI 10.1073/PNAS.1720542115;BACHMANN MF, 2010, NAT REV IMMUNOL, V10, P787, DOI 10.1038/NRI2868;BAHL K, 2017, MOL THER, V25, P13…	LIPID NANOPARTICLES (LNP) ARE EFFECTIVE DELIVERY VEHICLES FOR MESSENGER RNA (MRNA) AND HAVE SHOWN PROMISE FOR VACCINE APPLICATIONS. YET THERE ARE NO PUBLISHED REPORTS DETAILING HOW LNP BIOPHYSICAL PROPERTIES CAN IMPACT VACCINE PERFORMANCE. IN OUR HANDS, A RETROSPECTIVE ANALYSIS OF MRNA LNP VACCINE IN VIVO STUDIES REVEALED A RELATIONSHIP BETWEEN LNP PARTICLE SIZE AND IMMUNOGENICITY IN MICE USING L…				237	MODERNA INC, 200 TECHNOL SQ, CAMBRIDGE, MA 02139 USA.; RHEOS MED, 245 FIRST ST SUITE 200, CAMBRIDGE, MA 02142 USA.; LYNDRA THERAPEUT, 65 GROVE ST SUITE 301, WATERTOWN, MA 02472 USA.;							2023-11-04	VACCINE; NANOPARTICLE; MRNA; SIZE; LIPID	10.1016/j.jconrel.2021.05.021	ARTICLE	MAY 2021		1873-4995	LUIS.BRITO@MODERNATX.COM	246		MODERNA, INC.	WE ACKNOWLEDGE JACK KRAMARCZYK, BETH LALLY, MIKE SMITH, JOE SCHARITER, JACLYN MILTON, STEPHANIE KIRBY FOR BRAINSTORMING WAYS TO CHANGE PARTICLE SIZE, IN VIVO PHARMACOLOGY AT MODERNA INC. FOR CONDUCTING ALL MOUSE IMMUNOGENICITY STUDIES AND WONG-HOI HUI AT THE UCLA CRYO-EM FACILITY FOR LNP IMAGES. THIS WORK WAS FUNDED ENTIRELY BY MODERNA, INC.	TE3HA	Y		N	PARTICLE-SIZE; IN-VIVO; IMMUNE-RESPONSES; ADJUVANT; DELIVERY; FORMULATIONS; LIPOSOMES; TARGET; LOCALIZATION; PHAGOCYTOSIS		J CONTROL RELEASE	J. CONTROL. RELEASE	ENGLISH	74	HYBRID	HIGGINS, JACLYN/0000-0003-1217-0907	RADARWEG 29, 1043 NX AMSTERDAM, NETHERLANDS	JUL 10	10	AMSTERDAM	34019945		J	ELSEVIER	2021		BRITO, LA (通讯作者)，MODERNA INC, 200 TECHNOL SQ, CAMBRIDGE, MA 02139 USA.
NALWA HS	NALWA, HARI SINGH	ANONYMOUS, 1999, HDB NANOSTRUCTURED M;ANONYMOUS, 2004, ENCY NANOSCIENCE NAN;ANONYMOUS, 2011, ENCY NANOSCIENCE NAN;ANTONELLI A, 2014, J BIOMED NANOTECHNOL, V10, P1732, DOI 10.1166/JBN.2014.1916;AVCI P, 2014, J BIOMED NANOTECHNOL, V10, P1937, DOI 10.1166/JBN.2014.1953;BATRA AK, 2014, J NANOSCI NANOTECHNO, V14, P2065, DOI 10.1166/JNN.2014.9266;BORA T, 2014, J NANOSCI NANOTECHNO, V14, P613, DOI 10.11…	THIS THEMATIC SPECIAL ISSUE OF THE JOURNAL OF BIOMEDICAL NANOTECHNOLOGY FOCUSED ON THE "REVIEWS IN NANOMEDICINE, DRUG DELIVERY AND VACCINE DEVELOPMENT" CONTAINS 30 STATE-OF-THE-ART REVIEW ARTICLES COVERING RECENT ADVANCES, TRENDS AND FUTURE DIRECTIONS EMPHASIZED ON NANOPARTICLE-BASED NEW STRATEGIES FOR DIAGNOSIS AND CANCER PHOTOTHERAPIES, NANOMEDICINE, NUCLEIC ACID-BASED NANOCARRIERS, GENE AND DR…				1635	AMER SCI PUBLISHERS, VALENCIA, CA 91381 USA.;							2023-11-04	REVIEWS; DIAGNOSIS; CANCER PHOTOTHERAPIES; NANOMEDICINE; NUCLEIC ACID-BASED NANOCARRIERS; DRUG DELIVERY SYSTEMS; TUBERCULOSIS VACCINE; H5N1 INFLUENZA VACCINE; DNA VACCINE; MICRONEEDLE TECHNOLOGY; RNA-BASED THERAPIES; NANOTOXICITY	10.1166/jbn.2014.2033	REVIEW			1550-7041		1640				AL9AC				ATOMIC-FORCE MICROSCOPY; IRON-OXIDE NANOPARTICLES; STEM-CELL THERAPY; NANOSTRUCTURED MATERIALS; BIOLOGICAL APPLICATIONS; ANTIMICROBIAL AGENTS; MEDICAL APPLICATIONS; CANCER DETECTION; CONTRAST AGENTS; NANOTECHNOLOGY	9	J BIOMED NANOTECHNOL	J. BIOMED. NANOTECHNOL.	ENGLISH	109		NALWA, HARI SINGH/0000-0002-8867-918X	26650 THE OLD RD, STE 208, VALENCIA, CA 91381-0751 USA	SEP	6	VALENCIA	25992435		J	AMER SCIENTIFIC PUBLISHERS	2014		NALWA, HS (通讯作者)，AMER SCI PUBLISHERS, 26650 OLD RD,SUITE 208, VALENCIA, CA 91381 USA.
THOMAS SN;VAN DER VLIES AJ;O'NEIL CP;REDDY ST;YU SS;GIORGIO TD;SWARTZ MA;HUBBELL JA	THOMAS, SUSAN N.;VAN DER VLIES, ANDRE J.;O'NEIL, CONLIN P.;REDDY, SAI T.;YU, SHANN S.;GIORGIO, TODD D.;SWARTZ, MELODY A.;HUBBELL, JEFFREY A.	AHEARN JM, 1996, IMMUNITY, V4, P251, DOI 10.1016/S1074-7613(00)80433-1;ARIMA Y, 2008, BIOMATERIALS, V29, P551, DOI 10.1016/J.BIOMATERIALS.2007.10.015;ARVIEUX J, 1988, IMMUNOLOGY, V65, P229;DATTA PK, 2006, BIOMED PHARMACOTHER, V60, P561, DOI 10.1016/J.BIOPHA.2006.07.087;EHLENBERGER AG, 1977, J EXP MED, V145, P357, DOI 10.1084/JEM.145.2.357;GADJEVA M, 1998, J IMMUNOL, V161, P985;GHANNAM A, 2008, J …	THE COMPLEMENT SYSTEM IS AN IMPORTANT REGULATOR OF BOTH ADAPTIVE AND INNATE IMMUNITY, IMPLICATING COMPLEMENT AS A POTENTIAL TARGET FOR IMMUNOTHERAPEUTICS. WE HAVE RECENTLY PRESENTED LYMPH NODE-TARGETING, COMPLEMENT-ACTIVATING NANOPARTICLES (NPS) AS A VACCINE PLATFORM. HERE WE EXPLORE MODULATION OF SURFACE CHEMISTRY AS A MEANS TO CONTROL COMPLEMENT DEPOSITION, IN ACTIVE OR INACTIVE FORMS, ON POLYP…				2194	ECOLE POLYTECH FED LAUSANNE, INST BIOENGN, CH-1015 LAUSANNE, SWITZERLAND.; ECOLE POLYTECH FED LAUSANNE, INST CHEM SCI & ENGN, CH-1015 LAUSANNE, SWITZERLAND.; VANDERBILT UNIV, DEPT BIOMED ENGN, NASHVILLE, TN 37235 USA.;	SWISS FEDERAL INSTITUTES OF TECHNOLOGY DOMAIN; ECOLE POLYTECHNIQUE FEDERALE DE LAUSANNE; SWISS FEDERAL INSTITUTES OF TECHNOLOGY DOMAIN; ECOLE POLYTECHNIQUE FEDERALE DE LAUSANNE; VANDERBILT UNIVERSITY						2023-11-04	COMPLEMENT; NANOPARTICLE; IMMUNOMODULATION; PROTEIN ADSORPTION	10.1016/j.biomaterials.2010.11.037	ARTICLE			1878-5905	MELODY.SWARTZ@EPFL.CH; JEFFREY.HUBBELL@EPFL.CH	2203		WHITAKER INTERNATIONAL SCHOLARSHIP; COMPETENCE CENTER FOR MATERIALS SCIENCE AND TECHNOLOGY (CCMX) OF THE ETH BOARD (SWITZERLAND); DEPARTMENT OF DEFENSE [BC086586]	WE THANK PATRICIA CORTHESAY AND JASON QUAN FOR TECHNICAL ASSISTANCE, THE EPFL-PROTEOMICS CORE FACILITY FOR PERFORMING MASS SPECTROMETRY ANALYSIS, LUIGI GRASSO FOR TECHNICAL ADVICE CONCERNING SPR MEASUREMENTS AND NICOLAS SCHUWER FOR ASSISTANCE AND ADVICE CONCERNING QCM-D MEASUREMENTS. SUPPORTED BY WHITAKER INTERNATIONAL SCHOLARSHIP (S.N.T.), THE COMPETENCE CENTER FOR MATERIALS SCIENCE AND TECHNOLO…	717QB				HEMOLYTIC-UREMIC SYNDROME; FACTOR-H; IN-VIVO; ANTIBODY-RESPONSE; COVALENT BINDING; IMMUNE-RESPONSE; COMPONENT C3; B-CELLS; ANTIGEN; RECEPTORS	8	BIOMATERIALS	BIOMATERIALS	ENGLISH	47		HUBBELL, JEFFREY A/0000-0003-0276-5456; REDDY, SAI T/0000-0002-9177-0857; THOMAS, SUSAN/0000-0003-4651-232X; YU, SHANN S/0000-0002-4461-793X	THE BOULEVARD, LANGFORD LANE, KIDLINGTON, OXFORD OX5 1GB, OXON, ENGLAND	MAR	10	OXFORD	21183216		J	ELSEVIER SCI LTD	2011	VAN DER VLIES, ANDRE J/A-8956-2010; HUBBELL, JEFFREY A/A-9266-2008; SWARTZ, MELODY A./F-9563-2011; REDDY, SAI T/B-4190-2012; THOMAS, SUSAN N/B-4592-2016; THOMAS, SUSAN/A-9947-2009; YU, SHANN S/D-2586-2011	HUBBELL, JA (通讯作者)，ECOLE POLYTECH FED LAUSANNE, INST BIOENGN, STN 15, CH-1015 LAUSANNE, SWITZERLAND.
[truncated: 1,883 more rows]
[truncated: 22 more columns]
