# Supplementary material for: A bibliometric insight into nanomaterials in vaccine: trends, collaborations, and future avenues
Source: Front Immunol. 2024 Aug 12;15:1420216. doi: 10.3389/fimmu.2024.1420216 (PMC11345159; doi:10.3389/fimmu.2024.1420216)
Supplement: Supplementary file 1 [file DataSheet1.zip › supplementary material 1/thesaurus_country.txt]

label	replace by
peoples r china	china
england	united kingdom
taiwan	china
hongkong	china
scotland	united kingdom
north ireland	united kingdom
wales	united kingdom
