# Supplementary material for: A bibliometric insight into nanomaterials in vaccine: trends, collaborations, and future avenues
Source: Front Immunol. 2024 Aug 12;15:1420216. doi: 10.3389/fimmu.2024.1420216 (PMC11345159; doi:10.3389/fimmu.2024.1420216)
Supplement: Supplementary file 2 [file DataSheet2.zip]

Archive with 6 entries (5 files):
- Supplementary material2/
- Supplementary material2/Term Contributions1.xlsx
- Supplementary material2/Term contributions2(USA).xlsx
- Supplementary material2/Term contributions3(China).xlsx
- Supplementary material2/Term contributions4(Chinese Academy of Sciences).xlsx
- Supplementary material2/Term contributions5(the University of California, San Diego).xlsx
