# Supplementary material for: A bibliometric insight into nanomaterials in vaccine: trends, collaborations, and future avenues
Source: Front Immunol. 2024 Aug 12;15:1420216. doi: 10.3389/fimmu.2024.1420216 (PMC11345159; doi:10.3389/fimmu.2024.1420216)
Supplement: Supplementary file 2 [file DataSheet2.zip › Supplementary material2/Term Contributions1.xlsx]

## Sheet: Sheet1
Term contributions in nanovaccine research from 2020 to 2023
label	cluster	total occurrences	partial occurrences	proportion
dendritic cell	2	316	142	0.449367
review	3	276	178	0.644928
group	1	252	128	0.507937
t cell	2	247	127	0.51417
titer	4	221	75	0.339367
cancer	2	201	122	0.606965
activation	2	196	111	0.566327
sars cov	4	191	190	0.994764
tumor	2	185	109	0.589189
nanoparticle vaccine	4	183	126	0.688525
covid	3	178	178	1
vaccine candidate	4	176	121	0.6875
vaccine development	3	170	95	0.558824
dna vaccine	1	165	47	0.284848
nanotechnology	3	152	105	0.690789
dcs	2	148	66	0.445946
day	1	147	75	0.510204
ifn gamma	1	147	63	0.428571
therapy	2	142	99	0.697183
immunotherapy	2	140	76	0.542857
chitosan	1	140	63	0.45
strain	4	137	72	0.525547
field	3	133	75	0.56391
cancer vaccine	2	131	78	0.59542
ova	2	129	45	0.348837
lipid nanoparticle	3	128	111	0.867188
lymph node	2	126	66	0.52381
mrna	3	123	108	0.878049
gene	1	123	60	0.487805
plga	1	123	44	0.357724
drug	3	118	68	0.576271
neutralizing antibody	4	116	83	0.715517
ovalbumin	2	116	42	0.362069
pandemic	3	115	104	0.904348
chitosan nanoparticle	1	113	45	0.39823
igg	1	112	73	0.651786
balb c mouse	1	110	44	0.4
assay	1	110	0	0
protective immunity	1	108	45	0.416667
cancer immunotherapy	2	106	65	0.613208
concentration	1	104	46	0.442308
patient	2	103	70	0.679612
toll	2	96	47	0.489583
week	1	95	39	0.410526
year	4	93	66	0.709677
survival	2	93	49	0.526882
clinical trial	3	91	59	0.648352
maturation	2	88	62	0.704545
lnp	3	87	80	0.91954
particle size	1	87	41	0.471264
zeta potential	1	85	37	0.435294
nanomaterial	3	83	45	0.542169
serum	1	82	43	0.52439
influenza	4	81	46	0.567901
cpg	2	81	38	0.469136
agonist	2	80	46	0.575
lung	4	80	45	0.5625
mrna vaccine	3	79	75	0.949367
attention	3	78	46	0.589744
tumor growth	2	77	43	0.558442
apc	2	74	31	0.418919
influenza virus	4	72	41	0.569444
concern	4	71	55	0.774648
mucosal	1	71	19	0.267606
test	1	71	0	0
overview	3	70	47	0.671429
influenza vaccine	4	70	35	0.5
variant	4	69	66	0.956522
advance	3	69	46	0.666667
antigen presentation	2	69	42	0.608696
cytotoxicity	1	69	32	0.463768
iga	1	67	32	0.477612
article	3	66	44	0.666667
mortality	1	66	39	0.590909
domain	4	65	38	0.584615
proliferation	2	64	43	0.671875
effort	3	64	36	0.5625
morphology	1	64	35	0.546875
plga nanoparticle	1	64	27	0.421875
cause	4	62	35	0.564516
success	3	61	39	0.639344
protective efficacy	4	61	29	0.47541
model antigen	2	61	17	0.278689
threat	4	61	0	0
tumor cell	2	60	34	0.566667
immunized mouse	1	60	25	0.416667
outcome	2	59	39	0.661017
composition	3	59	36	0.610169
beta	1	59	34	0.576271
elisa	1	59	31	0.525424
growth	2	59	26	0.440678
plasmid	1	59	0	0
loss	1	58	0	0
therapeutic	3	57	47	0.824561
glycoprotein	4	57	38	0.666667
mucosal immune response	1	57	20	0.350877
tnf alpha	1	56	28	0.5
th1	1	56	27	0.482143
mu g	4	56	21	0.375
antibody level	1	56	0	0
severe acute respiratory syndrome coronavirus	4	55	55	1
lipid	3	55	54	0.981818
cost	3	55	33	0.6
igg1	1	55	24	0.436364
phase	4	54	36	0.666667
tumor antigen	2	54	32	0.592593
control group	1	54	29	0.537037
lactic co glycolic acid	1	54	27	0.5
understanding	3	54	0	0
life	3	53	32	0.603774
month	4	53	28	0.528302
opportunity	3	53	28	0.528302
barrier	3	53	0	0
nucleic acid	3	52	39	0.75
progress	3	52	38	0.730769
encapsulation efficiency	1	52	30	0.576923
fish	1	52	29	0.557692
rna	3	51	36	0.705882
future	3	51	31	0.607843
therapeutic vaccine	2	51	29	0.568627
risk	4	51	26	0.509804
possibility	3	51	23	0.45098
plasmid dna	1	51	15	0.294118
trial	4	50	38	0.76
insight	3	50	36	0.72
mucosal immunity	1	50	21	0.42
surface charge	1	50	17	0.34
receptor binding domain	4	49	49	1
nanomedicine	3	49	36	0.734694
tlr	2	49	22	0.44898
memory	2	49	0	0
rbd	4	48	48	1
tumor microenvironment	2	48	34	0.708333
elicit	4	48	31	0.645833
world	3	48	27	0.5625
drug delivery	3	48	26	0.541667
recent advance	3	48	26	0.541667
fusion	4	48	25	0.520833
higher level	1	48	19	0.395833
antigen uptake	2	47	19	0.404255
medicine	3	46	29	0.630435
action	3	46	24	0.521739
knowledge	3	46	24	0.521739
outbreak	3	45	32	0.711111
state	3	45	26	0.577778
cancer cell	2	45	25	0.555556
electron microscopy	1	45	24	0.533333
melanoma	2	45	23	0.511111
protein nanoparticle	4	45	17	0.377778
ctl	2	45	15	0.333333
sample	1	44	32	0.727273
degrees c	1	44	22	0.5
pbs	1	44	20	0.454545
cd8	2	44	0	0
mucosal vaccine	1	44	0	0
recent year	3	43	30	0.697674
sera	4	43	0	0
respiratory syncytial virus	4	42	14	0.333333
industry	1	42	0	0
perspective	3	41	32	0.780488
antitumor immunity	2	41	26	0.634146
peptide vaccine	2	41	19	0.463415
chicken	1	41	16	0.390244
interferon gamma	1	41	13	0.317073
delivery carrier	1	41	0	0
frequency	2	41	0	0
transmission	4	40	28	0.7
scaffold	4	40	27	0.675
cytotoxic t lymphocyte	2	40	15	0.375
spread	4	39	30	0.769231
survival rate	1	39	25	0.641026
detection	1	39	24	0.615385
spleen	1	39	16	0.410256
oral administration	1	39	12	0.307692
adsorption	1	39	0	0
engineering	3	39	0	0
lymphocyte	1	39	0	0
coronavirus	3	38	35	0.921053
urgent need	4	38	25	0.657895
focus	3	38	23	0.605263
highlight	3	38	23	0.605263
pig	1	38	21	0.552632
igg2a	1	38	14	0.368421
internalization	2	38	0	0
oral vaccination	1	38	0	0
spike	4	37	36	0.972973
spike protein	4	37	35	0.945946
decade	3	37	32	0.864865
spectroscopy	1	37	19	0.513514
individual	4	37	0	0
lactide co glycolide	1	37	0	0
splenocyte	2	37	0	0
person	3	36	25	0.694444
clinical application	3	36	21	0.583333
dynamic light scattering	1	36	20	0.555556
fusion protein	4	36	20	0.555556
protective effect	1	36	20	0.555556
oil	1	36	14	0.388889
dna vaccination	1	36	0	0
hemagglutinin	4	36	0	0
information	3	36	0	0
antitumor immune response	2	35	24	0.685714
transmission electron microscopy	1	35	19	0.542857
rsv	4	35	12	0.342857
bone marrow	2	35	0	0
content	1	35	0	0
infiltration	2	35	0	0
coronavirus disease	3	34	34	1
advancement	3	34	26	0.764706
metastasis	2	34	25	0.735294
aspect	3	34	21	0.617647
country	4	34	21	0.617647
candidate vaccine	4	34	20	0.588235
intramuscular injection	1	34	17	0.5
tuberculosis	1	34	16	0.470588
pei	1	34	13	0.382353
mutation	4	33	24	0.727273
tem	1	33	19	0.575758
systemic immune response	1	33	12	0.363636
assessment	1	33	0	0
co delivery	2	33	0	0
integrity	1	33	0	0
interleukin	1	33	0	0
mucosa	1	33	0	0
cell membrane	2	32	23	0.71875
cancer therapy	2	32	21	0.65625
discovery	3	32	21	0.65625
water	1	32	20	0.625
clinic	3	32	19	0.59375
accumulation	2	32	0	0
drug delivery system	3	32	0	0
morbidity	4	32	0	0
specific cd8	2	32	0	0
specific igg	1	32	0	0
ferritin	4	31	26	0.83871
igm	1	31	22	0.709677
therapeutic effect	2	31	20	0.645161
oral vaccine	1	31	16	0.516129
intranasal vaccination	1	31	14	0.451613
intranasal immunization	4	31	12	0.387097
intranasal administration	1	31	11	0.354839
release profile	1	31	0	0
emergence	4	30	25	0.833333
neutralizing antibody response	4	30	23	0.766667
principle	3	30	19	0.633333
significant increase	1	30	18	0.6
monoclonal antibody	4	30	17	0.566667
significant difference	1	30	17	0.566667
plga np	1	30	14	0.466667
escherichia coli	4	30	0	0
cancer vaccination	2	29	23	0.793103
example	3	29	16	0.551724
peptide antigen	2	29	14	0.482759
new vaccine	3	29	13	0.448276
ifn	2	29	10	0.344828
mucosal surface	1	29	0	0
neutralization	4	29	0	0
suppression	2	29	0	0
transport	1	29	0	0
vaccine technology	3	29	0	0
cancer treatment	3	28	20	0.714286
light	2	28	20	0.714286
manufacturing	3	28	20	0.714286
tumor vaccine	2	28	18	0.642857
carbon nanotube	1	28	17	0.607143
novel vaccine	4	28	17	0.607143
gamma	2	28	0	0
h1n1	4	28	0	0
loading capacity	1	28	0	0
monophosphoryl lipid	2	28	0	0
mpla	2	28	0	0
vaccinology	3	28	0	0
nanoplatform	2	27	22	0.814815
mannose	1	27	17	0.62963
rabbit	4	27	16	0.592593
apcs	2	27	12	0.444444
malaria	4	27	12	0.444444
mucosal vaccination	1	27	0	0
protein nanoparticle vaccine	4	27	0	0
size distribution	1	27	0	0
ferritin nanoparticle	4	26	23	0.884615
mesoporous silica nanoparticle	1	26	16	0.615385
e coli	4	26	14	0.538462
flow cytometry	2	26	11	0.423077
adverse event	4	26	0	0
cross presentation	2	26	0	0
health	3	26	0	0
intestine	1	26	0	0
model antigen ovalbumin	2	26	0	0
mucosal adjuvant	1	26	0	0
nasal vaccination	1	26	0	0
obstacle	3	26	0	0
pdna	1	26	0	0
relationship	3	26	0	0
t cell activation	2	26	0	0
t cell epitope	4	26	0	0
therapeutic efficacy	2	26	0	0
nanoadjuvant	2	25	21	0.84
neoantigen	2	25	18	0.72
chemotherapy	2	25	16	0.64
great promise	2	25	15	0.6
liver	1	25	13	0.52
mucosal immunization	1	25	13	0.52
rational design	3	25	13	0.52
targeted delivery	3	25	13	0.52
efficient delivery	2	25	12	0.48
hpv	2	25	11	0.44
single dose	4	25	11	0.44
further development	1	25	10	0.4
major challenge	2	25	10	0.4
high titer	4	25	0	0
neutralizing antibody titer	4	25	0	0
oral delivery	1	25	0	0
t cell immunity	2	25	0	0
t cell proliferation	2	25	0	0
vaccinated mouse	4	25	0	0
duration	4	24	18	0.75
adaptive immunity	3	24	17	0.708333
cytokine secretion	2	24	15	0.625
public health	3	24	15	0.625
biomaterial	3	24	13	0.541667
foot	1	24	11	0.458333
breast cancer	2	24	0	0
determination	1	24	0	0
hydrogel	2	24	0	0
tumor immunity	2	24	0	0
diagnosis	3	23	19	0.826087
researcher	3	23	14	0.608696
therapeutic cancer vaccine	2	23	13	0.565217
antitumor efficacy	2	23	0	0
hbsag	1	23	0	0
low dose	4	23	0	0
microneedle	2	23	0	0
oral immunization	1	23	0	0
specific antibody response	4	23	0	0
tmc	1	23	0	0
viral load	4	23	0	0
tumor immunotherapy	2	22	18	0.818182
messenger rna	3	22	17	0.772727
antigen cross presentation	2	22	16	0.727273
breadth	4	22	16	0.727273
cell viability	1	22	14	0.636364
fourier	1	22	14	0.636364
cpg odn	2	22	11	0.5
aquaculture	1	22	0	0
bsa	1	22	0	0
child	4	22	0	0
i infection	1	22	0	0
kidney	1	22	0	0
lethal challenge	4	22	0	0
mu m	1	22	0	0
serotype	4	22	0	0
transfection efficiency	1	22	0	0
virus infection	1	22	0	0
translation	3	21	17	0.809524
immunosorbent assay	1	21	15	0.714286
bacterial infection	3	21	13	0.619048
fda	3	21	13	0.619048
self assembly	3	21	13	0.619048
traditional vaccine	3	21	13	0.619048
nonhuman primate	4	21	12	0.571429
causative agent	4	21	11	0.52381
infant	4	21	11	0.52381
purification	4	21	0	0
respiratory tract	4	21	0	0
sensitivity	1	21	0	0
subtype	4	21	0	0
viral vector	3	21	0	0
china	3	20	16	0.8
clinical translation	2	20	16	0.8
commercial vaccine	1	20	15	0.75
million	3	20	14	0.7
regard	3	20	13	0.65
t lymphocyte	2	20	13	0.65
utilization	3	20	13	0.65
age	4	20	12	0.6
majority	3	20	12	0.6
room temperature	1	20	11	0.55
bovine serum albumin	1	20	0	0
cap	2	20	0	0
consideration	3	20	0	0
immunoglobulin	1	20	0	0
intranasal delivery	1	20	0	0
nasal vaccine	1	20	0	0
oral route	1	20	0	0
outer membrane protein	1	20	0	0
polyethylenimine	1	20	0	0
recruitment	2	20	0	0
rise	4	20	0	0
self assemble	4	20	0	0
soluble antigen	2	20	0	0
specific immunity	2	20	0	0
stimulator	2	20	0	0
t cell immune response	2	20	0	0
tumor bearing mouse	2	20	0	0
upregulation	2	20	0	0
viral disease	1	20	0	0
weight loss	4	20	0	0
ionizable lipid	3	19	17	0.894737
rapid development	3	19	15	0.789474
sem	1	19	13	0.684211
complete protection	4	19	11	0.578947
versatility	3	19	11	0.578947
mhc	2	19	10	0.526316
anti tumor immune response	2	19	0	0
biodegradability	3	19	0	0
calcium phosphate	2	19	0	0
cd8 t cell	2	19	0	0
copy	4	19	0	0
expansion	2	19	0	0
gene expression	1	19	0	0
high stability	1	19	0	0
identification	3	19	0	0
instability	3	19	0	0
mice model	2	19	0	0
mtt assay	1	19	0	0
mycobacterium tuberculosis	1	19	0	0
nanocomplex	1	19	0	0
nasal administration	1	19	0	0
reactogenicity	4	19	0	0
regulation	2	19	0	0
saline	1	19	0	0
significant reduction	4	19	0	0
specific igg antibody	4	19	0	0
spherical shape	1	19	0	0
surface modification	1	19	0	0
vaccine production	3	19	0	0
immunogenic cell death	2	18	17	0.944444
mrna delivery	3	18	17	0.944444
situ	2	18	14	0.777778
dls	1	18	13	0.722222
current vaccine	3	18	11	0.611111
node	2	18	11	0.611111
effective method	1	18	10	0.555556
average size	1	18	0	0
cnp	1	18	0	0
cpg oligodeoxynucleotide	2	18	0	0
effective protection	4	18	0	0
effector	2	18	0	0
fact	3	18	0	0
hemagglutination inhibition	4	18	0	0
immunology	3	18	0	0
interferon	2	18	0	0
management	3	18	0	0
nanocarriers	1	18	0	0
polyethylene glycol	3	18	0	0
respiratory disease	4	18	0	0
sirna	2	18	0	0
subcutaneous administration	2	18	0	0
surface property	3	18	0	0
non human primate	4	17	13	0.764706
efficacious vaccine	3	17	12	0.705882
ftir	1	17	12	0.705882
immunosuppression	2	17	12	0.705882
next generation	3	17	10	0.588235
rhesus macaque	4	17	10	0.588235
cd86	2	17	0	0
choice	3	17	0	0
confocal microscopy	1	17	0	0
cytokine response	1	17	0	0
cytotoxic t cell	2	17	0	0
dc maturation	2	17	0	0
endocytosis	2	17	0	0
food	3	17	0	0
foundation	1	17	0	0
guinea pig	1	17	0	0
hepatitis b surface antigen	1	17	0	0
higher titer	4	17	0	0
human health	3	17	0	0
integration	3	17	0	0
lethal dose	1	17	0	0
low toxicity	1	17	0	0
lymphocyte proliferation	1	17	0	0
mean diameter	1	17	0	0
micelle	2	17	0	0
mucosal administration	1	17	0	0
positive charge	1	17	0	0
regulatory t cell	2	17	0	0
sapn	4	17	0	0
single walled carbon nanotube	1	17	0	0
therapeutic application	3	17	0	0
toxoplasmosis	1	17	0	0
vaccinated group	1	17	0	0
vaccines	3	17	0	0
hand	3	16	11	0.6875
poultry	1	16	11	0.6875
past decade	3	16	10	0.625
total	4	16	10	0.625
blockade	2	16	0	0
cytokine level	1	16	0	0
envelope	4	16	0	0
fabrication	3	16	0	0
fold increase	4	16	0	0
gamma glutamic acid	2	16	0	0
human use	3	16	0	0
idea	3	16	0	0
immunomodulator	2	16	0	0
licensed vaccine	4	16	0	0
limit	1	16	0	0
msn	1	16	0	0
nasal mucosa	1	16	0	0
peripheral blood mononuclear cell	1	16	0	0
pneumonia	4	16	0	0
pseudomonas aeruginosa	1	16	0	0
silica nanoparticle	1	16	0	0
subcutaneous injection	2	16	0	0
swcnts	1	16	0	0
target cell	2	16	0	0
th2	4	16	0	0
viral protein	4	16	0	0
moderna	3	15	15	1
scientist	3	15	14	0.933333
author	4	15	12	0.8
elicitation	4	15	11	0.733333
expert opinion	3	15	11	0.733333
mg l	1	15	11	0.733333
alum adjuvant	4	15	0	0
b cell epitope	4	15	0	0
bmdc	2	15	0	0
cationic lipid	3	15	0	0
codelivery	2	15	0	0
detail	3	15	0	0
diarrhea	4	15	0	0
excipient	1	15	0	0
glutamic acid	2	15	0	0
literature	3	15	0	0
malignancy	2	15	0	0
materials & method	1	15	0	0
mucosal site	1	15	0	0
oral vaccine delivery	1	15	0	0
persistence	2	15	0	0
prevalence	3	15	0	0
proinflammatory cytokine	2	15	0	0
recent development	3	15	0	0
rps	1	15	0	0
subcutaneous immunization	2	15	0	0
survival time	2	15	0	0
vaccinated animal	4	15	0	0
mrna lnp	3	14	14	1
participant	4	14	14	1
s protein	4	14	14	1
tme	2	14	12	0.857143
future perspective	3	14	11	0.785714
cytoplasm	2	14	10	0.714286
dc vaccine	2	14	10	0.714286
immune checkpoint inhibitor	2	14	10	0.714286
available vaccine	4	14	0	0
chemical	3	14	0	0
high dose	4	14	0	0
intramuscular administration	1	14	0	0
kind	3	14	0	0
large number	1	14	0	0
lyophilization	3	14	0	0
m cell	1	14	0	0
m2e	4	14	0	0
major histocompatibility complex	2	14	0	0
matrix protein	4	14	0	0
mouth disease virus	1	14	0	0
nasal cavity	1	14	0	0
nasal delivery	1	14	0	0
ndv	1	14	0	0
new generation	3	14	0	0
phagocytosis	1	14	0	0
placebo	4	14	0	0
search	3	14	0	0
serum sample	1	14	0	0
systemic immunity	1	14	0	0
therapeutic vaccination	2	14	0	0
tumor recurrence	2	14	0	0
tumor site	2	14	0	0
universal influenza vaccine	4	14	0	0
vaccine component	2	14	0	0
vaccine research	3	14	0	0
virus particle	3	14	0	0
vivo experiment	1	14	0	0
wide variety	3	14	0	0
healthy adult	4	13	12	0.923077
further study	1	13	10	0.769231
antigenic peptide	2	13	0	0
average diameter	1	13	0	0
biomedical application	3	13	0	0
brain	1	13	0	0
drug administration	3	13	0	0
ectodomain	4	13	0	0
elispot	2	13	0	0
i e	1	13	0	0
influenza virus infection	4	13	0	0
laboratory	3	13	0	0
last decade	3	13	0	0
ldh	1	13	0	0
mass vaccination	1	13	0	0
min	1	13	0	0
nanometer	3	13	0	0
nasal route	1	13	0	0
newcastle disease virus	1	13	0	0
next generation vaccine	3	13	0	0
promising carrier	1	13	0	0
rotavirus	4	13	0	0
self assembling	4	13	0	0
siga	1	13	0	0
silica	1	13	0	0
single immunization	4	13	0	0
squalene	1	13	0	0
streptococcus	1	13	0	0
swcnt	1	13	0	0
tetanus toxoid	1	13	0	0
toxoplasma gondii	1	13	0	0
treatment group	1	13	0	0
xrd	1	13	0	0
immune checkpoint blockade	2	12	10	0.833333
omp	1	12	10	0.833333
antigen peptide	2	12	0	0
bacteriophage	3	12	0	0
biodegradable polymeric nanoparticle	1	12	0	0
co administration	1	12	0	0
costimulatory molecule	2	12	0	0
days post vaccination	1	12	0	0
env	4	12	0	0
ferret	4	12	0	0
heat	2	12	0	0
hour	1	12	0	0
intramuscular immunization	1	12	0	0
kda	1	12	0	0
mab	4	12	0	0
macaque	4	12	0	0
mouth disease	1	12	0	0
multiple copy	4	12	0	0
n trimethyl chitosan	1	12	0	0
nasal wash	1	12	0	0
newcastle disease	1	12	0	0
pla	1	12	0	0
poly lactic co glycolic acid	1	12	0	0
potential adjuvant	1	12	0	0
quantification	1	12	0	0
radiotherapy	2	12	0	0
recombinant	4	12	0	0
sds page	1	12	0	0
solid tumor	2	12	0	0
surface chemistry	3	12	0	0
tlr ligand	2	12	0	0
unique property	3	12	0	0
vitro study	1	12	0	0
w w	1	12	0	0
week interval	2	12	0	0
mrna lnp vaccine	3	11	11	1
nab	4	11	11	1
good biocompatibility	1	11	10	0.909091
anti pd	2	11	0	0
bcg	1	11	0	0
broad protection	4	11	0	0
broad range	4	11	0	0
cationic polymer	1	11	0	0
cd80	2	11	0	0
complement	1	11	0	0
durability	4	11	0	0
effective strategy	1	11	0	0
fight	3	11	0	0
flexibility	3	11	0	0
hai	4	11	0	0
ifn gamma production	2	11	0	0
immune related gene	1	11	0	0
inability	3	11	0	0
inactivated virus	3	11	0	0
intranasal route	4	11	0	0
ionic gelation method	1	11	0	0
low cytotoxicity	1	11	0	0
molecular pattern	2	11	0	0
mpl	2	11	0	0
mucosal route	1	11	0	0
polyethyleneimine	1	11	0	0
porcine reproductive	1	11	0	0
recent progress	3	11	0	0
rsv infection	4	11	0	0
significant protection	4	11	0	0
stomach	1	11	0	0
tmc nanoparticle	1	11	0	0
treg	2	11	0	0
upper respiratory tract	4	11	0	0
icd	2	10	10	1
afm	1	10	0	0
atomic force microscopy	1	10	0	0
clinical use	3	10	0	0
conjunction	2	10	0	0
encapsulated antigen	1	10	0	0
green synthesis	1	10	0	0
high antibody titer	4	10	0	0
high encapsulation efficiency	1	10	0	0
human immunodeficiency virus	4	10	0	0
immunized animal	1	10	0	0
mtb	1	10	0	0
mu g ml	1	10	0	0
naked dna	1	10	0	0
nanovesicle	3	10	0	0
nir	2	10	0	0
none	4	10	0	0
novel vaccine adjuvant	3	10	0	0
odn	2	10	0	0
promising vaccine candidate	4	10	0	0
recombinant hepatitis b surface antigen	1	10	0	0
respiratory syndrome virus	1	10	0	0
small molecule	3	10	0	0
stratum corneum	2	10	0	0
sup t cell response	2	10	0	0
suppressor cell	2	10	0	0
versatile platform	3	10	0	0
viral particle	3	10	0	0
weak immunogenicity	2	10	0	0
western blot	1	10	0	0
