# Supplementary material for: A bibliometric insight into nanomaterials in vaccine: trends, collaborations, and future avenues
Source: Front Immunol. 2024 Aug 12;15:1420216. doi: 10.3389/fimmu.2024.1420216 (PMC11345159; doi:10.3389/fimmu.2024.1420216)
Supplement: Supplementary file 2 [file DataSheet2.zip › Supplementary material2/Term contributions2(USA).xlsx]

## Sheet: Sheet1
Term contributions of the USA in nanovaccine research
label	cluster	total occurrences	partial occurrences	proportion
nanoparticle vaccine	4	183	99	0.540984
t cell	2	247	96	0.388664
sars cov	4	191	88	0.460733
dendritic cell	2	316	86	0.272152
review	3	276	80	0.289855
covid	3	178	74	0.41573
vaccine candidate	4	176	70	0.397727
activation	2	196	66	0.336735
titer	4	221	65	0.294118
cancer	2	201	64	0.318408
vaccine development	3	170	64	0.376471
tumor	2	185	62	0.335135
neutralizing antibody	4	116	60	0.517241
strain	4	137	59	0.430657
therapy	2	142	57	0.401408
mrna	3	123	56	0.455285
day	1	147	51	0.346939
group	1	252	50	0.198413
pandemic	3	115	49	0.426087
year	4	93	49	0.526882
lipid nanoparticle	3	128	48	0.375
lung	4	80	48	0.6
nanotechnology	3	152	48	0.315789
igg	1	112	47	0.419643
cancer vaccine	2	131	45	0.343511
immunotherapy	2	140	45	0.321429
lymph node	2	126	45	0.357143
clinical trial	3	91	42	0.461538
agonist	2	80	40	0.5
influenza	4	81	39	0.481481
influenza vaccine	4	70	38	0.542857
mrna vaccine	3	79	38	0.481013
protective immunity	1	108	38	0.351852
variant	4	69	38	0.550725
domain	4	65	36	0.553846
lnp	3	87	35	0.402299
protein nanoparticle	4	45	35	0.777778
effort	3	64	33	0.515625
week	1	95	33	0.347368
patient	2	103	32	0.31068
toll	2	96	32	0.333333
drug	3	118	31	0.262712
elicit	4	48	31	0.645833
ifn gamma	1	147	31	0.210884
ovalbumin	2	116	31	0.267241
dcs	2	148	30	0.202703
field	3	133	30	0.225564
concern	4	71	29	0.408451
ova	2	129	29	0.224806
cpg	2	81	28	0.345679
rsv	4	35	28	0.8
severe acute respiratory syndrome coronavirus	4	55	28	0.509091
lipid	3	55	27	0.490909
phase	4	54	27	0.5
plga	1	123	27	0.219512
respiratory syncytial virus	4	42	27	0.642857
therapeutic	3	57	27	0.473684
cancer immunotherapy	2	106	26	0.245283
cause	4	62	26	0.419355
frequency	2	41	26	0.634146
protein nanoparticle vaccine	4	27	26	0.962963
risk	4	51	26	0.509804
antigen presentation	2	69	25	0.362319
influenza virus	4	72	25	0.347222
pig	1	38	25	0.657895
trial	4	50	25	0.5
advance	3	69	24	0.347826
dna vaccine	1	165	24	0.145455
progress	3	52	24	0.461538
survival	2	93	24	0.258065
concentration	1	104	23	0.221154
maturation	2	88	23	0.261364
serum	1	82	23	0.280488
spike	4	37	23	0.621622
success	3	61	23	0.377049
article	3	66	22	0.333333
mu g	4	56	22	0.392857
mucosal	1	71	22	0.309859
neutralizing antibody response	4	30	22	0.733333
nucleic acid	3	52	22	0.423077
transmission	4	40	22	0.55
chitosan nanoparticle	1	113	21	0.185841
nanomaterial	3	83	21	0.253012
nanomedicine	3	49	21	0.428571
opportunity	3	53	21	0.396226
composition	3	59	20	0.338983
cost	3	55	20	0.363636
life	3	53	20	0.377358
protective efficacy	4	61	20	0.327869
rbd	4	48	20	0.416667
recent advance	3	48	20	0.416667
balb c mouse	1	110	19	0.172727
chitosan	1	140	19	0.135714
melanoma	2	45	19	0.422222
mutation	4	33	19	0.575758
receptor binding domain	4	49	19	0.387755
rna	3	51	19	0.372549
tumor cell	2	60	19	0.316667
beta	1	59	18	0.305085
breadth	4	22	18	0.818182
copy	4	19	18	0.947368
high titer	4	25	18	0.72
month	4	53	18	0.339623
mortality	1	66	18	0.272727
tlr	2	49	18	0.367347
coronavirus disease	3	34	17	0.5
ctl	2	45	17	0.377778
malaria	4	27	17	0.62963
model antigen	2	61	17	0.278689
nonhuman primate	4	21	17	0.809524
tumor growth	2	77	17	0.220779
world	3	48	17	0.354167
immunized mouse	1	60	16	0.266667
lactide co glycolide	1	37	16	0.432432
mpla	2	28	16	0.571429
spike protein	4	37	16	0.432432
tumor antigen	2	54	16	0.296296
tumor microenvironment	2	48	16	0.333333
urgent need	4	38	16	0.421053
attention	3	78	15	0.192308
clinic	3	32	15	0.46875
decade	3	37	15	0.405405
highlight	3	38	15	0.394737
manufacturing	3	28	15	0.535714
monophosphoryl lipid	2	28	15	0.535714
particle size	1	87	15	0.172414
sapn	4	17	15	0.882353
th1	1	56	15	0.267857
age	4	20	14	0.7
apc	2	74	14	0.189189
intramuscular injection	1	34	14	0.411765
overview	3	70	14	0.2
person	3	36	14	0.388889
rabbit	4	27	14	0.518519
cancer cell	2	45	13	0.288889
drug delivery	3	48	13	0.270833
elisa	1	59	13	0.220339
knowledge	3	46	13	0.282609
lethal challenge	4	22	13	0.590909
low dose	4	23	13	0.565217
non human primate	4	17	13	0.764706
peptide antigen	2	29	13	0.448276
biomaterial	3	24	12	0.5
causative agent	4	21	12	0.571429
codelivery	2	15	12	0.8
degrees c	1	44	12	0.272727
emergence	4	30	12	0.4
h1n1	4	28	12	0.428571
infant	4	21	12	0.571429
intranasal immunization	4	31	12	0.387097
targeted delivery	3	25	12	0.48
therapeutic vaccine	2	51	12	0.235294
elicitation	4	15	11	0.733333
major challenge	2	25	11	0.44
messenger rna	3	22	11	0.5
plasmid dna	1	51	11	0.215686
rapid development	3	19	11	0.578947
self assemble	4	20	11	0.55
single dose	4	25	11	0.44
complete protection	4	19	10	0.526316
current vaccine	3	18	10	0.555556
ferret	4	12	10	0.833333
flow cytometry	2	26	10	0.384615
further development	1	25	10	0.4
future	3	51	10	0.196078
great promise	2	25	10	0.4
new vaccine	3	29	10	0.344828
past decade	3	16	10	0.625
rhesus macaque	4	17	10	0.588235
versatility	3	19	10	0.526316
accumulation	2	32	0	0
action	3	46	0	0
adaptive immunity	3	24	0	0
adsorption	1	39	0	0
advancement	3	34	0	0
adverse event	4	26	0	0
afm	1	10	0	0
alum adjuvant	4	15	0	0
anti pd	2	11	0	0
anti tumor immune response	2	19	0	0
antibody level	1	56	0	0
antigen cross presentation	2	22	0	0
antigen peptide	2	12	0	0
antigen uptake	2	47	0	0
antigenic peptide	2	13	0	0
antitumor efficacy	2	23	0	0
antitumor immune response	2	35	0	0
antitumor immunity	2	41	0	0
apcs	2	27	0	0
aquaculture	1	22	0	0
aspect	3	34	0	0
assay	1	110	0	0
assessment	1	33	0	0
atomic force microscopy	1	10	0	0
author	4	15	0	0
available vaccine	4	14	0	0
average diameter	1	13	0	0
average size	1	18	0	0
b cell epitope	4	15	0	0
bacterial infection	3	21	0	0
bacteriophage	3	12	0	0
barrier	3	53	0	0
bcg	1	11	0	0
biodegradability	3	19	0	0
biodegradable polymeric nanoparticle	1	12	0	0
biomedical application	3	13	0	0
blockade	2	16	0	0
bmdc	2	15	0	0
bone marrow	2	35	0	0
bovine serum albumin	1	20	0	0
brain	1	13	0	0
breast cancer	2	24	0	0
broad protection	4	11	0	0
broad range	4	11	0	0
bsa	1	22	0	0
calcium phosphate	2	19	0	0
cancer therapy	2	32	0	0
cancer treatment	3	28	0	0
cancer vaccination	2	29	0	0
candidate vaccine	4	34	0	0
cap	2	20	0	0
carbon nanotube	1	28	0	0
cationic lipid	3	15	0	0
cationic polymer	1	11	0	0
cd8	2	44	0	0
cd8 t cell	2	19	0	0
cd80	2	11	0	0
cd86	2	17	0	0
cell membrane	2	32	0	0
cell viability	1	22	0	0
chemical	3	14	0	0
chemotherapy	2	25	0	0
chicken	1	41	0	0
child	4	22	0	0
china	3	20	0	0
choice	3	17	0	0
clinical application	3	36	0	0
clinical translation	2	20	0	0
clinical use	3	10	0	0
cnp	1	18	0	0
co administration	1	12	0	0
co delivery	2	33	0	0
commercial vaccine	1	20	0	0
complement	1	11	0	0
confocal microscopy	1	17	0	0
conjunction	2	10	0	0
consideration	3	20	0	0
content	1	35	0	0
control group	1	54	0	0
coronavirus	3	38	0	0
costimulatory molecule	2	12	0	0
country	4	34	0	0
cpg odn	2	22	0	0
cpg oligodeoxynucleotide	2	18	0	0
cross presentation	2	26	0	0
cytokine level	1	16	0	0
cytokine response	1	17	0	0
cytokine secretion	2	24	0	0
cytoplasm	2	14	0	0
cytotoxic t cell	2	17	0	0
cytotoxic t lymphocyte	2	40	0	0
cytotoxicity	1	69	0	0
days post vaccination	1	12	0	0
dc maturation	2	17	0	0
dc vaccine	2	14	0	0
delivery carrier	1	41	0	0
detail	3	15	0	0
detection	1	39	0	0
determination	1	24	0	0
diagnosis	3	23	0	0
diarrhea	4	15	0	0
discovery	3	32	0	0
dls	1	18	0	0
dna vaccination	1	36	0	0
drug administration	3	13	0	0
drug delivery system	3	32	0	0
durability	4	11	0	0
duration	4	24	0	0
dynamic light scattering	1	36	0	0
e coli	4	26	0	0
ectodomain	4	13	0	0
effective method	1	18	0	0
effective protection	4	18	0	0
effective strategy	1	11	0	0
effector	2	18	0	0
efficacious vaccine	3	17	0	0
efficient delivery	2	25	0	0
electron microscopy	1	45	0	0
elispot	2	13	0	0
encapsulated antigen	1	10	0	0
encapsulation efficiency	1	52	0	0
endocytosis	2	17	0	0
engineering	3	39	0	0
env	4	12	0	0
envelope	4	16	0	0
escherichia coli	4	30	0	0
example	3	29	0	0
excipient	1	15	0	0
expansion	2	19	0	0
expert opinion	3	15	0	0
fabrication	3	16	0	0
fact	3	18	0	0
fda	3	21	0	0
ferritin	4	31	0	0
ferritin nanoparticle	4	26	0	0
fight	3	11	0	0
fish	1	52	0	0
flexibility	3	11	0	0
focus	3	38	0	0
fold increase	4	16	0	0
food	3	17	0	0
foot	1	24	0	0
foundation	1	17	0	0
fourier	1	22	0	0
ftir	1	17	0	0
further study	1	13	0	0
fusion	4	48	0	0
fusion protein	4	36	0	0
future perspective	3	14	0	0
gamma	2	28	0	0
gamma glutamic acid	2	16	0	0
gene	1	123	0	0
gene expression	1	19	0	0
glutamic acid	2	15	0	0
glycoprotein	4	57	0	0
good biocompatibility	1	11	0	0
green synthesis	1	10	0	0
growth	2	59	0	0
guinea pig	1	17	0	0
hai	4	11	0	0
hand	3	16	0	0
hbsag	1	23	0	0
health	3	26	0	0
healthy adult	4	13	0	0
heat	2	12	0	0
hemagglutination inhibition	4	18	0	0
hemagglutinin	4	36	0	0
hepatitis b surface antigen	1	17	0	0
high antibody titer	4	10	0	0
high dose	4	14	0	0
high encapsulation efficiency	1	10	0	0
high stability	1	19	0	0
higher level	1	48	0	0
higher titer	4	17	0	0
hour	1	12	0	0
hpv	2	25	0	0
human health	3	17	0	0
human immunodeficiency virus	4	10	0	0
human use	3	16	0	0
hydrogel	2	24	0	0
i e	1	13	0	0
i infection	1	22	0	0
icd	2	10	0	0
idea	3	16	0	0
identification	3	19	0	0
ifn	2	29	0	0
ifn gamma production	2	11	0	0
iga	1	67	0	0
igg1	1	55	0	0
igg2a	1	38	0	0
igm	1	31	0	0
immune checkpoint blockade	2	12	0	0
immune checkpoint inhibitor	2	14	0	0
immune related gene	1	11	0	0
immunized animal	1	10	0	0
immunogenic cell death	2	18	0	0
immunoglobulin	1	20	0	0
immunology	3	18	0	0
immunomodulator	2	16	0	0
immunosorbent assay	1	21	0	0
immunosuppression	2	17	0	0
inability	3	11	0	0
inactivated virus	3	11	0	0
individual	4	37	0	0
industry	1	42	0	0
infiltration	2	35	0	0
influenza virus infection	4	13	0	0
information	3	36	0	0
insight	3	50	0	0
instability	3	19	0	0
integration	3	17	0	0
integrity	1	33	0	0
interferon	2	18	0	0
interferon gamma	1	41	0	0
interleukin	1	33	0	0
internalization	2	38	0	0
intestine	1	26	0	0
intramuscular administration	1	14	0	0
intramuscular immunization	1	12	0	0
intranasal administration	1	31	0	0
intranasal delivery	1	20	0	0
intranasal route	4	11	0	0
intranasal vaccination	1	31	0	0
ionic gelation method	1	11	0	0
ionizable lipid	3	19	0	0
kda	1	12	0	0
kidney	1	22	0	0
kind	3	14	0	0
laboratory	3	13	0	0
lactic co glycolic acid	1	54	0	0
large number	1	14	0	0
last decade	3	13	0	0
ldh	1	13	0	0
lethal dose	1	17	0	0
licensed vaccine	4	16	0	0
light	2	28	0	0
limit	1	16	0	0
literature	3	15	0	0
liver	1	25	0	0
loading capacity	1	28	0	0
loss	1	58	0	0
low cytotoxicity	1	11	0	0
low toxicity	1	17	0	0
lymphocyte	1	39	0	0
lymphocyte proliferation	1	17	0	0
lyophilization	3	14	0	0
m cell	1	14	0	0
m2e	4	14	0	0
mab	4	12	0	0
macaque	4	12	0	0
major histocompatibility complex	2	14	0	0
majority	3	20	0	0
malignancy	2	15	0	0
management	3	18	0	0
mannose	1	27	0	0
mass vaccination	1	13	0	0
materials & method	1	15	0	0
matrix protein	4	14	0	0
mean diameter	1	17	0	0
medicine	3	46	0	0
memory	2	49	0	0
mesoporous silica nanoparticle	1	26	0	0
metastasis	2	34	0	0
mg l	1	15	0	0
mhc	2	19	0	0
mice model	2	19	0	0
micelle	2	17	0	0
microneedle	2	23	0	0
million	3	20	0	0
min	1	13	0	0
model antigen ovalbumin	2	26	0	0
moderna	3	15	0	0
molecular pattern	2	11	0	0
monoclonal antibody	4	30	0	0
morbidity	4	32	0	0
morphology	1	64	0	0
mouth disease	1	12	0	0
mouth disease virus	1	14	0	0
mpl	2	11	0	0
mrna delivery	3	18	0	0
mrna lnp	3	14	0	0
mrna lnp vaccine	3	11	0	0
msn	1	16	0	0
mtb	1	10	0	0
mtt assay	1	19	0	0
mu g ml	1	10	0	0
mu m	1	22	0	0
mucosa	1	33	0	0
mucosal adjuvant	1	26	0	0
mucosal administration	1	17	0	0
mucosal immune response	1	57	0	0
mucosal immunity	1	50	0	0
mucosal immunization	1	25	0	0
mucosal route	1	11	0	0
mucosal site	1	15	0	0
mucosal surface	1	29	0	0
mucosal vaccination	1	27	0	0
mucosal vaccine	1	44	0	0
multiple copy	4	12	0	0
mycobacterium tuberculosis	1	19	0	0
n trimethyl chitosan	1	12	0	0
nab	4	11	0	0
naked dna	1	10	0	0
nanoadjuvant	2	25	0	0
nanocarriers	1	18	0	0
nanocomplex	1	19	0	0
nanometer	3	13	0	0
nanoplatform	2	27	0	0
nanovesicle	3	10	0	0
nasal administration	1	19	0	0
nasal cavity	1	14	0	0
nasal delivery	1	14	0	0
nasal mucosa	1	16	0	0
nasal route	1	13	0	0
nasal vaccination	1	26	0	0
nasal vaccine	1	20	0	0
nasal wash	1	12	0	0
ndv	1	14	0	0
neoantigen	2	25	0	0
neutralization	4	29	0	0
neutralizing antibody titer	4	25	0	0
new generation	3	14	0	0
newcastle disease	1	12	0	0
newcastle disease virus	1	13	0	0
next generation	3	17	0	0
next generation vaccine	3	13	0	0
nir	2	10	0	0
node	2	18	0	0
none	4	10	0	0
novel vaccine	4	28	0	0
novel vaccine adjuvant	3	10	0	0
obstacle	3	26	0	0
odn	2	10	0	0
oil	1	36	0	0
omp	1	12	0	0
oral administration	1	39	0	0
oral delivery	1	25	0	0
oral immunization	1	23	0	0
oral route	1	20	0	0
oral vaccination	1	38	0	0
oral vaccine	1	31	0	0
oral vaccine delivery	1	15	0	0
outbreak	3	45	0	0
outcome	2	59	0	0
outer membrane protein	1	20	0	0
participant	4	14	0	0
pbs	1	44	0	0
pdna	1	26	0	0
pei	1	34	0	0
peptide vaccine	2	41	0	0
peripheral blood mononuclear cell	1	16	0	0
persistence	2	15	0	0
perspective	3	41	0	0
phagocytosis	1	14	0	0
pla	1	12	0	0
placebo	4	14	0	0
plasmid	1	59	0	0
plga nanoparticle	1	64	0	0
plga np	1	30	0	0
pneumonia	4	16	0	0
poly lactic co glycolic acid	1	12	0	0
polyethylene glycol	3	18	0	0
polyethyleneimine	1	11	0	0
polyethylenimine	1	20	0	0
porcine reproductive	1	11	0	0
positive charge	1	17	0	0
possibility	3	51	0	0
potential adjuvant	1	12	0	0
poultry	1	16	0	0
prevalence	3	15	0	0
principle	3	30	0	0
proinflammatory cytokine	2	15	0	0
proliferation	2	64	0	0
promising carrier	1	13	0	0
promising vaccine candidate	4	10	0	0
protective effect	1	36	0	0
pseudomonas aeruginosa	1	16	0	0
public health	3	24	0	0
purification	4	21	0	0
quantification	1	12	0	0
radiotherapy	2	12	0	0
rational design	3	25	0	0
reactogenicity	4	19	0	0
recent development	3	15	0	0
recent progress	3	11	0	0
recent year	3	43	0	0
recombinant	4	12	0	0
recombinant hepatitis b surface antigen	1	10	0	0
recruitment	2	20	0	0
regard	3	20	0	0
regulation	2	19	0	0
regulatory t cell	2	17	0	0
relationship	3	26	0	0
release profile	1	31	0	0
researcher	3	23	0	0
respiratory disease	4	18	0	0
respiratory syndrome virus	1	10	0	0
respiratory tract	4	21	0	0
rise	4	20	0	0
room temperature	1	20	0	0
rotavirus	4	13	0	0
rps	1	15	0	0
rsv infection	4	11	0	0
s protein	4	14	0	0
saline	1	19	0	0
sample	1	44	0	0
scaffold	4	40	0	0
scientist	3	15	0	0
sds page	1	12	0	0
search	3	14	0	0
self assembling	4	13	0	0
self assembly	3	21	0	0
sem	1	19	0	0
sensitivity	1	21	0	0
sera	4	43	0	0
serotype	4	22	0	0
serum sample	1	14	0	0
siga	1	13	0	0
significant difference	1	30	0	0
significant increase	1	30	0	0
significant protection	4	11	0	0
significant reduction	4	19	0	0
silica	1	13	0	0
silica nanoparticle	1	16	0	0
single immunization	4	13	0	0
single walled carbon nanotube	1	17	0	0
sirna	2	18	0	0
situ	2	18	0	0
size distribution	1	27	0	0
small molecule	3	10	0	0
solid tumor	2	12	0	0
soluble antigen	2	20	0	0
specific antibody response	4	23	0	0
specific cd8	2	32	0	0
specific igg	1	32	0	0
specific igg antibody	4	19	0	0
specific immunity	2	20	0	0
spectroscopy	1	37	0	0
spherical shape	1	19	0	0
spleen	1	39	0	0
splenocyte	2	37	0	0
spread	4	39	0	0
squalene	1	13	0	0
state	3	45	0	0
stimulator	2	20	0	0
stomach	1	11	0	0
stratum corneum	2	10	0	0
streptococcus	1	13	0	0
subcutaneous administration	2	18	0	0
subcutaneous immunization	2	15	0	0
subcutaneous injection	2	16	0	0
subtype	4	21	0	0
sup t cell response	2	10	0	0
suppression	2	29	0	0
suppressor cell	2	10	0	0
surface charge	1	50	0	0
surface chemistry	3	12	0	0
surface modification	1	19	0	0
surface property	3	18	0	0
survival rate	1	39	0	0
survival time	2	15	0	0
swcnt	1	13	0	0
swcnts	1	16	0	0
systemic immune response	1	33	0	0
systemic immunity	1	14	0	0
t cell activation	2	26	0	0
t cell epitope	4	26	0	0
t cell immune response	2	20	0	0
t cell immunity	2	25	0	0
t cell proliferation	2	25	0	0
t lymphocyte	2	20	0	0
target cell	2	16	0	0
tem	1	33	0	0
test	1	71	0	0
tetanus toxoid	1	13	0	0
th2	4	16	0	0
therapeutic application	3	17	0	0
therapeutic cancer vaccine	2	23	0	0
therapeutic effect	2	31	0	0
therapeutic efficacy	2	26	0	0
therapeutic vaccination	2	14	0	0
threat	4	61	0	0
tlr ligand	2	12	0	0
tmc	1	23	0	0
tmc nanoparticle	1	11	0	0
tme	2	14	0	0
tnf alpha	1	56	0	0
total	4	16	0	0
toxoplasma gondii	1	13	0	0
toxoplasmosis	1	17	0	0
traditional vaccine	3	21	0	0
transfection efficiency	1	22	0	0
translation	3	21	0	0
transmission electron microscopy	1	35	0	0
transport	1	29	0	0
treatment group	1	13	0	0
treg	2	11	0	0
tuberculosis	1	34	0	0
tumor bearing mouse	2	20	0	0
tumor immunity	2	24	0	0
tumor immunotherapy	2	22	0	0
tumor recurrence	2	14	0	0
tumor site	2	14	0	0
tumor vaccine	2	28	0	0
understanding	3	54	0	0
unique property	3	12	0	0
universal influenza vaccine	4	14	0	0
upper respiratory tract	4	11	0	0
upregulation	2	20	0	0
utilization	3	20	0	0
vaccinated animal	4	15	0	0
vaccinated group	1	17	0	0
vaccinated mouse	4	25	0	0
vaccine component	2	14	0	0
vaccine production	3	19	0	0
vaccine research	3	14	0	0
vaccine technology	3	29	0	0
vaccines	3	17	0	0
vaccinology	3	28	0	0
versatile platform	3	10	0	0
viral disease	1	20	0	0
viral load	4	23	0	0
viral particle	3	10	0	0
viral protein	4	16	0	0
viral vector	3	21	0	0
virus infection	1	22	0	0
virus particle	3	14	0	0
vitro study	1	12	0	0
vivo experiment	1	14	0	0
w w	1	12	0	0
water	1	32	0	0
weak immunogenicity	2	10	0	0
week interval	2	12	0	0
weight loss	4	20	0	0
western blot	1	10	0	0
wide variety	3	14	0	0
xrd	1	13	0	0
zeta potential	1	85	0	0
