# Supplementary material for: A bibliometric insight into nanomaterials in vaccine: trends, collaborations, and future avenues
Source: Front Immunol. 2024 Aug 12;15:1420216. doi: 10.3389/fimmu.2024.1420216 (PMC11345159; doi:10.3389/fimmu.2024.1420216)
Supplement: Supplementary file 2 [file DataSheet2.zip › Supplementary material2/Term contributions4(Chinese Academy of Sciences).xlsx]

## Sheet: Sheet1
Term contributions of the Chinese Academy of Sciences in nanovaccine research.
label	cluster	total occurrences	partial occurrences	proportion
dendritic cell	2	316	22	0.0696203
dcs	2	148	15	0.101351
cancer immunotherapy	2	106	12	0.113208
review	3	276	12	0.0434783
tumor	2	185	12	0.0648649
activation	2	196	10	0.0510204
t cell	2	247	10	0.0404858
cancer vaccine	2	131	9	0.0687023
nanomaterial	3	83	9	0.108434
tumor growth	2	77	9	0.116883
cancer	2	201	8	0.039801
immunotherapy	2	140	8	0.0571429
nanotechnology	3	152	8	0.0526316
antigen presentation	2	69	7	0.101449
field	3	133	7	0.0526316
ova	2	129	7	0.0542636
toll	2	96	7	0.0729167
clinical application	3	36	6	0.166667
lymph node	2	126	6	0.047619
sars cov	4	191	6	0.0314136
therapeutic vaccine	2	51	6	0.117647
apc	2	74	5	0.0675676
cytokine secretion	2	24	5	0.208333
cytotoxic t lymphocyte	2	40	5	0.125
group	1	252	5	0.0198413
maturation	2	88	5	0.0568182
nanoparticle vaccine	4	183	5	0.0273224
agonist	2	80	4	0.05
antigen cross presentation	2	22	4	0.181818
antigen peptide	2	12	4	0.333333
covid	3	178	4	0.0224719
cpg	2	81	4	0.0493827
ctl	2	45	4	0.0888889
cytoplasm	2	14	4	0.285714
drug	3	118	4	0.0338983
foot	1	24	4	0.166667
low toxicity	1	17	4	0.235294
major histocompatibility complex	2	14	4	0.285714
mouth disease	1	12	4	0.333333
mrna vaccine	3	79	4	0.0506329
neoantigen	2	25	4	0.16
ovalbumin	2	116	4	0.0344828
pei	1	34	4	0.117647
proliferation	2	64	4	0.0625
recent year	3	43	4	0.0930233
t cell activation	2	26	4	0.153846
tlr	2	49	4	0.0816327
tumor immunotherapy	2	22	4	0.181818
tumor microenvironment	2	48	4	0.0833333
adaptive immunity	3	24	3	0.125
attention	3	78	3	0.0384615
beta	1	59	3	0.0508475
bmdc	2	15	3	0.2
bone marrow	2	35	3	0.0857143
cancer therapy	2	32	3	0.09375
cell membrane	2	32	3	0.09375
elicit	4	48	3	0.0625
growth	2	59	3	0.0508475
ifn gamma	1	147	3	0.0204082
immune checkpoint blockade	2	12	3	0.25
integration	3	17	3	0.176471
metastasis	2	34	3	0.0882353
model antigen	2	61	3	0.0491803
mouth disease virus	1	14	3	0.214286
mrna	3	123	3	0.0243902
mucosal immunity	1	50	3	0.06
node	2	18	3	0.166667
novel vaccine adjuvant	3	10	3	0.3
pandemic	3	115	3	0.026087
patient	2	103	3	0.0291262
plga	1	123	3	0.0243902
researcher	3	23	3	0.130435
spread	4	39	3	0.0769231
stimulator	2	20	3	0.15
success	3	61	3	0.0491803
survival time	2	15	3	0.2
therapeutic cancer vaccine	2	23	3	0.130435
tnf alpha	1	56	3	0.0535714
tumor antigen	2	54	3	0.0555556
tumor cell	2	60	3	0.05
unique property	3	12	3	0.25
vaccine development	3	170	3	0.0176471
vitro study	1	12	3	0.25
advance	3	69	2	0.0289855
antitumor efficacy	2	23	2	0.0869565
antitumor immune response	2	35	2	0.0571429
antitumor immunity	2	41	2	0.0487805
apcs	2	27	2	0.0740741
bacterial infection	3	21	2	0.0952381
biodegradability	3	19	2	0.105263
cd8	2	44	2	0.0454545
chitosan	1	140	2	0.0142857
chitosan nanoparticle	1	113	2	0.0176991
clinical translation	2	20	2	0.1
concentration	1	104	2	0.0192308
costimulatory molecule	2	12	2	0.166667
cpg odn	2	22	2	0.0909091
cross presentation	2	26	2	0.0769231
detail	3	15	2	0.133333
detection	1	39	2	0.0512821
dna vaccine	1	165	2	0.0121212
drug delivery	3	48	2	0.0416667
duration	4	24	2	0.0833333
ectodomain	4	13	2	0.153846
effective method	1	18	2	0.111111
efficient delivery	2	25	2	0.08
elisa	1	59	2	0.0338983
encapsulation efficiency	1	52	2	0.0384615
ferritin nanoparticle	4	26	2	0.0769231
fish	1	52	2	0.0384615
foundation	1	17	2	0.117647
gene	1	123	2	0.0162602
good biocompatibility	1	11	2	0.181818
great promise	2	25	2	0.08
hepatitis b surface antigen	1	17	2	0.117647
human health	3	17	2	0.117647
immune checkpoint inhibitor	2	14	2	0.142857
immunosorbent assay	1	21	2	0.0952381
immunosuppression	2	17	2	0.117647
influenza virus	4	72	2	0.0277778
intranasal administration	1	31	2	0.0645161
kind	3	14	2	0.142857
light	2	28	2	0.0714286
lnp	3	87	2	0.0229885
lymphocyte	1	39	2	0.0512821
major challenge	2	25	2	0.08
mesoporous silica nanoparticle	1	26	2	0.0769231
mhc	2	19	2	0.105263
molecular pattern	2	11	2	0.181818
morphology	1	64	2	0.03125
msn	1	16	2	0.125
nanoadjuvant	2	25	2	0.08
nanomedicine	3	49	2	0.0408163
ndv	1	14	2	0.142857
nucleic acid	3	52	2	0.0384615
obstacle	3	26	2	0.0769231
oil	1	36	2	0.0555556
opportunity	3	53	2	0.0377358
oral administration	1	39	2	0.0512821
overview	3	70	2	0.0285714
particle size	1	87	2	0.0229885
person	3	36	2	0.0555556
polyethylene glycol	3	18	2	0.111111
positive charge	1	17	2	0.117647
potential adjuvant	1	12	2	0.166667
principle	3	30	2	0.0666667
quantification	1	12	2	0.166667
rational design	3	25	2	0.08
rbd	4	48	2	0.0416667
receptor binding domain	4	49	2	0.0408163
regard	3	20	2	0.1
regulatory t cell	2	17	2	0.117647
risk	4	51	2	0.0392157
serum	1	82	2	0.0243902
solid tumor	2	12	2	0.166667
soluble antigen	2	20	2	0.1
specific cd8	2	32	2	0.0625
specific immunity	2	20	2	0.1
subcutaneous immunization	2	15	2	0.133333
surface charge	1	50	2	0.04
surface chemistry	3	12	2	0.166667
surface modification	1	19	2	0.105263
survival	2	93	2	0.0215054
t cell immune response	2	20	2	0.1
t cell proliferation	2	25	2	0.08
therapeutic	3	57	2	0.0350877
therapeutic application	3	17	2	0.117647
tlr ligand	2	12	2	0.166667
tme	2	14	2	0.142857
transmission electron microscopy	1	35	2	0.0571429
tumor site	2	14	2	0.142857
vaccine candidate	4	176	2	0.0113636
vaccines	3	17	2	0.117647
versatile platform	3	10	2	0.2
zeta potential	1	85	2	0.0235294
accumulation	2	32	1	0.03125
action	3	46	1	0.0217391
advancement	3	34	1	0.0294118
anti pd	2	11	1	0.0909091
antibody level	1	56	1	0.0178571
antigen uptake	2	47	1	0.0212766
aquaculture	1	22	1	0.0454545
article	3	66	1	0.0151515
author	4	15	1	0.0666667
balb c mouse	1	110	1	0.00909091
biodegradable polymeric nanoparticle	1	12	1	0.0833333
biomedical application	3	13	1	0.0769231
bovine serum albumin	1	20	1	0.05
breadth	4	22	1	0.0454545
breast cancer	2	24	1	0.0416667
broad protection	4	11	1	0.0909091
broad range	4	11	1	0.0909091
bsa	1	22	1	0.0454545
cancer cell	2	45	1	0.0222222
cap	2	20	1	0.05
carbon nanotube	1	28	1	0.0357143
cationic lipid	3	15	1	0.0666667
causative agent	4	21	1	0.047619
cause	4	62	1	0.016129
cd80	2	11	1	0.0909091
cd86	2	17	1	0.0588235
cell viability	1	22	1	0.0454545
chemical	3	14	1	0.0714286
chemotherapy	2	25	1	0.04
chicken	1	41	1	0.0243902
clinical trial	3	91	1	0.010989
commercial vaccine	1	20	1	0.05
complement	1	11	1	0.0909091
content	1	35	1	0.0285714
coronavirus	3	38	1	0.0263158
coronavirus disease	3	34	1	0.0294118
cost	3	55	1	0.0181818
cpg oligodeoxynucleotide	2	18	1	0.0555556
cytokine response	1	17	1	0.0588235
day	1	147	1	0.00680272
dc vaccine	2	14	1	0.0714286
decade	3	37	1	0.027027
degrees c	1	44	1	0.0227273
delivery carrier	1	41	1	0.0243902
dna vaccination	1	36	1	0.0277778
drug delivery system	3	32	1	0.03125
durability	4	11	1	0.0909091
e coli	4	26	1	0.0384615
effective protection	4	18	1	0.0555556
effector	2	18	1	0.0555556
emergence	4	30	1	0.0333333
endocytosis	2	17	1	0.0588235
env	4	12	1	0.0833333
fact	3	18	1	0.0555556
ferritin	4	31	1	0.0322581
food	3	17	1	0.0588235
fourier	1	22	1	0.0454545
frequency	2	41	1	0.0243902
fusion	4	48	1	0.0208333
fusion protein	4	36	1	0.0277778
future	3	51	1	0.0196078
future perspective	3	14	1	0.0714286
guinea pig	1	17	1	0.0588235
h1n1	4	28	1	0.0357143
hai	4	11	1	0.0909091
hbsag	1	23	1	0.0434783
hemagglutinin	4	36	1	0.0277778
high stability	1	19	1	0.0526316
higher level	1	48	1	0.0208333
highlight	3	38	1	0.0263158
human use	3	16	1	0.0625
hydrogel	2	24	1	0.0416667
idea	3	16	1	0.0625
ifn	2	29	1	0.0344828
iga	1	67	1	0.0149254
igg	1	112	1	0.00892857
igm	1	31	1	0.0322581
immune related gene	1	11	1	0.0909091
immunized mouse	1	60	1	0.0166667
immunogenic cell death	2	18	1	0.0555556
infiltration	2	35	1	0.0285714
influenza	4	81	1	0.0123457
information	3	36	1	0.0277778
insight	3	50	1	0.02
intramuscular immunization	1	12	1	0.0833333
intramuscular injection	1	34	1	0.0294118
intranasal immunization	4	31	1	0.0322581
knowledge	3	46	1	0.0217391
lactic co glycolic acid	1	54	1	0.0185185
large number	1	14	1	0.0714286
lethal challenge	4	22	1	0.0454545
limit	1	16	1	0.0625
lipid nanoparticle	3	128	1	0.0078125
liver	1	25	1	0.04
loading capacity	1	28	1	0.0357143
loss	1	58	1	0.0172414
low cytotoxicity	1	11	1	0.0909091
lung	4	80	1	0.0125
m2e	4	14	1	0.0714286
majority	3	20	1	0.05
malignancy	2	15	1	0.0666667
mannose	1	27	1	0.037037
mass vaccination	1	13	1	0.0769231
matrix protein	4	14	1	0.0714286
medicine	3	46	1	0.0217391
melanoma	2	45	1	0.0222222
messenger rna	3	22	1	0.0454545
mice model	2	19	1	0.0526316
micelle	2	17	1	0.0588235
model antigen ovalbumin	2	26	1	0.0384615
month	4	53	1	0.0188679
mrna delivery	3	18	1	0.0555556
mrna lnp vaccine	3	11	1	0.0909091
mu g ml	1	10	1	0.1
mu m	1	22	1	0.0454545
mucosal adjuvant	1	26	1	0.0384615
mucosal immune response	1	57	1	0.0175439
mutation	4	33	1	0.030303
naked dna	1	10	1	0.1
nasal cavity	1	14	1	0.0714286
nasal mucosa	1	16	1	0.0625
neutralizing antibody	4	116	1	0.00862069
new generation	3	14	1	0.0714286
newcastle disease virus	1	13	1	0.0769231
next generation	3	17	1	0.0588235
odn	2	10	1	0.1
oral immunization	1	23	1	0.0434783
oral vaccination	1	38	1	0.0263158
oral vaccine	1	31	1	0.0322581
outbreak	3	45	1	0.0222222
outcome	2	59	1	0.0169492
pbs	1	44	1	0.0227273
peptide antigen	2	29	1	0.0344828
perspective	3	41	1	0.0243902
polyethyleneimine	1	11	1	0.0909091
polyethylenimine	1	20	1	0.05
possibility	3	51	1	0.0196078
progress	3	52	1	0.0192308
promising carrier	1	13	1	0.0769231
protective immunity	1	108	1	0.00925926
public health	3	24	1	0.0416667
purification	4	21	1	0.047619
recent development	3	15	1	0.0666667
recent progress	3	11	1	0.0909091
relationship	3	26	1	0.0384615
release profile	1	31	1	0.0322581
respiratory tract	4	21	1	0.047619
rna	3	51	1	0.0196078
search	3	14	1	0.0714286
self assemble	4	20	1	0.05
self assembling	4	13	1	0.0769231
significant difference	1	30	1	0.0333333
silica	1	13	1	0.0769231
silica nanoparticle	1	16	1	0.0625
single walled carbon nanotube	1	17	1	0.0588235
situ	2	18	1	0.0555556
size distribution	1	27	1	0.037037
small molecule	3	10	1	0.1
specific antibody response	4	23	1	0.0434783
specific igg antibody	4	19	1	0.0526316
spectroscopy	1	37	1	0.027027
spike	4	37	1	0.027027
splenocyte	2	37	1	0.027027
squalene	1	13	1	0.0769231
strain	4	137	1	0.00729927
subcutaneous administration	2	18	1	0.0555556
subcutaneous injection	2	16	1	0.0625
swcnt	1	13	1	0.0769231
swcnts	1	16	1	0.0625
t cell immunity	2	25	1	0.04
t lymphocyte	2	20	1	0.05
target cell	2	16	1	0.0625
th1	1	56	1	0.0178571
therapeutic effect	2	31	1	0.0322581
therapeutic efficacy	2	26	1	0.0384615
therapeutic vaccination	2	14	1	0.0714286
therapy	2	142	1	0.00704225
titer	4	221	1	0.00452489
traditional vaccine	3	21	1	0.047619
translation	3	21	1	0.047619
transport	1	29	1	0.0344828
tumor bearing mouse	2	20	1	0.05
tumor recurrence	2	14	1	0.0714286
universal influenza vaccine	4	14	1	0.0714286
variant	4	69	1	0.0144928
viral protein	4	16	1	0.0625
vivo experiment	1	14	1	0.0714286
water	1	32	1	0.03125
weak immunogenicity	2	10	1	0.1
week	1	95	1	0.0105263
western blot	1	10	1	0.1
adsorption	1	39	0	0
adverse event	4	26	0	0
afm	1	10	0	0
age	4	20	0	0
alum adjuvant	4	15	0	0
anti tumor immune response	2	19	0	0
antigenic peptide	2	13	0	0
aspect	3	34	0	0
assay	1	110	0	0
assessment	1	33	0	0
atomic force microscopy	1	10	0	0
available vaccine	4	14	0	0
average diameter	1	13	0	0
average size	1	18	0	0
b cell epitope	4	15	0	0
bacteriophage	3	12	0	0
barrier	3	53	0	0
bcg	1	11	0	0
biomaterial	3	24	0	0
blockade	2	16	0	0
brain	1	13	0	0
calcium phosphate	2	19	0	0
cancer treatment	3	28	0	0
cancer vaccination	2	29	0	0
candidate vaccine	4	34	0	0
cationic polymer	1	11	0	0
cd8 t cell	2	19	0	0
child	4	22	0	0
china	3	20	0	0
choice	3	17	0	0
clinic	3	32	0	0
clinical use	3	10	0	0
cnp	1	18	0	0
co administration	1	12	0	0
co delivery	2	33	0	0
codelivery	2	15	0	0
complete protection	4	19	0	0
composition	3	59	0	0
concern	4	71	0	0
confocal microscopy	1	17	0	0
conjunction	2	10	0	0
consideration	3	20	0	0
control group	1	54	0	0
copy	4	19	0	0
country	4	34	0	0
current vaccine	3	18	0	0
cytokine level	1	16	0	0
cytotoxic t cell	2	17	0	0
cytotoxicity	1	69	0	0
days post vaccination	1	12	0	0
dc maturation	2	17	0	0
determination	1	24	0	0
diagnosis	3	23	0	0
diarrhea	4	15	0	0
discovery	3	32	0	0
dls	1	18	0	0
domain	4	65	0	0
drug administration	3	13	0	0
dynamic light scattering	1	36	0	0
effective strategy	1	11	0	0
efficacious vaccine	3	17	0	0
effort	3	64	0	0
electron microscopy	1	45	0	0
elicitation	4	15	0	0
elispot	2	13	0	0
encapsulated antigen	1	10	0	0
engineering	3	39	0	0
envelope	4	16	0	0
escherichia coli	4	30	0	0
example	3	29	0	0
excipient	1	15	0	0
expansion	2	19	0	0
expert opinion	3	15	0	0
fabrication	3	16	0	0
fda	3	21	0	0
ferret	4	12	0	0
fight	3	11	0	0
flexibility	3	11	0	0
flow cytometry	2	26	0	0
focus	3	38	0	0
fold increase	4	16	0	0
ftir	1	17	0	0
further development	1	25	0	0
further study	1	13	0	0
gamma	2	28	0	0
gamma glutamic acid	2	16	0	0
gene expression	1	19	0	0
glutamic acid	2	15	0	0
glycoprotein	4	57	0	0
green synthesis	1	10	0	0
hand	3	16	0	0
health	3	26	0	0
healthy adult	4	13	0	0
heat	2	12	0	0
hemagglutination inhibition	4	18	0	0
high antibody titer	4	10	0	0
high dose	4	14	0	0
high encapsulation efficiency	1	10	0	0
high titer	4	25	0	0
higher titer	4	17	0	0
hour	1	12	0	0
hpv	2	25	0	0
human immunodeficiency virus	4	10	0	0
i e	1	13	0	0
i infection	1	22	0	0
icd	2	10	0	0
identification	3	19	0	0
ifn gamma production	2	11	0	0
igg1	1	55	0	0
igg2a	1	38	0	0
immunized animal	1	10	0	0
immunoglobulin	1	20	0	0
immunology	3	18	0	0
immunomodulator	2	16	0	0
inability	3	11	0	0
inactivated virus	3	11	0	0
individual	4	37	0	0
industry	1	42	0	0
infant	4	21	0	0
influenza vaccine	4	70	0	0
influenza virus infection	4	13	0	0
instability	3	19	0	0
integrity	1	33	0	0
interferon	2	18	0	0
interferon gamma	1	41	0	0
interleukin	1	33	0	0
internalization	2	38	0	0
intestine	1	26	0	0
intramuscular administration	1	14	0	0
intranasal delivery	1	20	0	0
intranasal route	4	11	0	0
intranasal vaccination	1	31	0	0
ionic gelation method	1	11	0	0
ionizable lipid	3	19	0	0
kda	1	12	0	0
kidney	1	22	0	0
laboratory	3	13	0	0
lactide co glycolide	1	37	0	0
last decade	3	13	0	0
ldh	1	13	0	0
lethal dose	1	17	0	0
licensed vaccine	4	16	0	0
life	3	53	0	0
lipid	3	55	0	0
literature	3	15	0	0
low dose	4	23	0	0
lymphocyte proliferation	1	17	0	0
lyophilization	3	14	0	0
m cell	1	14	0	0
mab	4	12	0	0
macaque	4	12	0	0
malaria	4	27	0	0
management	3	18	0	0
manufacturing	3	28	0	0
materials & method	1	15	0	0
mean diameter	1	17	0	0
memory	2	49	0	0
mg l	1	15	0	0
microneedle	2	23	0	0
million	3	20	0	0
min	1	13	0	0
moderna	3	15	0	0
monoclonal antibody	4	30	0	0
monophosphoryl lipid	2	28	0	0
morbidity	4	32	0	0
mortality	1	66	0	0
mpl	2	11	0	0
mpla	2	28	0	0
mrna lnp	3	14	0	0
mtb	1	10	0	0
mtt assay	1	19	0	0
mu g	4	56	0	0
mucosa	1	33	0	0
mucosal	1	71	0	0
mucosal administration	1	17	0	0
mucosal immunization	1	25	0	0
mucosal route	1	11	0	0
mucosal site	1	15	0	0
mucosal surface	1	29	0	0
mucosal vaccination	1	27	0	0
mucosal vaccine	1	44	0	0
multiple copy	4	12	0	0
mycobacterium tuberculosis	1	19	0	0
n trimethyl chitosan	1	12	0	0
nab	4	11	0	0
nanocarriers	1	18	0	0
nanocomplex	1	19	0	0
nanometer	3	13	0	0
nanoplatform	2	27	0	0
nanovesicle	3	10	0	0
nasal administration	1	19	0	0
nasal delivery	1	14	0	0
nasal route	1	13	0	0
nasal vaccination	1	26	0	0
nasal vaccine	1	20	0	0
nasal wash	1	12	0	0
neutralization	4	29	0	0
neutralizing antibody response	4	30	0	0
neutralizing antibody titer	4	25	0	0
new vaccine	3	29	0	0
newcastle disease	1	12	0	0
next generation vaccine	3	13	0	0
nir	2	10	0	0
non human primate	4	17	0	0
none	4	10	0	0
nonhuman primate	4	21	0	0
novel vaccine	4	28	0	0
omp	1	12	0	0
oral delivery	1	25	0	0
oral route	1	20	0	0
oral vaccine delivery	1	15	0	0
outer membrane protein	1	20	0	0
participant	4	14	0	0
past decade	3	16	0	0
pdna	1	26	0	0
peptide vaccine	2	41	0	0
peripheral blood mononuclear cell	1	16	0	0
persistence	2	15	0	0
phagocytosis	1	14	0	0
phase	4	54	0	0
pig	1	38	0	0
pla	1	12	0	0
placebo	4	14	0	0
plasmid	1	59	0	0
plasmid dna	1	51	0	0
plga nanoparticle	1	64	0	0
plga np	1	30	0	0
pneumonia	4	16	0	0
poly lactic co glycolic acid	1	12	0	0
porcine reproductive	1	11	0	0
poultry	1	16	0	0
prevalence	3	15	0	0
proinflammatory cytokine	2	15	0	0
promising vaccine candidate	4	10	0	0
protective effect	1	36	0	0
protective efficacy	4	61	0	0
protein nanoparticle	4	45	0	0
protein nanoparticle vaccine	4	27	0	0
pseudomonas aeruginosa	1	16	0	0
rabbit	4	27	0	0
radiotherapy	2	12	0	0
rapid development	3	19	0	0
reactogenicity	4	19	0	0
recent advance	3	48	0	0
recombinant	4	12	0	0
recombinant hepatitis b surface antigen	1	10	0	0
recruitment	2	20	0	0
regulation	2	19	0	0
respiratory disease	4	18	0	0
respiratory syncytial virus	4	42	0	0
respiratory syndrome virus	1	10	0	0
rhesus macaque	4	17	0	0
rise	4	20	0	0
room temperature	1	20	0	0
rotavirus	4	13	0	0
rps	1	15	0	0
rsv	4	35	0	0
rsv infection	4	11	0	0
s protein	4	14	0	0
saline	1	19	0	0
sample	1	44	0	0
sapn	4	17	0	0
scaffold	4	40	0	0
scientist	3	15	0	0
sds page	1	12	0	0
self assembly	3	21	0	0
sem	1	19	0	0
sensitivity	1	21	0	0
sera	4	43	0	0
serotype	4	22	0	0
serum sample	1	14	0	0
severe acute respiratory syndrome coronavirus	4	55	0	0
siga	1	13	0	0
significant increase	1	30	0	0
significant protection	4	11	0	0
significant reduction	4	19	0	0
single dose	4	25	0	0
single immunization	4	13	0	0
sirna	2	18	0	0
specific igg	1	32	0	0
spherical shape	1	19	0	0
spike protein	4	37	0	0
spleen	1	39	0	0
state	3	45	0	0
stomach	1	11	0	0
stratum corneum	2	10	0	0
streptococcus	1	13	0	0
subtype	4	21	0	0
sup t cell response	2	10	0	0
suppression	2	29	0	0
suppressor cell	2	10	0	0
surface property	3	18	0	0
survival rate	1	39	0	0
systemic immune response	1	33	0	0
systemic immunity	1	14	0	0
t cell epitope	4	26	0	0
targeted delivery	3	25	0	0
tem	1	33	0	0
test	1	71	0	0
tetanus toxoid	1	13	0	0
th2	4	16	0	0
threat	4	61	0	0
tmc	1	23	0	0
tmc nanoparticle	1	11	0	0
total	4	16	0	0
toxoplasma gondii	1	13	0	0
toxoplasmosis	1	17	0	0
transfection efficiency	1	22	0	0
transmission	4	40	0	0
treatment group	1	13	0	0
treg	2	11	0	0
trial	4	50	0	0
tuberculosis	1	34	0	0
tumor immunity	2	24	0	0
tumor vaccine	2	28	0	0
understanding	3	54	0	0
upper respiratory tract	4	11	0	0
upregulation	2	20	0	0
urgent need	4	38	0	0
utilization	3	20	0	0
vaccinated animal	4	15	0	0
vaccinated group	1	17	0	0
vaccinated mouse	4	25	0	0
vaccine component	2	14	0	0
vaccine production	3	19	0	0
vaccine research	3	14	0	0
vaccine technology	3	29	0	0
vaccinology	3	28	0	0
versatility	3	19	0	0
viral disease	1	20	0	0
viral load	4	23	0	0
viral particle	3	10	0	0
viral vector	3	21	0	0
virus infection	1	22	0	0
virus particle	3	14	0	0
w w	1	12	0	0
week interval	2	12	0	0
weight loss	4	20	0	0
wide variety	3	14	0	0
world	3	48	0	0
xrd	1	13	0	0
year	4	93	0	0
