# Supplementary material for: A bibliometric insight into nanomaterials in vaccine: trends, collaborations, and future avenues
Source: Front Immunol. 2024 Aug 12;15:1420216. doi: 10.3389/fimmu.2024.1420216 (PMC11345159; doi:10.3389/fimmu.2024.1420216)
Supplement: Supplementary file 2 [file DataSheet2.zip › Supplementary material2/Term contributions5(the University of California, San Diego).xlsx]

## Sheet: Sheet1
Term contributions of the University of California, San Diego in nanovaccine research.
label	cluster	total occurrences	partial occurrences	proportion
covid	3	178	10	0.0561798
cancer	2	201	8	0.039801
nanotechnology	3	152	7	0.0460526
sars cov	4	191	6	0.0314136
tumor	2	185	6	0.0324324
vaccine candidate	4	176	6	0.0340909
activation	2	196	5	0.0255102
lymph node	2	126	5	0.0396825
pandemic	3	115	5	0.0434783
patient	2	103	5	0.0485437
cancer vaccine	2	131	4	0.0305344
cell membrane	2	32	4	0.125
clinic	3	32	4	0.125
nasal vaccine	1	20	4	0.2
pneumonia	4	16	4	0.25
protective immunity	1	108	4	0.037037
t cell	2	247	4	0.0161943
tumor growth	2	77	4	0.0519481
bacterial infection	3	21	3	0.142857
concern	4	71	3	0.0422535
current vaccine	3	18	3	0.166667
dendritic cell	2	316	3	0.00949367
drug	3	118	3	0.0254237
effort	3	64	3	0.046875
group	1	252	3	0.0119048
highlight	3	38	3	0.0789474
nucleic acid	3	52	3	0.0576923
protein nanoparticle	4	45	3	0.0666667
review	3	276	3	0.0108696
severe acute respiratory syndrome coronavirus	4	55	3	0.0545455
threat	4	61	3	0.0491803
tumor cell	2	60	3	0.05
vaccine development	3	170	3	0.0176471
advance	3	69	2	0.0289855
article	3	66	2	0.030303
attention	3	78	2	0.025641
balb c mouse	1	110	2	0.0181818
biomedical application	3	13	2	0.153846
blockade	2	16	2	0.125
cancer cell	2	45	2	0.0444444
cancer immunotherapy	2	106	2	0.0188679
clinical trial	3	91	2	0.021978
coronavirus disease	3	34	2	0.0588235
cpg	2	81	2	0.0246914
day	1	147	2	0.0136054
dcs	2	148	2	0.0135135
decade	3	37	2	0.0540541
detection	1	39	2	0.0512821
drug delivery	3	48	2	0.0416667
effective protection	4	18	2	0.111111
field	3	133	2	0.0150376
heat	2	12	2	0.166667
high antibody titer	4	10	2	0.2
igg	1	112	2	0.0178571
immunosuppression	2	17	2	0.117647
individual	4	37	2	0.0540541
integration	3	17	2	0.117647
knowledge	3	46	2	0.0434783
lipid	3	55	2	0.0363636
loss	1	58	2	0.0344828
lung	4	80	2	0.025
melanoma	2	45	2	0.0444444
moderna	3	15	2	0.133333
mrna	3	123	2	0.0162602
mrna vaccine	3	79	2	0.0253165
nanomedicine	3	49	2	0.0408163
nasal cavity	1	14	2	0.142857
nasal mucosa	1	16	2	0.125
neutralizing antibody	4	116	2	0.0172414
non human primate	4	17	2	0.117647
opportunity	3	53	2	0.0377358
perspective	3	41	2	0.0487805
pseudomonas aeruginosa	1	16	2	0.125
rapid development	3	19	2	0.105263
researcher	3	23	2	0.0869565
respiratory tract	4	21	2	0.0952381
risk	4	51	2	0.0392157
rna	3	51	2	0.0392157
rsv	4	35	2	0.0571429
specific immunity	2	20	2	0.1
survival	2	93	2	0.0215054
therapeutic	3	57	2	0.0350877
toll	2	96	2	0.0208333
tumor microenvironment	2	48	2	0.0416667
unique property	3	12	2	0.166667
upper respiratory tract	4	11	2	0.181818
week	1	95	2	0.0210526
year	4	93	2	0.0215054
adaptive immunity	3	24	1	0.0416667
advancement	3	34	1	0.0294118
agonist	2	80	1	0.0125
antibody level	1	56	1	0.0178571
antigen cross presentation	2	22	1	0.0454545
antigen presentation	2	69	1	0.0144928
antitumor efficacy	2	23	1	0.0434783
antitumor immunity	2	41	1	0.0243902
apc	2	74	1	0.0135135
author	4	15	1	0.0666667
b cell epitope	4	15	1	0.0666667
bacteriophage	3	12	1	0.0833333
biodegradability	3	19	1	0.0526316
breast cancer	2	24	1	0.0416667
cancer therapy	2	32	1	0.03125
cancer treatment	3	28	1	0.0357143
candidate vaccine	4	34	1	0.0294118
causative agent	4	21	1	0.047619
cause	4	62	1	0.016129
chemical	3	14	1	0.0714286
chemotherapy	2	25	1	0.04
child	4	22	1	0.0454545
chitosan nanoparticle	1	113	1	0.00884956
clinical application	3	36	1	0.0277778
cnp	1	18	1	0.0555556
codelivery	2	15	1	0.0666667
complement	1	11	1	0.0909091
content	1	35	1	0.0285714
copy	4	19	1	0.0526316
coronavirus	3	38	1	0.0263158
country	4	34	1	0.0294118
cytokine secretion	2	24	1	0.0416667
cytoplasm	2	14	1	0.0714286
degrees c	1	44	1	0.0227273
delivery carrier	1	41	1	0.0243902
dna vaccine	1	165	1	0.00606061
drug delivery system	3	32	1	0.03125
durability	4	11	1	0.0909091
ectodomain	4	13	1	0.0769231
effector	2	18	1	0.0555556
efficacious vaccine	3	17	1	0.0588235
elicit	4	48	1	0.0208333
elisa	1	59	1	0.0169492
emergence	4	30	1	0.0333333
expert opinion	3	15	1	0.0666667
fact	3	18	1	0.0555556
fight	3	11	1	0.0909091
flexibility	3	11	1	0.0909091
fold increase	4	16	1	0.0625
frequency	2	41	1	0.0243902
further development	1	25	1	0.04
future	3	51	1	0.0196078
glycoprotein	4	57	1	0.0175439
health	3	26	1	0.0384615
higher level	1	48	1	0.0208333
human immunodeficiency virus	4	10	1	0.1
idea	3	16	1	0.0625
iga	1	67	1	0.0149254
igm	1	31	1	0.0322581
immunized mouse	1	60	1	0.0166667
immunosorbent assay	1	21	1	0.047619
immunotherapy	2	140	1	0.00714286
inability	3	11	1	0.0909091
infant	4	21	1	0.047619
influenza	4	81	1	0.0123457
influenza virus	4	72	1	0.0138889
insight	3	50	1	0.02
intranasal immunization	4	31	1	0.0322581
licensed vaccine	4	16	1	0.0625
life	3	53	1	0.0188679
lipid nanoparticle	3	128	1	0.0078125
macaque	4	12	1	0.0833333
major challenge	2	25	1	0.04
management	3	18	1	0.0555556
manufacturing	3	28	1	0.0357143
maturation	2	88	1	0.0113636
memory	2	49	1	0.0204082
metastasis	2	34	1	0.0294118
million	3	20	1	0.05
model antigen	2	61	1	0.0163934
monophosphoryl lipid	2	28	1	0.0357143
mortality	1	66	1	0.0151515
mpla	2	28	1	0.0357143
mu g	4	56	1	0.0178571
mucosal	1	71	1	0.0140845
mucosal surface	1	29	1	0.0344828
naked dna	1	10	1	0.1
nanomaterial	3	83	1	0.0120482
nanoparticle vaccine	4	183	1	0.00546448
nanovesicle	3	10	1	0.1
nasal administration	1	19	1	0.0526316
new generation	3	14	1	0.0714286
new vaccine	3	29	1	0.0344828
none	4	10	1	0.1
oral delivery	1	25	1	0.04
oral vaccination	1	38	1	0.0263158
outcome	2	59	1	0.0169492
ova	2	129	1	0.00775194
pbs	1	44	1	0.0227273
person	3	36	1	0.0277778
possibility	3	51	1	0.0196078
prevalence	3	15	1	0.0666667
principle	3	30	1	0.0333333
progress	3	52	1	0.0192308
proliferation	2	64	1	0.015625
promising vaccine candidate	4	10	1	0.1
protective efficacy	4	61	1	0.0163934
protein nanoparticle vaccine	4	27	1	0.037037
public health	3	24	1	0.0416667
rabbit	4	27	1	0.037037
rational design	3	25	1	0.04
reactogenicity	4	19	1	0.0526316
recent advance	3	48	1	0.0208333
recent development	3	15	1	0.0666667
recent progress	3	11	1	0.0909091
recent year	3	43	1	0.0232558
recombinant	4	12	1	0.0833333
recruitment	2	20	1	0.05
respiratory syncytial virus	4	42	1	0.0238095
rhesus macaque	4	17	1	0.0588235
rise	4	20	1	0.05
rsv infection	4	11	1	0.0909091
s protein	4	14	1	0.0714286
sample	1	44	1	0.0227273
self assemble	4	20	1	0.05
serotype	4	22	1	0.0454545
significant increase	1	30	1	0.0333333
single dose	4	25	1	0.04
single immunization	4	13	1	0.0769231
situ	2	18	1	0.0555556
solid tumor	2	12	1	0.0833333
spectroscopy	1	37	1	0.027027
spike	4	37	1	0.027027
spread	4	39	1	0.025641
strain	4	137	1	0.00729927
subcutaneous injection	2	16	1	0.0625
t cell activation	2	26	1	0.0384615
t cell immune response	2	20	1	0.05
t cell proliferation	2	25	1	0.04
t lymphocyte	2	20	1	0.05
th1	1	56	1	0.0178571
therapeutic efficacy	2	26	1	0.0384615
tlr	2	49	1	0.0204082
tme	2	14	1	0.0714286
tumor bearing mouse	2	20	1	0.05
tumor immunity	2	24	1	0.0416667
understanding	3	54	1	0.0185185
vaccine research	3	14	1	0.0714286
variant	4	69	1	0.0144928
viral protein	4	16	1	0.0625
virus particle	3	14	1	0.0714286
world	3	48	1	0.0208333
accumulation	2	32	0	0
action	3	46	0	0
adsorption	1	39	0	0
adverse event	4	26	0	0
afm	1	10	0	0
age	4	20	0	0
alum adjuvant	4	15	0	0
anti pd	2	11	0	0
anti tumor immune response	2	19	0	0
antigen peptide	2	12	0	0
antigen uptake	2	47	0	0
antigenic peptide	2	13	0	0
antitumor immune response	2	35	0	0
apcs	2	27	0	0
aquaculture	1	22	0	0
aspect	3	34	0	0
assay	1	110	0	0
assessment	1	33	0	0
atomic force microscopy	1	10	0	0
available vaccine	4	14	0	0
average diameter	1	13	0	0
average size	1	18	0	0
barrier	3	53	0	0
bcg	1	11	0	0
beta	1	59	0	0
biodegradable polymeric nanoparticle	1	12	0	0
biomaterial	3	24	0	0
bmdc	2	15	0	0
bone marrow	2	35	0	0
bovine serum albumin	1	20	0	0
brain	1	13	0	0
breadth	4	22	0	0
broad protection	4	11	0	0
broad range	4	11	0	0
bsa	1	22	0	0
calcium phosphate	2	19	0	0
cancer vaccination	2	29	0	0
cap	2	20	0	0
carbon nanotube	1	28	0	0
cationic lipid	3	15	0	0
cationic polymer	1	11	0	0
cd8	2	44	0	0
cd8 t cell	2	19	0	0
cd80	2	11	0	0
cd86	2	17	0	0
cell viability	1	22	0	0
chicken	1	41	0	0
china	3	20	0	0
chitosan	1	140	0	0
choice	3	17	0	0
clinical translation	2	20	0	0
clinical use	3	10	0	0
co administration	1	12	0	0
co delivery	2	33	0	0
commercial vaccine	1	20	0	0
complete protection	4	19	0	0
composition	3	59	0	0
concentration	1	104	0	0
confocal microscopy	1	17	0	0
conjunction	2	10	0	0
consideration	3	20	0	0
control group	1	54	0	0
cost	3	55	0	0
costimulatory molecule	2	12	0	0
cpg odn	2	22	0	0
cpg oligodeoxynucleotide	2	18	0	0
cross presentation	2	26	0	0
ctl	2	45	0	0
cytokine level	1	16	0	0
cytokine response	1	17	0	0
cytotoxic t cell	2	17	0	0
cytotoxic t lymphocyte	2	40	0	0
cytotoxicity	1	69	0	0
days post vaccination	1	12	0	0
dc maturation	2	17	0	0
dc vaccine	2	14	0	0
detail	3	15	0	0
determination	1	24	0	0
diagnosis	3	23	0	0
diarrhea	4	15	0	0
discovery	3	32	0	0
dls	1	18	0	0
dna vaccination	1	36	0	0
domain	4	65	0	0
drug administration	3	13	0	0
duration	4	24	0	0
dynamic light scattering	1	36	0	0
e coli	4	26	0	0
effective method	1	18	0	0
effective strategy	1	11	0	0
efficient delivery	2	25	0	0
electron microscopy	1	45	0	0
elicitation	4	15	0	0
elispot	2	13	0	0
encapsulated antigen	1	10	0	0
encapsulation efficiency	1	52	0	0
endocytosis	2	17	0	0
engineering	3	39	0	0
env	4	12	0	0
envelope	4	16	0	0
escherichia coli	4	30	0	0
example	3	29	0	0
excipient	1	15	0	0
expansion	2	19	0	0
fabrication	3	16	0	0
fda	3	21	0	0
ferret	4	12	0	0
ferritin	4	31	0	0
ferritin nanoparticle	4	26	0	0
fish	1	52	0	0
flow cytometry	2	26	0	0
focus	3	38	0	0
food	3	17	0	0
foot	1	24	0	0
foundation	1	17	0	0
fourier	1	22	0	0
ftir	1	17	0	0
further study	1	13	0	0
fusion	4	48	0	0
fusion protein	4	36	0	0
future perspective	3	14	0	0
gamma	2	28	0	0
gamma glutamic acid	2	16	0	0
gene	1	123	0	0
gene expression	1	19	0	0
glutamic acid	2	15	0	0
good biocompatibility	1	11	0	0
great promise	2	25	0	0
green synthesis	1	10	0	0
growth	2	59	0	0
guinea pig	1	17	0	0
h1n1	4	28	0	0
hai	4	11	0	0
hand	3	16	0	0
hbsag	1	23	0	0
healthy adult	4	13	0	0
hemagglutination inhibition	4	18	0	0
hemagglutinin	4	36	0	0
hepatitis b surface antigen	1	17	0	0
high dose	4	14	0	0
high encapsulation efficiency	1	10	0	0
high stability	1	19	0	0
high titer	4	25	0	0
higher titer	4	17	0	0
hour	1	12	0	0
hpv	2	25	0	0
human health	3	17	0	0
human use	3	16	0	0
hydrogel	2	24	0	0
i e	1	13	0	0
i infection	1	22	0	0
icd	2	10	0	0
identification	3	19	0	0
ifn	2	29	0	0
ifn gamma	1	147	0	0
ifn gamma production	2	11	0	0
igg1	1	55	0	0
igg2a	1	38	0	0
immune checkpoint blockade	2	12	0	0
immune checkpoint inhibitor	2	14	0	0
immune related gene	1	11	0	0
immunized animal	1	10	0	0
immunogenic cell death	2	18	0	0
immunoglobulin	1	20	0	0
immunology	3	18	0	0
immunomodulator	2	16	0	0
inactivated virus	3	11	0	0
industry	1	42	0	0
infiltration	2	35	0	0
influenza vaccine	4	70	0	0
influenza virus infection	4	13	0	0
information	3	36	0	0
instability	3	19	0	0
integrity	1	33	0	0
interferon	2	18	0	0
interferon gamma	1	41	0	0
interleukin	1	33	0	0
internalization	2	38	0	0
intestine	1	26	0	0
intramuscular administration	1	14	0	0
intramuscular immunization	1	12	0	0
intramuscular injection	1	34	0	0
intranasal administration	1	31	0	0
intranasal delivery	1	20	0	0
intranasal route	4	11	0	0
intranasal vaccination	1	31	0	0
ionic gelation method	1	11	0	0
ionizable lipid	3	19	0	0
kda	1	12	0	0
kidney	1	22	0	0
kind	3	14	0	0
laboratory	3	13	0	0
lactic co glycolic acid	1	54	0	0
lactide co glycolide	1	37	0	0
large number	1	14	0	0
last decade	3	13	0	0
ldh	1	13	0	0
lethal challenge	4	22	0	0
lethal dose	1	17	0	0
light	2	28	0	0
limit	1	16	0	0
literature	3	15	0	0
liver	1	25	0	0
lnp	3	87	0	0
loading capacity	1	28	0	0
low cytotoxicity	1	11	0	0
low dose	4	23	0	0
low toxicity	1	17	0	0
lymphocyte	1	39	0	0
lymphocyte proliferation	1	17	0	0
lyophilization	3	14	0	0
m cell	1	14	0	0
m2e	4	14	0	0
mab	4	12	0	0
major histocompatibility complex	2	14	0	0
majority	3	20	0	0
malaria	4	27	0	0
malignancy	2	15	0	0
mannose	1	27	0	0
mass vaccination	1	13	0	0
materials & method	1	15	0	0
matrix protein	4	14	0	0
mean diameter	1	17	0	0
medicine	3	46	0	0
mesoporous silica nanoparticle	1	26	0	0
messenger rna	3	22	0	0
mg l	1	15	0	0
mhc	2	19	0	0
mice model	2	19	0	0
micelle	2	17	0	0
microneedle	2	23	0	0
min	1	13	0	0
model antigen ovalbumin	2	26	0	0
molecular pattern	2	11	0	0
monoclonal antibody	4	30	0	0
month	4	53	0	0
morbidity	4	32	0	0
morphology	1	64	0	0
mouth disease	1	12	0	0
mouth disease virus	1	14	0	0
mpl	2	11	0	0
mrna delivery	3	18	0	0
mrna lnp	3	14	0	0
mrna lnp vaccine	3	11	0	0
msn	1	16	0	0
mtb	1	10	0	0
mtt assay	1	19	0	0
mu g ml	1	10	0	0
mu m	1	22	0	0
mucosa	1	33	0	0
mucosal adjuvant	1	26	0	0
mucosal administration	1	17	0	0
mucosal immune response	1	57	0	0
mucosal immunity	1	50	0	0
mucosal immunization	1	25	0	0
mucosal route	1	11	0	0
mucosal site	1	15	0	0
mucosal vaccination	1	27	0	0
mucosal vaccine	1	44	0	0
multiple copy	4	12	0	0
mutation	4	33	0	0
mycobacterium tuberculosis	1	19	0	0
n trimethyl chitosan	1	12	0	0
nab	4	11	0	0
nanoadjuvant	2	25	0	0
nanocarriers	1	18	0	0
nanocomplex	1	19	0	0
nanometer	3	13	0	0
nanoplatform	2	27	0	0
nasal delivery	1	14	0	0
nasal route	1	13	0	0
nasal vaccination	1	26	0	0
nasal wash	1	12	0	0
ndv	1	14	0	0
neoantigen	2	25	0	0
neutralization	4	29	0	0
neutralizing antibody response	4	30	0	0
neutralizing antibody titer	4	25	0	0
newcastle disease	1	12	0	0
newcastle disease virus	1	13	0	0
next generation	3	17	0	0
next generation vaccine	3	13	0	0
nir	2	10	0	0
node	2	18	0	0
nonhuman primate	4	21	0	0
novel vaccine	4	28	0	0
novel vaccine adjuvant	3	10	0	0
obstacle	3	26	0	0
odn	2	10	0	0
oil	1	36	0	0
omp	1	12	0	0
oral administration	1	39	0	0
oral immunization	1	23	0	0
oral route	1	20	0	0
oral vaccine	1	31	0	0
oral vaccine delivery	1	15	0	0
outbreak	3	45	0	0
outer membrane protein	1	20	0	0
ovalbumin	2	116	0	0
overview	3	70	0	0
participant	4	14	0	0
particle size	1	87	0	0
past decade	3	16	0	0
pdna	1	26	0	0
pei	1	34	0	0
peptide antigen	2	29	0	0
peptide vaccine	2	41	0	0
peripheral blood mononuclear cell	1	16	0	0
persistence	2	15	0	0
phagocytosis	1	14	0	0
phase	4	54	0	0
pig	1	38	0	0
pla	1	12	0	0
placebo	4	14	0	0
plasmid	1	59	0	0
plasmid dna	1	51	0	0
plga	1	123	0	0
plga nanoparticle	1	64	0	0
plga np	1	30	0	0
poly lactic co glycolic acid	1	12	0	0
polyethylene glycol	3	18	0	0
polyethyleneimine	1	11	0	0
polyethylenimine	1	20	0	0
porcine reproductive	1	11	0	0
positive charge	1	17	0	0
potential adjuvant	1	12	0	0
poultry	1	16	0	0
proinflammatory cytokine	2	15	0	0
promising carrier	1	13	0	0
protective effect	1	36	0	0
purification	4	21	0	0
quantification	1	12	0	0
radiotherapy	2	12	0	0
rbd	4	48	0	0
receptor binding domain	4	49	0	0
recombinant hepatitis b surface antigen	1	10	0	0
regard	3	20	0	0
regulation	2	19	0	0
regulatory t cell	2	17	0	0
relationship	3	26	0	0
release profile	1	31	0	0
respiratory disease	4	18	0	0
respiratory syndrome virus	1	10	0	0
room temperature	1	20	0	0
rotavirus	4	13	0	0
rps	1	15	0	0
saline	1	19	0	0
sapn	4	17	0	0
scaffold	4	40	0	0
scientist	3	15	0	0
sds page	1	12	0	0
search	3	14	0	0
self assembling	4	13	0	0
self assembly	3	21	0	0
sem	1	19	0	0
sensitivity	1	21	0	0
sera	4	43	0	0
serum	1	82	0	0
serum sample	1	14	0	0
siga	1	13	0	0
significant difference	1	30	0	0
significant protection	4	11	0	0
significant reduction	4	19	0	0
silica	1	13	0	0
silica nanoparticle	1	16	0	0
single walled carbon nanotube	1	17	0	0
sirna	2	18	0	0
size distribution	1	27	0	0
small molecule	3	10	0	0
soluble antigen	2	20	0	0
specific antibody response	4	23	0	0
specific cd8	2	32	0	0
specific igg	1	32	0	0
specific igg antibody	4	19	0	0
spherical shape	1	19	0	0
spike protein	4	37	0	0
spleen	1	39	0	0
splenocyte	2	37	0	0
squalene	1	13	0	0
state	3	45	0	0
stimulator	2	20	0	0
stomach	1	11	0	0
stratum corneum	2	10	0	0
streptococcus	1	13	0	0
subcutaneous administration	2	18	0	0
subcutaneous immunization	2	15	0	0
subtype	4	21	0	0
success	3	61	0	0
sup t cell response	2	10	0	0
suppression	2	29	0	0
suppressor cell	2	10	0	0
surface charge	1	50	0	0
surface chemistry	3	12	0	0
surface modification	1	19	0	0
surface property	3	18	0	0
survival rate	1	39	0	0
survival time	2	15	0	0
swcnt	1	13	0	0
swcnts	1	16	0	0
systemic immune response	1	33	0	0
systemic immunity	1	14	0	0
t cell epitope	4	26	0	0
t cell immunity	2	25	0	0
target cell	2	16	0	0
targeted delivery	3	25	0	0
tem	1	33	0	0
test	1	71	0	0
tetanus toxoid	1	13	0	0
th2	4	16	0	0
therapeutic application	3	17	0	0
therapeutic cancer vaccine	2	23	0	0
therapeutic effect	2	31	0	0
therapeutic vaccination	2	14	0	0
therapeutic vaccine	2	51	0	0
therapy	2	142	0	0
titer	4	221	0	0
tlr ligand	2	12	0	0
tmc	1	23	0	0
tmc nanoparticle	1	11	0	0
tnf alpha	1	56	0	0
total	4	16	0	0
toxoplasma gondii	1	13	0	0
toxoplasmosis	1	17	0	0
traditional vaccine	3	21	0	0
transfection efficiency	1	22	0	0
translation	3	21	0	0
transmission	4	40	0	0
transmission electron microscopy	1	35	0	0
transport	1	29	0	0
treatment group	1	13	0	0
treg	2	11	0	0
trial	4	50	0	0
tuberculosis	1	34	0	0
tumor antigen	2	54	0	0
tumor immunotherapy	2	22	0	0
tumor recurrence	2	14	0	0
tumor site	2	14	0	0
tumor vaccine	2	28	0	0
universal influenza vaccine	4	14	0	0
upregulation	2	20	0	0
urgent need	4	38	0	0
utilization	3	20	0	0
vaccinated animal	4	15	0	0
vaccinated group	1	17	0	0
vaccinated mouse	4	25	0	0
vaccine component	2	14	0	0
vaccine production	3	19	0	0
vaccine technology	3	29	0	0
vaccines	3	17	0	0
vaccinology	3	28	0	0
versatile platform	3	10	0	0
versatility	3	19	0	0
viral disease	1	20	0	0
viral load	4	23	0	0
viral particle	3	10	0	0
viral vector	3	21	0	0
virus infection	1	22	0	0
vitro study	1	12	0	0
vivo experiment	1	14	0	0
w w	1	12	0	0
water	1	32	0	0
weak immunogenicity	2	10	0	0
week interval	2	12	0	0
weight loss	4	20	0	0
western blot	1	10	0	0
wide variety	3	14	0	0
xrd	1	13	0	0
zeta potential	1	85	0	0
