# Supplementary material for: A bibliometric insight into nanomaterials in vaccine: trends, collaborations, and future avenues
Source: Front Immunol. 2024 Aug 12;15:1420216. doi: 10.3389/fimmu.2024.1420216 (PMC11345159; doi:10.3389/fimmu.2024.1420216)
Supplement: Supplementary file 3 [file DataSheet3.zip › supplementary material 6/the detailed information of journals.xlsx]

## Sheet: Sheet1
The top 10 journals contributed to citations on nanovaccine
Rank	Journal	Documents	Citations	Total link strength	H_index	M_index
1	Journal of Controlled Release	81	5195	660	39	1.773
2	Vaccine	105	4624	689	38	1.583
3	Acs Nano	38	3680	378	24	1.6
4	Biomaterials	52	3340	483	36	2.25
5	Nano Letters	20	2384	149	16	1.333
6	International Journal of Pharmaceutics	37	1709	241	19	0.95
7	Plos One	37	1662	249	22	1.375
8	Nanomedicine-Nanotechnology Biology And Medicine	45	1282	308	22	1.375
9	Nature Nanotechnology	9	1251	129	8	0.727
10	Advanced Drug Delivery Reviews	10	1217	186	10	0.625
	The top 10 journals of h-index on nanovaccine
Rank	Journal	Documents	Citations	Total link strength	h_index	m_index
1	Journal of Controlled Release	81	5195	660	39	1.773
2	Vaccine	105	4624	689	38	1.583
3	Biomaterials	52	3340	483	36	2.25
4	Acs Nano	38	3680	378	24	1.6
5	Nanomedicine-Nanotechnology Biology and Medicine	45	1282	308	22	1.375
6	Plos One	37	1662	249	22	1.375
7	International Journal of Nanomedicine	38	1095	220	20	1.429
8	International Journal of Pharmaceutics	37	1709	241	19	0.95
9	Vaccines	68	1206	475	17	2.125
10	Molecular Pharmaceutics	32	1190	286	16	0.842
	The top 10 journals of m-index on nanovaccine
Rank	Journal	Documents	Citations	Total link strength	h_index	m_index
1	Pharmaceutics	28	448	197	12	2.4
2	Biomaterials	52	3340	483	36	2.25
3	Vaccines	68	1206	475	17	2.125
4	Npj Vaccines	16	325	65	8	2
5	Science Advances	11	243	50	8	2
6	Advanced Science	9	140	24	6	2
7	Frontiers In Immunology	45	934	306	13	1.857
8	Journal of Controlled Release	81	5195	660	39	1.773
9	Acs Nano	38	3680	378	24	1.6
10	Vaccine	105	4624	689	38	1.583
	The top 10 co-cited journals on nanovaccine
Rank	Co-cited journal	Freq	Burst	BurstBegin	BurstEnd	IF/ JCR (2022)
1	Vaccine	1557	30.38	2000	2012	5.5/Q2
2	J Control Release	1196	23.27	1996	2011	10.8/Q1
3	P Natl Acad Sci Usa	1084	6.69	2005	2009	11.1/Q1
4	J Immunol	1036	28.42	2001	2012	4.4/Q2
5	Nature	992	0			64.8/Q1
6	Biomaterials	965	4.14	2009	2011	14/Q1
7	Plos One	930	8	2016	2017	3.7/Q2
8	Adv Drug Deliver Rev	857	29.78	2002	2011	16.1/Q1
9	Science	836	0			56.9/Q1
10	Nat Rev Immunol	829	0			100.3/Q1
