# Supplementary material for: A bibliometric insight into nanomaterials in vaccine: trends, collaborations, and future avenues
Source: Front Immunol. 2024 Aug 12;15:1420216. doi: 10.3389/fimmu.2024.1420216 (PMC11345159; doi:10.3389/fimmu.2024.1420216)
Supplement: Supplementary file 4 [file DataSheet4.zip]

Archive with 6 entries (5 files):
- bio/
- bio/savedrecs (43).txt
- bio/savedrecs (44).txt
- bio/savedrecs (45).txt
- bio/savedrecs (46).txt
- bio/savedrecs (47).txt
