# Supplementary material for: A bibliometric insight into nanomaterials in vaccine: trends, collaborations, and future avenues
Source: Front Immunol. 2024 Aug 12;15:1420216. doi: 10.3389/fimmu.2024.1420216 (PMC11345159; doi:10.3389/fimmu.2024.1420216)
Supplement: Supplementary file 4 [file DataSheet4.zip › bio/savedrecs (43).txt]

FN Clarivate Analytics Web of Science
VR 1.0
PT J
AU Reddy, ST
   van der Vlies, AJ
   Simeoni, E
   Angeli, V
   Randolph, GJ
   O'Neill, CP
   Lee, LK
   Swartz, MA
   Hubbell, JA
AF Reddy, Sai T.
   van der Vlies, Andre J.
   Simeoni, Eleonora
   Angeli, Veronique
   Randolph, Gwendalyn J.
   O'Neill, Conlin P.
   Lee, Leslie K.
   Swartz, Melody A.
   Hubbell, Jeffrey A.
TI Exploiting lymphatic transport and complement activation in nanoparticle
   vaccines
SO NATURE BIOTECHNOLOGY
LA English
DT Article
ID TARGETING DENDRITIC CELLS; IN-VIVO; COMPONENT C3; IMMUNITY; INNATE;
   SYSTEM; MICROPARTICLES; INFLAMMATION; RESPONSES; SURFACES
AB Antigen targeting(1-5) and adjuvancy schemes(6,7) that respectively facilitate delivery of antigen to dendritic cells and elicit their activation have been explored in vaccine development. Here we investigate whether nanoparticles can be used as a vaccine platform by targeting lymph noderesiding dendritic cells via interstitial flow and activating these cells by in situ complement activation. After intradermal injection, interstitial flow transported ultra-small nanoparticles (25 nm) highly efficiently into lymphatic capillaries and their draining lymph nodes, targeting half of the lymph noderesiding dendritic cells, whereas 100-nm nanoparticles were only 10% as efficient. The surface chemistry of these nanoparticles activated the complement cascade, generating a danger signal in situ and potently activating dendritic cells. Using nanoparticles conjugated to the model antigen ovalbumin, we demonstrate generation of humoral and cellular immunity in mice in a size- and complement-dependent manner.
C1 Ecole Polytech Fed Lausanne, Inst Bioengn, CH-1015 Lausanne, Switzerland.
   Mt Sinai Sch Med, Dept Gene & Cell Med, New York, NY 10029 USA.
   Ecole Polytech Fed Lausanne, Inst Chem Sci & Engn, CH-1015 Lausanne, Switzerland.
C3 Swiss Federal Institutes of Technology Domain; Ecole Polytechnique
   Federale de Lausanne; Icahn School of Medicine at Mount Sinai; Swiss
   Federal Institutes of Technology Domain; Ecole Polytechnique Federale de
   Lausanne
RP Reddy, ST (通讯作者)，Ecole Polytech Fed Lausanne, Inst Bioengn, CH-1015 Lausanne, Switzerland.
EM jeffrey.hubbell@epfl.ch
RI Swartz, Melody A./F-9563-2011; Swartz, Melody A/B-7633-2009; Reddy, Sai
   T/B-4190-2012; van der vlies, andre j/A-8956-2010; Hubbell, Jeffrey
   A/A-9266-2008
OI Reddy, Sai T/0000-0002-9177-0857; Hubbell, Jeffrey A/0000-0003-0276-5456
CR Bonifaz LC, 2004, J EXP MED, V199, P815, DOI 10.1084/jem.20032220
   Boscardin SB, 2006, J EXP MED, V203, P599, DOI 10.1084/jem.20051639
   Carroll MC, 2004, NAT IMMUNOL, V5, P981, DOI 10.1038/ni1113
   Dempsey PW, 1996, SCIENCE, V271, P348, DOI 10.1126/science.271.5247.348
   Dudziak D, 2007, SCIENCE, V315, P107, DOI 10.1126/science.1136080
   Fifis T, 2004, J IMMUNOL, V173, P3148, DOI 10.4049/jimmunol.173.5.3148
   Gadjeva M, 1998, J IMMUNOL, V161, P985
   Kemper C, 2007, NAT REV IMMUNOL, V7, P9, DOI 10.1038/nri1994
   Kidane A, 1999, J BIOMED MATER RES, V48, P640, DOI 10.1002/(SICI)1097-4636(1999)48:5<640::AID-JBM7>3.0.CO;2-X
   Kopf M, 2002, NAT MED, V8, P373, DOI 10.1038/nm0402-373
   Kwon YJ, 2005, P NATL ACAD SCI USA, V102, P18264, DOI 10.1073/pnas.0509541102
   Little SR, 2004, P NATL ACAD SCI USA, V101, P9534, DOI 10.1073/pnas.0403549101
   Nilsson B, 2007, MOL IMMUNOL, V44, P82, DOI 10.1016/j.molimm.2006.06.020
   Nishioka Y, 2001, ADV DRUG DELIVER REV, V47, P55, DOI 10.1016/S0169-409X(00)00121-6
   O'Hagan DT, 2003, NAT REV DRUG DISCOV, V2, P727, DOI 10.1038/nrd1176
   Pack DW, 2004, NAT MATER, V3, P133, DOI 10.1038/nmat1084
   Randolph GJ, 2005, NAT REV IMMUNOL, V5, P617, DOI 10.1038/nri1670
   Reddy ST, 2006, TRENDS IMMUNOL, V27, P573, DOI 10.1016/j.it.2006.10.005
   Reddy ST, 2006, J APPL PHYSIOL, V101, P1162, DOI 10.1152/japplphysiol.00389.2006
   Reddy ST, 2006, J CONTROL RELEASE, V112, P26, DOI 10.1016/j.jconrel.2006.01.006
   Rehor A, 2005, LANGMUIR, V21, P411, DOI 10.1021/la0478043
   Storni T, 2004, J IMMUNOL, V172, P1777, DOI 10.4049/jimmunol.172.3.1777
   Swartz MA, 2001, ADV DRUG DELIVER REV, V50, P3, DOI 10.1016/S0169-409X(01)00150-8
   Swartz MA, 2007, ANNU REV BIOMED ENG, V9, P229, DOI 10.1146/annurev.bioeng.9.060906.151850
   Tang LP, 1998, J BIOMED MATER RES, V41, P333, DOI 10.1002/(SICI)1097-4636(199808)41:2<333::AID-JBM19>3.0.CO;2-L
   Trumpfheller C, 2006, J EXP MED, V203, P607, DOI 10.1084/jem.20052005
   Ulevitch RJ, 2004, NAT REV IMMUNOL, V4, P512, DOI 10.1038/nri1396
   van Broekhoven CL, 2004, CANCER RES, V64, P4357, DOI 10.1158/0008-5472.CAN-04-0138
   Wang C, 2004, NAT MATER, V3, P190, DOI 10.1038/nmat1075
   Wilson NS, 2003, BLOOD, V102, P2187, DOI 10.1182/blood-2003-02-0513
NR 30
TC 986
Z9 1060
U1 7
U2 338
PU NATURE PUBLISHING GROUP
PI NEW YORK
PA 75 VARICK ST, 9TH FLR, NEW YORK, NY 10013-1917 USA
SN 1087-0156
J9 NAT BIOTECHNOL
JI Nat. Biotechnol.
PD OCT
PY 2007
VL 25
IS 10
BP 1159
EP 1164
DI 10.1038/nbt1332
PG 6
WC Biotechnology & Applied Microbiology
WE Science Citation Index Expanded (SCI-EXPANDED)
SC Biotechnology & Applied Microbiology
GA 221KQ
UT WOS:000250226600027
PM 17873867
OA Bronze, Green Submitted, Green Published
DA 2023-11-04
ER

PT J
AU des Rieux, A
   Fievez, V
   Garinot, M
   Schneider, YJ
   Preat, V
AF des Rieux, Anne
   Fievez, Virginie
   Garinot, Marie
   Schneider, Yves-Jacques
   Preat, Veronique
TI Nanoparticles as potential oral delivery systems of proteins and
   vaccines: A mechanistic approach
SO JOURNAL OF CONTROLLED RELEASE
LA English
DT Review
DE nanoparticles; oral delivery; M cells; proteins; vaccines; biodegradable
   polymers
ID FOLLICLE-ASSOCIATED EPITHELIUM; INTESTINAL M-CELLS; PATCH M-CELLS;
   SURFACE-MODIFIED NANOPARTICLES; INSULIN-LOADED NANOCAPSULES; CONTROLLED
   DRUG DELIVERY; WHEAT-GERM-AGGLUTININ; IN-VITRO EVALUATION; DUST MITE
   ALLERGEN; PEYERS PATCH
AB Peptides and proteins remain poorly bioavailable upon oral administration. One of the most promising strategies to improve their oral delivery relies on their association with colloidal carriers, e.g. polymeric nanoparticles, stable in gastrointestinal tract, protective for encapsulated substances and able to modulate physicochemical characteristics, drug release and biological behavior. The mechanisms of transport of these nanoparticles across intestinal mucosa are reviewed. In particular, the influence of size and surface properties on their non-specific uptake or their targeted uptake by enterocytes and/or M cells is discussed. Enhancement of their uptake by appropriate cells, i.e. M cells by (i) modeling surface properties to optimize access to and transport by M cells (ii) identifying surface markers specific to human M cell allowing targeting to M cells and nanoparticles transcytosis is illustrated. Encouraging results upon in vivo testing are reported but low bioavailability and lack of control on absorbed dose slow down products development. Vaccines are certainly the most promising applications for orally delivered nanoparticles. (c) 2006 Elsevier B.V. All rights reserved.
C1 Catholic Univ Louvain, Unite Pharm Galen, B-1200 Brussels, Belgium.
   Catholic Univ Louvain, Inst Sci Vie, Lab Biochim Cellulaire, B-1348 Louvain, Belgium.
C3 Universite Catholique Louvain; Universite Catholique Louvain
RP Preat, V (通讯作者)，Catholic Univ Louvain, Unite Pharm Galen, Ave E Mounier 73-20, B-1200 Brussels, Belgium.
EM preat@farg.ucl.ac.bc
OI des Rieux, Anne/0000-0001-9953-3816
CR AKIYAMA Y, 1995, PHARMACEUT RES, V12, P397, DOI 10.1023/A:1016208703380
   ALONSOSANDE M, 2004, 2 PHARM SCI WORLD C, P239
   Andersson M, 2005, ANAL CHEM, V77, P5488, DOI 10.1021/ac050631h
   Ayalasomayajula SP, 2005, EUR J PHARMACOL, V511, P191, DOI 10.1016/j.ejphar.2005.02.019
   Bai JPF, 1995, CRIT REV THER DRUG, V12, P339, DOI 10.1615/CritRevTherDrugCarrierSyst.v12.i4.30
   Balthasar S, 2005, BIOMATERIALS, V26, P2723, DOI 10.1016/j.biomaterials.2004.07.047
   BEAULIEU JF, 1992, J CELL SCI, V102, P427
   Behrens I, 2002, PHARMACEUT RES, V19, P1185, DOI 10.1023/A:1019854327540
   Bernkop-Schnürch A, 2003, J CONTROL RELEASE, V93, P95, DOI 10.1016/j.jconrel.2003.05.001
   Bilati U, 2005, EUR J PHARM SCI, V24, P67, DOI 10.1016/j.ejps.2004.09.011
   Bivas-Benita M, 2003, INT J PHARM, V266, P17, DOI 10.1016/S0378-5173(03)00377-6
   Bonduelle S, 1996, EUR J PHARM BIOPHARM, V42, P313
   BONDUELLE S, 1992, J MICROENCAPSUL, V9, P173
   BONDUELLE S, 1995, EUR J PHARM BIOPHARM, V41, P27
   Borges O, 2005, INT J PHARMACEUT, V299, P155, DOI 10.1016/j.ijpharm.2005.04.037
   Borghesi C, 1999, LAB INVEST, V79, P1393
   BRANNONPEPPAS L, 1995, INT J PHARMACEUT, V116, P1, DOI 10.1016/0378-5173(94)00324-X
   Brayden DJ, 2005, DRUG DISCOV TODAY, V10, P1145, DOI 10.1016/S1359-6446(05)03536-1
   Brayden DJ, 2004, ADV DRUG DELIVER REV, V56, P721, DOI 10.1016/j.addr.2003.10.036
   Brayden DJ, 2001, MICROBES INFECT, V3, P867, DOI 10.1016/S1286-4579(01)01445-9
   Brayden DJ, 2001, EUR J PHARM SCI, V14, P183, DOI 10.1016/S0928-0987(01)00175-0
   Buda A, 2005, ADV DRUG DELIVER REV, V57, P123, DOI 10.1016/j.addr.2004.07.014
   Carino GP, 1999, ADV DRUG DELIVER REV, V35, P249, DOI 10.1016/S0169-409X(98)00075-1
   Challacombe SJ, 1997, VACCINE, V15, P169, DOI 10.1016/S0264-410X(96)00159-4
   Chen J, 2004, WORLD J GASTROENTERO, V10, P112
   Chen SC, 1998, J VIROL, V72, P5757, DOI 10.1128/JVI.72.7.5757-5761.1998
   Chew JL, 2003, VACCINE, V21, P2720, DOI 10.1016/S0264-410X(03)00228-7
   CHIANG CM, 1987, INT J PHARM, V37, P75, DOI 10.1016/0378-5173(87)90011-1
   Clark MA, 1998, INFECT IMMUN, V66, P1237, DOI 10.1128/IAI.66.3.1237-1243.1998
   Clark MA, 2000, ADV DRUG DELIVER REV, V43, P207, DOI 10.1016/S0169-409X(00)00070-3
   Clark MA, 2001, VACCINE, V20, P208
   Clark MA, 2001, ADV DRUG DELIVER REV, V50, P81, DOI 10.1016/S0169-409X(01)00149-1
   Conner SD, 2003, NATURE, V422, P37, DOI 10.1038/nature01451
   Conway MA, 2001, VACCINE, V19, P1940, DOI 10.1016/S0264-410X(00)00433-3
   Cournarie F, 2002, INT J PHARM, V242, P325, DOI 10.1016/S0378-5173(02)00175-8
   COUVREUR P, 1988, CRIT REV THER DRUG, V5, P1
   Couvreur P, 2002, CRIT REV THER DRUG, V19, P99, DOI 10.1615/CritRevTherDrugCarrierSyst.v19.i2.10
   CRUZ N, 1994, SHOCK, V2, P121, DOI 10.1097/00024382-199408000-00007
   CUNA M, 2002, P CONTR REL SOC, P136
   CUVELIER CA, 1993, EUR J MORPHOL, V31, P87
   DAMGE C, 1990, J CONTROL RELEASE, V13, P233, DOI 10.1016/0168-3659(90)90013-J
   DAMGE C, 1988, DIABETES, V37, P246, DOI 10.2337/diabetes.37.2.246
   Das D, 2005, J PHARM SCI-US, V94, P1343, DOI 10.1002/jps.20357
   Dawson GF, 2000, PHARMACEUT RES, V17, P1420, DOI 10.1023/A:1007503123620
   De Campos AM, 2001, INT J PHARM, V224, P159, DOI 10.1016/S0378-5173(01)00760-8
   Delie F, 1998, ADV DRUG DELIVER REV, V34, P221, DOI 10.1016/S0169-409X(98)00041-6
   Dembri A, 2001, PHARM RES-DORDR, V18, P467, DOI 10.1023/A:1011050209986
   des Rieux A, 2005, EUR J PHARM SCI, V25, P455, DOI 10.1016/j.ejps.2005.04.015
   Desai MP, 1996, PHARMACEUT RES, V13, P1838, DOI 10.1023/A:1016085108889
   Dillen K, 2004, INT J PHARMACEUT, V275, P171, DOI 10.1016/j.ijpharm.2004.01.033
   Dodane V, 1999, INT J PHARM, V182, P21, DOI 10.1016/S0378-5173(99)00030-7
   Dong YC, 2005, BIOMATERIALS, V26, P6068, DOI 10.1016/j.biomaterials.2005.03.021
   El-Shabouri MH, 2002, INT J PHARM, V249, P101, DOI 10.1016/S0378-5173(02)00461-1
   ELDRIDGE JH, 1989, ADV EXP MED BIOL, V251, P191
   ELDRIDGE JH, 1990, J CONTROL RELEASE, V11, P205, DOI 10.1016/0168-3659(90)90133-E
   ELDRIDGE JH, 1991, MOL IMMUNOL, V28, P287, DOI 10.1016/0161-5890(91)90076-V
   ERMAK TH, 1995, CELL TISSUE RES, V279, P433, DOI 10.1007/BF00318501
   ESPARZA I, 1992, VACCINE, V10, P714, DOI 10.1016/0264-410X(92)90094-Z
   Eyles JE, 1997, J PHARM PHARMACOL, V49, P669, DOI 10.1111/j.2042-7158.1997.tb06090.x
   Fasano A, 1998, MOL GENET METAB, V64, P12, DOI 10.1006/mgme.1998.2667
   Fasano A, 1997, J CLIN INVEST, V99, P1158, DOI 10.1172/JCI119271
   Fattal E, 2002, INT J PHARM, V242, P15, DOI 10.1016/S0378-5173(02)00181-3
   FESSI H, 1989, INT J PHARM, V55, pR1, DOI 10.1016/0378-5173(89)90281-0
   Fix JA, 1996, PHARMACEUT RES, V13, P1760, DOI 10.1023/A:1016008419367
   Florence Alexander T, 2005, Drug Discov Today Technol, V2, P75, DOI 10.1016/j.ddtec.2005.05.019
   Florence AT, 2004, J DRUG TARGET, V12, P65, DOI 10.1080/10611860410001693706
   FLORENCE AT, 1995, J CONTROL RELEASE, V36, P39, DOI 10.1016/0168-3659(95)00059-H
   Fonseca C, 2002, J CONTROL RELEASE, V83, P273, DOI 10.1016/S0168-3659(02)00212-2
   Foster N, 2005, ADV DRUG DELIVER REV, V57, P431, DOI 10.1016/j.addr.2004.09.009
   Foster N, 1998, VACCINE, V16, P536, DOI 10.1016/S0264-410X(97)00222-3
   Frey A, 1997, Behring Inst Mitt, P376
   Gabor F, 1998, J CONTROL RELEASE, V55, P131, DOI 10.1016/S0168-3659(98)00043-1
   Gabor F, 2004, ADV DRUG DELIVER REV, V56, P459, DOI 10.1016/j.addr.2003.10.015
   Galindo-Rodríguez SA, 2005, CRIT REV THER DRUG, V22, P419, DOI 10.1615/CritRevTherDrugCarrierSyst.v22.i5.10
   Gan ZH, 1999, POLYMER, V40, P2859, DOI 10.1016/S0032-3861(98)00549-7
   Garcia-Fuentes M, 2005, INT J PHARMACEUT, V296, P122, DOI 10.1016/j.ijpharm.2004.12.030
   Garside P, 2001, SEMIN IMMUNOL, V13, P177, DOI 10.1006/smim.2001.0310
   Gebert A, 1996, INT REV CYTOL, V167, P91, DOI 10.1016/S0074-7696(08)61346-7
   Gebert A, 2004, AM J PATHOL, V164, P65, DOI 10.1016/S0002-9440(10)63097-0
   Giannasca PJ, 1999, INFECT IMMUN, V67, P946, DOI 10.1128/IAI.67.2.946-953.1999
   GOLDSTEIN IJ, 1980, NATURE, V285, P66, DOI 10.1038/285066b0
   Govender T, 1999, J CONTROL RELEASE, V57, P171, DOI 10.1016/S0168-3659(98)00116-3
   Gref R, 2003, BIOMATERIALS, V24, P4529, DOI 10.1016/S0142-9612(03)00348-X
   Gullberg E, 2000, BIOCHEM BIOPH RES CO, V279, P808, DOI 10.1006/bbrc.2000.4038
   GULLBERG E, 2005, THESIS
   GURNY R, 1981, DRUG DEV IND PHARM, V7, P1, DOI 10.3109/03639048109055684
   Gutierro I, 2002, VACCINE, V21, P67, DOI 10.1016/S0264-410X(02)00435-8
   Gutierro I, 2002, VACCINE, V20, P2181, DOI 10.1016/S0264-410X(02)00146-9
   Haas J, 2002, EXPERT OPIN BIOL TH, V2, P287, DOI 10.1517/14712598.2.3.287
   Hamman JH, 2005, BIODRUGS, V19, P165, DOI 10.2165/00063030-200519030-00003
   Hamzaoui N, 2004, CELL MICROBIOL, V6, P817, DOI 10.1111/j.1462-5822.2004.00391.x
   HARIHARAN S, 2005, PHARM RES
   Herrmann JE, 1999, VIROLOGY, V259, P148, DOI 10.1006/viro.1999.9751
   Hillery AM, 1996, INT J PHARM, V132, P123, DOI 10.1016/0378-5173(95)04353-5
   Hillery AM, 1996, J CONTROL RELEASE, V42, P65, DOI 10.1016/0168-3659(96)01368-5
   Hofman P, 2003, CELL MOL BIOL, V49, P65
   Hrkach JS, 1997, BIOMATERIALS, V18, P27, DOI 10.1016/S0142-9612(96)00077-4
   HUMI MA, 1993, J PHARMACOL EXP THER, V267, P942
   Hussain N., 1996, Journal of Controlled Release, V41, pS3, DOI 10.1016/0168-3659(96)86685-5
   Hussain N, 2001, ADV DRUG DELIVER REV, V50, P107, DOI 10.1016/S0169-409X(01)00152-1
   Hussain N, 2000, ADV DRUG DELIVER REV, V43, P95, DOI 10.1016/S0169-409X(00)00066-1
   IAOUIATTARKI K, 1998, VACCINE, V16, P685
   IBRAHIM H, 1992, INT J PHARM, V87, P239, DOI 10.1016/0378-5173(92)90248-Z
   Illum L, 1998, PHARM RES-DORDR, V15, P1326
   Illum L, 2001, ADV DRUG DELIVER REV, V51, P81, DOI 10.1016/S0169-409X(01)00171-5
   INOUATTARKI K, 1997, INFECT IMMUN, V65, P853
   Irache JM, 1996, PHARMACEUT RES, V13, P1716, DOI 10.1023/A:1016405126656
   IRACHE JM, 1994, BIOMATERIALS, V15, P899, DOI 10.1016/0142-9612(94)90114-7
   Issa Mohamed M, 2005, Drug Discov Today Technol, V2, P1, DOI 10.1016/j.ddtec.2005.05.008
   Janes KA, 2001, J CONTROL RELEASE, V73, P255, DOI 10.1016/S0168-3659(01)00294-2
   Jang MH, 2004, P NATL ACAD SCI USA, V101, P6110, DOI 10.1073/pnas.0400969101
   JANI P, 1990, J PHARM PHARMACOL, V42, P821, DOI 10.1111/j.2042-7158.1990.tb07033.x
   JANI P, 1989, J PHARM PHARMACOL, V41, P809, DOI 10.1111/j.2042-7158.1989.tb06377.x
   JANI PU, 1992, INT J PHARM, V84, P245, DOI 10.1016/0378-5173(92)90162-U
   JEFFERY H, 1991, INT J PHARM, V77, P169, DOI 10.1016/0378-5173(91)90314-E
   Jepson MA, 1996, J ANAT, V189, P507
   JEPSON MA, 1993, CELL TISSUE RES, V271, P399, DOI 10.1007/BF02913722
   Jepson MA, 1993, J DRUG TARGET, V1, P245, DOI 10.3109/10611869308996082
   Jiao YY, 2002, CIRCULATION, V105, P230, DOI 10.1161/hc0202.101988
   Johnson FA, 1997, J PHARM PHARMACOL, V49, P639, DOI 10.1111/j.2042-7158.1997.tb06085.x
   Jones DH, 1996, INFECT IMMUN, V64, P489, DOI 10.1128/IAI.64.2.489-494.1996
   JUMARIE C, 1991, J CELL PHYSIOL, V149, P24, DOI 10.1002/jcp.1041490105
   Jung T, 2000, EUR J PHARM BIOPHARM, V50, P147, DOI 10.1016/S0939-6411(00)00084-9
   Jung T, 2001, PHARM RES-DORDR, V18, P352, DOI 10.1023/A:1011063232257
   KATAOKA K, 1989, ARCH HISTOL CYTOL, V52, P81, DOI 10.1679/aohc.52.81
   Katz DE, 2003, VACCINE, V21, P341, DOI 10.1016/S0264-410X(02)00613-8
   Kawashima Y, 2000, PHARM DEV TECHNOL, V5, P77, DOI 10.1081/PDT-100100522
   KEMEIS S, 1997, SCIENCE, V277, P949
   Kim SY, 1999, HELICOBACTER, V4, P33, DOI 10.1046/j.1523-5378.1999.09046.x
   Kim WJ, 2005, J CONTROL RELEASE, V106, P224, DOI 10.1016/j.jconrel.2005.04.016
   Kim WU, 2002, ARTHRITIS RHEUM-US, V46, P1109, DOI 10.1002/art.10198
   Koch AM, 2005, CHEMBIOCHEM, V6, P337, DOI 10.1002/cbic.200400174
   Kofler N, 1997, INT ARCH ALLERGY IMM, V113, P424, DOI 10.1159/000237618
   Kompella UB, 2001, ADV DRUG DELIVER REV, V46, P211, DOI 10.1016/S0169-409X(00)00137-X
   Kotzé AF, 1997, INT J PHARM, V159, P243, DOI 10.1016/S0378-5173(97)00287-1
   Kou JH, 1997, J CONTROL RELEASE, V43, P123, DOI 10.1016/S0168-3659(96)01477-0
   Kraehenbuhl JP, 2000, ANNU REV CELL DEV BI, V16, P301, DOI 10.1146/annurev.cellbio.16.1.301
   KRAUSE HJ, 1985, INT J PHARM, V27, P145, DOI 10.1016/0378-5173(85)90064-X
   Kumar MNVR, 2004, BIOMATERIALS, V25, P1771, DOI 10.1016/j.biomaterials.2003.08.069
   Lamprecht A, 2001, PHARM RES-DORDR, V18, P788, DOI 10.1023/A:1011032328064
   LANGER RS, 1981, BIOMATERIALS, V2, P201, DOI 10.1016/0142-9612(81)90059-4
   Lavelle EC, 1995, ADV DRUG DELIVER REV, V18, P5, DOI 10.1016/0169-409X(95)00048-C
   Lee HJ, 2002, ARCH PHARM RES, V25, P572, DOI 10.1007/BF02976925
   Lee SY, 2003, BIOMATERIALS, V24, P5049, DOI 10.1016/S0142-9612(03)00411-3
   Lee WK, 2005, J CONTROL RELEASE, V105, P77, DOI 10.1016/j.jconrel.2005.03.009
   LEFEVRE ME, 1985, EXP CELL BIOL, V53, P121
   LEHR CM, 1991, INT J PHARM, V70, P235, DOI 10.1016/0378-5173(91)90287-X
   LEHR CM, 1992, PHARMACEUT RES, V9, P547, DOI 10.1023/A:1015804816582
   LEHR CM, 1994, CRIT REV THER DRUG, V11, P119
   LEHR CM, 1992, J PHARM PHARMACOL, V44, P402, DOI 10.1111/j.2042-7158.1992.tb03633.x
   Lemoine D, 1996, BIOMATERIALS, V17, P2191, DOI 10.1016/0142-9612(96)00049-X
   Lemoine D, 1998, J CONTROL RELEASE, V54, P15, DOI 10.1016/S0168-3659(97)00241-1
   Leo E, 2004, INT J PHARMACEUT, V278, P133, DOI 10.1016/j.ijpharm.2004.03.002
   Leo E, 1997, INT J PHARM, V155, P75, DOI 10.1016/S0378-5173(97)00149-X
   Leroueil-Le Verger M, 1998, EUR J PHARM BIOPHARM, V46, P137, DOI 10.1016/S0939-6411(98)00015-0
   LEROUX JC, 1995, J PHARM SCI, V84, P1387, DOI 10.1002/jps.2600841202
   LEROUX JC, 1995, EUR J PHARM BIOPHARM, V41, P14
   Liu J., 2001, ENDOCYTOSIS, P1
   Lochner N, 2003, PHARM RES-DORDR, V20, P833, DOI 10.1023/A:1023406224028
   LONGER MA, 1985, J PHARM SCI, V74, P406, DOI 10.1002/jps.2600740408
   López JE, 2004, J BIOMAT SCI-POLYM E, V15, P385, DOI 10.1163/156856204323005262
   LOWE PJ, 1994, J PHARM PHARMACOL, V46, P547, DOI 10.1111/j.2042-7158.1994.tb03854.x
   LUESSEN HL, 1994, J CONTROL RELEASE, V29, P329, DOI 10.1016/0168-3659(94)90078-7
   Ma ZS, 2005, INT J PHARMACEUT, V293, P271, DOI 10.1016/j.ijpharm.2004.12.025
   Madsen F, 1999, BIOMATERIALS, V20, P1701, DOI 10.1016/S0142-9612(99)00071-X
   MALOY KJ, 1994, IMMUNOLOGY, V81, P661
   MANIAK M, 2001, ENDOCYTOSIS, P78
   Mantis NJ, 2002, J IMMUNOL, V169, P1844, DOI 10.4049/jimmunol.169.4.1844
   Masuda K, 2003, PHARMACEUT RES, V20, P130, DOI 10.1023/A:1022267312869
   Mathiowitz E, 1997, NATURE, V386, P410, DOI 10.1038/386410a0
   Matsunaga Y, 2000, VACCINE, V19, P579, DOI 10.1016/S0264-410X(00)00120-1
   McClean S, 1998, EUR J PHARM SCI, V6, P153, DOI 10.1016/S0928-0987(97)10007-0
   MCGHEE JR, 1992, VACCINE, V10, P75, DOI 10.1016/0264-410X(92)90021-B
   Mestecky J, 2005, MUCOSAL IMMUNOLOGY, 3RD EDITION, P1
   MESTECKY J, 1987, ADV IMMUNOL, V40, P153, DOI 10.1016/S0065-2776(08)60240-0
   Mestecky J, 1997, J CONTROL RELEASE, V48, P243, DOI 10.1016/S0168-3659(97)00036-9
   Meynell HM, 1999, FASEB J, V13, P611, DOI 10.1096/fasebj.13.6.611
   MIKOS AG, 1991, J COLLOID INTERF SCI, V143, P366, DOI 10.1016/0021-9797(91)90270-I
   Miller JD, 1997, ADV DRUG DELIVER REV, V28, P139, DOI 10.1016/S0169-409X(97)00055-0
   Montasser I, 2000, J Pharm Belg, V55, P155
   Montisci MJ, 2001, INT J PHARM, V215, P153, DOI 10.1016/S0378-5173(00)00678-5
   Mowat AM, 2003, NAT REV IMMUNOL, V3, P331, DOI 10.1038/nri1057
   Mutwiri George, 2005, Expert Opin Drug Deliv, V2, P791, DOI 10.1517/17425247.2.5.791
   NELLANS HN, 1991, ADV DRUG DELIVER REV, V7, P339, DOI 10.1016/0169-409X(91)90013-3
   NEUTRA MR, 1987, CELL TISSUE RES, V247, P537, DOI 10.1007/BF00215747
   Neutra MR, 2001, NAT IMMUNOL, V2, P1004, DOI 10.1038/ni1101-1004
   Niedergang F, 2005, TRENDS MICROBIOL, V13, P485, DOI 10.1016/j.tim.2005.08.001
   Norris DA, 1997, P CONTR REL SOC, P17
   NUSSENBLATT RB, 1990, J IMMUNOL, V144, P1689
   O'HAGAN D T, 1990, Advanced Drug Delivery Reviews, V5, P265, DOI 10.1016/0169-409X(90)90020-S
   O'Hagan DT, 1998, ADV DRUG DELIVER REV, V34, P305, DOI 10.1016/S0169-409X(98)00045-3
   OHAGAN DT, 1995, INT J PHARM, V119, P251, DOI 10.1016/0378-5173(95)00046-L
   OHAGAN DT, 1991, IMMUNOLOGY, V73, P239
   OHAGAN DT, 1995, ADV EXP MED BIOL, V371, P1463
   OWEN RL, 1977, GASTROENTEROLOGY, V72, P440
   Pan Y, 2002, INT J PHARMACEUT, V249, P139, DOI 10.1016/S0378-5173(02)00486-6
   Pietzonka P, 2002, PHARMACEUT RES, V19, P595, DOI 10.1023/A:1015393710253
   PIMIENTA C, 1990, PHARMACEUT RES, V7, P49, DOI 10.1023/A:1015883525263
   PIMIENTA C, 1992, INT J PHARM, V80, P1, DOI 10.1016/0378-5173(92)90256-2
   Pinto-Alphandary H, 2003, PHARMACEUT RES, V20, P1071, DOI 10.1023/A:1024470508758
   Porporatto C, 2005, J LEUKOCYTE BIOL, V78, P62, DOI 10.1189/jlb.0904541
   PORTA C, 1992, EXP PHYSIOL, V77, P929, DOI 10.1113/expphysiol.1992.sp003662
   Prego C, 2006, PHARM RES-DORDR, V23, P549, DOI 10.1007/s11095-006-9570-8
   Prego C, 2005, J CONTROL RELEASE, V101, P151, DOI 10.1016/j.jconrel.2004.07.030
   PREGO C, 2006, J CONTROL RELEASE
   Prego Cecilia, 2005, Expert Opin Drug Deliv, V2, P843, DOI 10.1517/17425247.2.5.843
   PUSZTAI A, 1993, BRIT J NUTR, V70, P313, DOI 10.1079/BJN19930124
   Raiman J, 2003, INT J PHARM, V261, P129, DOI 10.1016/S0378-5173(03)00300-4
   RAO KVR, 1989, INT J PHARM, V52, P265, DOI 10.1016/0378-5173(89)90229-9
   Regnström K, 2003, GENE THER, V10, P1575, DOI 10.1038/sj.gt.3302054
   Rescigno M, 2002, TRENDS MICROBIOL, V10, P425, DOI 10.1016/S0966-842X(02)02425-3
   Rimoldi M, 2005, VACCINE, V23, P1793, DOI 10.1016/j.vaccine.2004.11.007
   Rimoldi M, 2004, ANN NY ACAD SCI, V1029, P66, DOI 10.1196/annals.1309.009
   Roth-Walter F, 2005, IMMUNOL LETT, V100, P182, DOI 10.1016/j.imlet.2005.03.020
   Roth-Walter F, 2005, VACCINE, V23, P2703, DOI 10.1016/j.vaccine.2004.11.052
   Roth-Walter F, 2004, J ALLERGY CLIN IMMUN, V114, P1362, DOI 10.1016/j.jaci.2004.08.010
   Roy K, 1999, NAT MED, V5, P387, DOI 10.1038/7385
   ROY MJ, 1987, CELL TISSUE RES, V248, P645, DOI 10.1007/BF00216495
   Ruoslahti E, 1996, ANNU REV CELL DEV BI, V12, P697, DOI 10.1146/annurev.cellbio.12.1.697
   Russell-Jones GJ, 1999, INT J PHARM, V190, P165, DOI 10.1016/S0378-5173(99)00254-9
   Russell-Jones GJ, 1998, CRIT REV THER DRUG, V15, P557
   Saez A, 2000, EUR J PHARM BIOPHARM, V50, P379, DOI 10.1016/S0939-6411(00)00125-9
   Sakuma S, 1997, INT J PHARM, V149, P93, DOI 10.1016/S0378-5173(96)04861-2
   Sakuma S, 2001, ADV DRUG DELIVER REV, V47, P21, DOI 10.1016/S0169-409X(00)00119-8
   Salamat-Miller N, 2005, INT J PHARMACEUT, V294, P201, DOI 10.1016/j.ijpharm.2005.01.022
   Salman HH, 2005, J CONTROL RELEASE, V106, P1, DOI 10.1016/j.jconrel.2005.03.033
   SANDERS LM, 1990, EUR J DRUG METAB PH, V15, P95, DOI 10.1007/BF03190192
   Schipper NGM, 1996, PHARMACEUT RES, V13, P1686, DOI 10.1023/A:1016444808000
   Schulte R, 2000, CELL MICROBIOL, V2, P173, DOI 10.1046/j.1462-5822.2000.00047.x
   Shakweh M, 2005, EUR J PHARM BIOPHARM, V61, P1, DOI 10.1016/j.ejpb.2005.04.006
   Shakweh Monjed, 2004, Expert Opin Drug Deliv, V1, P141, DOI 10.1517/17425247.1.1.141
   Sharma R, 1996, HISTOCHEM CELL BIOL, V105, P459, DOI 10.1007/BF01457659
   Smart JD, 2005, ADV DRUG DELIVER REV, V57, P1556, DOI 10.1016/j.addr.2005.07.001
   Smith J, 2004, PHARM RES-DORDR, V21, P43, DOI 10.1023/B:PHAM.0000012150.60180.e3
   Smith JM, 2005, BIOMATERIALS, V26, P3269, DOI 10.1016/j.biomaterials.2004.06.020
   Smith PD, 2003, J LEUKOCYTE BIOL, V74, P642, DOI 10.1189/jlb.0503219
   Soppimath KS, 2001, J CONTROL RELEASE, V70, P1, DOI 10.1016/S0168-3659(00)00339-4
   Steffansen B, 2004, EUR J PHARM SCI, V21, P3, DOI 10.1016/j.ejps.2003.10.010
   Storni T, 2005, ADV DRUG DELIVER REV, V57, P333, DOI 10.1016/j.addr.2004.09.008
   SWENSON ES, 1992, ADV DRUG DELIVER REV, V8, P39
   TACKET CO, 1994, VACCINE, V12, P1270, DOI 10.1016/S0264-410X(94)80038-2
   Takeuchi H, 2005, ADV DRUG DELIVER REV, V57, P1583, DOI 10.1016/j.addr.2005.07.008
   TAKEUCHI H, 1994, CHEM PHARM BULL, V42, P1954
   Takeuchi H, 2001, ADV DRUG DELIVER REV, V47, P39, DOI 10.1016/S0169-409X(00)00120-4
   Takeuchi H, 1996, PHARMACEUT RES, V13, P896, DOI 10.1023/A:1016009313548
   Thomas NW, 1996, J ANAT, V189, P487
   Tobío M, 1998, PHARMACEUT RES, V15, P270, DOI 10.1023/A:1011922819926
   Tobío M, 2000, COLLOID SURFACE B, V18, P315, DOI 10.1016/S0927-7765(99)00157-5
   TOMIZAWA H, 1993, PHARM RES-DORDR, V10, P549, DOI 10.1023/A:1018945902276
   Torché AM, 2000, INT J PHARM, V201, P15, DOI 10.1016/S0378-5173(00)00364-1
   Torres-Lugo M, 2002, J CONTROL RELEASE, V80, P197, DOI 10.1016/S0168-3659(02)00027-5
   Torres-Lugo M, 2000, BIOMATERIALS, V21, P1191, DOI 10.1016/S0142-9612(00)00011-9
   TRENTHAM DE, 1993, SCIENCE, V261, P1727, DOI 10.1126/science.8378772
   Tyrer P, 2006, INFECT IMMUN, V74, P625, DOI 10.1128/IAI.74.1.625-631.2006
   Tyrer P, 2002, BIOCHEM BIOPH RES CO, V299, P377, DOI 10.1016/S0006-291X(02)02631-1
   van der Lubben IM, 2001, EUR J PHARM SCI, V14, P201, DOI 10.1016/S0928-0987(01)00172-5
   van der Lubben IM, 2001, ADV DRUG DELIVER REV, V52, P139, DOI 10.1016/S0169-409X(01)00197-1
   Vangeyte P, 2004, COLLOID SURFACE A, V242, P203, DOI 10.1016/j.colsurfa.2004.04.070
   Vila A, 2002, J CONTROL RELEASE, V78, P15, DOI 10.1016/S0168-3659(01)00486-2
   Vila A, 2004, J CONTROL RELEASE, V98, P231, DOI 10.1016/j.jconrel.2004.04.026
   Vila A, 2004, EUR J PHARM BIOPHARM, V57, P123, DOI 10.1016/j.ejpb.2003.09.006
   Wang W, 1996, J DRUG TARGET, V4, P195, DOI 10.3109/10611869608995624
   WEINER HL, 1994, ANNU REV IMMUNOL, V12, P809, DOI 10.1146/annurev.immunol.12.1.809
   Weissenböck A, 2004, J CONTROL RELEASE, V99, P383, DOI 10.1016/j.jconrel.2004.07.025
   WELTZIN R, 1989, J CELL BIOL, V108, P1673, DOI 10.1083/jcb.108.5.1673
   Win KY, 2005, BIOMATERIALS, V26, P2713, DOI 10.1016/j.biomaterials.2004.07.050
   Wolfowicz CB, 2003, VACCINE, V21, P1195, DOI 10.1016/S0264-410X(02)00485-1
   Yoncheva K, 2005, EUR J PHARM SCI, V24, P411, DOI 10.1016/j.ejps.2004.12.002
   Yoo HS, 2004, J PHARM SCI-US, V93, P488, DOI 10.1002/jps.10573
   Zambaux MF, 1998, J CONTROL RELEASE, V50, P31, DOI 10.1016/S0168-3659(97)00106-5
   Zambaux MF, 1999, J CONTROL RELEASE, V60, P179, DOI 10.1016/S0168-3659(99)00073-5
   ZHANG Z, 2006, BIOMATERIALS
   ZHANG ZJ, 1991, P NATL ACAD SCI USA, V88, P10252, DOI 10.1073/pnas.88.22.10252
   Zhou TH, 1998, J CONTROL RELEASE, V55, P281, DOI 10.1016/S0168-3659(98)00061-3
NR 274
TC 977
Z9 1019
U1 3
U2 405
PU ELSEVIER
PI AMSTERDAM
PA RADARWEG 29, 1043 NX AMSTERDAM, NETHERLANDS
SN 0168-3659
EI 1873-4995
J9 J CONTROL RELEASE
JI J. Control. Release
PD NOV 10
PY 2006
VL 116
IS 1
BP 1
EP 27
DI 10.1016/j.jconrel.2006.08.013
PG 27
WC Chemistry, Multidisciplinary; Pharmacology & Pharmacy
WE Science Citation Index Expanded (SCI-EXPANDED)
SC Chemistry; Pharmacology & Pharmacy
GA 126NS
UT WOS:000243520200001
PM 17050027
DA 2023-11-04
ER

PT J
AU Fang, RH
   Hu, CMJ
   Luk, BT
   Gao, WW
   Copp, JA
   Tai, YY
   O'Connor, DE
   Zhang, LF
AF Fang, Ronnie H.
   Hu, Che-Ming J.
   Luk, Brian T.
   Gao, Weiwei
   Copp, Jonathan A.
   Tai, Yiyin
   O'Connor, Derek E.
   Zhang, Liangfang
TI Cancer Cell Membrane-Coated Nanoparticles for Anticancer Vaccination and
   Drug Delivery
SO NANO LETTERS
LA English
DT Article
DE Nanomedicine; biomimetic nanoparticle; cellular membrane; cancer
   immunotherapy; targeted drug delivery; homotypic targeting
ID MULTIFUNCTIONAL NANOPARTICLES; HOMOTYPIC AGGREGATION; ADHESION;
   MELANOMA; SELF; PEPTIDE; ANTIGEN; GP100; FUNCTIONALIZATION;
   IMMUNOTHERAPY
AB Cell-derived nanoparticles have been garnering increased attention due to their ability to mimic many of the natural properties displayed by their source cells. This top-down engineering approach can be applied toward the development of novel therapeutic strategies owing to the unique interactions enabled through the retention of complex antigenic information. Herein, we report on the biological functionalization of polymeric nanoparticles with a layer of membrane coating derived from cancer cells. The resulting core shell nanostructures, which carry the full array of cancer cell membrane antigens, offer a robust platform with applicability toward multiple modes of anticancer therapy. We demonstrate that by coupling the particles with an immunological adjuvant, the resulting formulation can be used to promote a tumor-specific immune response for use in vaccine applications. Moreover, we show that by taking advantage of the inherent homotypic binding phenomenon frequently observed among tumor cells the membrane functionalization allows for a unique cancer targeting strategy that can be utilized for drug delivery applications.
C1 [Zhang, Liangfang] Univ Calif San Diego, Dept NanoEngn, La Jolla, CA 92093 USA.
   Univ Calif San Diego, Moores Canc Ctr, La Jolla, CA 92093 USA.
C3 University of California System; University of California San Diego;
   University of California System; University of California San Diego
RP Zhang, LF (通讯作者)，Univ Calif San Diego, Dept NanoEngn, La Jolla, CA 92093 USA.
EM zhang@ucsd.edu
RI Hu, Che-Ming/N-7674-2018
OI Hu, Che-Ming/0000-0002-0988-7029
FU National Science Foundation [DMR-1216461]; National Institute of
   Diabetes and Digestive and Kidney Diseases of the National Institutes of
   Health [R01 DK095168]; Department of Defense (DoD); National Institutes
   of Health from the National Cancer Institute [R25CA153915]; Direct For
   Mathematical & Physical Scien; Division Of Materials Research [1216461]
   Funding Source: National Science Foundation
FX This work is supported by the National Science Foundation Grant
   DMR-1216461 and by the National Institute of Diabetes and Digestive and
   Kidney Diseases of the National Institutes of Health under Award Number
   R01 DK095168. R.F. is supported by the Department of Defense (DoD)
   through the National Defense Science and Engineering Graduate Fellowship
   (NDSEG) Program. B.L. is supported by a National Institutes of Health
   R25CA153915 training grant from the National Cancer Institute.
CR Blonder J, 2006, NAT PROTOC, V1, P2784, DOI 10.1038/nprot.2006.359
   Castle JC, 2012, CANCER RES, V72, P1081, DOI 10.1158/0008-5472.CAN-11-3722
   Davis ME, 2008, NAT REV DRUG DISCOV, V7, P771, DOI 10.1038/nrd2614
   DEGIOVANNI C, 1994, INT J CANCER, V59, P269, DOI 10.1002/ijc.2910590220
   Di Pucchio T, 2006, CANCER RES, V66, P4943, DOI 10.1158/0008-5472.CAN-05-3396
   Fang RH, 2010, LANGMUIR, V26, P16958, DOI 10.1021/la103576a
   Fang RH, 2012, EXPERT OPIN BIOL TH, V12, P385, DOI 10.1517/14712598.2012.661710
   Frankenburg S, 2004, IMMUNOL LETT, V94, P253, DOI 10.1016/j.imlet.2004.05.014
   Furman NET, 2013, NANO LETT, V13, P3248, DOI 10.1021/nl401376w
   Glinsky VV, 2003, CANCER RES, V63, P3805
   Glinsky VV, 2000, CANCER RES, V60, P2584
   Gratton SEA, 2008, P NATL ACAD SCI USA, V105, P11613, DOI 10.1073/pnas.0801763105
   Guy B, 2007, NAT REV MICROBIOL, V5, P505, DOI 10.1038/nrmicro1681
   Hamdy S, 2008, VACCINE, V26, P5046, DOI 10.1016/j.vaccine.2008.07.035
   Harrison C, 2009, NAT REV DRUG DISCOV, V8, P685, DOI 10.1038/nrd2994
   Hrkach J, 2012, SCI TRANSL MED, V4, DOI 10.1126/scitranslmed.3003651
   Hu CMJ, 2014, NANOSCALE, V6, P65, DOI 10.1039/c3nr05444f
   Hu CMJ, 2013, NAT NANOTECHNOL, V8, P933, DOI [10.1038/nnano.2013.254, 10.1038/NNANO.2013.254]
   Hu CMJ, 2013, NAT NANOTECHNOL, V8, P336, DOI [10.1038/NNANO.2013.54, 10.1038/nnano.2013.54]
   Hu CMJ, 2013, NANOSCALE, V5, P2664, DOI 10.1039/c3nr00015j
   Hu CMJ, 2012, ADV HEALTHC MATER, V1, P537, DOI 10.1002/adhm.201200138
   Hu CMJ, 2011, P NATL ACAD SCI USA, V108, P10980, DOI 10.1073/pnas.1106634108
   Iurisci I, 2009, ANTICANCER RES, V29, P403
   Kantoff PW, 2010, NEW ENGL J MED, V363, P411, DOI 10.1056/NEJMoa1001294
   Khaldoyanidi SK, 2003, J BIOL CHEM, V278, P4127, DOI 10.1074/jbc.M209590200
   Kim JA, 2012, NAT NANOTECHNOL, V7, P62, DOI [10.1038/NNANO.2011.191, 10.1038/nnano.2011.191]
   Kuwabara I, 1996, J IMMUNOL, V156, P3939
   Lolchov P. G., 2010, J CANC, V1, P230
   Lollini PL, 2006, NAT REV CANCER, V6, P204, DOI 10.1038/nrc1815
   Luk BT, 2014, NANOSCALE, V6, P2730, DOI 10.1039/c3nr06371b
   Mata-Haro V, 2007, SCIENCE, V316, P1628, DOI 10.1126/science.1138963
   McCarthy SA, 2012, NAT PROTOC, V7, P1677, DOI 10.1038/nprot.2012.082
   Moon JJ, 2012, ADV MATER, V24, P3724, DOI 10.1002/adma.201200446
   Moon JJ, 2011, NAT MATER, V10, P243, DOI 10.1038/NMAT2960
   Oldenborg PA, 2000, SCIENCE, V288, P2051, DOI 10.1126/science.288.5473.2051
   Overwijk WW, 2003, J EXP MED, V198, P569, DOI 10.1084/jem.20030590
   Parodi A, 2013, NAT NANOTECHNOL, V8, P61, DOI 10.1038/nnano.2012.212
   Peer D, 2007, NAT NANOTECHNOL, V2, P751, DOI 10.1038/nnano.2007.387
   Petros RA, 2010, NAT REV DRUG DISCOV, V9, P615, DOI 10.1038/nrd2591
   Pulido J, 2012, NAT BIOTECHNOL, V30, P336, DOI 10.1038/nbt.2157
   Reddy ST, 2007, NAT BIOTECHNOL, V25, P1159, DOI [10.1038/nbt1332, 10.1038/nbtl332]
   Rodriguez PL, 2013, SCIENCE, V339, P971, DOI 10.1126/science.1229568
   Ruoslahti E, 2010, J CELL BIOL, V188, P759, DOI 10.1083/jcb.200910104
   Schoenborn JR, 2007, ADV IMMUNOL, V96, P41, DOI 10.1016/S0065-2776(07)96002-2
   Schwartzentruber DJ, 2011, NEW ENGL J MED, V364, P2119, DOI 10.1056/NEJMoa1012863
   Tamura Y, 1997, SCIENCE, V278, P117, DOI 10.1126/science.278.5335.117
   Xu ZH, 2013, J CONTROL RELEASE, V172, P259, DOI 10.1016/j.jconrel.2013.08.021
   Yoo JW, 2011, NAT REV DRUG DISCOV, V10, P521, DOI 10.1038/nrd3499
   ZETTER BR, 1993, SEMIN CANCER BIOL, V4, P219
   ZHOU H, 1993, J CELL BIOL, V122, P951, DOI 10.1083/jcb.122.4.951
NR 50
TC 954
Z9 998
U1 48
U2 927
PU AMER CHEMICAL SOC
PI WASHINGTON
PA 1155 16TH ST, NW, WASHINGTON, DC 20036 USA
SN 1530-6984
EI 1530-6992
J9 NANO LETT
JI Nano Lett.
PD APR
PY 2014
VL 14
IS 4
BP 2181
EP 2188
DI 10.1021/nl500618u
PG 8
WC Chemistry, Multidisciplinary; Chemistry, Physical; Nanoscience &
   Nanotechnology; Materials Science, Multidisciplinary; Physics, Applied;
   Physics, Condensed Matter
WE Science Citation Index Expanded (SCI-EXPANDED)
SC Chemistry; Science & Technology - Other Topics; Materials Science;
   Physics
GA AF2WE
UT WOS:000334572400077
PM 24673373
OA hybrid, Green Published
HC Y
HP N
DA 2023-11-04
ER

PT J
AU Keech, C
   Albert, G
   Cho, I
   Robertson, A
   Reed, P
   Neal, S
   Plested, JS
   Zhu, MZ
   Cloney-Clark, S
   Zhou, HX
   Smith, G
   Patel, N
   Frieman, MB
   Haupt, RE
   Logue, J
   McGrath, M
   Weston, S
   Piedra, PA
   Desai, C
   Callahan, K
   Lewis, M
   Price-Abbott, P
   Formica, N
   Shinde, V
   Fries, L
   Lickliter, JD
   Griffin, P
   Wilkinson, B
   Glenn, GM
AF Keech, Cheryl
   Albert, Gary
   Cho, Iksung
   Robertson, Andreana
   Reed, Patricia
   Neal, Susan
   Plested, Joyce S.
   Zhu, Mingzhu
   Cloney-Clark, Shane
   Zhou, Haixia
   Smith, Gale
   Patel, Nita
   Frieman, Matthew B.
   Haupt, Robert E.
   Logue, James
   McGrath, Marisa
   Weston, Stuart
   Piedra, Pedro A.
   Desai, Chinar
   Callahan, Kathleen
   Lewis, Maggie
   Price-Abbott, Patricia
   Formica, Neil
   Shinde, Vivek
   Fries, Louis
   Lickliter, Jason D.
   Griffin, Paul
   Wilkinson, Bethanie
   Glenn, Gregory M.
TI Phase 1-2 Trial of a SARS-CoV-2 Recombinant Spike Protein Nanoparticle
   Vaccine
SO NEW ENGLAND JOURNAL OF MEDICINE
LA English
DT Article
ID RESPIRATORY SYNCYTIAL VIRUS; PROPHYLAXIS; RSV
AB BackgroundNVX-CoV2373 is a recombinant severe acute respiratory syndrome coronavirus 2 (rSARS-CoV-2) nanoparticle vaccine composed of trimeric full-length SARS-CoV-2 spike glycoproteins and Matrix-M1 adjuvant.
   MethodsWe initiated a randomized, placebo-controlled, phase 1-2 trial to evaluate the safety and immunogenicity of the rSARS-CoV-2 vaccine (in 5-mu g and 25-mu g doses, with or without Matrix-M1 adjuvant, and with observers unaware of trial-group assignments) in 131 healthy adults. In phase 1, vaccination comprised two intramuscular injections, 21 days apart. The primary outcomes were reactogenicity; laboratory values (serum chemistry and hematology), according to Food and Drug Administration toxicity scoring, to assess safety; and IgG anti-spike protein response (in enzyme-linked immunosorbent assay [ELISA] units). Secondary outcomes included unsolicited adverse events, wild-type virus neutralization (microneutralization assay), and T-cell responses (cytokine staining). IgG and microneutralization assay results were compared with 32 (IgG) and 29 (neutralization) convalescent serum samples from patients with Covid-19, most of whom were symptomatic. We performed a primary analysis at day 35.
   ResultsAfter randomization, 83 participants were assigned to receive the vaccine with adjuvant and 25 without adjuvant, and 23 participants were assigned to receive placebo. No serious adverse events were noted. Reactogenicity was absent or mild in the majority of participants, more common with adjuvant, and of short duration (mean, <= 2 days). One participant had mild fever that lasted 1 day. Unsolicited adverse events were mild in most participants; there were no severe adverse events. The addition of adjuvant resulted in enhanced immune responses, was antigen dose-sparing, and induced a T helper 1 (Th1) response. The two-dose 5-mu g adjuvanted regimen induced geometric mean anti-spike IgG (63,160 ELISA units) and neutralization (3906) responses that exceeded geometric mean responses in convalescent serum from mostly symptomatic Covid-19 patients (8344 and 983, respectively).
   ConclusionsAt 35 days, NVX-CoV2373 appeared to be safe, and it elicited immune responses that exceeded levels in Covid-19 convalescent serum. The Matrix-M1 adjuvant induced CD4+ T-cell responses that were biased toward a Th1 phenotype. (Funded by the Coalition for Epidemic Preparedness Innovations; ClinicalTrials.gov number, NCT04368988).
   A recombinant SARS-CoV-2 spike protein nanoparticle vaccine delivered in the deltoid muscle on days 0 and 21 was found to be immunogenic at both 5 mu g and 25 mu g doses. When given with a saponin-based adjuvant, both doses were equally immunogenic, with little or no reactogenicity, and elicited neutralizing antibody titers higher than those in convalescent serum.
C1 [Keech, Cheryl; Albert, Gary; Cho, Iksung; Robertson, Andreana; Reed, Patricia; Neal, Susan; Plested, Joyce S.; Zhu, Mingzhu; Cloney-Clark, Shane; Zhou, Haixia; Smith, Gale; Patel, Nita; Desai, Chinar; Callahan, Kathleen; Lewis, Maggie; Price-Abbott, Patricia; Formica, Neil; Shinde, Vivek; Fries, Louis; Wilkinson, Bethanie; Glenn, Gregory M.] Novavax, 21 Firstfield Rd, Gaithersburg, MD 20878 USA.
   [Frieman, Matthew B.; Haupt, Robert E.; Logue, James; McGrath, Marisa; Weston, Stuart; Price-Abbott, Patricia] Univ Maryland, Sch Med, Baltimore, MD 21201 USA.
   [Piedra, Pedro A.] Baylor Coll Med, Houston, TX 77030 USA.
   [Lickliter, Jason D.] Nucleus Network, Melbourne, Vic, Australia.
   [Griffin, Paul] Q Pharm, Herston, Qld, Australia.
C3 University System of Maryland; University of Maryland Baltimore; Baylor
   College of Medicine
RP Keech, C (通讯作者)，Novavax, 21 Firstfield Rd, Gaithersburg, MD 20878 USA.
EM Ckeech@novavax.com
RI Logue, James/AAD-1040-2021
OI Logue, James/0000-0002-7410-9741; Weston, Stuart/0000-0001-9840-2953;
   McGrath, Marisa/0000-0002-7451-4958
FU Coalition for Epidemic Preparedness Innovation (CEPI)
FX Supported by the Coalition for Epidemic Preparedness Innovation (CEP1),
   which provided funding for the clinical trial and for the manufacture of
   rSARS-CoV-2 and the Matrix-M1 adjuvant. Novavax provided rSARS-00V-2 and
   Matrix-N11 adjuvant for use in this trial hut not provide any financial
   support. Employees of Novavax, including those listed as authors,
   contributed substantially to the development and implementation of the
   trial and the analysis of the data.
CR [Anonymous], SARS COV 2 PROTEIN S, DOI [10.1101/2020.07.31.228486v1, DOI 10.1101/2020.07.31.228486V1]
   [Anonymous], 2007, TOX GRAD SCAL HLTH A
   Arvin AM, 2020, NATURE, V584, P353, DOI 10.1038/s41586-020-2538-8
   Bengtsson KL, 2016, VACCINE, V34, P1927, DOI 10.1016/j.vaccine.2016.02.033
   Buchwald AG., 2020, CLIN INFECT DIS, DOI [10.1093/cid/ciaa648, DOI 10.1093/CID/CIAA648]
   Carbonell-Estrany X, 2010, PEDIATRICS, V125, pE35, DOI 10.1542/peds.2008-1036
   Center for Biologics Evaluation and Research, 2020, DEV LIC VACC PREV CO
   Cucinotta Domenico, 2020, Acta Biomed, V91, P157, DOI 10.23750/abm.v91i1.9397
   Division of AIDS, 2017, DAIDS TABL GRAD SEV
   Du LY, 2009, NAT REV MICROBIOL, V7, P226, DOI 10.1038/nrmicro2090
   Fries L, 2017, IMMUN AGEING, V14, DOI 10.1186/s12979-017-0090-7
   Glenn GM, 2016, J INFECT DIS, V213, P411, DOI 10.1093/infdis/jiv406
   Griffin MP, 2020, NEW ENGL J MED, V383, P415, DOI 10.1056/NEJMoa1913556
   Law B, D23 PRIORITY LIST AD
   Liu L, 2020, EMERG MICROBES INFEC, V9, P1664, DOI 10.1080/22221751.2020.1791738
   Mercado NB, 2020, NATURE, V586, P583, DOI 10.1038/s41586-020-2607-z
   Mulligan MJ, 2020, NATURE, V586, P589, DOI 10.1038/s41586-020-2639-4
   Munoz FM, 2019, J INFECT DIS, V220, P1802, DOI 10.1093/infdis/jiz390
   Pedraz C, 2003, PEDIATR INFECT DIS J, V22, P823, DOI 10.1097/01.inf.0000086403.50417.7c
   Reimer JM, 2012, PLOS ONE, V7, DOI 10.1371/journal.pone.0041451
   Shinde, 2020, INDUCTION CROSS REAC, DOI [10.1101/2020.05.11.20098574v1, DOI 10.1101/2020.05.11.20098574V1]
   Shinde, 2020, COMP SAFETY IMMUNOGE, DOI [10.1101/2020.08.07.20170514v1, DOI 10.1101/2020.08.07.20170514V1]
   Shinde V, 2018, NEW ENGL J MED, V378, P2346, DOI 10.1056/NEJMc1803554
   Tai WB, 2020, CELL MOL IMMUNOL, V17, P613, DOI 10.1038/s41423-020-0400-4
   Tian, 2020, SARS COV 2 SPIKE GLY, DOI [10.1101/2020.06.29.178509v1, DOI 10.1101/2020.06.29.178509V1]
   Wang Y, 2020, FRONT PHARMACOL, V11, DOI 10.3389/fphar.2020.00966
   WHO, 2020, CORONAVIRUS DIS COVI
   World Health Organization, 2020, PNEUM UNK CAUS CHIN
   World Health Organization, 2020, NAMING CORONAVIRUS D
   Wrapp D, 2020, SCIENCE, V367, P1260, DOI [10.1126/science.abb2507, 10.1101/2020.02.11.944462]
NR 30
TC 701
Z9 740
U1 11
U2 90
PU MASSACHUSETTS MEDICAL SOC
PI WALTHAM
PA WALTHAM WOODS CENTER, 860 WINTER ST,, WALTHAM, MA 02451-1413 USA
SN 0028-4793
EI 1533-4406
J9 NEW ENGL J MED
JI N. Engl. J. Med.
PD DEC 10
PY 2020
VL 383
IS 24
BP 2320
EP 2332
DI 10.1056/NEJMoa2026920
PG 13
WC Medicine, General & Internal
WE Science Citation Index Expanded (SCI-EXPANDED)
SC General & Internal Medicine
GA QU3ER
UT WOS:000627165900011
PM 32877576
OA Green Published, Bronze, Green Submitted
HC Y
HP N
DA 2023-11-04
ER

PT J
AU Kuai, R
   Ochyl, LJ
   Bahjat, KS
   Schwendeman, A
   Moon, JJ
AF Kuai, Rui
   Ochyl, Lukasz J.
   Bahjat, Keith S.
   Schwendeman, Anna
   Moon, James J.
TI Designer vaccine nanodiscs for personalized cancer immunotherapy
SO NATURE MATERIALS
LA English
DT Article
ID NANOPARTICLE VACCINES; DENDRITIC CELLS; T-CELLS; DELIVERY; ANTIGEN;
   PEPTIDE; MELANOMA; NEOANTIGENS; RESPONSES; ADJUVANT
AB Despite the tremendous potential of peptide-based cancer vaccines, their efficacy has been limited in humans. Recent innovations in tumour exome sequencing have signalled the new era of personalized immunotherapy with patient-specific neoantigens, but a general methodology for stimulating strong CD8 alpha(+) cytotoxic T-lymphocyte (CTL) responses remains lacking. Here we demonstrate that high-density lipoprotein-mimicking nanodiscs coupled with antigen (Ag) peptides and adjuvants can markedly improve Ag/adjuvant co-delivery to lymphoid organs and sustain Ag presentation on dendritic cells. Strikingly, nanodiscs elicited up to 47-fold greater frequencies of neoantigen-specific CTLs than soluble vaccines and even 31-fold greater than perhaps the strongest adjuvant in clinical trials (that is, CpG in Montanide). Moreover, multi-epitope vaccination generated broad-spectrum T-cell responses that potently inhibited tumour growth. Nanodiscs eliminated established MC-38 and B16F10 tumours when combined with anti-PD-1 and anti-CTLA-4 therapy. These findings represent a new powerful approach for cancer immunotherapy and suggest a general strategy for personalized nanomedicine.
C1 [Kuai, Rui; Ochyl, Lukasz J.; Schwendeman, Anna; Moon, James J.] Univ Michigan, Dept Pharmaceut Sci, Ann Arbor, MI 48109 USA.
   [Kuai, Rui; Ochyl, Lukasz J.; Schwendeman, Anna; Moon, James J.] Univ Michigan, Biointerfaces Inst, Ann Arbor, MI 48109 USA.
   [Bahjat, Keith S.] Bristol Myers Squibb Biol Discovery Calif, Discovery Res, Redwood City, CA 94063 USA.
   [Moon, James J.] Univ Michigan, Dept Biomed Engn, Ann Arbor, MI 48109 USA.
C3 University of Michigan System; University of Michigan; University of
   Michigan System; University of Michigan; Bristol-Myers Squibb;
   University of Michigan System; University of Michigan
RP Schwendeman, A; Moon, JJ (通讯作者)，Univ Michigan, Dept Pharmaceut Sci, Ann Arbor, MI 48109 USA.; Schwendeman, A; Moon, JJ (通讯作者)，Univ Michigan, Biointerfaces Inst, Ann Arbor, MI 48109 USA.; Moon, JJ (通讯作者)，Univ Michigan, Dept Biomed Engn, Ann Arbor, MI 48109 USA.
EM annaschw@umich.edu; moonjj@umich.edu
RI Kuai, Rui/AAD-7574-2020; Moon, James J/ABE-4429-2021
OI Moon, James J/0000-0003-2238-2372
FU NIH [R01GM113832, R21NS091555, UL1TR000433, 1K22AI097291, R01EB022563,
   R01AI127070]; AHA [13SDG17230049]; UM MTRAC for Life Sciences; UM
   College of Pharmacy faculty start-up fund; Melanoma Research Alliance
   [348774]; DoD/CDMRP Peer Reviewed Cancer Research Program
   [W81XWH-16-1-0369]; NSF CAREER Award [1553831]; Broomfield International
   Student Fellowship; AHA Pre-doctoral Fellowship [15PRE25090050]; UM
   Rackham; AFPE; NIH Tetramer Core Facility [HHSN272201300006C];
   Directorate For Engineering [1553831] Funding Source: National Science
   Foundation; Div Of Chem, Bioeng, Env, & Transp Sys [1553831] Funding
   Source: National Science Foundation
FX This work was supported in part by the NIH (R01GM113832, A.S.;
   R21NS091555, A.S.; UL1TR000433, J.J.M.; 1K22AI097291, J.J.M.;
   R01EB022563, J.J.M.; R01AI127070, J.J.M.), AHA (13SDG17230049, A.S.), UM
   MTRAC for Life Sciences (A.S.), and the UM College of Pharmacy faculty
   start-up fund (J.J.M., A.S.). J.J.M. is a Young Investigator supported
   by the Melanoma Research Alliance (348774), DoD/CDMRP Peer Reviewed
   Cancer Research Program (W81XWH-16-1-0369), and NSF CAREER Award
   (1553831). R.K. is supported by the Broomfield International Student
   Fellowship and the AHA Pre-doctoral Fellowship (15PRE25090050). L.J.O.
   is supported by pre-doctoral fellowships from UM Rackham and AFPE. We
   acknowledge J. Whitfield for his technical assistance with ELISPOT and
   thank R. H. Lyons, L. V. Diaz, J. K. Kim and P. H. Krebsbach for their
   contributions to cDNA sequencing. We acknowledge D. J. Irvine (MIT) and
   N. A. Kotov (UM) for critical review of the manuscript; the University
   of Michigan Consulting for Statistics, Computing, and Analytics Research
   (CSCAR) for help with statistical analyses; G. Skiniotis and A. Dosey
   (UM) for their aid with transmission electron microscopy; the NIH
   Tetramer Core Facility (contract HHSN272201300006C) for provision of
   MHC-I tetramers; N. Shastri (University of California, Berkeley) for B3Z
   T-cell hybridoma; K. Rock (University of Massachusetts, Amherst,
   Massachusetts) for B16OVA cells; and W. Zou (University of Michigan, Ann
   Arbor, Michigan) for MC-38 cells. Opinions interpretations, conclusions
   and recommendations are those of the authors and are not necessarily
   endorsed by the Department of Defense.
CR Alexis F, 2008, MOL PHARMACEUT, V5, P505, DOI 10.1021/mp800051m
   Anselmo AC, 2015, AAPS J, V17, P1041, DOI 10.1208/s12248-015-9780-2
   Anthony DD, 2003, METHODS, V29, P260, DOI 10.1016/S1046-2023(02)00348-1
   Chiu YC, 2015, ACS BIOMATER SCI ENG, V1, P1200, DOI 10.1021/acsbiomaterials.5b00375
   DeMuth PC, 2012, ACS NANO, V6, P8041, DOI 10.1021/nn302639r
   Duivenvoorden R, 2014, NAT COMMUN, V5, DOI 10.1038/ncomms4065
   Fan YC, 2015, VACCINES-BASEL, V3, P662, DOI 10.3390/vaccines3030662
   Fan YC, 2015, J CONTROL RELEASE, V208, P121, DOI 10.1016/j.jconrel.2015.04.010
   Fischer NO, 2013, J AM CHEM SOC, V135, P2044, DOI 10.1021/ja3063293
   Formenti SC, 2013, JNCI-J NATL CANCER I, V105, P256, DOI 10.1093/jnci/djs629
   Fourcade J, 2008, J IMMUNOTHER, V31, P781, DOI 10.1097/CJI.0b013e318183af0b
   Gorrin-Rivas MJ, 2000, CLIN CANCER RES, V6, P1647
   Gubin MM, 2014, NATURE, V515, P577, DOI 10.1038/nature13988
   Hailemichael Y, 2013, NAT MED, V19, P465, DOI 10.1038/nm.3105
   Hirosue S, 2010, VACCINE, V28, P7897, DOI 10.1016/j.vaccine.2010.09.077
   Jeanbart L, 2014, CANCER IMMUNOL RES, V2, P436, DOI 10.1158/2326-6066.CIR-14-0019-T
   Kang TH, 2013, CANCER RES, V73, P2493, DOI 10.1158/0008-5472.CAN-12-4241
   Khan M, 2003, CIRCULATION, V108, P563
   Kreiter S, 2015, NATURE, V520, P692, DOI 10.1038/nature14426
   Kuai R, 2016, ACS NANO, V10, P3015, DOI 10.1021/acsnano.5b07522
   Kuai R, 2010, MOL PHARMACEUT, V7, P1816, DOI 10.1021/mp100171c
   Lee IH, 2012, ANGEW CHEM INT EDIT, V51, P8800, DOI 10.1002/anie.201203193
   Li AV, 2013, SCI TRANSL MED, V5, DOI 10.1126/scitranslmed.3006516
   Li D., 2015, APOLIPOPROTEIN MIMET, P29, DOI DOI 10.1007/978-3-319-17350-4_3
   Linnemann C, 2015, NAT MED, V21, P81, DOI 10.1038/nm.3773
   Liu HP, 2014, NATURE, V507, P519, DOI 10.1038/nature12978
   Lizotte PH, 2016, NAT NANOTECHNOL, V11, P295, DOI [10.1038/NNANO.2015.292, 10.1038/nnano.2015.292]
   Lutz MB, 1999, J IMMUNOL METHODS, V223, P77, DOI 10.1016/S0022-1759(98)00204-X
   Melief CJM, 2008, NAT REV CANCER, V8, P351, DOI 10.1038/nrc2373
   Miles J, 2004, ARTERIOSCL THROM VAS, V24, pE19
   Moon JJ, 2011, NAT MATER, V10, P243, DOI 10.1038/NMAT2960
   Moynihan KD, 2016, NAT MED
   Ning N, 2012, CANCER RES, V72, P1853, DOI 10.1158/0008-5472.CAN-11-1400
   Ochyl LJ, 2015, JOVE-J VIS EXP, DOI 10.3791/52771
   Rajasagi M, 2014, BLOOD, V124, P453, DOI 10.1182/blood-2014-04-567933
   Reddy ST, 2007, NAT BIOTECHNOL, V25, P1159, DOI [10.1038/nbt1332, 10.1038/nbtl332]
   Robbins PF, 2013, NAT MED, V19, P747, DOI 10.1038/nm.3161
   Rosalia RA, 2015, BIOMATERIALS, V40, P88, DOI 10.1016/j.biomaterials.2014.10.053
   Saini SK, 2013, P NATL ACAD SCI USA, V110, P15383, DOI 10.1073/pnas.1308672110
   Schumacher TN, 2015, SCIENCE, V348, P69, DOI 10.1126/science.aaa4971
   Speiser DE, 2005, J CLIN INVEST, V115, P739, DOI 10.1172/JCI200523373
   Stephan MT, 2010, NAT MED, V16, P1035, DOI 10.1038/nm.2198
   Topalian SL, 2012, NEW ENGL J MED, V366, P2443, DOI 10.1056/NEJMoa1200690
   Verdegaal EME, 2016, NATURE, V536, P91, DOI 10.1038/nature18945
   Wolfrum C, 2007, NAT BIOTECHNOL, V25, P1149, DOI 10.1038/nbt1339
   Xu ZH, 2014, ACS NANO, V8, P3636, DOI 10.1021/nn500216y
   Yadav M, 2014, NATURE, V515, P572, DOI 10.1038/nature14001
   Zou WP, 2016, SCI TRANSL MED, V8, DOI 10.1126/scitranslmed.aad7118
NR 48
TC 699
Z9 721
U1 28
U2 909
PU NATURE PUBLISHING GROUP
PI LONDON
PA MACMILLAN BUILDING, 4 CRINAN ST, LONDON N1 9XW, ENGLAND
SN 1476-1122
EI 1476-4660
J9 NAT MATER
JI Nat. Mater.
PD APR
PY 2017
VL 16
IS 4
BP 489
EP +
DI 10.1038/NMAT4822
PG 10
WC Chemistry, Physical; Materials Science, Multidisciplinary; Physics,
   Applied; Physics, Condensed Matter
WE Science Citation Index Expanded (SCI-EXPANDED)
SC Chemistry; Materials Science; Physics
GA EP8BI
UT WOS:000397600500021
PM 28024156
OA Green Accepted
HC Y
HP N
DA 2023-11-04
ER

PT J
AU Zhao, L
   Seth, A
   Wibowo, N
   Zhao, CX
   Mitter, N
   Yu, CZ
   Middelberg, APJ
AF Zhao, Liang
   Seth, Arjun
   Wibowo, Nani
   Zhao, Chun-Xia
   Mitter, Neena
   Yu, Chengzhong
   Middelberg, Anton P. J.
TI Nanoparticle vaccines
SO VACCINE
LA English
DT Review
DE Vaccine; Nanoparticle; Nanotechnology; Adjuvant; Nanovaccinology
ID VIRUS-LIKE PARTICLES; MESOPOROUS SILICA NANOPARTICLES; TARGETING
   DENDRITIC CELLS; UNIQUE DEGRADATION BEHAVIOR; IRON-OXIDE NANOPARTICLES;
   IMMUNE-RESPONSES; IN-VITRO; DELIVERY-SYSTEMS; HUMAN-PAPILLOMAVIRUS;
   CARBON NANOTUBES
AB Nanotechnology increasingly plays a significant role in vaccine development. As vaccine development orientates toward less immunogenic "minimalist" compositions, formulations that boost antigen effectiveness are increasingly needed. The use of nanoparticles in vaccine formulations allows not only improved antigen stability and immunogenicity, but also targeted delivery and slow release. A number of nanoparticle vaccines varying in composition, size, shape, and surface properties have been approved for human use and the number of candidates is increasing. However, challenges remain due to a lack of fundamental understanding regarding the in vivo behavior of nanoparticles, which can operate as either a delivery system to enhance antigen processing and/or as an immunostimulant adjuvant to activate or enhance immunity. This review provides a broad overview of recent advances in prophylactic nanovaccinology. Types of nanoparticles used are outlined and their interaction with immune cells and the biosystem are discussed. Increased knowledge and fundamental understanding of nanoparticle mechanism of action in both immunostimulatory and delivery modes, and better understanding of in vivo biodistribution and fate, are urgently required, and will accelerate the rational design of nanoparticle-containing vaccines. (C) 2013 The Authors. Published by Elsevier Ltd. All rights reserved.
C1 [Zhao, Liang; Seth, Arjun; Wibowo, Nani; Zhao, Chun-Xia; Yu, Chengzhong; Middelberg, Anton P. J.] Univ Queensland, Australian Inst Bioengn & Nanotechnol, St Lucia, Qld 4072, Australia.
   [Mitter, Neena] Univ Queensland, Queensland Alliance Agr & Food Innovat, St Lucia, Qld 4072, Australia.
C3 University of Queensland; University of Queensland
RP Middelberg, APJ (通讯作者)，Univ Queensland, Australian Inst Bioengn & Nanotechnol, St Lucia, Qld 4072, Australia.
EM a.middelberg@uq.edu.au
RI Wibowo, Nani/J-2133-2014; Zhao, Chun-Xia Rosie/I-4224-2012; Zhao,
   Chun-Xia/AAT-2168-2020; Yu, Chengzhong/I-8663-2012; mitter,
   neena/D-1862-2013; Friend, James/N-3757-2016
OI Wibowo, Nani/0000-0003-3204-2451; Zhao, Chun-Xia
   Rosie/0000-0002-3365-3759; Zhao, Chun-Xia/0000-0002-3365-3759; Yu,
   Chengzhong/0000-0003-3707-0785; mitter, neena/0000-0001-6146-6179;
   Friend, James/0000-0003-0416-2165; Middelberg, Anton/0000-0001-5922-5704
CR Abensee JEB, 2008, SEMIN IMMUNOL, V20, P101, DOI 10.1016/j.smim.2007.10.013
   Aggarwal P, 2009, ADV DRUG DELIVER REV, V61, P428, DOI 10.1016/j.addr.2009.03.009
   Agrawal Lokesh, 2003, J Immune Based Ther Vaccines, V1, P5, DOI 10.1186/1476-8518-1-5
   Aguilar JC, 2007, VACCINE, V25, P3752, DOI 10.1016/j.vaccine.2007.01.111
   Akagi T, 2005, J CONTROL RELEASE, V108, P226, DOI 10.1016/j.jconrel.2005.08.003
   Akagi T, 2007, BIOMATERIALS, V28, P3427, DOI 10.1016/j.biomaterials.2007.04.023
   Akagi T, 2012, ADV POLYM SCI, V247, P31, DOI 10.1007/12_2011_150
   ALLEN TM, 1993, BIOCHIM BIOPHYS ACTA, V1150, P9, DOI 10.1016/0005-2736(93)90115-G
   Almeida JPM, 2011, NANOMEDICINE-UK, V6, P815, DOI [10.2217/nnm.11.79, 10.2217/NNM.11.79]
   Alshamsan A, 2009, MOL PHARMACEUT, V6, P121, DOI 10.1021/mp8000815
   ANDRE FE, 1990, VACCINE, V8, pS74, DOI 10.1016/0264-410X(90)90222-8
   [Anonymous], VIRUS PARTICLE BIOPR
   [Anonymous], CONS WHETH FDA REG P
   [Anonymous], NAN GLOB MARK REP
   [Anonymous], NANOTECHNOLOGY
   [Anonymous], AM J PHYSL RENAL PHY
   [Anonymous], THESIS U QUEENSLAND
   Arca HÇ, 2009, EXPERT REV VACCINES, V8, P937, DOI [10.1586/erv.09.47, 10.1586/ERV.09.47]
   Arora S, 2012, TOXICOL APPL PHARM, V258, P151, DOI 10.1016/j.taap.2011.11.010
   Aucouturier J, 2001, VACCINE, V19, P2666, DOI 10.1016/S0264-410X(00)00498-9
   Aucouturier Jerome, 2002, Expert Rev Vaccines, V1, P111, DOI 10.1586/14760584.1.1.111
   Bachmann MF, 2010, NAT REV IMMUNOL, V10, P787, DOI 10.1038/nri2868
   Benezra M, 2011, J CLIN INVEST, V121, P2768, DOI 10.1172/JCI45600
   Bianco A, 2005, CURR OPIN CHEM BIOL, V9, P674, DOI 10.1016/j.cbpa.2005.10.005
   Bolhassani A, 2011, MOL CANCER, V10, DOI 10.1186/1476-4598-10-3
   Borges O, 2008, EUR J PHARM BIOPHARM, V69, P405, DOI 10.1016/j.ejpb.2008.01.019
   Campbell S, 1997, J VIROL, V71, P4425, DOI 10.1128/JVI.71.6.4425-4435.1997
   Carvalho LV, 2010, VACCINE, V28, P7829, DOI 10.1016/j.vaccine.2010.09.087
   Chackerian B, 2010, HUM VACCINES, V6, P926, DOI [10.4161/hv.6.11.12655, 10.4161/hv.7.1.12655]
   Champion CI, 2009, PLOS ONE, V4, DOI 10.1371/journal.pone.0005409
   Champion JA, 2006, P NATL ACAD SCI USA, V103, P4930, DOI 10.1073/pnas.0600997103
   Champion JA, 2009, PHARM RES-DORDR, V26, P244, DOI 10.1007/s11095-008-9626-z
   Chen KH, 2012, J MATER CHEM, V22, P22005, DOI 10.1039/c2jm34364a
   Cheng K, 2012, ACS APPL MATER INTER, V4, P235, DOI 10.1021/am2013008
   Choi HS, 2007, NAT BIOTECHNOL, V25, P1165, DOI 10.1038/nbt1340
   Chua BY, 2012, MOL PHARMACEUT, V9, P81, DOI 10.1021/mp200264m
   Chuan YP, 2012, J COLLOID INTERF SCI, V368, P616, DOI 10.1016/j.jcis.2011.11.014
   Cohen JA, 2009, BIOCONJUGATE CHEM, V20, P111, DOI 10.1021/bc800338n
   Copland MJ, 2003, VACCINE, V21, P883, DOI 10.1016/S0264-410X(02)00536-4
   Correia-Pinto JF, 2013, INT J PHARMACEUT, V440, P27, DOI 10.1016/j.ijpharm.2012.04.047
   Coulter A, 2003, VACCINE, V21, P946, DOI 10.1016/S0264-410X(02)00545-5
   Couvreur P, 2006, PHARM RES-DORDR, V23, P1417, DOI 10.1007/s11095-006-0284-8
   Cubas R, 2009, J IMMUNOTHER, V32, P118, DOI 10.1097/CJI.0b013e31818f13c4
   Cutts FT, 2007, B WORLD HEALTH ORGAN, V85, P719, DOI 10.2471/BLT.06.038414
   Dane KY, 2011, J CONTROL RELEASE, V156, P154, DOI 10.1016/j.jconrel.2011.08.009
   Danhier F, 2012, J CONTROL RELEASE, V161, P505, DOI 10.1016/j.jconrel.2012.01.043
   Dar P, 2013, VACCINE, V31, P3327, DOI 10.1016/j.vaccine.2013.05.078
   De Donato S, 1999, VACCINE, V17, P3094, DOI 10.1016/S0264-410X(99)00138-3
   De Temmerman ML, 2011, DRUG DISCOV TODAY, V16, P569, DOI 10.1016/j.drudis.2011.04.006
   Debache K, 2011, PARASITE IMMUNOL, V33, P81, DOI 10.1111/j.1365-3024.2010.01255.x
   Demento SL, 2012, BIOMATERIALS, V33, P4957, DOI 10.1016/j.biomaterials.2012.03.041
   Démoulins T, 2013, NANOMED-NANOTECHNOL, V9, P806, DOI 10.1016/j.nano.2013.01.002
   Diwan M, 2002, J CONTROL RELEASE, V85, P247, DOI 10.1016/S0168-3659(02)00275-4
   Dobrovolskaia MA, 2008, MOL PHARMACEUT, V5, P487, DOI 10.1021/mp800032f
   Dobrovolskaia MA, 2007, NAT NANOTECHNOL, V2, P469, DOI 10.1038/nnano.2007.223
   Elamanchili P, 2004, VACCINE, V22, P2406, DOI 10.1016/j.vaccine.2003.12.032
   Feng GZ, 2013, PLOS ONE, V8, DOI 10.1371/journal.pone.0061135
   Ferreira SA, 2013, NANOMED-NANOTECHNOL, V9, P159, DOI 10.1016/j.nano.2012.06.001
   Fifis T, 2004, J IMMUNOL, V173, P3148, DOI 10.4049/jimmunol.173.5.3148
   Foged C, 2005, INT J PHARMACEUT, V298, P315, DOI 10.1016/j.ijpharm.2005.03.035
   Giddam AK, 2012, NANOMEDICINE-UK, V7, P1877, DOI [10.2217/NNM.12.157, 10.2217/nnm.12.157]
   Glück R, 2004, EXPERT OPIN BIOL TH, V4, P1139, DOI 10.1517/14712598.4.7.1139
   Goodman CM, 2004, BIOCONJUGATE CHEM, V15, P897, DOI 10.1021/bc049951i
   GOTZE O, 1971, J EXP MED, V134, pS90
   Gregory AE, 2013, FRONT CELL INFECT MI, V3, DOI 10.3389/fcimb.2013.00013
   Grgacic EVL, 2006, METHODS, V40, P60, DOI 10.1016/j.ymeth.2006.07.018
   Guo HC, 2012, VIROL J, V9, DOI 10.1186/1743-422X-9-108
   Hafner AM, 2013, ADV DRUG DELIVER REV, V65, P1386, DOI 10.1016/j.addr.2013.05.013
   Hamdy S, 2011, ADV DRUG DELIVER REV, V63, P943, DOI 10.1016/j.addr.2011.05.021
   Hasegawa K, 2006, CLIN CANCER RES, V12, P1921, DOI 10.1158/1078-0432.CCR-05-1900
   He CB, 2010, BIOMATERIALS, V31, P3657, DOI 10.1016/j.biomaterials.2010.01.065
   He Q, 2002, CLIN DIAGN LAB IMMUN, V9, P1021, DOI 10.1128/CDLI.9.5.1021-1024.2002
   He Q, 2000, CLIN DIAGN LAB IMMUN, V7, P899, DOI 10.1128/CDLI.7.6.899-903.2000
   He XX, 2003, J AM CHEM SOC, V125, P7168, DOI 10.1021/ja034450d
   Hillaireau H, 2009, CELL MOL LIFE SCI, V66, P2873, DOI 10.1007/s00018-009-0053-z
   Homhuan A, 2004, EUR J PHARM SCI, V22, P459, DOI 10.1016/j.ejps.2004.05.005
   Honda-Okubo Y, 2012, VACCINE, V30, P5373, DOI 10.1016/j.vaccine.2012.06.021
   Huang XL, 2011, ACS NANO, V5, P5390, DOI 10.1021/nn200365a
   Ionescu RM, 2006, J PHARM SCI-US, V95, P70, DOI 10.1002/jps.20493
   Jones KS, 2008, BIOTECHNOL PROGR, V24, P807, DOI 10.1002/btpr.10
   Joshi VB, 2013, AAPS J, V15, P85, DOI 10.1208/s12248-012-9418-6
   Joyappa DH, 2009, VET MICROBIOL, V139, P58, DOI 10.1016/j.vetmic.2009.05.004
   Judenhofer MS, 2008, NAT MED, V14, P459, DOI 10.1038/nm1700
   Kalkanidis M, 2006, METHODS, V40, P20, DOI 10.1016/j.ymeth.2006.05.018
   Kanchan V, 2007, BIOMATERIALS, V28, P5344, DOI 10.1016/j.biomaterials.2007.08.015
   Kanekiyo M, 2013, NATURE, V499, P102, DOI 10.1038/nature12202
   Khatri K, 2008, VACCINE, V26, P2225, DOI 10.1016/j.vaccine.2008.02.058
   Kim H, 2010, ADV FUNCT MATER, V20, P3925, DOI 10.1002/adfm.201000021
   Kim SY, 1999, HELICOBACTER, V4, P33, DOI 10.1046/j.1523-5378.1999.09046.x
   Krishnamachari Y, 2011, PHARM RES-DORDR, V28, P215, DOI 10.1007/s11095-010-0241-4
   Kumar S, 2004, INFECT IMMUN, V72, P949, DOI 10.1128/IAI.72.2.949-957.2004
   Kumari A, 2011, EXPERT OPIN DRUG DEL, V8, P141, DOI 10.1517/17425247.2011.547934
   Kushnir N, 2012, VACCINE, V31, P58, DOI 10.1016/j.vaccine.2012.10.083
   Lee H, 2006, J AM CHEM SOC, V128, P7383, DOI 10.1021/ja061529k
   Li P, 2013, J CONTROL RELEASE, V168, P271, DOI 10.1016/j.jconrel.2013.03.025
   Li S, 1998, GENE THER, V5, P930, DOI 10.1038/sj.gt.3300683
   Li S, 1997, GENE THER, V4, P891, DOI 10.1038/sj.gt.3300482
   Liew MWO, 2012, BIOCHEM ENG J, V67, P88, DOI 10.1016/j.bej.2012.05.007
   Lin AY, 2013, NANOSCALE RES LETT, V8, DOI 10.1186/1556-276X-8-72
   Longmire M, 2008, NANOMEDICINE-UK, V3, P703, DOI 10.2217/17435889.3.5.703
   Lu Y, 2013, BIOTECHNOL BIOENG, V110, P2073, DOI 10.1002/bit.24903
   Lua LHL, 2014, BIOTECHNOL BIOENG, V111, P425, DOI 10.1002/bit.25159
   Lü JM, 2009, EXPERT REV MOL DIAGN, V9, P325, DOI [10.1586/erm.09.15, 10.1586/ERM.09.15]
   Lutsiak MEC, 2006, J PHARM PHARMACOL, V58, P739, DOI 10.1211/jpp.58.6.0004
   Lutsiak MEC, 2002, PHARM RES-DORDR, V19, P1480, DOI 10.1023/A:1020452531828
   Mahony D, 2013, SMALL, V9, P3138, DOI 10.1002/smll.201300012
   Mamo T, 2012, VACCINE, V30, P6609, DOI 10.1016/j.vaccine.2012.08.023
   Manish M, 2013, PLOS ONE, V8, DOI 10.1371/journal.pone.0061885
   Manolova V, 2008, EUR J IMMUNOL, V38, P1404, DOI 10.1002/eji.200737984
   Manzano M, 2008, CHEM ENG J, V137, P30, DOI 10.1016/j.cej.2007.07.078
   Marradi M, 2013, CHEM SOC REV, V42, P4728, DOI 10.1039/c2cs35420a
   Maurer P, 2005, EUR J IMMUNOL, V35, P2031, DOI 10.1002/eji.200526285
   Middelberg APJ, 2011, VACCINE, V29, P7154, DOI 10.1016/j.vaccine.2011.05.075
   Minigo G, 2007, VACCINE, V25, P1316, DOI 10.1016/j.vaccine.2006.09.086
   Mody KT, 2013, NANOSCALE, V5, P5167, DOI 10.1039/c3nr00357d
   Moghimi SM, 2005, FASEB J, V19, P311, DOI 10.1096/fj.04-2747rev
   Mohamedi SA, 2000, VACCINE, V18, P2083, DOI 10.1016/S0264-410X(99)00567-8
   Moon JJ, 2012, PLOS ONE, V7, DOI 10.1371/journal.pone.0031472
   Moon JJ, 2012, P NATL ACAD SCI USA, V109, P1080, DOI 10.1073/pnas.1112648109
   Moon JJ, 2011, NAT MATER, V10, P243, DOI 10.1038/NMAT2960
   MOREIN B, 1984, NATURE, V308, P457, DOI 10.1038/308457a0
   Morel S, 2011, VACCINE, V29, P2461, DOI 10.1016/j.vaccine.2011.01.011
   Nakanishi T, 1999, J CONTROL RELEASE, V61, P233, DOI 10.1016/S0168-3659(99)00097-8
   Nanda Raj Kishore, 2012, Virologica Sinica, V27, P373, DOI 10.1007/s12250-012-3269-2
   Neirynck S, 1999, NAT MED, V5, P1157, DOI 10.1038/13484
   Nel AE, 2009, NAT MATER, V8, P543, DOI [10.1038/nmat2442, 10.1038/NMAT2442]
   Nicholson KG, 2001, LANCET, V357, P1937, DOI 10.1016/S0140-6736(00)05066-2
   Niikura K, 2013, ACS NANO, V7, P3926, DOI 10.1021/nn3057005
   Niu YT, 2012, THER DELIV, V3, P1217, DOI 10.4155/TDE.12.98
   Noad R, 2003, TRENDS MICROBIOL, V11, P438, DOI 10.1016/S0966-842X(03)00208-7
   Nochi T, 2010, NAT MATER, V9, P572, DOI [10.1038/NMAT2784, 10.1038/nmat2784]
   O'Hagan DT, 2007, EXPERT REV VACCINES, V6, P699, DOI 10.1586/14760584.6.5.699
   Oberg AL, 2011, CURR OPIN IMMUNOL, V23, P436, DOI 10.1016/j.coi.2011.04.005
   OHagan DT, 1997, MOL MED TODAY, V3, P69, DOI 10.1016/S1357-4310(96)10058-7
   Ohlson M, 2001, AM J PHYSIOL-RENAL, V280, pF396, DOI 10.1152/ajprenal.2001.280.3.F396
   Oliveira GA, 2005, INFECT IMMUN, V73, P3587, DOI 10.1128/IAI.73.6.3587-3597.2005
   Oussoren C, 1997, PHARMACEUT RES, V14, P1479, DOI 10.1023/A:1012145410859
   Ow H, 2005, NANO LETT, V5, P113, DOI 10.1012/nl0482478
   Oyewumi MO, 2010, EXPERT REV VACCINES, V9, P1095, DOI [10.1586/erv.10.89, 10.1586/ERV.10.89]
   Pankhurst QA, 2003, J PHYS D APPL PHYS, V36, pR167, DOI 10.1088/0022-3727/36/13/201
   Pantarotto D, 2003, CHEM BIOL, V10, P961, DOI 10.1016/j.chembiol.2003.09.011
   Park SB, 2012, NATURE, V491, P21, DOI 10.1038/491021a
   Parra J, 2013, J CONTROL RELEASE, V170, P242, DOI 10.1016/j.jconrel.2013.05.019
   Pattenden LK, 2005, TRENDS BIOTECHNOL, V23, P523, DOI 10.1016/j.tibtech.2005.07.011
   Pearse MJ, 2004, VACCINE, V22, P2391, DOI 10.1016/j.vaccine.2003.12.031
   Peek LJ, 2008, ADV DRUG DELIVER REV, V60, P915, DOI 10.1016/j.addr.2007.05.017
   Plummer EM, 2011, WIRES NANOMED NANOBI, V3, P174, DOI 10.1002/wnan.119
   Pushko P, 2013, INTERVIROLOGY, V56, P141, DOI 10.1159/000346773
   Raemdonck K, 2009, SOFT MATTER, V5, P707, DOI 10.1039/b811923f
   Raghuvanshi RS, 2002, INT J PHARMACEUT, V245, P109, DOI 10.1016/S0378-5173(02)00342-3
   Rappuoli R, 2011, NAT REV IMMUNOL, V11, P865, DOI 10.1038/nri3085
   Reddy ST, 2007, NAT BIOTECHNOL, V25, P1159, DOI [10.1038/nbt1332, 10.1038/nbtl332]
   Reddy ST, 2006, TRENDS IMMUNOL, V27, P573, DOI 10.1016/j.it.2006.10.005
   Roldao A, 2010, EXPERT REV VACCINES, V9, P1149, DOI 10.1586/ERV.10.115
   Saade F, 2013, VACCINE, V31, P1999, DOI 10.1016/j.vaccine.2012.12.077
   Sambhara S, 1998, J INFECT DIS, V177, P1266, DOI 10.1086/515285
   Sánchez-Rodríguez SP, 2012, BIOCHIMIE, V94, P870, DOI 10.1016/j.biochi.2011.12.006
   Scheerlinck JPY, 2008, DRUG DISCOV TODAY, V13, P882, DOI 10.1016/j.drudis.2008.06.016
   Scheerlinck JPY, 2006, VACCINE, V24, P1124, DOI 10.1016/j.vaccine.2005.09.009
   Seubert A, 2008, J IMMUNOL, V180, P5402, DOI 10.4049/jimmunol.180.8.5402
   Shah P, 2010, SYST REV PHARM, V1, DOI [10.4103/0975-8453.59509, DOI 10.4103/0975-8453.59509]
   Sharma S, 2009, J PHARM SCI-US, V98, P812, DOI 10.1002/jps.21493
   Silva AL, 2013, EUR J PHARM BIOPHARM, V83, P338, DOI 10.1016/j.ejpb.2012.11.006
   Slütter B, 2010, J CONTROL RELEASE, V143, P207, DOI 10.1016/j.jconrel.2010.01.007
   Smart SK, 2006, CARBON, V44, P1034, DOI 10.1016/j.carbon.2005.10.011
   STIENEKER F, 1991, AIDS, V5, P431, DOI 10.1097/00002030-199104000-00012
   Stone J, 2013, NANOTECHNOLOGY, V24, DOI 10.1088/0957-4484/24/29/295102
   Sulek S, 2011, J MATER CHEM, V21, P15157, DOI 10.1039/c1jm11387a
   Sun G, 2007, ADV MATER, V19, P3157, DOI 10.1002/adma.200701973
   Swartz MA, 2001, ADV DRUG DELIVER REV, V50, P3, DOI 10.1016/S0169-409X(01)00150-8
   Tao WQ, 2014, NANOMEDICINE-UK, V9, P237, DOI 10.2217/nnm.13.58
   Thiele L, 2003, PHARM RES-DORDR, V20, P221, DOI 10.1023/A:1022271020390
   Thomann-Harwood LJ, 2013, J CONTROL RELEASE, V166, P95, DOI 10.1016/j.jconrel.2012.11.015
   Thomas C, 2011, MOL PHARMACEUT, V8, P405, DOI 10.1021/mp100255c
   Tissot AC, 2008, LANCET, V371, P821, DOI 10.1016/S0140-6736(08)60381-5
   Tissot AC, 2010, PLOS ONE, V5, DOI 10.1371/journal.pone.0009809
   Treuel L, 2013, J R SOC INTERFACE, V10, DOI 10.1098/rsif.2012.0939
   Uenaka Akiko, 2007, Cancer Immun, V7, P9
   Uto T, 2007, J IMMUNOL, V178, P2979, DOI 10.4049/jimmunol.178.5.2979
   Vallhov H, 2007, NANO LETT, V7, P3576, DOI 10.1021/nI0714785
   Vallhov H, 2012, SMALL, V8, P2116, DOI 10.1002/smll.201102620
   Vila A, 2004, J AEROSOL MED, V17, P174, DOI 10.1089/0894268041457183
   Villa CH, 2011, ACS NANO, V5, P5300, DOI 10.1021/nn200182x
   Vinogradov S, 1999, COLLOID SURFACE B, V16, P291, DOI 10.1016/S0927-7765(99)00080-6
   Wagner V, 2006, NAT BIOTECHNOL, V24, P1211, DOI 10.1038/nbt1006-1211
   Wang KM, 2013, ACCOUNTS CHEM RES, V46, P1367, DOI 10.1021/ar3001525
   Wang TY, 2011, EUR J PHARM SCI, V44, P653, DOI 10.1016/j.ejps.2011.10.012
   Watson DS, 2012, VACCINE, V30, P2256, DOI 10.1016/j.vaccine.2012.01.070
   Wendorf J, 2006, J PHARM SCI-US, V95, P2738, DOI 10.1002/jps.20728
   Wischke C, 2006, J CONTROL RELEASE, V114, P359, DOI 10.1016/j.jconrel.2006.06.020
   Xia TA, 2009, ACS NANO, V3, P3273, DOI 10.1021/nn900918w
   Xiang SD, 2006, METHODS, V40, P1, DOI 10.1016/j.ymeth.2006.05.016
   Xu LG, 2012, NANO LETT, V12, P2003, DOI 10.1021/nl300027p
   Yamada H, 2012, CHEM MATER, V24, P1462, DOI 10.1021/cm3001688
   Yan SY, 2013, J COLLOID INTERF SCI, V395, P1, DOI 10.1016/j.jcis.2012.11.061
   Yotsumoto S, 2004, VACCINE, V22, P3503, DOI 10.1016/j.vaccine.2004.01.071
   Yu MH, 2013, NANOSCALE, V5, P178, DOI 10.1039/c2nr32145a
   Zeng BJ, 2013, SMALL, V9, P3736, DOI 10.1002/smll.201300078
   Zhai WY, 2012, J BIOMED MATER RES B, V100B, P1397, DOI 10.1002/jbm.b.32711
   Zhang LF, 2000, VACCINE, V18, P1051, DOI 10.1016/S0264-410X(99)00351-5
   Zhang W, 1998, VIROLOGY, V243, P423, DOI 10.1006/viro.1998.9050
   Zhao CX, 2011, CHEM ENG SCI, V66, P1463, DOI 10.1016/j.ces.2010.08.039
   Zhao FJ, 2013, SCI CHINA LIFE SCI, V56, P174, DOI 10.1007/s11427-012-4434-4
   Zhao K, 2012, PLOS ONE, V7, DOI 10.1371/journal.pone.0053314
   Zolnik BS, 2010, ENDOCRINOLOGY, V151, P458, DOI 10.1210/en.2009-1082
NR 205
TC 638
Z9 678
U1 24
U2 507
PU ELSEVIER SCI LTD
PI OXFORD
PA THE BOULEVARD, LANGFORD LANE, KIDLINGTON, OXFORD OX5 1GB, OXON, ENGLAND
SN 0264-410X
EI 1873-2518
J9 VACCINE
JI Vaccine
PD JAN 9
PY 2014
VL 32
IS 3
BP 327
EP 337
DI 10.1016/j.vaccine.2013.11.069
PG 11
WC Immunology; Medicine, Research & Experimental
WE Science Citation Index Expanded (SCI-EXPANDED)
SC Immunology; Research & Experimental Medicine
GA 297NE
UT WOS:000330261400003
PM 24295808
OA hybrid
HC Y
HP N
DA 2023-11-04
ER

PT J
AU Calvo, P
   RemunanLopez, C
   VilaJato, JL
   Alonso, MJ
AF Calvo, P
   RemunanLopez, C
   VilaJato, JL
   Alonso, MJ
TI Chitosan and chitosan ethylene oxide propylene oxide block copolymer
   nanoparticles as novel carriers for proteins and vaccines
SO PHARMACEUTICAL RESEARCH
LA English
DT Article
DE chitosan; ethylene oxide propylene oxide block copolymer; nanoparticles;
   vaccine delivery; protein delivery; ionic gelation
ID ABSORPTION ENHANCERS; DRUG ABSORPTION; NASAL DELIVERY; PEPTIDE DRUGS;
   ORAL DELIVERY; IN-VITRO
AB Purpose. The aim of this study was to investigate the interaction between the components of novel chitosan (CS) and CS/ethylene oxide-propylene oxide block copolymer (PEO-PPO) nanoparticles and to evaluate their potential for the association and controlled release of proteins and vaccines.
   Methods. The presence of PEO-PPO on the surface of the nanoparticles and its interaction with the CS was identified by X-ray photoelectron spectroscopy (XPS). The mechanism of protein association was elucidated using several proteins, bovine serum albumin (BSA), and tetanus and diphtheria toxoids, and varying the formulation conditions (differ ent pH values and concentrations of PEO-PPO), and the stage of protein incorporation into the nanoparticles formation medium.
   Results. BSA and tetanus and diphtheria toxoids were highly associated with CS nanoparticles partly due to electrostatic interactions between the carboxyl groups of the protein and the amine groups of CS. PEO-PPO also interacted electrostatically with CS, thus competing with the proteins for association with CS nanoparticles. A visible amount of PEO-PPO was projected towards the outer phase of the nanoparticles. Proteins were released from the nanoparticles at an almost constant rate, the intensity of which was closely related to the protein loading. Furthermore, the tetanus vaccine was released in the active form for at least 15 days.
   Conclusions. CS and CS/PEO-PPO nanoparticles prepared by a very mild ionic crosslinking technique are novel and suitable systems for the entrapment and controlled release of proteins and vaccines.
C1 UNIV SANTIAGO DE COMPOSTELA,SCH PHARM,DEPT PHARM & PHARMACEUT TECHNOL,SANTIAGO COMPOSTE 15706,SPAIN.
C3 Universidade de Santiago de Compostela
RI Alonso, Maria Jose/K-3893-2014; Remuñán-López, Carmen/GYD-4625-2022
OI Alonso, Maria Jose/0000-0001-7187-9567; Remunan-Lopez,
   Carmen/0000-0002-3460-7121
CR [Anonymous], J APPL POLYM SCI
   BODMEIER R, 1989, PHARMACEUT RES, V6, P413, DOI 10.1023/A:1015987516796
   BODMEIER R, 1989, J PHARM SCI, V78, P964, DOI 10.1002/jps.2600781117
   BODMEIER R, 1989, DRUG DEV IND PHARM, V15, P1475, DOI 10.3109/03639048909062758
   Borchard G, 1996, J CONTROL RELEASE, V39, P131, DOI 10.1016/0168-3659(95)00146-8
   Calvo P, 1997, J APPL POLYM SCI, V63, P125, DOI 10.1002/(SICI)1097-4628(19970103)63:1<125::AID-APP13>3.0.CO;2-4
   EPSTEIN DA, 1988, CRIT REV THER DRUG, V5, P99
   Hirano S., 1988, POLYM MAT SCI ENG, V59, P897
   ILLUM L, 1994, PHARMACEUT RES, V11, P1186, DOI 10.1023/A:1018901302450
   Kobayashi S, 1996, PHARMACEUT RES, V13, P80, DOI 10.1023/A:1016081301369
   LEE VHL, 1991, CRIT REV THER DRUG, V8, P91
   Lipka E, 1996, J CONTROL RELEASE, V39, P121, DOI 10.1016/0168-3659(95)00145-X
   Luessen HL, 1997, J CONTROL RELEASE, V45, P15, DOI 10.1016/S0168-3659(96)01536-2
   MERKLE HP, 1992, J CONTROL RELEASE, V21, P155, DOI 10.1016/0168-3659(92)90017-L
   RATNER BD, 1986, SPECTROSCOPY BIOMEDI, P107
   SHIRAISHI S, 1993, J CONTROL RELEASE, V25, P217, DOI 10.1016/0168-3659(93)90080-O
   VERHOEF JC, 1994, J CONTROL RELEASE, V29, P351, DOI 10.1016/0168-3659(94)90080-9
   YOSHIDA H, 1994, BIOTECHNOL BIOENG, V43, P1087, DOI 10.1002/bit.260431112
NR 18
TC 584
Z9 625
U1 2
U2 140
PU PLENUM PUBL CORP
PI NEW YORK
PA 233 SPRING ST, NEW YORK, NY 10013
SN 0724-8741
J9 PHARMACEUT RES
JI Pharm. Res.
PD OCT
PY 1997
VL 14
IS 10
BP 1431
EP 1436
DI 10.1023/A:1012128907225
PG 6
WC Chemistry, Multidisciplinary; Pharmacology & Pharmacy
WE Science Citation Index Expanded (SCI-EXPANDED)
SC Chemistry; Pharmacology & Pharmacy
GA YD502
UT WOS:A1997YD50200019
PM 9358557
DA 2023-11-04
ER

PT J
AU Irvine, DJ
   Hanson, MC
   Rakhra, K
   Tokatlian, T
AF Irvine, Darrell J.
   Hanson, Melissa C.
   Rakhra, Kavya
   Tokatlian, Talar
TI Synthetic Nanoparticles for Vaccines and Immunotherapy
SO CHEMICAL REVIEWS
LA English
DT Review
ID FEMALE REPRODUCTIVE-TRACT; CLASS-I PRESENTATION; T-CELL RESPONSES;
   FUNCTIONALIZED GOLD NANOPARTICLES; TUMOR-ASSOCIATED MACROPHAGES;
   MEDIATED IMMUNE-RESPONSES; WALLED CARBON NANOTUBES; TOLL-LIKE
   RECEPTOR-2; DENDRITIC CELLS; CROSS-PRESENTATION
C1 [Irvine, Darrell J.; Hanson, Melissa C.] MIT, Dept Biol Engn, Cambridge, MA 02139 USA.
   [Irvine, Darrell J.; Hanson, Melissa C.; Rakhra, Kavya; Tokatlian, Talar] MIT, David H Koch Inst Integrat Canc Res, Cambridge, MA 02139 USA.
   [Irvine, Darrell J.] MIT, Dept Mat Sci & Engn, Cambridge, MA 02139 USA.
   [Irvine, Darrell J.] MIT, Ragon Inst, MGH, Cambridge, MA 02139 USA.
   [Irvine, Darrell J.] Harvard Univ, Cambridge, MA 02139 USA.
   [Irvine, Darrell J.] Howard Hughes Med Inst, Chevy Chase, MD 20815 USA.
C3 Massachusetts Institute of Technology (MIT); Massachusetts Institute of
   Technology (MIT); Massachusetts Institute of Technology (MIT); Harvard
   University; Massachusetts Institute of Technology (MIT); Ragon
   Institute; Harvard University; Howard Hughes Medical Institute
RP Irvine, DJ (通讯作者)，MIT, Dept Biol Engn, 77 Massachusetts Ave, Cambridge, MA 02139 USA.
EM djirvine@mit.edu
OI Hanson, Melissa/0000-0003-3270-8460
FU NIH [AI111860, CA174795, CA172164, A1091693, A1095109]; Department of
   Defense [W911NF-13-D-0001, W911NF-07-D0004]; Bill and Melinda Gates
   Foundation; Ragon Institute of MGH, MIT, and Harvard
FX This work was supported in part by the NIH (AI111860, CA174795,
   CA172164, A1091693, A1095109), the Department of Defense (awards
   W911NF-13-D-0001 and W911NF-07-D0004), the Bill and Melinda Gates
   Foundation, and the Ragon Institute of MGH, MIT, and Harvard. D.J.I. is
   an investigator of the Howard Hughes Medical Institute.
CR Adamina M, 2010, MOL THER, V18, P651, DOI 10.1038/mt.2009.275
   Ahn S, 2014, ADV HEALTHC MATER, V3, P1194, DOI 10.1002/adhm.201300597
   Alizadeh D, 2010, NANOMED-NANOTECHNOL, V6, P382, DOI 10.1016/j.nano.2009.10.001
   Alvarez IB, 2010, J INFECT DIS, V202, P524, DOI 10.1086/654932
   Amanna IJ, 2011, VIROLOGY, V411, P206, DOI 10.1016/j.virol.2010.12.016
   Amigorena S, 2010, CURR OPIN IMMUNOL, V22, P109, DOI 10.1016/j.coi.2010.01.022
   Anderson RP, 2013, CURR OPIN IMMUNOL, V25, P410, DOI 10.1016/j.coi.2013.02.004
   Arias MA, 2011, VACCINE, V29, P1258, DOI 10.1016/j.vaccine.2010.11.084
   Ataman-Önal Y, 2006, J CONTROL RELEASE, V112, P175, DOI 10.1016/j.jconrel.2006.02.006
   Bachmann MF, 2010, NAT REV IMMUNOL, V10, P787, DOI 10.1038/nri2868
   BACHMANN MF, 1993, SCIENCE, V262, P1448, DOI 10.1126/science.8248784
   Bagchi A, 2007, J IMMUNOL, V178, P1164, DOI 10.4049/jimmunol.178.2.1164
   Bal SM, 2012, EUR J PHARM SCI, V45, P475, DOI 10.1016/j.ejps.2011.10.003
   Banchereau J, 1998, NATURE, V392, P245, DOI 10.1038/32588
   Barhate G, 2014, J PHARM SCI-US, V103, P3448, DOI 10.1002/jps.24161
   Barhate G, 2013, INT J PHARMACEUT, V441, P636, DOI 10.1016/j.ijpharm.2012.10.033
   Beduneau A, 2009, PLOS ONE, V4, DOI 10.1371/journal.pone.0004343
   Beeton C, 2006, P NATL ACAD SCI USA, V103, P17414, DOI 10.1073/pnas.0605136103
   Benson DM, 2010, BLOOD, V116, P2286, DOI 10.1182/blood-2010-02-271874
   Bershteyn A, 2012, J CONTROL RELEASE, V157, P354, DOI 10.1016/j.jconrel.2011.07.029
   Bertholon I, 2006, PHARM RES-DORDR, V23, P1313, DOI 10.1007/s11095-006-0069-0
   Black M, 2010, EXPERT REV VACCINES, V9, P157, DOI [10.1586/erv.09.160, 10.1586/ERV.09.160]
   Blander JM, 2004, SCIENCE, V304, P1014, DOI 10.1126/science.1096158
   Blander JM, 2006, NATURE, V440, P808, DOI 10.1038/nature04596
   Bonnaud C, 2014, ACS NANO, V8, P3451, DOI 10.1021/nn406349z
   Brandtzaeg P, 2007, VACCINE, V25, P5467, DOI 10.1016/j.vaccine.2006.12.001
   Broaders KE, 2009, P NATL ACAD SCI USA, V106, P5497, DOI 10.1073/pnas.0901592106
   Brode S, 2004, IMMUNOLOGY, V112, P345, DOI 10.1111/j.1365-2567.2004.01920.x
   Brown JM, 2004, NAT REV CANCER, V4, P437, DOI 10.1038/nrc1367
   Burchill MA, 2013, VACCINE, V31, P297, DOI 10.1016/j.vaccine.2012.10.096
   Bures P, 2001, J CONTROL RELEASE, V72, P25, DOI 10.1016/S0168-3659(01)00259-0
   Cario E, 2004, GASTROENTEROLOGY, V127, P224, DOI 10.1053/j.gastro.2004.04.015
   Carrasco YR, 2007, IMMUNITY, V27, P160, DOI 10.1016/j.immuni.2007.06.007
   Cerutti A, 2011, ANNU REV IMMUNOL, V29, P273, DOI 10.1146/annurev-immunol-031210-101317
   Cha E, 2014, SCI TRANSL MED, V6, DOI 10.1126/scitranslmed.3008211
   Chabot S, 2006, J IMMUNOL, V176, P4275, DOI 10.4049/jimmunol.176.7.4275
   Chabot SM, 2007, VACCINE, V25, P5348, DOI 10.1016/j.vaccine.2007.05.029
   Chackerian B, 2001, J CLIN INVEST, V108, P415, DOI 10.1172/JCI11849
   Chackerian B., 2011, J IMMUNOL, V2008, P5816
   Champion JA, 2006, P NATL ACAD SCI USA, V103, P4930, DOI 10.1073/pnas.0600997103
   Champion JA, 2008, PHARM RES-DORDR, V25, P1815, DOI 10.1007/s11095-008-9562-y
   Chang LJ, 2014, LANCET, V384, P2046, DOI 10.1016/S0140-6736(14)61185-5
   Choi J, 2012, BIOMATERIALS, V33, P4195, DOI 10.1016/j.biomaterials.2012.02.022
   Chou LYT, 2014, NAT NANOTECHNOL, V9, P148, DOI [10.1038/NNANO.2013.309, 10.1038/nnano.2013.309]
   Clark RA, 2015, SCI TRANSL MED, V7, DOI 10.1126/scitranslmed.3010641
   Couzin-Frankel J, 2013, SCIENCE, V342, P1432, DOI 10.1126/science.342.6165.1432
   Crespo J, 2013, CURR OPIN IMMUNOL, V25, P214, DOI 10.1016/j.coi.2012.12.003
   Cruz LJ, 2014, J CONTROL RELEASE, V192, P209, DOI 10.1016/j.jconrel.2014.07.040
   Cu Y, 2011, J CONTROL RELEASE, V156, P258, DOI 10.1016/j.jconrel.2011.06.036
   Davis ME, 2008, NAT REV DRUG DISCOV, V7, P771, DOI 10.1038/nrd2614
   Davis MJ, 2010, J LEUKOCYTE BIOL, V88, P813, DOI 10.1189/jlb.0310159
   de Titta A, 2013, P NATL ACAD SCI USA, V110, P19902, DOI 10.1073/pnas.1313152110
   de Zoete MR, 2014, CSH PERSPECT BIOL, V6, DOI 10.1101/cshperspect.a016287
   Demento SL, 2012, BIOMATERIALS, V33, P4957, DOI 10.1016/j.biomaterials.2012.03.041
   Demento SL, 2010, J IMMUNOL, V185, P2989, DOI 10.4049/jimmunol.1000768
   Demento SL, 2009, VACCINE, V27, P3013, DOI 10.1016/j.vaccine.2009.03.034
   Deretic V, 2013, NAT REV IMMUNOL, V13, P722, DOI 10.1038/nri3532
   Desai MP, 1996, PHARMACEUT RES, V13, P1838, DOI 10.1023/A:1016085108889
   Di Giacomo AM, 2010, SEMIN ONCOL, V37, P499, DOI 10.1053/j.seminoncol.2010.09.007
   DIJKSTRA J, 1987, J IMMUNOL, V138, P2663
   DINTZIS HM, 1976, P NATL ACAD SCI USA, V73, P3671, DOI 10.1073/pnas.73.10.3671
   DINTZIS RZ, 1983, J IMMUNOL, V131, P2196
   Diwan Manish, 2004, Current Drug Delivery, V1, P405, DOI 10.2174/1567201043334597
   Dolina JS, 2013, MOL THER-NUCL ACIDS, V2, DOI 10.1038/mtna.2012.63
   Dostert C, 2008, SCIENCE, V320, P674, DOI 10.1126/science.1156995
   Dou H, 2006, BLOOD, V108, P2827, DOI 10.1182/blood-2006-03-012534
   Dou HY, 2009, J IMMUNOL, V183, P661, DOI 10.4049/jimmunol.0900274
   Dudeja PK, 2003, DIGEST DIS SCI, V48, P109, DOI 10.1023/A:1021794600864
   Duivenvoorden R, 2014, NAT COMMUN, V5, DOI 10.1038/ncomms4065
   Eisenbarth SC, 2008, NATURE, V453, P1122, DOI 10.1038/nature06939
   Elamanchili P, 2007, J IMMUNOTHER, V30, P378, DOI 10.1097/CJI.0b013e31802cf3e3
   Endsley AN, 2012, JAIDS-J ACQ IMM DEF, V61, P417, DOI 10.1097/QAI.0b013e3182653c1f
   Ensign LM, 2012, SCI TRANSL MED, V4, DOI 10.1126/scitranslmed.3003453
   Ensign LM, 2013, BIOMATERIALS, V34, P6922, DOI 10.1016/j.biomaterials.2013.05.039
   Fahmy TM, 2007, NANOMED-NANOTECHNOL, V3, P75, DOI 10.1016/j.nano.2006.11.010
   Fang RH, 2014, NANO LETT, V14, P2181, DOI 10.1021/nl500618u
   Fernandez EM, 2012, INT J PHARMACEUT, V423, P45, DOI 10.1016/j.ijpharm.2011.04.068
   Fernández-Urrusuno R, 1999, PHARMACEUT RES, V16, P1576, DOI 10.1023/A:1018908705446
   Fievez V, 2009, EUR J PHARM BIOPHARM, V73, P16, DOI 10.1016/j.ejpb.2009.04.009
   Fife BT, 2009, NAT IMMUNOL, V10, P1185, DOI 10.1038/ni.1790
   Fifis T, 2004, VACCINE, V23, P258, DOI 10.1016/j.vaccine.2004.05.022
   Fifis T, 2004, J IMMUNOL, V173, P3148, DOI 10.4049/jimmunol.173.5.3148
   Foged C, 2004, VACCINE, V22, P1903, DOI 10.1016/j.vaccine.2003.11.008
   Foster MA., 2015, EPIDEMIOLOGY PREVENT, V13, P125
   Franchi L, 2008, EUR J IMMUNOL, V38, P2085, DOI 10.1002/eji.200838549
   Fraser CC, 2014, VACCINE, V32, P2896, DOI 10.1016/j.vaccine.2014.02.024
   Freeling JP, 2014, P NATL ACAD SCI USA, V111, pE2512, DOI 10.1073/pnas.1406554111
   FRIEDE M, 1993, MOL IMMUNOL, V30, P539, DOI 10.1016/0161-5890(93)90028-A
   Fröhlich E, 2012, INT J NANOMED, V7, P5577, DOI 10.2147/IJN.S36111
   Gallucci S, 2001, CURR OPIN IMMUNOL, V13, P114, DOI 10.1016/S0952-7915(00)00191-6
   Gatto D, 2007, J IMMUNOL, V178, P67, DOI 10.4049/jimmunol.178.1.67
   Gebril A, 2012, EXPERT REV VACCINES, V11, P1139, DOI [10.1586/erv.12.81, 10.1586/ERV.12.81]
   Gerner MY, 2015, IMMUNITY, V42, P172, DOI 10.1016/j.immuni.2014.12.024
   Getts DR, 2011, J IMMUNOL, V187, P2405, DOI 10.4049/jimmunol.1004175
   Gharagozloo M, 2015, NANOMED-NANOTECHNOL, V11, P1003, DOI 10.1016/j.nano.2014.12.003
   Gilliet M, 2003, BLOOD, V102, P36, DOI 10.1182/blood-2002-07-2274
   Glenn Gregory M, 2003, Expert Rev Vaccines, V2, P253, DOI 10.1586/14760584.2.2.253
   Grupp SA, 2013, NEW ENGL J MED, V368, P1509, DOI 10.1056/NEJMoa1215134
   Gungor B, 2014, SCI TRANSL MED, V6, DOI 10.1126/scitranslmed.3007909
   Gupta PN, 2007, J DRUG TARGET, V15, P701, DOI 10.1080/10611860701637982
   Gupta PN, 2011, COLLOID SURFACE B, V82, P118, DOI 10.1016/j.colsurfb.2010.08.027
   Hajdu P, 2013, BIOMATERIALS, V34, P10249, DOI 10.1016/j.biomaterials.2013.09.019
   Hamad I, 2010, ACS NANO, V4, P6629, DOI 10.1021/nn101990a
   Hamdy S, 2008, VACCINE, V26, P5046, DOI 10.1016/j.vaccine.2008.07.035
   Hamdy S, 2007, J BIOMED MATER RES A, V81A, P652, DOI 10.1002/jbm.a.31019
   Hanlon DJ, 2011, AM J REPROD IMMUNOL, V65, P597, DOI 10.1111/j.1600-0897.2010.00968.x
   Hanniffy SB, 2007, J INFECT DIS, V195, P185, DOI 10.1086/509807
   Hanson M. C., 2015, J CLIN INVEST
   Hanson MC, 2015, VACCINE, V33, P861, DOI 10.1016/j.vaccine.2014.12.045
   Harde H, 2014, NANOMEDICINE-UK, V9, P2511, DOI [10.2217/NNM.13.225, 10.2217/nnm.13.225]
   HARDING CV, 1991, CELL, V64, P393, DOI 10.1016/0092-8674(91)90647-H
   HARDING CV, 1994, J IMMUNOL, V153, P4925
   Harris J, 2010, EUR J IMMUNOL, V40, P634, DOI 10.1002/eji.200940172
   Hasegawa T, 2007, COLLOID SURFACE B, V60, P221, DOI 10.1016/j.colsurfb.2007.06.017
   Hejazi R, 2003, J CONTROL RELEASE, V89, P151, DOI 10.1016/S0168-3659(03)00126-3
   HELLING F, 1994, CANCER RES, V54, P197
   Himeno A, 2010, VACCINE, V28, P5377, DOI 10.1016/j.vaccine.2010.04.110
   Hirosue S, 2010, VACCINE, V28, P7897, DOI 10.1016/j.vaccine.2010.09.077
   Hodi FS, 2010, NEW ENGL J MED, V363, P711, DOI 10.1056/NEJMoa1003466
   Hoffmann E, 2012, P NATL ACAD SCI USA, V109, P14556, DOI 10.1073/pnas.1203912109
   Hornung V, 2008, NAT IMMUNOL, V9, P847, DOI 10.1038/ni.1631
   Hu Y, 2007, NANO LETT, V7, P3056, DOI 10.1021/nl071542i
   Hu YH, 2009, BIOMACROMOLECULES, V10, P756, DOI 10.1021/bm801199z
   Hunter Z, 2014, ACS NANO, V8, P2148, DOI 10.1021/nn405033r
   Huynh NT, 2009, INT J PHARMACEUT, V379, P201, DOI 10.1016/j.ijpharm.2009.04.026
   Ilyinskii PO, 2014, VACCINE, V32, P2882, DOI 10.1016/j.vaccine.2014.02.027
   Ingale S, 2007, NAT CHEM BIOL, V3, P663, DOI 10.1038/nchembio.2007.25
   Irvine DJ, 2013, NAT MATER, V12, P978, DOI [10.1038/NMAT3775, 10.1038/nmat3775]
   Ishii M, 2013, INT IMMUNOPHARMACOL, V15, P685, DOI 10.1016/j.intimp.2013.03.009
   Iwasaki A, 2004, NAT IMMUNOL, V5, P987, DOI 10.1038/ni1112
   Iwasaki A, 2007, ANNU REV IMMUNOL, V25, P381, DOI 10.1146/annurev.immunol.25.022106.141634
   Iwasaki A, 2010, NAT REV IMMUNOL, V10, P699, DOI 10.1038/nri2836
   Jain S, 2006, J PHARM PHARMACOL, V58, P303, DOI 10.1211/jpp.58.3.0003
   Jain S, 2005, BIOMACROMOLECULES, V6, P2590, DOI 10.1021/bm0503221
   Janeway C. A., 2001, PRINCIPLES INNATE AD
   Serramía MJ, 2015, J CONTROL RELEASE, V200, P60, DOI 10.1016/j.jconrel.2014.12.042
   Jewell CM, 2011, P NATL ACAD SCI USA, V108, P15745, DOI 10.1073/pnas.1105200108
   Jin B, 2012, CLIN DEV IMMUNOL, DOI 10.1155/2012/836485
   Joffre OP, 2012, NAT REV IMMUNOL, V12, P557, DOI 10.1038/nri3254
   John ALS, 2012, NAT MATER, V11, P250, DOI [10.1038/NMAT3222, 10.1038/nmat3222]
   Jones MC, 2014, J CONTROL RELEASE, V183, P94, DOI 10.1016/j.jconrel.2014.03.022
   Perisé-Barrios AJ, 2014, J CONTROL RELEASE, V184, P51, DOI 10.1016/j.jconrel.2014.03.048
   Junt T, 2007, NATURE, V450, P110, DOI 10.1038/nature06287
   Kamaly N, 2013, P NATL ACAD SCI USA, V110, P6506, DOI 10.1073/pnas.1303377110
   Kaminskas LM, 2011, ADV DRUG DELIVER REV, V63, P890, DOI 10.1016/j.addr.2011.05.016
   Kasturi SP, 2011, NATURE, V470, P543, DOI 10.1038/nature09737
   Kawai T, 2011, IMMUNITY, V34, P637, DOI 10.1016/j.immuni.2011.05.006
   Keller S, 2014, J CONTROL RELEASE, V191, P24, DOI 10.1016/j.jconrel.2014.03.041
   Kim YM, 2006, P NATL ACAD SCI USA, V103, P3327, DOI 10.1073/pnas.0511315103
   Kinman L, 2003, JAIDS-J ACQ IMM DEF, V34, P387, DOI 10.1097/00126334-200312010-00005
   Kitaoka M, 2013, INT J PHARMACEUT, V458, P334, DOI 10.1016/j.ijpharm.2013.10.006
   Klavinskis LS, 1999, J IMMUNOL, V162, P254
   Klebanoff CA, 2011, IMMUNOL REV, V239, P27, DOI 10.1111/j.1600-065X.2010.00979.x
   Kolaczkowska E, 2013, NAT REV IMMUNOL, V13, P159, DOI 10.1038/nri3399
   Kool M, 2008, J IMMUNOL, V181, P3755, DOI 10.4049/jimmunol.181.6.3755
   Kourtis IC, 2013, PLOS ONE, V8, DOI 10.1371/journal.pone.0061646
   KOVACSOVICSBANKOWSKI M, 1993, P NATL ACAD SCI USA, V90, P4942, DOI 10.1073/pnas.90.11.4942
   KOVACSOVICSBANKOWSKI M, 1995, SCIENCE, V267, P243, DOI 10.1126/science.7809629
   Kuo-Haller P, 2010, MOL PHARMACEUT, V7, P1585, DOI 10.1021/mp100009e
   Kuznetsov VA, 2004, J CLIN VIROL, V31, pS69, DOI 10.1016/j.jcv.2004.09.006
   Kwong B, 2013, CANCER RES, V73, P1547, DOI 10.1158/0008-5472.CAN-12-3343
   Kwong B, 2011, BIOMATERIALS, V32, P5134, DOI 10.1016/j.biomaterials.2011.03.067
   Lai SK, 2007, P NATL ACAD SCI USA, V104, P1482, DOI 10.1073/pnas.0608611104
   Lanzavecchia A, 2007, CURR OPIN IMMUNOL, V19, P268, DOI 10.1016/j.coi.2007.04.002
   Laroui H, 2014, J CONTROL RELEASE, V186, P41, DOI 10.1016/j.jconrel.2014.04.046
   Lee IH, 2012, ANGEW CHEM INT EDIT, V51, P8800, DOI 10.1002/anie.201203193
   Leonard JP, 1997, BLOOD, V90, P2541
   Leuschner F, 2011, NAT BIOTECHNOL, V29, P1005, DOI 10.1038/nbt.1989
   Li A. V., 2015, AM ASS CANC RES ANN
   Li AV, 2013, SCI TRANSL MED, V5, DOI 10.1126/scitranslmed.3006516
   Li HY, 2011, NAT NANOTECHNOL, V6, P645, DOI [10.1038/nnano.2011.153, 10.1038/NNANO.2011.153]
   Li N, 2014, NANOMED-NANOTECHNOL, V10, P215, DOI 10.1016/j.nano.2013.06.007
   Li P, 2013, J CONTROL RELEASE, V168, P271, DOI 10.1016/j.jconrel.2013.03.025
   Lico C., 2012, INNOVATION VACCINOLO
   Liu HP, 2014, NATURE, V507, P519, DOI 10.1038/nature12978
   Liu Z, 2007, NAT NANOTECHNOL, V2, P47, DOI 10.1038/nnano.2006.170
   Locke LW, 2012, BIOMATERIALS, V33, P7785, DOI 10.1016/j.biomaterials.2012.07.022
   Look M, 2014, BIOMATERIALS, V35, P1089, DOI 10.1016/j.biomaterials.2013.10.046
   Look M, 2013, J CLIN INVEST, V123, P1741, DOI 10.1172/JCI65907
   Lv HT, 2006, J CONTROL RELEASE, V114, P100, DOI 10.1016/j.jconrel.2006.04.014
   Mabbott NA, 2013, MUCOSAL IMMUNOL, V6, P666, DOI 10.1038/mi.2013.30
   Maeda H, 2001, ADV ENZYME REGUL, V41, P189, DOI 10.1016/S0065-2571(00)00013-3
   Maier T, 2003, BLOOD, V102, P2338, DOI 10.1182/blood-2002-08-2455
   Maisel K, 2015, J CONTROL RELEASE, V197, P48, DOI 10.1016/j.jconrel.2014.10.026
   Maldonado RA, 2015, P NATL ACAD SCI USA, V112, pE156, DOI 10.1073/pnas.1408686111
   Mandraju R, 2014, J IMMUNOL, V192, P4303, DOI 10.4049/jimmunol.1302244
   Manolova V, 2008, EUR J IMMUNOL, V38, P1404, DOI 10.1002/eji.200737984
   Martinez FO., 2014, F1000PRIME REP, V6, P13, DOI [10.12703/P6-13, DOI 10.12703/P6-13]
   MATZINGER P, 1994, ANNU REV IMMUNOL, V12, P991, DOI 10.1146/annurev.iy.12.040194.005015
   Matzinger P, 2002, SCIENCE, V296, P301, DOI 10.1126/science.1071059
   Maus MV, 2014, ANNU REV IMMUNOL, V32, P189, DOI 10.1146/annurev-immunol-032713-120136
   Mbow ML, 2010, CURR OPIN IMMUNOL, V22, P411, DOI 10.1016/j.coi.2010.04.004
   Mckee AS, 2009, J IMMUNOL, V183, P4403, DOI 10.4049/jimmunol.0900164
   McNamara JO, 2008, J CLIN INVEST, V118, P376, DOI 10.1172/JCI33365
   Mellman I, 2001, CELL, V106, P255, DOI 10.1016/S0092-8674(01)00449-4
   Mellman I, 2011, NATURE, V480, P480, DOI 10.1038/nature10673
   Minguet S, 2008, EUR J IMMUNOL, V38, P2475, DOI 10.1002/eji.200738094
   Minguet S, 2010, INT IMMUNOL, V22, P205, DOI 10.1093/intimm/dxp129
   Mishra D, 2006, VACCINE, V24, P4847, DOI 10.1016/j.vaccine.2006.03.011
   Mittal A, 2015, NANOMED-NANOTECHNOL, V11, P147, DOI 10.1016/j.nano.2014.08.009
   Modery-Pawlowski CL, 2014, BIOMATERIALS, V35, P2568, DOI 10.1016/j.biomaterials.2013.12.047
   Moghimi SM, 2001, PHARMACOL REV, V53, P283
   Mohri K, 2012, J CONTROL RELEASE, V163, P285, DOI 10.1016/j.jconrel.2012.08.001
   Moon JJ, 2012, PLOS ONE, V7, DOI 10.1371/journal.pone.0031472
   Moon JJ, 2012, P NATL ACAD SCI USA, V109, P1080, DOI 10.1073/pnas.1112648109
   Moon JJ, 2011, NAT MATER, V10, P243, DOI 10.1038/NMAT2960
   Morefield GL, 2005, VACCINE, V23, P1588, DOI 10.1016/j.vaccine.2004.07.050
   Movahedi K, 2010, CANCER RES, V70, P5728, DOI 10.1158/0008-5472.CAN-09-4672
   Moyano DF, 2012, J AM CHEM SOC, V134, P3965, DOI 10.1021/ja2108905
   Moyle PM, 2013, CHEMMEDCHEM, V8, P360, DOI 10.1002/cmdc.201200487
   Mueller SN, 2015, MOL PHARMACEUT, V12, P1356, DOI 10.1021/mp500589c
   Mukai Y, 2011, J IMMUNOL, V187, P6249, DOI 10.4049/jimmunol.1001093
   Muraoka D, 2014, ACS NANO, V8, P9209, DOI 10.1021/nn502975r
   Murray PJ, 2011, NAT REV IMMUNOL, V11, P723, DOI 10.1038/nri3073
   Nakamura T, 2008, MOL THER, V16, P1507, DOI 10.1038/mt.2008.122
   Nakamura T, 2013, J CONTROL RELEASE, V171, P216, DOI 10.1016/j.jconrel.2013.07.004
   Napolitani G, 2005, NAT IMMUNOL, V6, P769, DOI 10.1038/ni1223
   Nembrini C, 2011, P NATL ACAD SCI USA, V108, pE989, DOI 10.1073/pnas.1104264108
   Neuhaus V, 2014, VACCINE, V32, P3216, DOI 10.1016/j.vaccine.2014.04.011
   Ni X, 2011, CURR MED CHEM, V18, P4206, DOI 10.2174/092986711797189600
   Niikura K, 2013, ACS NANO, V7, P3926, DOI 10.1021/nn3057005
   Niu LG, 2007, J IMMUNOL, V178, P4194, DOI 10.4049/jimmunol.178.7.4194
   Nochi T, 2010, NAT MATER, V9, P572, DOI [10.1038/NMAT2784, 10.1038/nmat2784]
   Nordly P, 2011, J CONTROL RELEASE, V150, P307, DOI 10.1016/j.jconrel.2010.11.021
   Ochiel DO, 2008, CURR WOMENS HEALTH R, V4, P102, DOI 10.2174/157340408784246395
   Okada E, 1997, J IMMUNOL, V159, P3638
   Okazaki T, 2006, TRENDS IMMUNOL, V27, P195, DOI 10.1016/j.it.2006.02.001
   Oussoren C, 1997, BBA-BIOMEMBRANES, V1328, P261, DOI 10.1016/S0005-2736(97)00122-3
   Oyewumi MO, 2010, EXPERT REV VACCINES, V9, P1095, DOI [10.1586/erv.10.89, 10.1586/ERV.10.89]
   Panelli Monica C, 2004, J Transl Med, V2, P17, DOI 10.1186/1479-5876-2-17
   Panzarini E, 2014, MOL PHARMACEUT, V11, P2527, DOI 10.1021/mp500066v
   Park J, 2012, NAT MATER, V11, P895, DOI [10.1038/NMAT3355, 10.1038/nmat3355]
   Park J, 2011, MOL PHARMACEUT, V8, P143, DOI 10.1021/mp100203a
   Pasare C, 2005, NATURE, V438, P364, DOI 10.1038/nature04267
   Perica K, 2014, ACS NANO, V8, P2252, DOI 10.1021/nn405520d
   Petersen LK, 2011, BIOMATERIALS, V32, P6815, DOI 10.1016/j.biomaterials.2011.05.063
   Phan TG, 2007, NAT IMMUNOL, V8, P992, DOI 10.1038/ni1494
   Pinheiro M, 2011, NANOMEDICINE-UK, V6, P1413, DOI [10.2217/nnm.11.122, 10.2217/NNM.11.122]
   Plapied L, 2011, CURR OPIN COLLOID IN, V16, P228, DOI 10.1016/j.cocis.2010.12.005
   Ralli-Jain P, 2010, VACCINE, V28, P7659, DOI 10.1016/j.vaccine.2010.09.040
   Rancan F, 2012, ACS NANO, V6, P6829, DOI 10.1021/nn301622h
   Rappuoli R, 2011, NATURE, V473, P463, DOI 10.1038/nature10124
   Ravindran R, 2014, SCIENCE, V343, P313, DOI 10.1126/science.1246829
   Reddy ST, 2007, NAT BIOTECHNOL, V25, P1159, DOI [10.1038/nbt1332, 10.1038/nbtl332]
   Reddy ST, 2006, J CONTROL RELEASE, V112, P26, DOI 10.1016/j.jconrel.2006.01.006
   Restifo NP, 2012, NAT REV IMMUNOL, V12, P269, DOI 10.1038/nri3191
   Riese P, 2014, EXPERT OPIN DRUG DEL, V11, P1619, DOI 10.1517/17425247.2014.931936
   Rodríguez-Limas WA, 2013, CURR OPIN BIOTECH, V24, P1089, DOI 10.1016/j.copbio.2013.02.008
   Rosalia RA, 2014, CURR OPIN CHEM BIOL, V23, P39, DOI 10.1016/j.cbpa.2014.09.006
   Rosalia RA, 2015, BIOMATERIALS, V40, P88, DOI 10.1016/j.biomaterials.2014.10.053
   Russell DG, 2007, CELL MICROBIOL, V9, P849, DOI 10.1111/j.1462-5822.2007.00920.x
   Sah H, 2013, INT J NANOMED, V8, P747, DOI 10.2147/IJN.S40579
   Salata OV, 2004, J Nanobiotechnology, V2, P3, DOI 10.1186/1477-3155-2-3
   Salman HH, 2007, VACCINE, V25, P8123, DOI 10.1016/j.vaccine.2007.09.044
   Saluja SS, 2014, INT J NANOMED, V9, P5231, DOI 10.2147/IJN.S66639
   Sanders MT, 2009, VACCINE, V27, P2475, DOI 10.1016/j.vaccine.2009.02.054
   Sarma JV, 2011, CELL TISSUE RES, V343, P227, DOI 10.1007/s00441-010-1034-0
   Sawaengsak C, 2014, AAPS PHARMSCITECH, V15, P317, DOI 10.1208/s12249-013-0058-7
   Scheerlinck JPY, 2006, VACCINE, V24, P1124, DOI 10.1016/j.vaccine.2005.09.009
   Schietinger A, 2014, TRENDS IMMUNOL, V35, P51, DOI 10.1016/j.it.2013.10.001
   Seong SY, 2004, NAT REV IMMUNOL, V4, P469, DOI 10.1038/nri1372
   Sharp FA, 2009, P NATL ACAD SCI USA, V106, P870, DOI 10.1073/pnas.0804897106
   Shen H, 2006, IMMUNOLOGY, V117, P78, DOI 10.1111/j.1365-2567.2005.02268.x
   Sheridan BS, 2011, NAT IMMUNOL, V12, P485, DOI 10.1038/ni.2029
   Shi C, 2011, NAT REV IMMUNOL, V11, P762, DOI 10.1038/nri3070
   Shima F, 2013, BIOMATERIALS, V34, P9709, DOI 10.1016/j.biomaterials.2013.08.064
   Silva AL, 2015, VACCINE, V33, P847, DOI 10.1016/j.vaccine.2014.12.059
   Slütter B, 2011, J CONTROL RELEASE, V154, P123, DOI 10.1016/j.jconrel.2011.02.007
   Slütter B, 2009, J CONTROL RELEASE, V138, P113, DOI 10.1016/j.jconrel.2009.05.011
   Smirnov D, 2011, VACCINE, V29, P5434, DOI 10.1016/j.vaccine.2011.05.061
   Smith BR, 2014, NAT NANOTECHNOL, V9, P481, DOI [10.1038/NNANO.2014.62, 10.1038/nnano.2014.62]
   Smith BR, 2013, NANO TODAY, V8, P126, DOI 10.1016/j.nantod.2013.02.004
   Smith DM, 2013, NAT REV IMMUNOL, V13, P592, DOI 10.1038/nri3488
   Sneh-Edri H, 2011, MOL PHARMACEUT, V8, P1266, DOI 10.1021/mp200198c
   Snyder A, 2014, NEW ENGL J MED, V371, P2189, DOI 10.1056/NEJMoa1406498
   Soboll G, 2006, AM J REPROD IMMUNOL, V55, P434, DOI 10.1111/j.1600-0897.2006.00381.x
   Sokolova V, 2010, BIOMATERIALS, V31, P5627, DOI 10.1016/j.biomaterials.2010.03.067
   Solbrig CM, 2007, MOL PHARMACEUT, V4, P47, DOI 10.1021/mp060107e
   SOUSA CRE, 1995, J EXP MED, V182, P841, DOI 10.1084/jem.182.3.841
   Stano A, 2013, BIOMATERIALS, V34, P4339, DOI 10.1016/j.biomaterials.2013.02.024
   Stano A, 2012, VACCINE, V30, P7541, DOI 10.1016/j.vaccine.2012.10.050
   Stano A, 2011, VACCINE, V29, P804, DOI 10.1016/j.vaccine.2010.11.010
   Stefanick JF, 2013, ACS NANO, V7, P8115, DOI 10.1021/nn4033954
   Stefanick JF, 2013, ACS NANO, V7, P2935, DOI 10.1021/nn305663e
   Steinman RM, 2007, NATURE, V449, P419, DOI 10.1038/nature06175
   Stephan MT, 2012, BIOMATERIALS, V33, P5776, DOI 10.1016/j.biomaterials.2012.04.029
   Stephan MT, 2010, NAT MED, V16, P1035, DOI 10.1038/nm.2198
   Stylianou E, 2014, EUR J IMMUNOL, V44, P440, DOI 10.1002/eji.201343887
   Sun BB, 2013, ACS NANO, V7, P10834, DOI 10.1021/nn404211j
   Tacken PJ, 2011, BLOOD, V118, P6836, DOI 10.1182/blood-2011-07-367615
   Takano S, 2003, PHARMACEUT RES, V20, P962, DOI 10.1023/A:1024441702398
   Tanaka Y, 2010, PLOS ONE, V5, DOI [10.1371/journal.pone.0015225, 10.1371/journal.pone.0015091]
   Taneichi M, 2006, J IMMUNOL, V177, P2324, DOI 10.4049/jimmunol.177.4.2324
   Tang R, 2013, ACS NANO, V7, P6667, DOI 10.1021/nn402753y
   Temchura VV, 2014, BIOMATERIALS, V35, P6098, DOI 10.1016/j.biomaterials.2014.04.010
   Thomas SN, 2011, BIOMATERIALS, V32, P2194, DOI 10.1016/j.biomaterials.2010.11.037
   Thornton EE, 2012, J EXP MED, V209, P1183, DOI 10.1084/jem.20112667
   Tobío M, 1998, PHARMACEUT RES, V15, P270, DOI 10.1023/A:1011922819926
   Tomita Y, 2011, IMMUNOPHARM IMMUNOT, V33, P730, DOI 10.3109/08923973.2011.565345
   Topalian SL, 2012, NEW ENGL J MED, V366, P2443, DOI 10.1056/NEJMoa1200690
   Torres AG, 2015, VACCINE, V33, P686, DOI 10.1016/j.vaccine.2014.11.057
   Tsai S, 2013, FRONT IMMUNOL, V4, DOI 10.3389/fimmu.2013.00321
   Tsai SE, 2010, IMMUNITY, V32, P568, DOI 10.1016/j.immuni.2010.03.015
   Tsuji K, 2008, CANCER IMMUNOL IMMUN, V57, P1429, DOI 10.1007/s00262-008-0478-5
   Turley DM, 2007, J IMMUNOL, V178, P2212, DOI 10.4049/jimmunol.178.4.2212
   Ulery BD, 2011, PLOS ONE, V6, DOI 10.1371/journal.pone.0017642
   Vajdy M, 2008, IMMUNITY MUCOSAL PAT
   van der Vlies AJ, 2010, BIOCONJUGATE CHEM, V21, P653, DOI 10.1021/bc9004443
   Van Lehn RC, 2014, NAT COMMUN, V5, DOI 10.1038/ncomms5482
   van 't Klooster G, 2010, ANTIMICROB AGENTS CH, V54, P2042, DOI 10.1128/AAC.01529-09
   Vanlandschoot P, 2005, J GEN VIROL, V86, P323, DOI 10.1099/vir.0.80605-0
   Vicente S, 2013, J CONTROL RELEASE, V172, P773, DOI 10.1016/j.jconrel.2013.09.012
   Villa CH, 2011, ACS NANO, V5, P5300, DOI 10.1021/nn200182x
   Vinay DS, 1998, SEMIN IMMUNOL, V10, P481, DOI 10.1006/smim.1998.0157
   Waeckerle-Men Y, 2013, EUR J PHARM BIOPHARM, V85, P34, DOI 10.1016/j.ejpb.2013.02.002
   Waeckerle-Men Y, 2013, VACCINE, V31, P1057, DOI 10.1016/j.vaccine.2012.12.034
   Walter S, 2012, NAT MED, V18, P1254, DOI 10.1038/nm.2883
   Wang C, 2014, VACCINE, V32, P5475, DOI 10.1016/j.vaccine.2014.07.081
   Wang TY, 2011, EUR J PHARM SCI, V44, P653, DOI 10.1016/j.ejps.2011.10.012
   Wang YY, 2008, ANGEW CHEM INT EDIT, V47, P9726, DOI 10.1002/anie.200803526
   Wang ZJ, 2014, NAT NANOTECHNOL, V9, P204, DOI [10.1038/nnano.2014.17, 10.1038/NNANO.2014.17]
   Watson DS, 2012, VACCINE, V30, P2256, DOI 10.1016/j.vaccine.2012.01.070
   Weber J, 2008, J IMMUNOTHER, V31, P215, DOI 10.1097/CJI.0b013e3181611420
   Wijagkanalan W, 2011, J CONTROL RELEASE, V149, P42, DOI 10.1016/j.jconrel.2009.12.016
   Williams GR, 2014, J EXP MED, V211, P1019, DOI 10.1084/jem.20131768
   Wilson JT, 2013, ACS NANO, V7, P3912, DOI 10.1021/nn305466z
   Wira CR, 2005, AM J REPROD IMMUNOL, V53, P65, DOI 10.1111/j.1600-0897.2004.00248.x
   Woodrow KA, 2012, ANNU REV BIOMED ENG, V14, P17, DOI 10.1146/annurev-bioeng-071811-150054
   Wright HL, 2010, RHEUMATOLOGY, V49, P1618, DOI 10.1093/rheumatology/keq045
   Wu TYH, 2014, SCI TRANSL MED, V6, DOI 10.1126/scitranslmed.3009980
   Xia YS, 2011, NAT NANOTECHNOL, V6, P580, DOI [10.1038/nnano.2011.121, 10.1038/NNANO.2011.121]
   Xiao YH, 2013, VACCINE, V31, P319, DOI 10.1016/j.vaccine.2012.11.007
   Xing Y, 2012, CSH PERSPECT BIOL, V4, DOI 10.1101/cshperspect.a006957
   Xu JH, 2011, CLIN VACCINE IMMUNOL, V18, P75, DOI 10.1128/CVI.00263-10
   Xu LG, 2012, NANO LETT, V12, P2003, DOI 10.1021/nl300027p
   Xu QH, 2006, BIOCONJUGATE CHEM, V17, P1508, DOI 10.1021/bc060083u
   Yan SY, 2013, J COLLOID INTERF SCI, V395, P1, DOI 10.1016/j.jcis.2012.11.061
   Yates RM, 2005, IMMUNITY, V23, P409, DOI 10.1016/j.immuni.2005.09.007
   Yeaman GR, 1998, AIDS RES HUM RETROV, V14, pS57
   Yee C, 2002, P NATL ACAD SCI USA, V99, P16168, DOI 10.1073/pnas.242600099
   Yeh TH, 2011, BIOMATERIALS, V32, P6164, DOI 10.1016/j.biomaterials.2011.03.056
   Yeste A, 2012, P NATL ACAD SCI USA, V109, P11270, DOI 10.1073/pnas.1120611109
   Yu SS, 2012, INT J NANOMED, V7, P799, DOI 10.2147/IJN.S28531
   Yuan H, 2013, MOL PHARMACEUT, V10, P1865, DOI 10.1021/mp300649z
   Yuba E, 2013, BIOMATERIALS, V34, P3042, DOI 10.1016/j.biomaterials.2012.12.031
   Yuba E, 2010, BIOMATERIALS, V31, P943, DOI 10.1016/j.biomaterials.2009.10.006
   Zeltins A, 2013, MOL BIOTECHNOL, V53, P92, DOI 10.1007/s12033-012-9598-4
   Zeng R, 2005, J EXP MED, V201, P139, DOI 10.1084/jem.20041057
   Zhang SD, 2014, P NATL ACAD SCI USA, V111, P9058, DOI 10.1073/pnas.1402858111
   Zhang ZP, 2011, BIOMATERIALS, V32, P3666, DOI 10.1016/j.biomaterials.2011.01.067
   Zheng Y, 2013, J CONTROL RELEASE, V172, P426, DOI 10.1016/j.jconrel.2013.05.037
   Zhu Q, 2008, P NATL ACAD SCI USA, V105, P16260, DOI 10.1073/pnas.0805325105
   Zhu Q, 2012, NAT MED, V18, P1291, DOI 10.1038/nm.2866
NR 353
TC 552
Z9 569
U1 10
U2 472
PU AMER CHEMICAL SOC
PI WASHINGTON
PA 1155 16TH ST, NW, WASHINGTON, DC 20036 USA
SN 0009-2665
EI 1520-6890
J9 CHEM REV
JI Chem. Rev.
PD OCT 14
PY 2015
VL 115
IS 19
SI SI
BP 11109
EP 11146
DI 10.1021/acs.chemrev.5b00109
PG 38
WC Chemistry, Multidisciplinary
WE Science Citation Index Expanded (SCI-EXPANDED)
SC Chemistry
GA CT7NR
UT WOS:000363002300016
PM 26154342
OA Green Submitted, Green Accepted, Green Published
HC Y
HP N
DA 2023-11-04
ER

PT J
AU Kanekiyo, M
   Wei, CJ
   Yassine, HM
   McTamney, PM
   Boyington, JC
   Whittle, JRR
   Rao, SS
   Kong, WP
   Wang, LS
   Nabel, GJ
AF Kanekiyo, Masaru
   Wei, Chih-Jen
   Yassine, Hadi M.
   McTamney, Patrick M.
   Boyington, Jeffrey C.
   Whittle, James R. R.
   Rao, Srinivas S.
   Kong, Wing-Pui
   Wang, Lingshu
   Nabel, Gary J.
TI Self-assembling influenza nanoparticle vaccines elicit broadly
   neutralizing H1N1 antibodies
SO NATURE
LA English
DT Article
ID A VIRUSES; HEMAGGLUTININ; EPITOPE; IMMUNOGENICITY; VACCINATION;
   RECOGNIZES; INDUCTION; FERRITIN; IMMUNITY; PROTEIN
AB Influenza viruses pose a significant threat to the public and are a burden on global health systems(1,2). Each year, influenza vaccines must be rapidly produced to match circulating viruses, a process constrained by dated technology and vulnerable to unexpected strains emerging from humans and animal reservoirs. Here we use knowledge of protein structure to design self-assembling nanoparticles that elicit broader and more potent immunity than traditional influenza vaccines. The viral haemagglutinin was genetically fused to ferritin, a protein that naturally forms nanoparticles composed of 24 identical polypeptides(3). Haemagglutinin was inserted at the interface of adjacent subunits so that it spontaneously assembled and generated eight trimeric viral spikes on its surface. Immunization with this influenza nanoparticle vaccine elicited haemagglutination inhibition antibody titres more than tenfold higher than those from the licensed inactivated vaccine. Furthermore, it elicited neutralizing antibodies to two highly conserved vulnerable haemagglutinin structures that are targets of universal vaccines: the stem(4,5) and the receptor binding site on the head(6,7). Antibodies elicited by a 1999 haemagglutinin-nanoparticle vaccine neutralized H1N1 viruses from 1934 to 2007 and protected ferrets from an unmatched 2007 H1N1 virus challenge. This structure-based, self-assembling synthetic nanoparticle vaccine improves the potency and breadth of influenza virus immunity, and it provides a foundation for building broader vaccine protection against emerging influenza viruses and other pathogens.
C1 [Kanekiyo, Masaru; Wei, Chih-Jen; Yassine, Hadi M.; McTamney, Patrick M.; Boyington, Jeffrey C.; Whittle, James R. R.; Rao, Srinivas S.; Kong, Wing-Pui; Wang, Lingshu; Nabel, Gary J.] NIAID, Vaccine Res Ctr, NIH, Bethesda, MD 20892 USA.
C3 National Institutes of Health (NIH) - USA; NIH National Institute of
   Allergy & Infectious Diseases (NIAID)
RP Nabel, GJ (通讯作者)，Sanofi, 640 Mem Dr, Cambridge, MA 02139 USA.
EM Gary.Nabel@sanofi.com
RI Yin, Wei-Chih/GVT-5734-2022; Kanekiyo, Masaru/Y-9820-2018; Cheng,
   Yushao/E-6256-2011; YASSINE, HADI M./AAW-6475-2020
OI Kanekiyo, Masaru/0000-0001-5767-1532; YASSINE, HADI
   M./0000-0001-7592-2788
FU Intramural Research Program of the Vaccine Research Center, NIAID,
   National Institutes of Health
FX We thank H. Andersen, A. Taylor, A. Zajac and C. Chiedi for help with
   the animal studies; U. Baxa, K. Nagashima and A. Harned for electron
   microscopy studies; X. Chen for technical support; A. Panet, B. Graham,
   R. Schwartz and members of the Nabel lab for discussions; S. Sun and M.
   Rossmann for technical and conceptual advice; A. Tislerics, B. Hartman
   and J. Farrar for manuscript preparation. The MF59 adjuvant was kindly
   provided by Novartis. This work was supported by the Intramural Research
   Program of the Vaccine Research Center, NIAID, National Institutes of
   Health.
CR Bachmann MF, 1997, ANNU REV IMMUNOL, V15, P235, DOI 10.1146/annurev.immunol.15.1.235
   Cho KJ, 2009, J MOL BIOL, V390, P83, DOI 10.1016/j.jmb.2009.04.078
   Corti D, 2011, SCIENCE, V333, P850, DOI 10.1126/science.1205669
   Corti D, 2010, J CLIN INVEST, V120, P1663, DOI 10.1172/JCI41902
   Ekiert DC, 2012, NATURE, V489, P526, DOI 10.1038/nature11414
   Ekiert DC, 2011, SCIENCE, V333, P843, DOI 10.1126/science.1204839
   Ekiert DC, 2009, SCIENCE, V324, P246, DOI 10.1126/science.1171491
   Jääskeläinen A, 2007, SMALL, V3, P1362, DOI 10.1002/smll.200700011
   Kong WP, 2006, P NATL ACAD SCI USA, V103, P15987, DOI 10.1073/pnas.0607564103
   Kong WP, 2003, J VIROL, V77, P12764, DOI 10.1128/JVI.77.23.12764-12772.2003
   Krause JC, 2011, J VIROL, V85, P10905, DOI 10.1128/JVI.00700-11
   Lambert LC, 2010, NEW ENGL J MED, V363, P2036, DOI 10.1056/NEJMra1002842
   Ledgerwood JE, 2011, LANCET INFECT DIS, V11, P916, DOI 10.1016/S1473-3099(11)70240-7
   Lee LA, 2006, NANOMED-NANOTECHNOL, V2, P137, DOI 10.1016/j.nano.2006.07.009
   Li C. Q., 2006, IND BIOTECHNOLOGY, V2, P143
   Lingwood D, 2012, NATURE, V489, P566, DOI 10.1038/nature11371
   Mbow ML, 2010, CURR OPIN IMMUNOL, V22, P411, DOI 10.1016/j.coi.2010.04.004
   MELDRUM FC, 1992, SCIENCE, V257, P522, DOI 10.1126/science.1636086
   Nabel GJ, 2010, NAT MED, V16, P1389, DOI 10.1038/nm1210-1389
   O'Hagan DT, 2013, EXPERT REV VACCINES, V12, P13, DOI [10.1586/ERV.12.140, 10.1586/erv.12.140]
   OKUNO Y, 1993, J VIROL, V67, P2552, DOI 10.1128/JVI.67.5.2552-2558.1993
   Pettersen EF, 2004, J COMPUT CHEM, V25, P1605, DOI 10.1002/jcc.20084
   Salomon R, 2009, CELL, V136, P402, DOI 10.1016/j.cell.2009.01.029
   Sui JH, 2009, NAT STRUCT MOL BIOL, V16, P265, DOI 10.1038/nsmb.1566
   Wei CJ, 2008, J VIROL, V82, P6200, DOI 10.1128/JVI.00187-08
   Wei CJ, 2010, SCIENCE, V329, P1060, DOI 10.1126/science.1192517
   Wei CJ, 2010, SCI TRANSL MED, V2, DOI 10.1126/scitranslmed.3000799
   Whittle JRR, 2011, P NATL ACAD SCI USA, V108, P14216, DOI 10.1073/pnas.1111497108
   Wu XL, 2010, SCIENCE, V329, P856, DOI 10.1126/science.1187659
   Xiong AS, 2006, NAT PROTOC, V1, P791, DOI 10.1038/nprot.2006.103
   Yamashita I, 2010, BBA-GEN SUBJECTS, V1800, P846, DOI 10.1016/j.bbagen.2010.03.005
   Yang ZY, 2007, SCIENCE, V317, P825, DOI 10.1126/science.1135165
   Zhou TQ, 2010, SCIENCE, V329, P811, DOI 10.1126/science.1192819
NR 33
TC 551
Z9 616
U1 18
U2 323
PU NATURE PUBLISHING GROUP
PI LONDON
PA MACMILLAN BUILDING, 4 CRINAN ST, LONDON N1 9XW, ENGLAND
SN 0028-0836
J9 NATURE
JI Nature
PD JUL 4
PY 2013
VL 499
IS 7456
BP 102
EP +
DI 10.1038/nature12202
PG 7
WC Multidisciplinary Sciences
WE Science Citation Index Expanded (SCI-EXPANDED)
SC Science & Technology - Other Topics
GA 176ED
UT WOS:000321285600042
PM 23698367
OA Green Accepted
HC Y
HP N
DA 2023-11-04
ER

PT J
AU Fifis, T
   Gamvrellis, A
   Crimeen-Irwin, B
   Pietersz, GA
   Li, J
   Mottram, PL
   McKenzie, IFC
   Plebanski, M
AF Fifis, T
   Gamvrellis, A
   Crimeen-Irwin, B
   Pietersz, GA
   Li, J
   Mottram, PL
   McKenzie, IFC
   Plebanski, M
TI Size-dependent immunogenicity: Therapeutic and protective properties of
   nano-vaccines against tumors
SO JOURNAL OF IMMUNOLOGY
LA English
DT Article
ID SURFACE-CONNECTED COMPARTMENTS; CYTOTOXIC T-LYMPHOCYTES; DENDRITIC
   CELLS; FUSION PROTEIN; ANTIGEN; IMMUNITY; PATHWAY; IMMUNIZATION;
   ADJUVANTS; INFECTION
AB Infection can protect against subsequent disease by induction of both humoral and cellular immunity, but inert protein-based vaccines are not as effective. In this study, we present a new vaccine design, with Ag covalently conjugated to solid core nano-beads of narrowly defined size (0.04-0.05 mum) that localize to dendritic cells (DEC205(+) CD40(+), CD86(+)) in draining lymph nodes, inducing high levels of IFN-gamma production (CD8 T cells: precursor frequencies 115000 to 1/1000) and high Ab titers in mice. Conjugation of Ag to these nano-beads induced responses that were significantly higher (2- to 10-fold) than those elicited by other bead sizes, and higher than a range of currently used adjuvants (alum, QuilA, monophosphoryl lipid A). Responses were comparable to CFA/IFA immunization for Abs and ex vivo peptide-pulsed dendritic cell immunization for CD8 T cells. A single dose of Ag-conjugated beads protected mice from tumors in two different model challenges and caused rapid clearance of established tumors in mice. Thus, a range of Ags conjugated to nano-beads was effective as immunogens in both therapeutic and prophylactic scenarios.
C1 Austin Hosp, Austin Res Inst, Heidelberg, Vic 3084, Australia.
C3 Florey Institute of Neuroscience & Mental Health; Austin Research
   Institute
RP Plebanski, M (通讯作者)，Austin & Repatriat Med Ctr, Austin Res Inst, Vaccine Dev & Infect Dis Unit, Heidelberg, Vic 3084, Australia.
EM mplebans@ari.unimelb.edu.au
RI Plebanski, Magdalena/AAU-3144-2021
OI Plebanski, Magdalena/0000-0001-6889-3667
CR Ada G, 2001, NEW ENGL J MED, V345, P1042, DOI 10.1056/NEJMra011223
   Allsopp CEM, 1996, EUR J IMMUNOL, V26, P1951, DOI 10.1002/eji.1830260841
   Berinstein NL, 2002, J CLIN ONCOL, V20, P2197, DOI 10.1200/JCO.2002.08.017
   Brown GV, 1999, PARASSITOLOGIA, VOL 41, NOS 1-3, SEPTEMBER 1999, P429
   Daemen T, 2003, VACCINE, V21, P1082, DOI 10.1016/S0264-410X(02)00558-3
   FALO LD, 1995, NAT MED, V1, P649, DOI 10.1038/nm0795-649
   Fernando GJP, 1998, J IMMUNOL, V161, P2421
   FIFIS T, IN PRESS VACCINE
   Gallucci S, 1999, NAT MED, V5, P1249, DOI 10.1038/15200
   Guermonprez P, 2002, ANNU REV IMMUNOL, V20, P621, DOI 10.1146/annurev.immunol.20.100301.064828
   Harty JT, 2000, ANNU REV IMMUNOL, V18, P275, DOI 10.1146/annurev.immunol.18.1.275
   Houde M, 2003, NATURE, V425, P402, DOI 10.1038/nature01912
   Jeannin P, 2000, NAT IMMUNOL, V1, P502, DOI 10.1038/82751
   Kruth HS, 1999, J BIOL CHEM, V274, P7495, DOI 10.1074/jbc.274.11.7495
   Kruth HS, 1999, EUR J CELL BIOL, V78, P91, DOI 10.1016/S0171-9335(99)80010-7
   MOORE MW, 1988, CELL, V54, P777, DOI 10.1016/S0092-8674(88)91043-4
   O'Hagan DT, 2001, BIOMOL ENG, V18, P69, DOI 10.1016/S1389-0344(01)00101-0
   Pietersz GA, 1998, CANCER IMMUNOL IMMUN, V45, P321, DOI 10.1007/s002620050449
   Plebanski M, 1998, EUR J IMMUNOL, V28, P4345, DOI 10.1002/(SICI)1521-4141(199812)28:12&lt;4345::AID-IMMU4345&gt;3.0.CO;2-P
   Raychaudhuri S, 1998, NAT BIOTECHNOL, V16, P1025, DOI 10.1038/3469
   Reimann J, 1997, CURR OPIN IMMUNOL, V9, P462, DOI 10.1016/S0952-7915(97)80096-9
   SCHIRMBECK R, 1995, VACCINE, V13, P857, DOI 10.1016/0264-410X(94)00038-O
   Schoenberger SP, 1998, NATURE, V393, P480, DOI 10.1038/31002
   Shortman K, 2002, NAT REV IMMUNOL, V2, P151, DOI 10.1038/nri746
   Sjölander A, 2001, VACCINE, V19, P2661, DOI 10.1016/S0264-410X(00)00497-7
   Yeh KY, 1998, J IMMUNOL, V160, P5773
NR 26
TC 515
Z9 570
U1 2
U2 103
PU AMER ASSOC IMMUNOLOGISTS
PI BETHESDA
PA 9650 ROCKVILLE PIKE, BETHESDA, MD 20814 USA
SN 0022-1767
EI 1550-6606
J9 J IMMUNOL
JI J. Immunol.
PD SEP 1
PY 2004
VL 173
IS 5
BP 3148
EP 3154
DI 10.4049/jimmunol.173.5.3148
PG 7
WC Immunology
WE Science Citation Index Expanded (SCI-EXPANDED)
SC Immunology
GA 849HR
UT WOS:000223529800037
PM 15322175
OA Bronze
DA 2023-11-04
ER

PT J
AU Mahapatro, A
   Singh, DK
AF Mahapatro, Anil
   Singh, Dinesh K.
TI Biodegradable nanoparticles are excellent vehicle for site directed
   <i>in</i>-<i>vivo</i> delivery of drugs and vaccines
SO JOURNAL OF NANOBIOTECHNOLOGY
LA English
DT Review
DE Biodegradable; nanoparticles; polyesters; vaccine delivery; drug
   delivery; gene delivery
ID BLOOD-BRAIN-BARRIER; POLYMERIC NANOPARTICLES; TISSUE DISTRIBUTION;
   POLY(LACTIDE-CO-GLYCOLIDE) MICROSPHERES; NANOCAPSULE FORMATION; PLGA
   NANOPARTICLES; PROTEIN DELIVERY; RELEASE; CARRIERS; SYSTEM
AB Biodegradable nanoparticles (NPs) are gaining increased attention for their ability to serve as a viable carrier for site specific delivery of vaccines, genes, drugs and other biomolecules in the body. They offer enhanced biocompatibility, superior drug/vaccine encapsulation, and convenient release profiles for a number of drugs, vaccines and biomolecules to be used in a variety of applications in the field of medicine. In this manuscript, the methods of preparation of biodegradable NPs, different factors affecting optimal drug encapsulation, factors affecting drug release rates, various surface modifications of nanoparticles to enhance in-vivo circulation, distribution and multimodal functionalities along with the specific applications such as tumor targeting, oral delivery, and delivery of these particles to the central nervous system have been reviewed.
C1 [Singh, Dinesh K.] Winston Salem State Univ, Dept Life Sci, Winston Salem, NC 27110 USA.
   [Mahapatro, Anil] Wichita State Univ, Bioengn Program, Wichita, KS 67260 USA.
   [Mahapatro, Anil] Wichita State Univ, Dept Ind & Mfg Engn, Wichita, KS 67260 USA.
C3 Winston-Salem State University; Wichita State University; Wichita State
   University
RP Singh, DK (通讯作者)，Winston Salem State Univ, Dept Life Sci, 601 S MLK Jr Dr Winston Salem, Winston Salem, NC 27110 USA.
EM singhd@wssu.edu
FU National Center on Minority Health and Health Disparities [P20MD002303];
   National Institute of General Medical Sciences of NIH [SC3GM084802];
   Winston-Salem State University's Center of Excellence for the
   Elimination of Health Disparities
FX The work described was supported by Award Number P20MD002303 from the
   National Center on Minority Health and Health Disparities, and
   SC3GM084802 from National Institute of General Medical Sciences of NIH
   to DKS. The content is solely the responsibility of the authors and does
   not necessarily represent the official views of the National Center on
   Minority Health and Health Disparities or NIGMS or the National
   Institutes of Health. This research is a project supported by
   Winston-Salem State University's Center of Excellence for the
   Elimination of Health Disparities.
CR Aslani P, 1996, J CONTROL RELEASE, V42, P75, DOI 10.1016/0168-3659(96)01369-7
   Boudad H, 2001, INT J PHARMACEUT, V218, P113, DOI 10.1016/S0378-5173(01)00622-6
   Calvo P, 1997, PHARMACEUT RES, V14, P1431, DOI 10.1023/A:1012128907225
   Carrasquillo KG, 2001, J CONTROL RELEASE, V76, P199, DOI 10.1016/S0168-3659(01)00430-8
   Chakraborty C, 2009, J NEURO-ONCOL, V93, P285, DOI 10.1007/s11060-008-9759-2
   Chen Y., 2004, Current Drug Delivery, V1, P361, DOI 10.2174/1567201043334542
   Choi C, 2006, POLYMER, V47, P4571, DOI 10.1016/j.polymer.2006.05.011
   COUVREUR P, 1980, J PHARM SCI, V69, P199, DOI 10.1002/jps.2600690222
   Dai JD, 2004, INT J PHARMACEUT, V280, P229, DOI 10.1016/j.ijpharm.2004.05.006
   DAMGE C, 1990, J CONTROL RELEASE, V13, P233, DOI 10.1016/0168-3659(90)90013-J
   ELDRIDGE JH, 1990, J CONTROL RELEASE, V11, P205, DOI 10.1016/0168-3659(90)90133-E
   Eley JG, 2004, DRUG DELIV, V11, P255, DOI 10.1080/10717540490467384
   FESSI H, 1989, INT J PHARM, V55, pR1, DOI 10.1016/0378-5173(89)90281-0
   Gabathuler R, 2005, INT CONGR SER, V1277, P171, DOI 10.1016/j.ics.2005.02.021
   Gan Q, 2007, COLLOID SURFACE B, V59, P24, DOI 10.1016/j.colsurfb.2007.04.009
   Govender T, 1999, J CONTROL RELEASE, V57, P171, DOI 10.1016/S0168-3659(98)00116-3
   Gref R, 2000, COLLOID SURFACE B, V18, P301, DOI 10.1016/S0927-7765(99)00156-3
   Gref R, 2003, BIOMATERIALS, V24, P4529, DOI 10.1016/S0142-9612(03)00348-X
   Gurunathan S, 2000, CURR OPIN IMMUNOL, V12, P442, DOI 10.1016/S0952-7915(00)00118-7
   Hans ML, 2002, CURR OPIN SOLID ST M, V6, P319, DOI 10.1016/S1359-0286(02)00117-1
   Hedley ML, 1998, NAT MED, V4, P365, DOI 10.1038/nm0398-365
   JENKINS PG, 1994, J CONTROL RELEASE, V29, P339, DOI 10.1016/0168-3659(94)90079-5
   Ji B, 2006, LIFE SCI, V78, P851, DOI 10.1016/j.lfs.2005.05.085
   Kim D, 2005, COLLOID SURFACE B, V40, P83, DOI 10.1016/j.colsurfb.2004.05.007
   Kim SY, 2001, BIOMATERIALS, V22, P1697, DOI 10.1016/S0142-9612(00)00292-1
   Kreuter J, 2001, ADV DRUG DELIVER REV, V47, P65, DOI 10.1016/S0169-409X(00)00122-8
   Kumari A, 2010, COLLOID SURFACE B, V75, P1, DOI 10.1016/j.colsurfb.2009.09.001
   KWOK KK, 1991, PHARM RES-DORDR, V8, P341, DOI 10.1023/A:1015841531372
   Labhasetwar V, 1997, ADV DRUG DELIVER REV, V24, P63, DOI 10.1016/S0169-409X(96)00483-8
   Lemoine D, 1998, J CONTROL RELEASE, V54, P15, DOI 10.1016/S0168-3659(97)00241-1
   Leroux JC, 1996, J CONTROL RELEASE, V39, P339, DOI 10.1016/0168-3659(95)00164-6
   Liu YY, 2007, INT J CANCER, V120, P2527, DOI 10.1002/ijc.22709
   Lockman PR, 2003, J CONTROL RELEASE, V93, P271, DOI 10.1016/j.jconrel.2003.08.006
   Mahapatro A, 2008, CURR TOP MED CHEM, V8, P281
   Mohanraj V. J., 2006, Tropical Journal of Pharmaceutical Research, V5, P561
   NIWA T, 1993, J CONTROL RELEASE, V25, P89, DOI 10.1016/0168-3659(93)90097-O
   Nobs L, 2006, BIOCONJUGATE CHEM, V17, P139, DOI 10.1021/bc050137k
   Ofokansi K, EUROPEAN J PHARM BIO, V76, P1
   Olivier Jean-Christophe, 2005, NeuroRx, V2, P108, DOI 10.1602/neurorx.2.1.108
   Oyewumi MO, 2004, J CONTROL RELEASE, V95, P613, DOI 10.1016/j.jconrel.2004.01.002
   Pandey R, 2005, INT J PHARMACEUT, V301, P268, DOI 10.1016/j.ijpharm.2005.05.027
   Panyam J, 2002, FASEB J, V16, DOI 10.1096/fj.02-0088com
   Pardridge WM, 2005, INT CONGR SER, V1277, P49, DOI 10.1016/j.ics.2005.02.011
   Pardridge WM, 2002, NAT REV DRUG DISCOV, V1, P131, DOI 10.1038/nrd725
   Park K, 2009, ADV FUNCT MATER, V19, P1553, DOI 10.1002/adfm.200801655
   PUGLISI G, 1995, INT J PHARM, V125, P283, DOI 10.1016/0378-5173(95)00142-6
   Reis CP, 2006, NANOMED-NANOTECHNOL, V2, P8, DOI 10.1016/j.nano.2005.12.003
   Scherrmann JM, 2005, INT CONGR SER, V1277, P199, DOI 10.1016/j.ics.2005.02.023
   SCHOLES PD, 1993, J CONTROL RELEASE, V25, P145, DOI 10.1016/0168-3659(93)90103-C
   Shenoy DB, 2005, INT J PHARMACEUT, V293, P261, DOI 10.1016/j.ijpharm.2004.12.010
   Sinha VR, 2004, INT J PHARMACEUT, V274, P1, DOI 10.1016/j.ijpharm.2003.12.026
   Soppimath KS, 2001, J CONTROL RELEASE, V70, P1, DOI 10.1016/S0168-3659(00)00339-4
   Stella B, 2000, J PHARM SCI-US, V89, P1452, DOI 10.1002/1520-6017(200011)89:11<1452::AID-JPS8>3.0.CO;2-P
   STOLNIK S, 1995, ADV DRUG DELIVER REV, V16, P195, DOI 10.1016/0169-409X(95)00025-3
   STORM G, 1995, ADV DRUG DELIVER REV, V17, P31, DOI 10.1016/0169-409X(95)00039-A
   Sun WQ, 2004, BIOMATERIALS, V25, P3065, DOI 10.1016/j.biomaterials.2003.09.087
   Tobío M, 2000, COLLOID SURFACE B, V18, P315, DOI 10.1016/S0927-7765(99)00157-5
   Torché AM, 2000, INT J PHARM, V201, P15, DOI 10.1016/S0378-5173(00)00364-1
   TORCHILIN VP, 1995, ADV DRUG DELIVER REV, V16, P141, DOI 10.1016/0169-409X(95)00022-Y
   TOSHIO Y, 1981, INT J PHARMACEUT, V8, P131
   van Vlerken Lilian E, 2006, Expert Opin Drug Deliv, V3, P205, DOI 10.1517/17425247.3.2.205
   Vasir JK, 2007, ADV DRUG DELIVER REV, V59, P718, DOI 10.1016/j.addr.2007.06.003
   VERDUN C, 1990, CANCER CHEMOTH PHARM, V26, P13, DOI 10.1007/BF02940287
   Vila A, 2002, J CONTROL RELEASE, V78, P15, DOI 10.1016/S0168-3659(01)00486-2
   Xu T, 2007, MAT SCI ENG C-BIO S, V27, P579, DOI 10.1016/j.msec.2006.05.029
   Zhang Q, 2001, INT J PHARMACEUT, V218, P75, DOI 10.1016/S0378-5173(01)00614-7
   Zillies JC, 2008, EUR J PHARM BIOPHARM, V70, P514, DOI 10.1016/j.ejpb.2008.04.026
   Zweers MLT, 2004, J CONTROL RELEASE, V100, P347, DOI 10.1016/j.jconrel.2004.09.008
NR 68
TC 464
Z9 494
U1 7
U2 246
PU BIOMED CENTRAL LTD
PI LONDON
PA 236 GRAYS INN RD, FLOOR 6, LONDON WC1X 8HL, ENGLAND
SN 1477-3155
J9 J NANOBIOTECHNOL
JI J. Nanobiotechnol.
PD NOV 28
PY 2011
VL 9
AR 55
DI 10.1186/1477-3155-9-55
PG 11
WC Biotechnology & Applied Microbiology; Nanoscience & Nanotechnology
WE Science Citation Index Expanded (SCI-EXPANDED)
SC Biotechnology & Applied Microbiology; Science & Technology - Other
   Topics
GA 860JW
UT WOS:000297945600001
PM 22123084
OA Green Published, gold
DA 2023-11-04
ER

PT J
AU Niikura, K
   Matsunaga, T
   Suzuki, T
   Kobayashi, S
   Yamaguchi, H
   Orba, Y
   Kawaguchi, A
   Hasegawa, H
   Kajino, K
   Ninomiya, T
   Ijiro, K
   Sawa, H
AF Niikura, Kenichi
   Matsunaga, Tatsuya
   Suzuki, Tadaki
   Kobayashi, Shintaro
   Yamaguchi, Hiroki
   Orba, Yasuko
   Kawaguchi, Akira
   Hasegawa, Hideki
   Kajino, Kiichi
   Ninomiya, Takafumi
   Ijiro, Kuniharu
   Sawa, Hirofumi
TI Gold Nanoparticles as a Vaccine Platform: Influence of Size and Shape on
   Immunological Responses <i>in Vitro</i> and <i>in Vivo</i>
SO ACS NANO
LA English
DT Article
DE gold nanoparticle; vaccine; colloid; west nile virus; cytokine;
   antibody; shape dependence
ID WEST-NILE-VIRUS; DENDRITIC CELLS; NALP3 INFLAMMASOME; SILVER
   NANOPARTICLES; NLRP3 INFLAMMASOME; SURFACE-CHEMISTRY; MAMMALIAN-CELLS;
   CELLULAR UPTAKE; ADJUVANT; ANTIBODIES
AB This paper demonstrates how the shape and size of gold nanoparticles (AuNPs) affect immunological responses in vivo and in vitro for the production of antibodies for West Nile virus (WNV). We prepared spherical (20 and 40 nm in diameter), rod (40 x 10 nm), and cubic (40 x 40 x 40 nm) AuNPs as adjuvants and coated them with WNV envelope (E) protein. We measured anti-WNVE antibodies after inoculation of these WNVE-coated AuNPs (AuNP-Es) into mice. The 40 nm spherical AuNP-Es (Sphere40-Es) induced the highest level of WNVE-specific antibodies, while rod AuNP-Es (Rod-Es) induced only 50% of that of Sphere40-E. To examine the mechanisms of the shape-dependent WNVE antibody production, we next measured the efficiency of cellular uptake of AuNP-Es into RAW264.7 macrophage cells and bone-marrow-derived dendritic cells (BMDCs) and the subsequent cytokine secretion from BMDCs. The uptake of Rod-Es into the cells proceeded more efficiently than those of Sphere-Es or cubic WNVE-coated AuNPs (Cube-Es), suggesting that antibody production was not dependent on the uptake efficiency of the different AuNP-Es. Cytokine production from BMDCs treated with the AuNP-Es revealed that only Rod-E-treated cells produced significant levels of interleukin-1 beta (IL-1 beta) and interleukin-18 (IL-18), indicating that Rod-Es activated inflammasome-dependent cytokine secretion. Meanwhile, Sphere40-Es and Cube-Es both significantly induced inflammatory cytokine production, including tumor necrosis factor-alpha (TNF-alpha), IL-6, IL-12, and granulocyte macrophage colony-stimulating factor (GM-CSF). These results suggested that AuNPs are effective vaccine adjuvants and enhance the immune response via different cytokine pathways depending on their sizes and shapes.
C1 [Niikura, Kenichi; Ijiro, Kuniharu] Hokkaido Univ, RIES, Sapporo, Hokkaido 0010021, Japan.
   [Matsunaga, Tatsuya] Hokkaido Univ, Grad Sch Chem Sci & Engn, Sapporo, Hokkaido 0608628, Japan.
   [Suzuki, Tadaki; Kawaguchi, Akira; Hasegawa, Hideki] Natl Inst Infect Dis, Dept Pathol, Tokyo 1628640, Japan.
   [Kobayashi, Shintaro; Yamaguchi, Hiroki; Orba, Yasuko; Sawa, Hirofumi] Hokkaido Univ, Res Ctr Zoonosis Control, Div Mol Pathobiol, Sapporo, Hokkaido 0010020, Japan.
   [Yamaguchi, Hiroki; Sawa, Hirofumi] Hokkaido Univ, Global COE Program, Sapporo, Hokkaido 0600818, Japan.
   [Kajino, Kiichi] Hokkaido Univ, Res Ctr Zoonosis Control, Div Collaborat & Educ, Sapporo, Hokkaido 0010020, Japan.
   [Ninomiya, Takafumi] Sapporo Med Univ, Sch Med, Sapporo, Hokkaido 0608556, Japan.
C3 Hokkaido University; Hokkaido University; National Institute of
   Infectious Diseases (NIID); Hokkaido University; Hokkaido University;
   Hokkaido University; Sapporo Medical University
RP Niikura, K (通讯作者)，Hokkaido Univ, RIES, N21W10, Sapporo, Hokkaido 0010021, Japan.
EM knlikura@poly.es.hokudal.ac.jp
RI Sawa, Hirofumi/F-6954-2012; Kobayashi, Shintaro/AFR-4313-2022; Hasegawa,
   Hideki/C-7978-2014; Sawa, Hirofumi/AAW-8816-2021; Suzuki,
   Tadaki/ABH-2661-2020; Kajino, Kiichi/F-6873-2012; Orba,
   Yasuko/F-6888-2012
OI Sawa, Hirofumi/0000-0003-2569-2755; Kobayashi,
   Shintaro/0000-0002-8735-5722; Suzuki, Tadaki/0000-0002-3820-9542
FU Cabinet Office, Government of Japan; Japan Society for the Promotion of
   Science (JSPS); Ministry of Education, Culture, Sports, Science, and
   Technology (MEXT); Ministry of Health, Labor and Welfare, Japan;
   "Nanotechnology Network JAPAN" Program; Japan Initiative for Global
   Research Network on Infectious Diseases (J-GRID), MEXT Japan;
   Grants-in-Aid for Scientific Research [24880002] Funding Source: KAKEN
FX We gratefully acknowledge the Cabinet Office, Government of Japan and
   the Japan Society for the Promotion of Science (JSPS) for financial
   support through the FIRST Program, grants from the Ministry of
   Education, Culture, Sports, Science, and Technology (MEXT) and the
   Ministry of Health, Labor and Welfare, Japan. A part of this work was
   conducted at Hokkaido Innovation through Nanotechnology Support (HINTS),
   supported by "Nanotechnology Network JAPAN" Program and the Japan
   Initiative for Global Research Network on Infectious Diseases (J-GRID),
   MEXT Japan.
CR Alkilany AM, 2013, ACCOUNTS CHEM RES, V46, P650, DOI 10.1021/ar300015b
   Alkilany AM, 2010, J NANOPART RES, V12, P2313, DOI 10.1007/s11051-010-9911-8
   Arnida, 2011, EUR J PHARM BIOPHARM, V77, P417, DOI 10.1016/j.ejpb.2010.11.010
   Banchereau J, 2000, ANNU REV IMMUNOL, V18, P767, DOI 10.1146/annurev.immunol.18.1.767
   Bastus NG, 2009, ACS NANO, V3, P1335, DOI 10.1021/nn8008273
   Casals E, 2010, ACS NANO, V4, P3623, DOI 10.1021/nn901372t
   Chen HJ, 2008, LANGMUIR, V24, P5233, DOI 10.1021/la800305j
   Chen Y. S., 2010, NANOTECHNOLOGY, V21
   Chen YS, 2009, NANOSCALE RES LETT, V4, P858, DOI 10.1007/s11671-009-9334-6
   Chithrani BD, 2007, NANO LETT, V7, P1542, DOI 10.1021/nl070363y
   Chithrani BD, 2006, NANO LETT, V6, P662, DOI 10.1021/nl052396o
   Dauphin G, 2007, VACCINE, V25, P5563, DOI 10.1016/j.vaccine.2006.12.005
   De M, 2008, ADV MATER, V20, P4225, DOI 10.1002/adma.200703183
   Dinarello CA, 1996, BLOOD, V87, P2095, DOI 10.1182/blood.V87.6.2095.bloodjournal8762095
   Dykman L, 2012, CHEM SOC REV, V41, P2256, DOI 10.1039/c1cs15166e
   Eisenbarth SC, 2008, NATURE, V453, P1122, DOI 10.1038/nature06939
   Fifis T, 2004, J IMMUNOL, V173, P3148, DOI 10.4049/jimmunol.173.5.3148
   Franchi L, 2008, EUR J IMMUNOL, V38, P2085, DOI 10.1002/eji.200838549
   Gharavi AE, 1999, J IMMUNOL, V163, P2922
   Ghiringhelli F, 2009, NAT MED, V15, P1170, DOI 10.1038/nm.2028
   Gole A, 2008, LANGMUIR, V24, P266, DOI 10.1021/la7026303
   Harris JR, 1999, MICRON, V30, P597, DOI 10.1016/S0968-4328(99)00036-0
   Hauck TS, 2008, SMALL, V4, P153, DOI 10.1002/smll.200700217
   Hornung V, 2008, NAT IMMUNOL, V9, P847, DOI 10.1038/ni.1631
   Hou YC, 2003, J IMMUNOL, V170, P4373, DOI 10.4049/jimmunol.170.8.4373
   Hubbell JA, 2009, NATURE, V462, P449, DOI 10.1038/nature08604
   Hutter E, 2010, ACS NANO, V4, P2595, DOI 10.1021/nn901869f
   INABA K, 1992, J EXP MED, V176, P1693, DOI 10.1084/jem.176.6.1693
   Janeway CA, 2002, ANNU REV IMMUNOL, V20, P197, DOI 10.1146/annurev.immunol.20.083001.084359
   Jiang W, 2008, NAT NANOTECHNOL, V3, P145, DOI 10.1038/nnano.2008.30
   Kajino K, 2007, IMMUNOLOGY, V120, P28, DOI 10.1111/j.1365-2567.2006.02474.x
   Kanai R, 2006, J VIROL, V80, P11000, DOI 10.1128/JVI.01735-06
   Le Bon A, 2001, IMMUNITY, V14, P461, DOI 10.1016/S1074-7613(01)00126-1
   Li HF, 2008, J IMMUNOL, V181, P17, DOI 10.4049/jimmunol.181.1.17
   Lunov O, 2011, ACS NANO, V5, P9648, DOI 10.1021/nn203596e
   Maiorano G, 2010, ACS NANO, V4, P7481, DOI 10.1021/nn101557e
   Martinez FO, 2009, ANNU REV IMMUNOL, V27, P451, DOI 10.1146/annurev.immunol.021908.132532
   May RJ, 2003, J IMMUNOL, V171, P4905, DOI 10.4049/jimmunol.171.9.4905
   Monopoli MP, 2012, NAT NANOTECHNOL, V7, P779, DOI [10.1038/nnano.2012.207, 10.1038/NNANO.2012.207]
   Mottram PL, 2007, MOL PHARMACEUT, V4, P73, DOI 10.1021/mp060096p
   Mukhopadhyay S, 2003, SCIENCE, V302, P248, DOI 10.1126/science.1089316
   Ohtaki N, 2010, VACCINE, V28, P6588, DOI 10.1016/j.vaccine.2010.07.055
   Perrault SD, 2009, J AM CHEM SOC, V131, P17042, DOI 10.1021/ja907069u
   Ragupathi G, 2000, INT J CANCER, V85, P659, DOI 10.1002/(SICI)1097-0215(20000301)85:5&lt;659::AID-IJC11&gt;3.0.CO;2-5
   Rana S, 2012, ADV DRUG DELIVER REV, V64, P200, DOI 10.1016/j.addr.2011.08.006
   RASCHKE WC, 1978, CELL, V15, P261, DOI 10.1016/0092-8674(78)90101-0
   Rivera Gil P, 2010, ACS NANO, V4, P5527, DOI 10.1021/nn1025687
   Sau TK, 2004, J AM CHEM SOC, V126, P8648, DOI 10.1021/ja047846d
   Sharp FA, 2009, P NATL ACAD SCI USA, V106, P870, DOI 10.1073/pnas.0804897106
   SHIOSAKA S, 1986, BRAIN RES, V382, P399, DOI 10.1016/0006-8993(86)91352-1
   Shukla R, 2005, LANGMUIR, V21, P10644, DOI 10.1021/la0513712
   Thakor AS, 2011, NANO LETT, V11, P4029, DOI 10.1021/nl202559p
   Tschopp J., 2011, NAT IMMUNOL, V12, P199
   Vácha R, 2012, ACS NANO, V6, P10598, DOI 10.1021/nn303508c
   Vácha R, 2011, NANO LETT, V11, P5391, DOI 10.1021/nl2030213
   Wajant H, 2003, CELL DEATH DIFFER, V10, P45, DOI 10.1038/sj.cdd.4401189
   Walkey CD, 2012, CHEM SOC REV, V41, P2780, DOI 10.1039/c1cs15233e
   Walkey CD, 2012, J AM CHEM SOC, V134, P2139, DOI 10.1021/ja2084338
   Wang YT, 2011, BIOMATERIALS, V32, P7988, DOI 10.1016/j.biomaterials.2011.07.009
   Wickliffe KE, 2008, CELL MICROBIOL, V10, P332, DOI 10.1111/j.1462-5822.2007.01044.x
   Yang EJ, 2012, BIOMATERIALS, V33, P6858, DOI 10.1016/j.biomaterials.2012.06.016
   Yen HJ, 2009, SMALL, V5, P1553, DOI 10.1002/smll.200900126
   Zhou C, 2011, ANGEW CHEM INT EDIT, V50, P3168, DOI 10.1002/anie.201007321
NR 63
TC 453
Z9 464
U1 13
U2 396
PU AMER CHEMICAL SOC
PI WASHINGTON
PA 1155 16TH ST, NW, WASHINGTON, DC 20036 USA
SN 1936-0851
EI 1936-086X
J9 ACS NANO
JI ACS Nano
PD MAY
PY 2013
VL 7
IS 5
BP 3926
EP 3938
DI 10.1021/nn3057005
PG 13
WC Chemistry, Multidisciplinary; Chemistry, Physical; Nanoscience &
   Nanotechnology; Materials Science, Multidisciplinary
WE Science Citation Index Expanded (SCI-EXPANDED)
SC Chemistry; Science & Technology - Other Topics; Materials Science
GA 156XD
UT WOS:000319856300029
PM 23631767
HC Y
HP N
DA 2023-11-04
ER

PT J
AU Schoenmaker, L
   Witzigmann, D
   Kulkarni, JA
   Verbeke, R
   Kersten, G
   Jiskoot, W
   Crommelin, DJA
AF Schoenmaker, Linde
   Witzigmann, Dominik
   Kulkarni, Jayesh A.
   Verbeke, Rein
   Kersten, Gideon
   Jiskoot, Wim
   Crommelin, Daan J. A.
TI mRNA-lipid nanoparticle COVID-19 vaccines: Structure and stability
SO INTERNATIONAL JOURNAL OF PHARMACEUTICS
LA English
DT Review
DE COVID-19; Lipid nanoparticle (LNP); Lyophilization; mRNA; Shelf life;
   Storage stability; Structure; Vaccine
ID LONG-TERM STORAGE; PHOSPHODIESTER BONDS; SIRNA; FORMULATIONS;
   DEGRADATION; INFLUENZA; PATHWAYS; DELIVERY; ERA; DNA
AB A drawback of the current mRNA-lipid nanoparticle (LNP) COVID-19 vaccines is that they have to be stored at (ultra)low temperatures. Understanding the root cause of the instability of these vaccines may help to rationally improve mRNA-LNP product stability and thereby ease the temperature conditions for storage. In this review we discuss proposed structures of mRNA-LNPs, factors that impact mRNA-LNP stability and strategies to optimize mRNA-LNP product stability. Analysis of mRNA-LNP structures reveals that mRNA, the ionizable cationic lipid and water are present in the LNP core. The neutral helper lipids are mainly positioned in the outer, encapsulating, wall. mRNA hydrolysis is the determining factor for mRNA-LNP instability. It is currently unclear how water in the LNP core interacts with the mRNA and to what extent the degradation prone sites of mRNA are protected through a coat of ionizable cationic lipids. To improve the stability of mRNA-LNP vaccines, optimization of the mRNA nucleotide composition should be prioritized. Secondly, a better understanding of the milieu the mRNA is exposed to in the core of LNPs may help to rationalize adjustments to the LNP structure to preserve mRNA integrity. Moreover, drying techniques, such as lyophilization, are promising options still to be explored.
C1 [Schoenmaker, Linde; Kersten, Gideon; Jiskoot, Wim] Leiden Univ, Leiden Acad Ctr Drug Res, Div BioTherapeut, NL-2300 RA Leiden, Netherlands.
   [Witzigmann, Dominik; Kulkarni, Jayesh A.] Univ British Columbia, Dept Biochem & Mol Biol, 2350 Hlth Sci Mall, Vancouver, BC V6T 1Z3, Canada.
   [Witzigmann, Dominik; Kulkarni, Jayesh A.] Univ British Columbia, NanoMed Innovat Network NMIN, Vancouver, BC, Canada.
   [Verbeke, Rein] Univ Ghent, Fac Pharm, Ghent Res Grp Nanomed, Ottergemsesteenweg 460, B-9000 Ghent, Belgium.
   [Kersten, Gideon; Jiskoot, Wim] Coriolis Pharma, Fraunhoferstr 18b, D-82152 Martinsried, Germany.
   [Crommelin, Daan J. A.] Univ Utrecht, Fac Sci, Utrecht Inst Pharmaceut Sci UIPS, Dept Pharmaceut, Utrecht, Netherlands.
C3 Leiden University; Leiden University - Excl LUMC; University of British
   Columbia; University of British Columbia; Ghent University; Utrecht
   University
RP Jiskoot, W (通讯作者)，Leiden Univ, Leiden Acad Ctr Drug Res, Div BioTherapeut, Einsteinweg 55, NL-2333 CC Leiden, Netherlands.; Crommelin, DJA (通讯作者)，Univ Utrecht, Fac Sci, Dept Pharmaceut, Univ Weg 99, NL-3584 CG Utrecht, Netherlands.
EM w.jiskoot@lacdr.leidenuniv.nl; d.j.a.crommelin@uu.nl
OI Schoenmaker, Linde/0000-0001-9879-1004
CR Abdelwahed W, 2006, ADV DRUG DELIVER REV, V58, P1688, DOI 10.1016/j.addr.2006.09.017
   Arteta MY, 2018, P NATL ACAD SCI USA, V115, pE3351, DOI 10.1073/pnas.1720542115
   Ayat NR, 2019, NUCLEIC ACID THER, V29, P195, DOI 10.1089/nat.2019.0784
   Baden LR, 2021, NEW ENGL J MED, V384, P403, DOI 10.1056/NEJMoa2035389
   Ball RL, 2017, INT J NANOMED, V12, P305, DOI 10.2147/IJN.S123062
   Bloom K, 2021, GENE THER, V28, P117, DOI 10.1038/s41434-020-00204-y
   Brader ML, 2021, BIOPHYS J, V120, P2766, DOI 10.1016/j.bpj.2021.03.012
   Brisco MJ, 2012, NUCLEIC ACIDS RES, V40, DOI 10.1093/nar/gks588
   Burke P.A., 2013, US, Patent No. 2013/0037977
   Buschmann MD, 2021, VACCINES-BASEL, V9, DOI 10.3390/vaccines9010065
   Crommelin DJA, 2021, J PHARM SCI-US, V110, P997, DOI 10.1016/j.xphs.2020.12.006
   Démoulins T, 2017, METHODS MOL BIOL, V1499, P37, DOI 10.1007/978-1-4939-6481-9_3
   Dolgin Elie, 2020, Nat Biotechnol, DOI 10.1038/d41587-020-00022-y
   EMA, 2018, ONP SUMM PROD CHAR
   EMA, 2020, ASSESSMENT REPORT VO
   EMA, 2021, COVID 19 VACC MOD SU
   EMA, 2020, COM SUMM PROD CHAR
   Erasmus JH, 2020, SCI TRANSL MED, V12, DOI 10.1126/scitranslmed.abc9396
   Evans RK, 2000, J PHARM SCI, V89, P76, DOI 10.1002/(SICI)1520-6017(200001)89:1<76::AID-JPS8>3.0.CO;2-U
   Evers MJW, 2018, SMALL METHODS, V2, DOI 10.1002/smtd.201700375
   Eygeris Y, 2020, NANO LETT, V20, P4543, DOI 10.1021/acs.nanolett.0c01386
   Fabre AL, 2014, EUR J HUM GENET, V22, P379, DOI 10.1038/ejhg.2013.145
   Fan YC, 2021, J PHARMACEUT BIOMED, V192, DOI 10.1016/j.jpba.2020.113642
   FDA, 2017, ONP PAT LIP COMPL IN
   Fuller DH, 2020, NEW ENGL J MED, V382, P2469, DOI 10.1056/NEJMcibr2009737
   Hansen LJJ, 2015, VACCINE, V33, P5507, DOI 10.1016/j.vaccine.2015.08.085
   Hassett KJ, 2019, MOL THER-NUCL ACIDS, V15, P1, DOI 10.1016/j.omtn.2019.01.013
   Houseley J, 2009, CELL, V136, P763, DOI 10.1016/j.cell.2009.01.019
   Hubert B., 2021, CUREVAC VACCINE BRIE
   Issa W., 2019, WO, Patent No. 2019/036685
   Jackson NAC, 2020, NPJ VACCINES, V5, DOI 10.1038/s41541-020-0159-8
   JAEGER J, 1994, J BIOCHEM BIOPH METH, V29, P77, DOI 10.1016/0165-022X(94)90058-2
   Jayaraman M, 2012, ANGEW CHEM INT EDIT, V51, P8529, DOI 10.1002/anie.201203263
   Jones KL, 2007, BIOTECHNIQUES, V43, P675, DOI 10.2144/000112593
   Jovanovic N, 2004, PHARM RES-DORDR, V21, P1955, DOI 10.1023/B:PHAM.0000048185.09483.e7
   Kanavarioti A, 2019, SCI REP-UK, V9, DOI 10.1038/s41598-018-37642-z
   Karve S., 2020, US, Patent No. 2020/0022921
   Kauffman KJ, 2016, J CONTROL RELEASE, V240, P227, DOI 10.1016/j.jconrel.2015.12.032
   Kaukinen U, 2002, NUCLEIC ACIDS RES, V30, P468, DOI 10.1093/nar/30.2.468
   Kim I, 2007, RNA, V13, P289, DOI 10.1261/rna.342607
   Kim J, 2021, ADV DRUG DELIVER REV, V170, P83, DOI 10.1016/j.addr.2020.12.014
   Klauer AA, 2012, WIRES RNA, V3, P649, DOI 10.1002/wrna.1124
   Kolhe P, 2010, BIOTECHNOL PROGR, V26, P727, DOI 10.1002/btpr.377
   Kulkarni JA, 2019, NANOSCALE, V11, P21733, DOI 10.1039/c9nr09347h
   Kulkarni JA, 2018, ACS NANO, V12, P4787, DOI 10.1021/acsnano.8b01516
   Leavitt B., 2020, WO, Patent No. 2020/077007
   Leung AKK, 2015, J PHYS CHEM B, V119, P8698, DOI 10.1021/acs.jpcb.5b02891
   Levine A., 2019, HPLC PURIFICATION MR
   Liang F, 2017, MOL THER, V25, P2635, DOI 10.1016/j.ymthe.2017.08.006
   Lindsay KE, 2019, NAT BIOMED ENG, V3, P371, DOI 10.1038/s41551-019-0378-3
   Lipfert J, 2014, ANNU REV BIOCHEM, V83, P813, DOI 10.1146/annurev-biochem-060409-092720
   Mauger DM, 2019, P NATL ACAD SCI USA, V116, P24075, DOI 10.1073/pnas.1908052116
   Mikkola S, 2001, CELL BIOCHEM BIOPHYS, V34, P95, DOI 10.1385/CBB:34:1:95
   Muralidhara BK, 2016, DRUG DISCOV TODAY, V21, P430, DOI 10.1016/j.drudis.2015.11.012
   Nogueira SS, 2020, ACS APPL NANO MATER, V3, P10634, DOI 10.1021/acsanm.0c01834
   Pardi N, 2018, NAT REV DRUG DISCOV, V17, P261, DOI 10.1038/nrd.2017.243
   Pardi N, 2015, J CONTROL RELEASE, V217, P345, DOI 10.1016/j.jconrel.2015.08.007
   Pascolo Steve, 2008, V183, P221
   Patel S, 2020, NAT COMMUN, V11, DOI 10.1038/s41467-020-14527-2
   Pepini T, 2017, J IMMUNOL, V198, P4012, DOI 10.4049/jimmunol.1601877
   Petsch B, 2012, NAT BIOTECHNOL, V30, P1210, DOI 10.1038/nbt.2436
   Pierrat P, 2015, LANGMUIR, V31, P12362, DOI 10.1021/acs.langmuir.5b03258
   Pocernich C., 2019, ASSESSMENT LONG IVT
   Pogocki D, 2000, J PHARM SCI-US, V89, P443, DOI 10.1002/(SICI)1520-6017(200004)89:4<443::AID-JPS2>3.0.CO;2-W
   Polack FP, 2020, NEW ENGL J MED, V383, P2603, DOI 10.1056/NEJMoa2034577
   Poveda C, 2019, VACCINES-BASEL, V7, DOI 10.3390/vaccines7040131
   Reichmuth AM, 2016, THER DELIV, V7, P319, DOI 10.4155/tde-2016-0006
   Rissanou AN, 2020, SOFT MATTER, V16, P6993, DOI 10.1039/d0sm00736f
   Roesler E, 2009, J ALLERGY CLIN IMMUN, V124, P1070, DOI 10.1016/j.jaci.2009.06.036
   Ryals RC, 2020, PLOS ONE, V15, DOI 10.1371/journal.pone.0241006
   Sahin U, 2014, NAT REV DRUG DISCOV, V13, P759, DOI 10.1038/nrd4278
   Schariter J., 2019, WO, Patent No. 2019/046809
   Schmid A, 2017, METHODS MOL BIOL, V1499, P237, DOI 10.1007/978-1-4939-6481-9_15
   Sebastiani F, 2021, ACS NANO, V15, P6709, DOI 10.1021/acsnano.0c10064
   Shirane D, 2018, BIOL PHARM BULL, V41, P1291, DOI 10.1248/bpb.b18-00208
   Spivak V.B., 2014, WO, Patent No. 2014/144711
   Stitz L, 2017, PLOS NEGLECT TROP D, V11, DOI 10.1371/journal.pntd.0006108
   Suzuki Y, 2015, J CONTROL RELEASE, V220, P44, DOI 10.1016/j.jconrel.2015.10.024
   Tanaka H, 2020, ADV FUNCT MATER, V30, DOI 10.1002/adfm.201910575
   Thess A, 2015, MOL THER, V23, P1456, DOI 10.1038/mt.2015.103
   Tinari S, 2021, BMJ-BRIT MED J, V372, DOI 10.1136/bmj.n627
   Verbeke R, 2021, J CONTROL RELEASE, V333, P511, DOI 10.1016/j.jconrel.2021.03.043
   Verbeke R, 2019, NANO TODAY, V28, DOI 10.1016/j.nantod.2019.100766
   Viger-Gravel J, 2018, J PHYS CHEM B, V122, P2073, DOI 10.1021/acs.jpcb.7b10795
   Vogel AB, 2018, MOL THER, V26, P446, DOI 10.1016/j.ymthe.2017.11.017
   Wang CG, 2019, INT J PHARMACEUT, V569, DOI 10.1016/j.ijpharm.2019.118576
   Ward D., 2021, **NON-TRADITIONAL**, DOI [10.1186/ISRCTN17072692, DOI 10.1186/ISRCTN17072692]
   Wayment-Steele HK, 2021, NUCLEIC ACIDS RES, V49, P10604, DOI [10.1093/nar/gkab764, 10.1101/2020.08.22.262931]
   WHO. World Health Organization, 2020, DRAFT LANDSCAPE TRAC
   Wrapp D, 2020, SCIENCE, V367, P1260, DOI [10.1126/science.abb2507, 10.1101/2020.02.11.944462]
   Zhang HY, 2020, ADV BIOSYST, V4, DOI 10.1002/adbi.202000057
   Zhang J, 2011, BMC GENOMICS, V12, DOI 10.1186/1471-2164-12-90
   Zhang NN, 2020, CELL, V182, P1271, DOI 10.1016/j.cell.2020.07.024
   Zhao BS, 2015, CELL RES, V25, P153, DOI 10.1038/cr.2014.143
   Zhao PX, 2020, BIOACT MATER, V5, P358, DOI 10.1016/j.bioactmat.2020.03.001
NR 95
TC 448
Z9 461
U1 103
U2 716
PU ELSEVIER
PI AMSTERDAM
PA RADARWEG 29, 1043 NX AMSTERDAM, NETHERLANDS
SN 0378-5173
EI 1873-3476
J9 INT J PHARMACEUT
JI Int. J. Pharm.
PD MAY 15
PY 2021
VL 601
AR 120586
DI 10.1016/j.ijpharm.2021.120586
EA APR 2021
PG 13
WC Pharmacology & Pharmacy
WE Science Citation Index Expanded (SCI-EXPANDED)
SC Pharmacology & Pharmacy
GA SD2PA
UT WOS:000651209900007
PM 33839230
OA Green Published, hybrid, Green Accepted
HC Y
HP N
DA 2023-11-04
ER

PT J
AU Tenchov, R
   Bird, R
   Curtze, AE
   Zhou, QQ
AF Tenchov, Rumiana
   Bird, Robert
   Curtze, Allison E.
   Zhou, Qiongqiong
TI Lipid Nanoparticles-From Liposomes to mRNA Vaccine Delivery, a Landscape
   of Research Diversity and Advancement
SO ACS NANO
LA English
DT Review
DE lipid nanoparticle; liposome; cationic lipid; solid lipid nanoparticle;
   nanostructured lipid carrier; immunoliposome; "stealth" liposome; drug
   delivery
ID TEMPERATURE-SENSITIVE LIPOSOME; STIMULI-RESPONSIVE NANOCARRIERS;
   CONTROLLED DRUG-DELIVERY; PHASE-II TRIAL; GENE-TRANSFER; FOLATE
   RECEPTOR; AMPHOTERICIN-B; THERAPEUTIC-EFFICACY; CLINICAL TRANSLATION;
   MONOCLONAL-ANTIBODY
AB Lipid nanoparticles (LNPs) have emerged across the pharmaceutical industry as promising vehicles to deliver a variety of therapeutics. Currently in the spotlight as vital components of the COVID-19 mRNA vaccines, LNPs play a key role in effectively protecting and transporting mRNA to cells. Liposomes, an early version of LNPs, are a versatile nanomedicine delivery platform. A number of liposomal drugs have been approved and applied to medical practice. Subsequent generations of lipid nanocarriers, such as solid lipid nanoparticles, nanostructured lipid carriers, and cationic lipid-nucleic acid complexes, exhibit more complex architectures and enhanced physical stabilities. With their ability to encapsulate and deliver therapeutics to specific locations within the body and to release their contents at a desired time, LNPs provide a valuable platform for treatment of a variety of diseases. Here, we present a landscape of LNP-related scientific publications, including patents and journal articles, based on analysis of the CAS Content Collection, the largest human-curated collection of published scientific knowledge. Rising trends are identified, such as nanostructured lipid carriers and solid lipid nanoparticles becoming the preferred platforms for numerous formulations. Recent advancements in LNP formulations as drug delivery platforms, such as antitumor and nucleic acid therapeutics and vaccine delivery systems, are discussed. Challenges and growth opportunities are also evaluated in other areas, such as medical imaging, cosmetics, nutrition, and agrochemicals. This report is intended to serve as a useful resource for those interested in LNP nanotechnologies, their applications, and the global research effort for their development.
C1 [Tenchov, Rumiana; Bird, Robert; Curtze, Allison E.; Zhou, Qiongqiong] CAS, Div Amer Chem Soc, Columbus, OH 43210 USA.
C3 American Chemical Society
RP Zhou, QQ (通讯作者)，CAS, Div Amer Chem Soc, Columbus, OH 43210 USA.
EM qzhou@cas.org
OI zhou, Qiongqiong/0000-0001-6711-369X
CR Acosta E, 2009, CURR OPIN COLLOID IN, V14, P3, DOI 10.1016/j.cocis.2008.01.002
   Adams D, 2018, NEW ENGL J MED, V379, P11, DOI 10.1056/NEJMoa1716153
   Akinc A, 2019, NAT NANOTECHNOL, V14, P1084, DOI 10.1038/s41565-019-0591-y
   Al-Jamal WT, 2011, ACCOUNTS CHEM RES, V44, P1094, DOI 10.1021/ar200105p
   AlkanOnyuksel H, 1996, J PHARM SCI, V85, P486, DOI 10.1021/js950407f
   Allen TM, 2013, ADV DRUG DELIVER REV, V65, P36, DOI 10.1016/j.addr.2012.09.037
   Allen TM, 2004, SCIENCE, V303, P1818, DOI 10.1126/science.1095833
   Allen TM, 2002, NAT REV CANCER, V2, P750, DOI 10.1038/nrc903
   ALLEN TM, 1983, J PHARMACOL EXP THER, V226, P539
   Alter G, 2020, NAT BIOTECHNOL, V38, P1132, DOI [10.1038/s41587-020-0732-8, 10.1038/s41587-020-0697-7]
   Andresen TL, 2005, PROG LIPID RES, V44, P68, DOI 10.1016/j.plipres.2004.12.001
   [Anonymous], 1991, Chem Phys Lipids, V57, P109
   [Anonymous], 2009, HARNESSING BIOMATERI
   [Anonymous], 1995, HDB BIOL PHYS
   Anyarambhatla GR, 1999, J LIPOSOME RES, V9, P491, DOI 10.3109/08982109909035549
   Arteta MY, 2018, P NATL ACAD SCI USA, V115, pE3351, DOI 10.1073/pnas.1720542115
   BANGHAM AD, 1965, J MOL BIOL, V13, P238, DOI 10.1016/S0022-2836(65)80093-6
   Barauskas J, 2005, LANGMUIR, V21, P2569, DOI 10.1021/la047590p
   Barenholz Y, 2012, J CONTROL RELEASE, V160, P117, DOI 10.1016/j.jconrel.2012.03.020
   Barriga HMG, 2019, ANGEW CHEM INT EDIT, V58, P2958, DOI 10.1002/anie.201804067
   BEHR JP, 1989, P NATL ACAD SCI USA, V86, P6982, DOI 10.1073/pnas.86.18.6982
   Behr TM, 2002, CANCER-AM CANCER SOC, V94, P1373, DOI 10.1002/cncr.10308
   BLUM RH, 1974, ANN INTERN MED, V80, P249, DOI 10.7326/0003-4819-80-2-249
   BLUME G, 1990, BIOCHIM BIOPHYS ACTA, V1029, P91, DOI 10.1016/0005-2736(90)90440-Y
   Bobo D, 2016, PHARM RES-DORDR, V33, P2373, DOI 10.1007/s11095-016-1958-5
   Bondì ML, 2010, EXPERT OPIN DRUG DEL, V7, P7, DOI 10.1517/17425240903362410
   Borges A, 2020, ANTIOXIDANTS-BASEL, V9, DOI 10.3390/antiox9100998
   Borisch B, 2001, VERH DEUT G, V85, P161
   Boukhnikachvili T, 1997, FEBS LETT, V409, P188, DOI 10.1016/S0014-5793(97)00505-X
   Brekken RA, 2000, CANCER RES, V60, P5117
   Buchanan KD, 2008, J PHARM SCI-US, V97, P2242, DOI 10.1002/jps.21173
   Bulbake U, 2017, PHARMACEUTICS, V9, DOI 10.3390/pharmaceutics9020012
   Byrne JD, 2008, ADV DRUG DELIVER REV, V60, P1615, DOI 10.1016/j.addr.2008.08.005
   Capone F, 2020, SECOND GENERATION CELL AND GENE-BASED THERAPIES, P285, DOI 10.1016/B978-0-12-812034-7.00011-X
   Espín JC, 2007, PHYTOCHEMISTRY, V68, P2986, DOI 10.1016/j.phytochem.2007.09.014
   Carugo D, 2016, SCI REP-UK, V6, DOI 10.1038/srep25876
   Cevc G., 1987, PHOSPHOLIPID BILAYER, DOI 10.1002/cbf.290060221
   Chan C, 2021, CURR TOP MED CHEM, V21, P92, DOI 10.2174/1568026620666201126162945
   Chaubet F, 2019, ENCYCLOPEDIA OF BIOMEDICAL ENGINEERING, VOL 2, P440, DOI 10.1016/B978-0-12-801238-3.11007-4
   Chen DL, 2012, J AM CHEM SOC, V134, P6948, DOI 10.1021/ja301621z
   Clares B, 2013, EUR J PHARM BIOPHARM, V85, P329, DOI 10.1016/j.ejpb.2013.01.028
   Clergeaud G, 2013, LANGMUIR, V29, P15405, DOI 10.1021/la402892f
   Cross R., 2021, CHEM ENG NEWS, V99, DOI [10.47287/cen-09908-feature1, DOI 10.47287/CEN-09908-FEATURE1]
   Damiani E, 2019, J PHARM SCI-US, V108, P3769, DOI 10.1016/j.xphs.2019.09.009
   Dass CR, 2004, J MOL MED, V82, P579, DOI 10.1007/s00109-004-0558-8
   Davis F. F., 1975, Non-Immunogenic Polypeptides, Patent No. [7409770-A, 7409770]
   Davis FF, 2002, ADV DRUG DELIVER REV, V54, P457, DOI 10.1016/S0169-409X(02)00021-2
   DEAMER D, 1976, BIOCHIM BIOPHYS ACTA, V443, P629, DOI 10.1016/0005-2736(76)90483-1
   Derycke ASL, 2002, INT J ONCOL, V20, P181
   Deshpande PP, 2013, NANOMEDICINE-UK, V8, P1509, DOI [10.2217/NNM.13.118, 10.2217/nnm.13.118]
   Dong YZ, 2019, ADV DRUG DELIVER REV, V144, P133, DOI 10.1016/j.addr.2019.05.004
   Duong VA, 2020, MOLECULES, V25, DOI 10.3390/molecules25204781
   Duss M, 2019, LANGMUIR, V35, P120, DOI 10.1021/acs.langmuir.8b02905
   Duvic M, 2002, CLIN LYMPHOMA, V2, P222, DOI 10.3816/CLM.2002.n.003
   Engstrom S., 1988, Patent No. [8800059-A, 8800059]
   ENGSTROM S, 1984, Patent No. 8402076
   Epenetos AA, 2000, INT J GYNECOL CANCER, V10, P44, DOI 10.1046/j.1525-1438.2000.99510.x
   ESPINOLA LG, 1979, J NUCL MED, V20, P434
   Evers MJW, 2018, SMALL METHODS, V2, DOI 10.1002/smtd.201700375
   FARHOOD H, 1994, ANN NY ACAD SCI, V716, P23, DOI 10.1111/j.1749-6632.1994.tb21701.x
   FARHOOD H, 1995, BBA-BIOMEMBRANES, V1235, P289, DOI 10.1016/0005-2736(95)80016-9
   Faustino C, 2020, PHARMACEUTICS, V12, DOI 10.3390/pharmaceutics12010029
   FELGNER JH, 1994, J BIOL CHEM, V269, P2550
   FELGNER PL, 1987, P NATL ACAD SCI USA, V84, P7413, DOI 10.1073/pnas.84.21.7413
   Ferrari ME, 1998, HUM GENE THER, V9, P341, DOI 10.1089/hum.1998.9.3-341
   Freitas C, 1998, INT J PHARM, V168, P221, DOI 10.1016/S0378-5173(98)00092-1
   Gabizon A, 1999, BIOCONJUGATE CHEM, V10, P289, DOI 10.1021/bc9801124
   Ganta S, 2008, J CONTROL RELEASE, V126, P187, DOI 10.1016/j.jconrel.2007.12.017
   García-Pinel B, 2019, NANOMATERIALS-BASEL, V9, DOI 10.3390/nano9040638
   Garg G, 2007, BIOL PHARM BULL, V30, P350, DOI 10.1248/bpb.30.350
   Genç R, 2014, J NANOPART RES, V16, P1, DOI 10.1007/s11051-014-2329-y
   Gibbs BF, 1999, INT J FOOD SCI NUTR, V50, P213, DOI 10.1080/096374899101256
   Gill KK, 2015, J DRUG TARGET, V23, P222, DOI 10.3109/1061186X.2014.997735
   Ginn SL, 2018, J GENE MED, V20, DOI 10.1002/jgm.3015
   Goins Beth A, 2008, Expert Opin Med Diagn, V2, P853, DOI 10.1517/17530059.2.7.853
   Goldenberg DM, 2002, J NUCL MED, V43, P693
   Gómez-Aguado I, 2020, NANOMATERIALS-BASEL, V10, DOI 10.3390/nano10020364
   Gorzelany JA, 2013, SCI TRANSL MED, V5, DOI 10.1126/scitranslmed.3005007
   GREGORIA.G, 1971, FEBS LETT, V14, P95, DOI 10.1016/0014-5793(71)80109-6
   Gregoriadis G, 2016, PHARMACEUTICS, V8, DOI 10.3390/pharmaceutics8020019
   Groo AC, 2018, INT J NANOMED, V13, P7565, DOI 10.2147/IJN.S180040
   GROSS U, 1997, Patent No. 5643601
   GRUNER SM, 1985, P NATL ACAD SCI USA, V82, P3665, DOI 10.1073/pnas.82.11.3665
   Gudlur S, 2015, J COLLOID INTERF SCI, V456, P206, DOI 10.1016/j.jcis.2015.06.033
   Guo WJ, 2000, J LIPOSOME RES, V10, P179, DOI 10.3109/08982100009029385
   Haider M, 2020, PHARMACEUTICS, V12, DOI 10.3390/pharmaceutics12030288
   Hajj KA, 2019, SMALL, V15, DOI 10.1002/smll.201805097
   Han HD, 2015, ACTA BIOMATER, V24, P279, DOI 10.1016/j.actbio.2015.06.019
   HARASHIMA H, 1994, PHARM RES-DORDR, V11, P402, DOI 10.1023/A:1018965121222
   Has C, 2020, J LIPOSOME RES, V30, P336, DOI 10.1080/08982104.2019.1668010
   Hassan S, 2017, NANO TODAY, V15, P91, DOI 10.1016/j.nantod.2017.06.008
   Hayes ME, 2006, MOL PHARMACEUT, V3, P726, DOI 10.1021/mp060040v
   Hirlekar Rajashree, 2010, Current Drug Delivery, V7, P28
   Hörmann K, 2016, J CONTROL RELEASE, V223, P85, DOI 10.1016/j.jconrel.2015.12.016
   Hofland HEJ, 1996, P NATL ACAD SCI USA, V93, P7305, DOI 10.1073/pnas.93.14.7305
   Holland CK, 2009, I S BIOMED IMAGING, P755, DOI 10.1109/ISBI.2009.5193159
   Honary S, 2013, TROP J PHARM RES, V12, P255, DOI 10.4314/tjpr.v12i2.19
   Hope M. J., Patent No. [2018081480-A1, 2018081480]
   Huang SL, 2008, ADV DRUG DELIVER REV, V60, P1167, DOI 10.1016/j.addr.2008.03.003
   Huang SL, 2002, ULTRASOUND MED BIOL, V28, P339, DOI 10.1016/S0301-5629(01)00512-9
   Huang Y, 2010, J FOOD SCI, V75, pC121, DOI 10.1111/j.1750-3841.2009.01455.x
   Huwyler J, 1996, P NATL ACAD SCI USA, V93, P14164, DOI 10.1073/pnas.93.24.14164
   Inglut CT, 2020, NANOMATERIALS-BASEL, V10, DOI 10.3390/nano10020190
   Iqbal MA, 2012, J DRUG TARGET, V20, P813, DOI 10.3109/1061186X.2012.716845
   Ishida O, 2001, PHARMACEUT RES, V18, P1042, DOI 10.1023/A:1010960900254
   Jiang W, 2017, NAT BIOMED ENG, V1, DOI 10.1038/s41551-017-0029
   JULIANO RL, 1987, MOL PHARMACOL, V31, P1
   Jurcic JG, 2001, CRIT REV ONCOL HEMAT, V38, P37, DOI 10.1016/S1040-8428(00)00132-3
   Kaminski DM, 2014, EUR BIOPHYS J BIOPHY, V43, P453, DOI 10.1007/s00249-014-0983-8
   Karami Z, 2016, DRUG DISCOV TODAY, V21, P789, DOI 10.1016/j.drudis.2016.01.004
   Katouzian I, 2017, TRENDS FOOD SCI TECH, V68, P14, DOI 10.1016/j.tifs.2017.07.017
   Khan S, 2015, INT J PHARM INVESTIG, V5, P182, DOI 10.4103/2230-973X.167661
   Kim SK, 2012, J CONTROL RELEASE, V157, P279, DOI 10.1016/j.jconrel.2011.08.014
   KLIBANOV AL, 1990, FEBS LETT, V268, P235, DOI 10.1016/0014-5793(90)81016-H
   Kong G, 2000, CANCER RES, V60, P6950
   Korgel BA, 2000, LANGMUIR, V16, P3588, DOI 10.1021/la990139r
   Kowalski PS, 2019, MOL THER, V27, P710, DOI 10.1016/j.ymthe.2019.02.012
   Koyani R, 2017, NANOTECHNOL REV, V6, P405, DOI 10.1515/ntrev-2016-0071
   KOYNOVA R., 2009, WILEY ENCY CHEM BIOL, V2, P601
   Koynova R, 2013, ENCY BIOPHYSICS, P1841, DOI [10.1007/978-3-642-16712-6_542, DOI 10.1007/978-3-642-16712-6_542]
   Koynova R, 2006, P NATL ACAD SCI USA, V103, P14373, DOI 10.1073/pnas.0603085103
   Koynova R, 2015, RECENT PAT NANOTECH, V9, P86, DOI 10.2174/187221050902150819151721
   Koynova R, 2010, TOP CURR CHEM, V296, P51, DOI 10.1007/128_2010_67
   KUBO A, 1993, EUR J NUCL MED, V20, P107, DOI 10.1007/BF00168869
   Kularatne SA, 2010, METHODS MOL BIOL, V624, P249, DOI 10.1007/978-1-60761-609-2_17
   Kulkarni JA, 2020, NANOSCALE, V12, P23959, DOI 10.1039/d0nr06816k
   Laginha KM, 2008, J DRUG TARGET, V16, P605, DOI 10.1080/10611860802229978
   Lamichhane N, 2018, MOLECULES, V23, DOI 10.3390/molecules23020288
   Lamichhane N, 2017, INT J MOL SCI, V18, DOI 10.3390/ijms18051079
   Lammers T, 2012, J CONTROL RELEASE, V161, P175, DOI 10.1016/j.jconrel.2011.09.063
   Laouini A, 2012, J COLLOID SCI BIOTEC, V1, P147, DOI 10.1166/jcsb.2012.1020
   Large DE, 2019, ADV THER-GERMANY, V2, DOI 10.1002/adtp.201800091
   Lasic DD, 1997, J AM CHEM SOC, V119, P832, DOI 10.1021/ja962713g
   Laverman P, 2003, METHOD ENZYMOL, V373, P234
   Leamon CP, 2004, ADV DRUG DELIVER REV, V56, P1127, DOI 10.1016/j.addr.2004.01.008
   LEAMON CP, 1991, P NATL ACAD SCI USA, V88, P5572, DOI 10.1073/pnas.88.13.5572
   Lee RJ, 1997, J LIPOSOME RES, V7, P455, DOI 10.3109/08982109709035512
   LEE RJ, 1994, J BIOL CHEM, V269, P3198
   Leonard JP, 2002, SEMIN ONCOL, V29, P81, DOI 10.1053/sonc.2002.30149
   Li HP, 2017, J CONTROL RELEASE, V261, P126, DOI 10.1016/j.jconrel.2017.06.029
   Li HY, 2002, MED RES REV, V22, P225, DOI 10.1002/med.10008
   Li S, 1997, GENE THER, V4, P891, DOI 10.1038/sj.gt.3300482
   Li XM, 2009, INT J PHARMACEUT, V373, P116, DOI 10.1016/j.ijpharm.2009.01.023
   Li Y, 2017, INT J PHARMACEUT, V532, P157, DOI 10.1016/j.ijpharm.2017.09.006
   Li YZ, 2021, ACS CENTRAL SCI, V7, P512, DOI 10.1021/acscentsci.1c00120
   Lian T, 2001, J PHARM SCI-US, V90, P667, DOI 10.1002/jps.1023
   Loh T., VACCINE REVOLUTION I
   Low PS, 2008, ACCOUNTS CHEM RES, V41, P120, DOI 10.1021/ar7000815
   Lv HT, 2006, J CONTROL RELEASE, V114, P100, DOI 10.1016/j.jconrel.2006.04.014
   MacDonald RC, 1999, J PHARM SCI, V88, P896, DOI 10.1021/js990006q
   MacDonald RC, 1999, BIOPHYS J, V77, P2612, DOI 10.1016/S0006-3495(99)77095-5
   Machado A. R., 2014, African Journal of Food Science, V8, P176
   Maherani B, 2011, CURR NANOSCI, V7, P436, DOI 10.2174/157341311795542453
   Mamidi RNVS, 2010, CANCER CHEMOTH PHARM, V66, P1173, DOI 10.1007/s00280-010-1406-x
   Manchanda S, 2020, ADV PHARM PROD DEVL, P47, DOI 10.1016/B978-0-12-814487-9.00002-8
   Manjappa AS, 2011, J CONTROL RELEASE, V150, P2, DOI 10.1016/j.jconrel.2010.11.002
   Marsh D., 2013, HDB LIPID BILAYERS, Vsecond
   MATSUMURA Y, 1986, CANCER RES, V46, P6387
   Mehnert W, 2001, ADV DRUG DELIVER REV, V47, P165, DOI 10.1016/S0169-409X(01)00105-3
   Messmann RA, 2000, CLIN CANCER RES, V6, P1302
   Miller K, WHATS PFIZER MODERNA
   Mills JK, 2004, METHOD ENZYMOL, V387, P82
   Mishra V, 2018, PHARMACEUTICS, V10, DOI 10.3390/pharmaceutics10040191
   Mitchell MJ, 2021, NAT REV DRUG DISCOV, V20, P101, DOI 10.1038/s41573-020-0090-8
   Mohammadi A, 2021, FOOD BIOPROCESS TECH, V14, P23, DOI 10.1007/s11947-020-02513-x
   Morton DL, 2000, SEMIN NUCL MED, V30, P4, DOI 10.1016/S0001-2998(00)80056-2
   Mouritsen OG, 2005, FRONT COLLECT, P1, DOI 10.1007/b138577
   Mozafari MR, 2005, CELL MOL BIOL LETT, V10, P711
   Mukerabigwi JF, 2018, CHEM-EUR J, V24, P15706, DOI 10.1002/chem.201801159
   Mukherjee S, 2009, INDIAN J PHARM SCI, V71, P349, DOI 10.4103/0250-474X.57282
   Müller RH, 2002, ADV DRUG DELIVER REV, V54, pS131, DOI 10.1016/S0169-409X(02)00118-7
   MULLER RH, 1995, EUR J PHARM BIOPHARM, V41, P62
   Müller RH, 2000, EUR J PHARM BIOPHARM, V50, P161, DOI 10.1016/S0939-6411(00)00087-4
   Mura S, 2013, NAT MATER, V12, P991, DOI [10.1038/nmat3776, 10.1038/NMAT3776]
   Muthu MS, 2012, BIOMATERIALS, V33, P3494, DOI 10.1016/j.biomaterials.2012.01.036
   Nabhan JF, 2016, SCI REP-UK, V6, DOI 10.1038/srep20019
   Nagayasu A, 1999, ADV DRUG DELIVER REV, V40, P75, DOI 10.1016/S0169-409X(99)00041-1
   Nagle JF, 2000, BBA-REV BIOMEMBRANES, V1469, P159, DOI 10.1016/S0304-4157(00)00016-2
   Nakada T, 2007, BRAIN DEV-JPN, V29, P325, DOI 10.1016/j.braindev.2006.10.005
   NAVON G, 1986, MAGNET RESON MED, V3, P876, DOI 10.1002/mrm.1910030608
   Needham D, 2000, CANCER RES, V60, P1197
   Needham D, 2001, ADV DRUG DELIVER REV, V53, P285, DOI 10.1016/S0169-409X(01)00233-2
   Needham D, 2013, FARADAY DISCUSS, V161, P515, DOI 10.1039/c2fd20111a
   Nkanga C.I., 2019, LIPOSOMES ADV PERSPE
   Noonberg SB, 2000, DRUGS, V59, P753, DOI 10.2165/00003495-200059040-00003
   Ogawa M, 2014, J NUCL MED, V55, P115, DOI 10.2967/jnumed.113.123158
   OGIHARA I, 1986, J NUCL MED, V27, P1300
   Olsen E, 2001, J CLIN ONCOL, V19, P376, DOI 10.1200/JCO.2001.19.2.376
   Oyen WJG, 1996, J NUCL MED, V37, P1392
   Paliwal R, 2020, EXPERT OPIN THER PAT, V30, P179, DOI 10.1080/13543776.2020.1720649
   PAPAHADJOPOULOS D, 1991, P NATL ACAD SCI USA, V88, P11460, DOI 10.1073/pnas.88.24.11460
   PAPAHADJOPOULOS D, 1973, BIOCHIM BIOPHYS ACTA, V311, P330, DOI 10.1016/0005-2736(73)90314-3
   Pardi N, 2018, NAT REV DRUG DISCOV, V17, P261, DOI 10.1038/nrd.2017.243
   Park JW, 2004, SEMIN ONCOL, V31, P196, DOI 10.1053/j.seminoncol.2004.08.009
   Pasqualini R, 2000, CANCER RES, V60, P722
   Patil YP, 2014, CHEM PHYS LIPIDS, V177, P8, DOI 10.1016/j.chemphyslip.2013.10.011
   Pattni BS, 2015, CHEM REV, V115, P10938, DOI 10.1021/acs.chemrev.5b00046
   Plank C, 1996, HUM GENE THER, V7, P1437, DOI 10.1089/hum.1996.7.12-1437
   Pucci C, 2019, ECANCERMEDICALSCIENC, V13, DOI 10.3332/ecancer.2019.961
   Puglia C, 2012, EXPERT OPIN DRUG DEL, V9, P429, DOI 10.1517/17425247.2012.666967
   Qian ZM, 2002, PHARMACOL REV, V54, P561, DOI 10.1124/pr.54.4.561
   Radler JO, 1997, SCIENCE, V275, P810, DOI 10.1126/science.275.5301.810
   Rahim MA, 2021, CANCERS, V13, DOI 10.3390/cancers13040670
   Rarokar N. R., 2018, MEDCRAVE ONLINE J TO, V4, P83
   Reardon DA, 2002, J CLIN ONCOL, V20, P1389, DOI 10.1200/JCO.2002.20.5.1389
   REINECCIUS GA, 1995, ACS SYM SER, V590, P113
   Rizwan SB, 2015, ADV DEL SCI TECHNOL, P125, DOI 10.1007/978-1-4939-1417-3_7
   Ruoslahti E, 2000, ANNU REV IMMUNOL, V18, P813, DOI 10.1146/annurev.immunol.18.1.813
   Sabnis S, 2018, MOL THER, V26, P1509, DOI 10.1016/j.ymthe.2018.03.010
   Sahin U, 2014, NAT REV DRUG DISCOV, V13, P759, DOI 10.1038/nrd4278
   Sainz V, 2015, BIOCHEM BIOPH RES CO, V468, P504, DOI 10.1016/j.bbrc.2015.08.023
   Salvatore G, 2002, CLIN CANCER RES, V8, P995
   Scheideler M, 2020, CHEM PHYS LIPIDS, V226, DOI 10.1016/j.chemphyslip.2019.104837
   Schoenmaker L, 2021, INT J PHARMACEUT, V601, DOI 10.1016/j.ijpharm.2021.120586
   Schumacher I, 1999, BIOTECHNOL APPL BIOC, V30, P225
   SCHWARZ C, 1994, J CONTROL RELEASE, V30, P83, DOI 10.1016/0168-3659(94)90047-7
   Montoto SS, 2020, FRONT MOL BIOSCI, V7, DOI 10.3389/fmolb.2020.587997
   Sealy A., MANUFACTURING MOONSH
   Severino P, 2012, J DRUG DELIV, V2012, DOI 10.1155/2012/750891
   Shekhar H, 2019, SCI REP-UK, V9, DOI 10.1038/s41598-019-46112-z
   Shmeeda H, 2009, J CONTROL RELEASE, V136, P155, DOI 10.1016/j.jconrel.2009.02.002
   Siegel DP, 2005, SURF SCI CRC, V127, P59
   Simecková P, 2020, SCI REP-UK, V10, DOI 10.1038/s41598-020-60284-z
   Simons K, 2004, ANNU REV BIOPH BIOM, V33, P269, DOI 10.1146/annurev.biophys.32.110601.141803
   Singh M, 1999, CURR PHARM DESIGN, V5, P443
   Smith MC, 2017, ANAL BIOANAL CHEM, V409, P5779, DOI 10.1007/s00216-017-0527-z
   Souto EB, 2020, APPL SCI-BASEL, V10, DOI 10.3390/app10051594
   Spicer PT, 2005, CURR OPIN COLLOID IN, V10, P274, DOI 10.1016/j.cocis.2005.09.004
   Spicer PT, 2001, LANGMUIR, V17, P5748, DOI 10.1021/la010161w
   Sridharan K, 2016, BRIT J CLIN PHARMACO, V82, P659, DOI 10.1111/bcp.12987
   Stadtmauer EA, 2002, CLIN LYMPHOMA, V2, pS24, DOI 10.3816/CLM.2002.s.005
   Starzyk J, 2014, J PHYS CHEM B, V118, P13821, DOI 10.1021/jp510245n
   Sudhakar CK, 2012, NANOMEDICINE DRUG DE
   Sudimack J, 2000, ADV DRUG DELIVER REV, V41, P147, DOI 10.1016/S0169-409X(99)00062-9
   Svenson S, 2013, MOL PHARMACEUT, V10, P848, DOI 10.1021/mp300644n
   SZOKA F, 1980, ANNU REV BIOPHYS BIO, V9, P467, DOI 10.1146/annurev.bb.09.060180.002343
   SZOKA F, 1978, P NATL ACAD SCI USA, V75, P4194, DOI 10.1073/pnas.75.9.4194
   Tarahovsky YS, 2004, BIOPHYS J, V87, P1054, DOI 10.1529/biophysj.104.042895
   Tarahovsky YS, 2000, BIOPHYS J, V79, P3193, DOI 10.1016/S0006-3495(00)76552-0
   Toporkiewicz M, 2015, INT J NANOMED, V10, P1399, DOI 10.2147/IJN.S74514
   Torchilin V P, 1985, Crit Rev Ther Drug Carrier Syst, V2, P65
   Torchilin V, 2011, ADV DRUG DELIVER REV, V63, P131, DOI 10.1016/j.addr.2010.03.011
   Torchilin Vladimir P., 2005, Current Drug Delivery, V2, P319, DOI 10.2174/156720105774370221
   Torchilin VP, 2014, NAT REV DRUG DISCOV, V13, P813, DOI 10.1038/nrd4333
   Torchilin VP, 2005, NAT REV DRUG DISCOV, V4, P145, DOI 10.1038/nrd1632
   Touitou E, 2000, J CONTROL RELEASE, V65, P403, DOI 10.1016/S0168-3659(99)00222-9
   van Meer G, 2008, NAT REV MOL CELL BIO, V9, P112, DOI 10.1038/nrm2330
   Venter JC, 2001, SCIENCE, V291, P1304, DOI 10.1126/science.1058040
   Vijaya N., 2020, NANOCOSMETICS, P247
   Vlatkovic I, 2021, BIOMEDICINES, V9, DOI 10.3390/biomedicines9050530
   Wang LS, 2012, INT J NANOMED, V7, P4679, DOI 10.2147/IJN.S33065
   Weissig V, 2017, METHODS MOL BIOL, V1522, P1, DOI 10.1007/978-1-4939-6591-5_1
   Weissig V, 2014, INT J NANOMED, V9, P4357, DOI 10.2147/IJN.S46900
   WEISSMANN G, 1975, P NATL ACAD SCI USA, V72, P88, DOI 10.1073/pnas.72.1.88
   Working PK, 1996, HUM EXP TOXICOL, V15, P751
   Wu X, 2009, J DRUG DELIV SCI TEC, V19, P371, DOI 10.1016/S1773-2247(09)50080-9
   Yaghmur A, 2009, ADV COLLOID INTERFAC, V147-48, P333, DOI 10.1016/j.cis.2008.07.007
   Yang Q, 2015, WIRES NANOMED NANOBI, V7, P655, DOI 10.1002/wnan.1339
   YATVIN MB, 1980, SCIENCE, V210, P1253, DOI 10.1126/science.7434025
   YATVIN MB, 1978, SCIENCE, V202, P1290, DOI 10.1126/science.364652
   Yonezawa S, 2020, ADV DRUG DELIVER REV, V154, P64, DOI 10.1016/j.addr.2020.07.022
   Yoo J, 2019, CANCERS, V11, DOI 10.3390/cancers11050640
   ZABNER J, 1995, J BIOL CHEM, V270, P18997, DOI 10.1074/jbc.270.32.18997
   ZALIPSKY S, 1995, ADV DRUG DELIVER REV, V16, P157, DOI 10.1016/0169-409X(95)00023-Z
   Zatsepin TS, 2016, INT J NANOMED, V11, P3077, DOI 10.2147/IJN.S106625
   Zhang BY, 2019, ANGEW CHEM INT EDIT, V58, P2744, DOI 10.1002/anie.201813066
   Zhang R, 2017, BIOMATERIALS, V138, P13, DOI 10.1016/j.biomaterials.2017.05.025
   Zhang XF, 2020, SCI ADV, V6, DOI 10.1126/sciadv.abc2315
   Zhao Y, 2016, J CONTROL RELEASE, V222, P56, DOI 10.1016/j.jconrel.2015.12.006
NR 269
TC 445
Z9 454
U1 233
U2 884
PU AMER CHEMICAL SOC
PI WASHINGTON
PA 1155 16TH ST, NW, WASHINGTON, DC 20036 USA
SN 1936-0851
EI 1936-086X
J9 ACS NANO
JI ACS Nano
PD NOV 23
PY 2021
VL 15
IS 11
BP 16982
EP 17015
DI 10.1021/acsnano.1c04996
PG 34
WC Chemistry, Multidisciplinary; Chemistry, Physical; Nanoscience &
   Nanotechnology; Materials Science, Multidisciplinary
WE Science Citation Index Expanded (SCI-EXPANDED)
SC Chemistry; Science & Technology - Other Topics; Materials Science
GA YN2TJ
UT WOS:000747115200004
PM 34181394
HC Y
HP Y
DA 2023-11-04
ER

PT J
AU Yang, R
   Xu, J
   Xu, LG
   Sun, XQ
   Chen, Q
   Zhao, YH
   Peng, R
   Liu, Z
AF Yang, Rong
   Xu, Jun
   Xu, Ligeng
   Sun, Xiaoqi
   Chen, Qian
   Zhao, Yuhuan
   Peng, Rui
   Liu, Zhuang
TI Cancer Cell Membrane-Coated Adjuvant Nanoparticles with Mannose
   Modification for Effective Anticancer Vaccination
SO ACS NANO
LA English
DT Article
DE vaccination; cancer cell membrane; cancer immunotherapy; checkpoint
   blockade; mannose modification
ID DENDRITIC CELLS; CHECKPOINT BLOCKADE; POLYMERIC NANOPARTICLES;
   IMMUNE-RESPONSE; IMMUNOTHERAPY; ANTITUMOR; DELIVERY; VACCINES; SYSTEM;
   IDENTIFICATION
AB Tumor vaccines for cancer prevention and treatment have attracted tremendous interests in the area of cancer immunotherapy in recent years. In this work, we present a strategy to construct cancer vaccines by encapsulating immune-adjuvant nanoparticles with cancer cell membranes modified by mannose. Poly(D,L-lactide-co-glycolide) nanoparticles are first loaded with toll-like receptor 7 agonist, imiquimod (R837). Those adjuvant nanoparticles (NP-R) are then coated with cancer cell membranes (NP-R@M), whose surface proteins could act as tumor-specific antigens. With further modification with mannose moiety (NP-R@M-M), the obtained nanovaccine shows enhanced uptake by antigen presenting cells such as dendritic cells, which would then be stimulated to the maturation status to trigger antitumor immune responses. With great efficacy to delay tumor development as a prevention vaccine, vaccination with such NP-R@M-M in combination with checkpoint blockade therapy further demonstrates outstanding therapeutic efficacy to treat established tumors. Therefore, our work presents an innovative way to fabricate cancer nanovaccines, which in principle may be applied for a wide range of tumor types.
C1 [Yang, Rong; Xu, Jun; Xu, Ligeng; Sun, Xiaoqi; Chen, Qian; Zhao, Yuhuan; Peng, Rui; Liu, Zhuang] Soochow Univ, Inst Funct Nano & Soft Mat FUNSOM, Jiangsu Key Lab Carbon Based Funct Mat & Devices, Suzhou 215123, Jiangsu, Peoples R China.
C3 Soochow University - China
RP Xu, LG; Peng, R; Liu, Z (通讯作者)，Soochow Univ, Inst Funct Nano & Soft Mat FUNSOM, Jiangsu Key Lab Carbon Based Funct Mat & Devices, Suzhou 215123, Jiangsu, Peoples R China.
EM lgxu@suda.edu.cn; rpeng@suda.edu.cn; zliu@suda.edu.cn
RI chen, qian/R-1324-2019; Liu, Zhuang/H-4352-2011; Chen, Qian/R-3275-2019;
   Xu, Ligeng/F-9844-2013; Sun, Xiaoqi/D-9875-2019
OI chen, qian/0000-0002-1487-5479; Liu, Zhuang/0000-0002-1629-1039; Xu,
   Ligeng/0000-0003-4946-2567; Sun, Xiaoqi/0000-0003-0752-1928
FU National Research Programs from Ministry of Science and Technology
   (MOST) of China [2016YFA0201200]; National Natural Science Foundation of
   China [51525203, 51761145041]; Collaborative Innovation Center of Suzhou
   Nano Science and Technology, the "111" program of the Ministry of
   Education (MOE) of China; Priority Academic Program Development (PAPD)
   of Jiangsu Higher Education Institutions
FX This work was supported by the National Research Programs from Ministry
   of Science and Technology (MOST) of China (2016YFA0201200), the National
   Natural Science Foundation of China (51525203, 51761145041),
   Collaborative Innovation Center of Suzhou Nano Science and Technology,
   the "111" program of the Ministry of Education (MOE) of China, and a
   Project Funded by the Priority Academic Program Development (PAPD) of
   Jiangsu Higher Education Institutions.
CR Betts MR, 2003, J IMMUNOL METHODS, V281, P65, DOI 10.1016/S0022-1759(03)00265-5
   Blonder J, 2006, NAT PROTOC, V1, P2784, DOI 10.1038/nprot.2006.359
   Branca MA, 2016, NAT BIOTECHNOL, V34, P1019, DOI 10.1038/nbt.3690
   BRUNDA MJ, 1993, J EXP MED, V178, P1223, DOI 10.1084/jem.178.4.1223
   Carreno BM, 2013, J CLIN INVEST, V123, P3383, DOI 10.1172/JCI68395
   Carrillo-Conde B, 2011, MOL PHARMACEUT, V8, P1877, DOI 10.1021/mp200213r
   Chen Q, 2016, NAT COMMUN, V7, DOI 10.1038/ncomms13193
   Christensen D, 2012, J CONTROL RELEASE, V160, P468, DOI 10.1016/j.jconrel.2012.03.016
   Fan ZY, 2014, J MATER CHEM B, V2, P8231, DOI 10.1039/c4tb00980k
   Fang RH, 2014, NANO LETT, V14, P2181, DOI 10.1021/nl500618u
   Finn OJ, 2003, NAT REV IMMUNOL, V3, P630, DOI 10.1038/nri1150
   Frelinger J, 2010, CANCER IMMUNOL IMMUN, V59, P1435, DOI 10.1007/s00262-010-0883-4
   Furman NET, 2013, NANO LETT, V13, P3248, DOI 10.1021/nl401376w
   Gattinoni L, 2005, J CLIN INVEST, V115, P1616, DOI 10.1172/JCI24480
   Gong H, 2015, NANOSCALE, V7, P19282, DOI 10.1039/c5nr06081h
   Gubin MM, 2014, NATURE, V515, P577, DOI 10.1038/nature13988
   Guo YY, 2015, ACS NANO, V9, P6918, DOI 10.1021/acsnano.5b01042
   Hu CMJ, 2011, P NATL ACAD SCI USA, V108, P10980, DOI 10.1073/pnas.1106634108
   Iclozan C, 2013, CANCER IMMUNOL IMMUN, V62, P909, DOI 10.1007/s00262-013-1396-8
   Kasturi SP, 2011, NATURE, V470, P543, DOI 10.1038/nature09737
   Kirkwood JM, 2012, CA-CANCER J CLIN, V62, P309, DOI 10.3322/caac.20132
   Kroll AV, 2017, ADV MATER, V29, DOI 10.1002/adma.201703969
   Kuai R, 2017, NAT MATER, V16, P489, DOI [10.1038/nmat4822, 10.1038/NMAT4822]
   Le Mercier I, 2013, CANCER RES, V73, P4629, DOI 10.1158/0008-5472.CAN-12-3058
   Li P, 2013, J CONTROL RELEASE, V168, P271, DOI 10.1016/j.jconrel.2013.03.025
   Liu YJ, 2001, CELL, V106, P259, DOI 10.1016/S0092-8674(01)00456-1
   Lodge PA, 2000, CANCER RES, V60, P829
   Lutz MB, 1999, J IMMUNOL METHODS, V223, P77, DOI 10.1016/S0022-1759(98)00204-X
   Mahoney KM, 2015, NAT REV DRUG DISCOV, V14, P561, DOI 10.1038/nrd4591
   Manolova V, 2008, EUR J IMMUNOL, V38, P1404, DOI 10.1002/eji.200737984
   Marrache S, 2013, ACS NANO, V7, P7392, DOI 10.1021/nn403158n
   McCarthy SA, 2012, NAT PROTOC, V7, P1677, DOI 10.1038/nprot.2012.082
   Palucka K, 2012, NAT REV CANCER, V12, P265, DOI 10.1038/nrc3258
   Pardoll DM, 2012, NAT REV CANCER, V12, P252, DOI 10.1038/nrc3239
   Parodi A, 2013, NAT NANOTECHNOL, V8, P61, DOI 10.1038/nnano.2012.212
   Popovtzer R, 2008, NANO LETT, V8, P4593, DOI 10.1021/nl8029114
   Randolph GJ, 2005, NAT REV IMMUNOL, V5, P617, DOI 10.1038/nri1670
   Schirrmacher V, 1999, GENE THER, V6, P63, DOI 10.1038/sj.gt.3300787
   SHEPHARD RJ, 1995, CAN J APPL PHYSIOL, V20, P1, DOI 10.1139/h95-001
   Shevtsov MA, 2015, J CONTROL RELEASE, V220, P329, DOI 10.1016/j.jconrel.2015.10.051
   Steinman RM, 2007, NAT MED, V13, P1155, DOI 10.1038/nm1643
   TILLACK TW, 1970, J CELL BIOL, V45, P649, DOI 10.1083/jcb.45.3.649
   Topalian SL, 2012, NEW ENGL J MED, V366, P2443, DOI 10.1056/NEJMoa1200690
   Wang C, 2017, ADV MATER, V29, DOI 10.1002/adma.201606036
   Wang C, 2017, NAT BIOMED ENG, V1, DOI 10.1038/s41551-016-0011
   Wei SC, 2017, CELL, V170, P1120, DOI 10.1016/j.cell.2017.07.024
   Woelders H, 1997, CRYOBIOLOGY, V35, P93, DOI 10.1006/cryo.1997.2028
   Xiang J, 2015, ACS NANO, V9, P6401, DOI 10.1021/acsnano.5b02014
   Xiang SD, 2008, EXPERT REV VACCINES, V7, P1103, DOI 10.1586/14760584.7.7.1103
   Xu LG, 2013, ADV MATER, V25, P5928, DOI 10.1002/adma.201300583
   Yang YP, 2015, J CLIN INVEST, V125, P3335, DOI 10.1172/JCI83871
   Ye YQ, 2017, SCI IMMUNOL, V2, DOI 10.1126/sciimmunol.aan5692
   Zhang ZP, 2011, BIOMATERIALS, V32, P3666, DOI 10.1016/j.biomaterials.2011.01.067
   Zhao F, 2011, SMALL, V7, P1322, DOI 10.1002/smll.201100001
   Zhou H, 2016, THERANOSTICS, V6, P1012, DOI 10.7150/thno.15095
NR 55
TC 428
Z9 442
U1 46
U2 815
PU AMER CHEMICAL SOC
PI WASHINGTON
PA 1155 16TH ST, NW, WASHINGTON, DC 20036 USA
SN 1936-0851
EI 1936-086X
J9 ACS NANO
JI ACS Nano
PD JUN
PY 2018
VL 12
IS 6
BP 5121
EP 5129
DI 10.1021/acsnano.7b09041
PG 9
WC Chemistry, Multidisciplinary; Chemistry, Physical; Nanoscience &
   Nanotechnology; Materials Science, Multidisciplinary
WE Science Citation Index Expanded (SCI-EXPANDED)
SC Chemistry; Science & Technology - Other Topics; Materials Science
GA GL1YM
UT WOS:000436910200006
PM 29771487
HC Y
HP N
DA 2023-11-04
ER

PT J
AU Peek, LJ
   Middaugh, CR
   Berkland, C
AF Peek, Laura J.
   Middaugh, C. Russell
   Berkland, Cory
TI Nanotechnology in vaccine delivery
SO ADVANCED DRUG DELIVERY REVIEWS
LA English
DT Review
DE adjuvant; immunopotentiator; humoral immunity; cellular immunity;
   immunization; nanoparticle; antigen
ID VIRUS-LIKE PARTICLES; HEPATITIS-B-VACCINE; T-CELL RESPONSES; PHASE-I
   TRIAL; MF59-ADJUVANTED INFLUENZA VACCINE; ASSEMBLED HYDROGEL
   NANOPARTICLE; PLASMODIUM-FALCIPARUM MALARIA; HUMAN-PAPILLOMAVIRUS
   TYPE-16; ADENOVIRUS-VECTORED NASAL; COLONY-STIMULATING FACTOR
AB With very few adjuvants currently being used in marketed human vaccines, a critical need exists for novel immunopotentiators and delivery vehicles capable of eliciting humoral, cellular and mucosal immunity. Such crucial vaccine components could facilitate the development of novel vaccines for viral and parasitic infections, such as hepatitis, HIV, malaria, cancer, etc. In this review, we discuss clinical trial results for various vaccine adjuvants and delivery vehicles being developed that are approximately nanoscale (< 1000 nm) in size. Humoral immune responses have been observed for most adjuvants and delivery platforms while only viral vectors, ISCOMs and Montanide(TM) ISA 51 and 720 have shown cytotoxic T cell responses in the clinic. MF59 and MPL(R) have elicited Th 1 responses, and virus-like particles, non-degradable nanoparticles and liposomes have also generated cellular immunity. Such vaccine components have also been evaluated for alternative routes of administration with clinical successes reported for intranasal delivery of viral vectors and proteosomes and oral delivery of a VLP vaccine. Published by Elsevier B.V.
C1 [Peek, Laura J.; Middaugh, C. Russell; Berkland, Cory] Univ Kansas, Dept Pharmaceut Chem, Lawrence, KS 66047 USA.
   [Peek, Laura J.; Berkland, Cory] Univ Kansas, Dept Chem & Petr Engn, Lawrence, KS 66047 USA.
C3 University of Kansas; University of Kansas
RP Berkland, C (通讯作者)，2030 Becker Dr, Lawrence, KS 66047 USA.
EM berkland@ku.edu
CR Akiyoshi K, 1998, J CONTROL RELEASE, V54, P313, DOI 10.1016/S0168-3659(98)00017-0
   Alving C R, 1980, Prog Clin Biol Res, V47, P339
   ALVING CR, 1995, ANN NY ACAD SCI, V754, P143, DOI 10.1111/j.1749-6632.1995.tb44447.x
   ALVING CR, 1991, J IMMUNOL METHODS, V140, P1, DOI 10.1016/0022-1759(91)90120-5
   Amara RR, 2002, VACCINE, V20, P1949, DOI 10.1016/S0264-410X(02)00076-2
   [Anonymous], 2006, TEMP SENS VACC
   [Anonymous], 1988, SMALLPOX ITS ERADICA
   Atmar RL, 2006, CLIN INFECT DIS, V43, P1135, DOI 10.1086/508174
   Aucouturier Jerome, 2002, Expert Rev Vaccines, V1, P111, DOI 10.1586/14760584.1.1.111
   Audran R, 2003, VACCINE, V21, P1250, DOI 10.1016/S0264-410X(02)00521-2
   Auger F, 2006, TOXICOL APPL PHARM, V215, P285, DOI 10.1016/j.taap.2006.03.002
   Baldridge JR, 1999, METHODS, V19, P103, DOI 10.1006/meth.1999.0834
   Barouch DH, 2005, HUM GENE THER, V16, P149, DOI 10.1089/hum.2005.16.149
   Barr IG, 1998, ADV DRUG DELIVER REV, V32, P247, DOI 10.1016/S0169-409X(98)00013-1
   Berencsi K, 2001, J INFECT DIS, V183, P1171, DOI 10.1086/319680
   *BIOSANTE PHARM, 2007, VACC ADJ
   *BIOSANTE PHARM, 2007, CALC PHOSPH NAN CAP
   Borges O, 2005, INT J PHARMACEUT, V299, P155, DOI 10.1016/j.ijpharm.2005.04.037
   Borm PJA, 2004, J NANOSCI NANOTECHNO, V4, P521, DOI 10.1166/jnn.2004.081
   Bosch F Xavier, 2003, J Natl Cancer Inst Monogr, P3
   Boyce TG, 2000, VACCINE, V19, P217, DOI 10.1016/S0264-410X(00)00171-7
   Bricks Lucia Ferro, 2006, J. Pediatr. (Rio J.), V82, ps67, DOI [10.1590/S0021-75572006000400008, 10.2223/JPED.1475]
   Burgers WA, 2006, J GEN VIROL, V87, P399, DOI 10.1099/vir.0.81379-0
   Butts C, 2005, J CLIN ONCOL, V23, P6674, DOI 10.1200/JCO.2005.13.011
   Catanzaro AT, 2006, J INFECT DIS, V194, P1638, DOI 10.1086/509258
   Chianese-Bullock KA, 2005, J IMMUNOL, V174, P3080, DOI 10.4049/jimmunol.174.5.3080
   CHOI C, 2006, VACCINE DEADLIEST AL
   Copland MJ, 2005, IMMUNOL CELL BIOL, V83, P97, DOI 10.1111/j.1440-1711.2005.01315.x
   Coulter A, 2003, VACCINE, V21, P946, DOI 10.1016/S0264-410X(02)00545-5
   *CSL, 2007, BIOTH HCV VACC
   Cyr SL, 2007, VACCINE, V25, P3228, DOI 10.1016/j.vaccine.2007.01.037
   Davis ID, 2004, P NATL ACAD SCI USA, V101, P10697, DOI 10.1073/pnas.0403572101
   de Bruijn IA, 2005, VACCINE, V23, pS39, DOI 10.1016/j.vaccine.2005.04.020
   Decker WK, 2008, VACCINE
   DORRELL L, 2007, VACCINE, V11, P11
   Drane Debbie, 2006, P191, DOI 10.1016/B978-012088403-2/50013-7
   Duncan G, 2005, J CONTROL RELEASE, V110, P34, DOI 10.1016/j.jconrel.2005.09.007
   Dupuis M, 1998, CELL IMMUNOL, V186, P18, DOI 10.1006/cimm.1998.1283
   Elamanchili P, 2004, VACCINE, V22, P2406, DOI 10.1016/j.vaccine.2003.12.032
   ELDRIDGE JH, 1991, INFECT IMMUN, V59, P2978, DOI 10.1128/IAI.59.9.2978-2986.1991
   Ennis FA, 1999, VIROLOGY, V259, P256, DOI 10.1006/viro.1999.9765
   Excler JL, 1997, AIDS, V11, pS127
   Frazer IH, 2004, VACCINE, V23, P172, DOI 10.1016/j.vaccine.2004.05.013
   Frey S, 2003, VACCINE, V21, P4234, DOI 10.1016/S0264-410X(03)00456-0
   Fries LF, 2001, INFECT IMMUN, V69, P4545, DOI 10.1128/IAI.69.7.4545-4553.2001
   FROST L, 1985, ALLERGY, V40, P368, DOI 10.1111/j.1398-9995.1985.tb00249.x
   Fuller DH, 2006, METHODS, V40, P86, DOI 10.1016/j.ymeth.2006.05.022
   FYNAN EF, 1993, P NATL ACAD SCI USA, V90, P11478, DOI 10.1073/pnas.90.24.11478
   Gallichan WS, 1996, J EXP MED, V184, P1879, DOI 10.1084/jem.184.5.1879
   Garcon Nathalie, 2006, P161, DOI 10.1016/B978-012088403-2/50011-3
   Gasparini R, 2001, EUR J EPIDEMIOL, V17, P135, DOI 10.1023/A:1017919305501
   Genton B, 2000, VACCINE, V18, P2504, DOI 10.1016/S0264-410X(00)00036-0
   Gherardi RK, 2001, BRAIN, V124, P1821, DOI 10.1093/brain/124.9.1821
   Glenny AT, 1931, J PATHOL BACTERIOL, V34, P267, DOI 10.1002/path.1700340214
   Glück R, 2004, EXPERT OPIN BIOL TH, V4, P1139, DOI 10.1517/14712598.4.7.1139
   GLUCK R, 1992, VACCINE, V10, P915, DOI 10.1016/0264-410X(92)90325-E
   Goonetilleke N, 2006, J VIROL, V80, P4717, DOI 10.1128/JVI.80.10.4717-4728.2006
   GOTO N, 1993, VACCINE, V11, P914, DOI 10.1016/0264-410X(93)90377-A
   Goto N, 1997, VACCINE, V15, P1364, DOI 10.1016/S0264-410X(97)00054-6
   Grgacic EVL, 2006, METHODS, V40, P60, DOI 10.1016/j.ymeth.2006.07.018
   Gu XG, 1998, CANCER RES, V58, P3385
   Guan HH, 1998, BIOCONJUGATE CHEM, V9, P451, DOI 10.1021/bc970183n
   Guirakhoo F, 2004, J VIROL, V78, P4761, DOI 10.1128/JVI.78.9.4761-4775.2004
   Gupta R K, 1995, Pharm Biotechnol, V6, P229
   Gupta RK, 1998, ADV DRUG DELIVER REV, V32, P155, DOI 10.1016/S0169-409X(98)00008-8
   Hanke T, 1999, J VIROL, V73, P7524, DOI 10.1128/JVI.73.9.7524-7532.1999
   Hanke T, 2007, J GEN VIROL, V88, P1, DOI 10.1099/vir.0.82493-0
   Harper DM, 2004, LANCET, V364, P1757, DOI 10.1016/S0140-6736(04)17398-4
   Harper DM, 2006, LANCET, V367, P1247, DOI 10.1016/S0140-6736(06)68439-0
   Harrop R, 2006, ADV DRUG DELIVER REV, V58, P931, DOI 10.1016/j.addr.2006.05.005
   Hasegawa K, 2006, CLIN CANCER RES, V12, P1921, DOI 10.1158/1078-0432.CCR-05-1900
   He Q, 2002, CLIN DIAGN LAB IMMUN, V9, P1021, DOI 10.1128/CDLI.9.5.1021-1024.2002
   He Q, 2000, CLIN DIAGN LAB IMMUN, V7, P899, DOI 10.1128/CDLI.7.6.899-903.2000
   Heath PT, 1998, PEDIATR INFECT DIS J, V17, pS117, DOI 10.1097/00006454-199809001-00005
   Heineman TC, 1999, VACCINE, V17, P2769, DOI 10.1016/S0264-410X(99)00088-2
   Hersey P, 2005, CANCER IMMUNOL IMMUN, V54, P208, DOI 10.1007/s00262-004-0587-8
   Hirunpetcharat C, 2003, VACCINE, V21, P2923, DOI 10.1016/S0264-410X(03)00132-4
   HogenEsch H, 2002, VACCINE, V20, pS34, DOI 10.1016/S0264-410X(02)00169-X
   Hu KF, 2001, ADV DRUG DELIVER REV, V51, P149, DOI 10.1016/S0169-409X(01)00165-X
   Huckriede A, 2005, VACCINE, V23, pS26, DOI 10.1016/j.vaccine.2005.04.026
   Huleatt JW, 2007, VACCINE, V25, P763, DOI 10.1016/j.vaccine.2006.08.013
   Hutcheon CJ, 2006, VACCINE, V24, P7214, DOI 10.1016/j.vaccine.2006.06.043
   Huygen K, 1996, NAT MED, V2, P893, DOI 10.1038/nm0896-893
   Ikuta Y, 2002, BLOOD, V99, P3717, DOI 10.1182/blood.V99.10.3717
   Illum L, 2007, J PHARM SCI-US, V96, P473, DOI 10.1002/jps.20718
   Jiang DP, 2004, VACCINE, V23, P693, DOI 10.1016/j.vaccine.2004.06.029
   Jiang WL, 2005, ADV DRUG DELIVER REV, V57, P391, DOI 10.1016/j.addr.2004.09.003
   Jin HL, 2005, BIOCHEM BIOPH RES CO, V328, P979, DOI 10.1016/j.bbrc.2005.01.048
   Johansen P, 2003, IMMUNOL LETT, V90, P81, DOI 10.1016/S0165-2478(03)00176-7
   JOHNSON AG, 1956, J EXP MED, V103, P225, DOI 10.1084/jem.103.2.225
   Jones LS, 2005, J BIOL CHEM, V280, P13406, DOI 10.1074/jbc.M500687200
   Jones T, 2006, VACCINE, V24, P1625, DOI 10.1016/j.vaccine.2005.09.052
   Jones T, 2004, VACCINE, V22, P3691, DOI 10.1016/j.vaccine.2004.03.035
   Jung T, 2001, PHARM RES-DORDR, V18, P352, DOI 10.1023/A:1011063232257
   KAHN JO, 1994, J INFECT DIS, V170, P1288, DOI 10.1093/infdis/170.5.1288
   Kamath AT, 1999, INFECT IMMUN, V67, P1702
   KANG EC, 1994, INT J BIOL MACROMOL, V16, P348, DOI 10.1016/0141-8130(94)90068-X
   Katre N.V.J.A.J.o.D.D., 2004, AM J DRUG DELIV, V2, P213, DOI [10.2165/00137696-200402040-00002, DOI 10.2165/00137696-200402040-00002]
   Kawabata R, 2007, INT J CANCER, V120, P2178, DOI 10.1002/ijc.22583
   Kim HD, 2007, J GENE MED, V9, P88, DOI 10.1002/jgm.993
   Kim TW, 2004, J VIROL, V78, P4638, DOI 10.1128/JVI.78.9.4638-4645.2004
   Kündig TM, 2006, J ALLERGY CLIN IMMUN, V117, P1470, DOI 10.1016/j.jaci.2006.01.040
   LANGENBERG AGM, 1995, ANN INTERN MED, V122, P889, DOI 10.7326/0003-4819-122-12-199506150-00001
   Langley JM, 2006, VACCINE, V24, P1601, DOI 10.1016/j.vaccine.2005.09.056
   Lawrence G, 2000, VACCINE, V18, P1925, DOI 10.1016/S0264-410X(99)00444-2
   Lawrence GW, 1997, VACCINE, V15, P176, DOI 10.1016/S0264-410X(96)00150-8
   Lindblad EB, 2004, IMMUNOL CELL BIOL, V82, P497, DOI 10.1111/j.0818-9641.2004.01286.x
   López JA, 2001, EUR J IMMUNOL, V31, P1989, DOI 10.1002/1521-4141(200107)31:7&lt;1989::AID-IMMU1989&gt;3.0.CO;2-M
   Luo D, 2000, NAT BIOTECHNOL, V18, P33, DOI 10.1038/71889
   Lutsiak MEC, 2006, J PHARM PHARMACOL, V58, P739, DOI 10.1211/jpp.58.6.0004
   MACLEAN GD, 1993, CANCER IMMUNOL IMMUN, V36, P215, DOI 10.1007/BF01740902
   MACLEAN GD, 1992, J IMMUNOTHER, V11, P292, DOI 10.1097/00002371-199205000-00008
   Madalinski K, 2001, VACCINE, V20, P92, DOI 10.1016/S0264-410X(01)00312-7
   Mahvi DM, 2002, HUM GENE THER, V13, P1711, DOI 10.1089/104303402760293556
   MARTIN SJ, 1993, AIDS, V7, P1315, DOI 10.1097/00002030-199310000-00003
   MCALEER WJ, 1984, NATURE, V307, P178, DOI 10.1038/307178a0
   McConkey SJ, 2003, NAT MED, V9, P729, DOI 10.1038/nm881
   McCormack S, 2000, VACCINE, V18, P1166, DOI 10.1016/S0264-410X(99)00388-6
   McShane H, 2001, INFECT IMMUN, V69, P681, DOI 10.1128/IAI.69.2.681-686.2001
   Meidenbauer N, 2000, PROSTATE, V43, P88, DOI 10.1002/(SICI)1097-0045(20000501)43:2<88::AID-PROS3>3.0.CO;2-G
   Men Y, 1997, VACCINE, V15, P1405, DOI 10.1016/S0264-410X(97)00047-9
   Metcalfe Ian C., 2006, P179, DOI 10.1016/B978-012088403-2/50012-5
   Miles AP, 2005, VACCINE, V23, P2530, DOI 10.1016/j.vaccine.2004.08.049
   Miller E, 1996, J CLIN PATHOL, V49, P620, DOI 10.1136/jcp.49.8.620
   Mischler R, 2002, VACCINE, V20, pB17, DOI 10.1016/S0264-410X(02)00512-1
   Mitchell DK, 2002, PEDIATR INFECT DIS J, V21, P133, DOI 10.1097/00006454-200202000-00009
   MITCHELL MS, 1988, CANCER RES, V48, P5883
   Moore AC, 2004, IMMUNOL REV, V199, P126, DOI 10.1111/j.0105-2896.2004.00138.x
   Moorthy VS, 2003, VACCINE, V21, P1995, DOI 10.1016/S0264-410X(02)00771-5
   Nakanishi T, 1999, J CONTROL RELEASE, V61, P233, DOI 10.1016/S0168-3659(99)00097-8
   Nardin EH, 2004, INFECT IMMUN, V72, P6519, DOI 10.1128/IAI.72.11.6519-6527.2004
   *NAT CTR INF DIS, 2005, DIS LIST MEN DIS GEN
   *NAT I ALL INF DIS, UND VACC WHAT THE AR
   National Association of State Public Health Veterinarians Inc. (NASPHV), 2005, MMWR Recomm Rep, V54, P1
   Nishikawa T, 1996, J AM CHEM SOC, V118, P6110, DOI 10.1021/ja953843c
   O'Hagan DT, 2006, METHODS, V40, P10, DOI 10.1016/j.ymeth.2006.05.017
   O'Hagan Derek T., 2006, P123, DOI 10.1016/B978-012088403-2/50009-5
   O'Hagan Derek T, 2003, Expert Rev Vaccines, V2, P269, DOI 10.1586/14760584.2.2.269
   OHAGAN DT, 1991, IMMUNOLOGY, V73, P239
   OHAGAN DT, 1991, VACCINE, V9, P768, DOI 10.1016/0264-410X(91)90295-H
   Oka Y, 2004, P NATL ACAD SCI USA, V101, P13885, DOI 10.1073/pnas.0405884101
   Okada M, 2005, VACCINE, V23, P2269, DOI 10.1016/j.vaccine.2005.01.036
   Oliveira GA, 2005, INFECT IMMUN, V73, P3587, DOI 10.1128/IAI.73.6.3587-3597.2005
   Ott G, 1995, Pharm Biotechnol, V6, P277
   Palmer M, 2001, Clin Lung Cancer, V3, P49, DOI 10.3816/CLC.2001.n.018
   Panyam J, 2012, ADV DRUG DELIVER REV, V64, P61, DOI 10.1016/j.addr.2012.09.023
   Parren PWHI, 2001, J VIROL, V75, P8340, DOI 10.1128/JVI.75.17.8340-8347.2001
   Patil SD, 2005, AAPS J, V7, pE61, DOI 10.1208/aapsj070109
   Pearse MJ, 2005, ADV DRUG DELIVER REV, V57, P465, DOI 10.1016/j.addr.2004.09.006
   Perlaza BL, 1998, INFECT IMMUN, V66, P3423, DOI 10.1128/IAI.66.7.3423-3428.1998
   Persing David H., 2006, P93, DOI 10.1016/B978-012088403-2/50007-1
   PIALOUX G, 1995, AIDS RES HUM RETROV, V11, P373, DOI 10.1089/aid.1995.11.373
   Plante M, 2001, VACCINE, V20, P218, DOI 10.1016/S0264-410X(01)00268-7
   Plotkin SA, 2005, NAT MED, V11, pS5, DOI 10.1038/nm1209
   PLOTKIN SL, 2004, VACCINES, P15
   Podda A, 2001, VACCINE, V19, P2673, DOI 10.1016/S0264-410X(00)00499-0
   Podda Audino, 2006, P149, DOI 10.1016/B978-012088403-2/50010-1
   RABINOVICH NR, 1994, SCIENCE, V265, P1401, DOI 10.1126/science.7521064
   Raghuvanshi RJ, 2001, J MICROENCAPSUL, V18, P723
   Redwood AJ, 2007, VACCINE, V25, P698, DOI 10.1016/j.vaccine.2006.08.021
   RIETSCHEL ET, 1987, REV INFECT DIS, V9, pS527
   Rimmelzwaan GF, 2001, VACCINE, V20, P158, DOI 10.1016/S0264-410X(01)00262-6
   Rimmelzwaan GF, 2000, VACCINE, V19, P1180, DOI 10.1016/S0264-410X(00)00310-8
   RIMMELZWAAN GF, 1994, VACCINE DESIGN SUBUN
   RONNBERG B, 1995, VACCINE, V13, P1375, DOI 10.1016/0264-410X(95)00105-A
   ROUSE BT, 1988, REV INFECT DIS, V10, P16
   Royal Society/Royal Academy of Engineering, 2004, NAN NAN OPP UNC
   Santosuosso M, 2005, VIRAL IMMUNOL, V18, P283, DOI 10.1089/vim.2005.18.283
   Saul A, 1999, VACCINE, V17, P3145, DOI 10.1016/S0264-410X(99)00175-9
   Saupe A, 2006, EXPERT OPIN DRUG DEL, V3, P345, DOI 10.1517/17425247.3.3.345
   SCALZO AA, 1995, J VIROL, V69, P1306, DOI 10.1128/JVI.69.2.1306-1309.1995
   Shi ZK, 2001, J VIROL, V75, P11474, DOI 10.1128/JVI.75.23.11474-11482.2001
   Shinoda K, 2004, VACCINE, V22, P3676, DOI 10.1016/j.vaccine.2004.03.015
   SHOUVAL D, 1994, VACCINE, V12, P1453, DOI 10.1016/0264-410X(94)90155-4
   Simon Jakub K., 2006, P319, DOI 10.1016/B978-012088403-2/50019-8
   Sjölander A, 1998, ADV DRUG DELIVER REV, V34, P321, DOI 10.1016/S0169-409X(98)00046-5
   Sjölander S, 2001, VACCINE, V19, P4072, DOI 10.1016/S0264-410X(01)00110-4
   Smith J, 2004, B WORLD HEALTH ORGAN, V82, P24
   Sullivan NJ, 2000, NATURE, V408, P605, DOI 10.1038/35046108
   Tacket CO, 2003, CLIN IMMUNOL, V108, P241, DOI 10.1016/S1521-6616(03)00120-7
   THAPAR MA, 1991, VACCINE, V9, P129, DOI 10.1016/0264-410X(91)90269-C
   Toledo H, 2001, VACCINE, V19, P4328, DOI 10.1016/S0264-410X(01)00111-6
   Treanor J, 2006, VACCINE, V24, P254, DOI 10.1016/j.vaccine.2005.07.088
   Ulrich J T, 1995, Pharm Biotechnol, V6, P495
   ULRICH JT, 1994, VACCINE DESIGN SUBUN
   Van Kampen KR, 2005, VACCINE, V23, P1029, DOI 10.1016/j.vaccine.2004.07.043
   Villa LL, 2005, LANCET ONCOL, V6, P271, DOI 10.1016/S1470-2045(05)70101-7
   VOGEL FR, 1995, VACCINE DESIGN SUBUN
   WALSH G, 1998, BIOPHARMACEUTICALS B
   Wendorf J, 2006, J PHARM SCI-US, V95, P2738, DOI 10.1002/jps.20728
   YANG NS, 1990, P NATL ACAD SCI USA, V87, P9568, DOI 10.1073/pnas.87.24.9568
   YAP I, 1992, VACCINE, V10, P439, DOI 10.1016/0264-410X(92)90391-V
   Zhang L, 2004, BIOELECTROCHEMISTRY, V63, P369, DOI 10.1016/j.bioelechem.2003.11.011
   Zhang L, 2003, DNA CELL BIOL, V22, P815, DOI 10.1089/104454903322625028
   2006, 10Q WYETH Q REPORT
NR 195
TC 416
Z9 447
U1 7
U2 305
PU ELSEVIER
PI AMSTERDAM
PA RADARWEG 29, 1043 NX AMSTERDAM, NETHERLANDS
SN 0169-409X
EI 1872-8294
J9 ADV DRUG DELIVER REV
JI Adv. Drug Deliv. Rev.
PD MAY 22
PY 2008
VL 60
IS 8
BP 915
EP 928
DI 10.1016/j.addr.2007.05.017
PG 14
WC Pharmacology & Pharmacy
WE Science Citation Index Expanded (SCI-EXPANDED)
SC Pharmacology & Pharmacy
GA 305VI
UT WOS:000256205500006
PM 18325628
OA Green Published, Bronze
DA 2023-11-04
ER

PT J
AU Shin, MD
   Shukla, S
   Chung, YH
   Beiss, V
   Chan, SK
   Ortega-Rivera, OA
   Wirth, DM
   Chen, A
   Sack, M
   Pokorski, JK
   Steinmetz, NF
AF Shin, Matthew D.
   Shukla, Sourabh
   Chung, Young Hun
   Beiss, Veronique
   Chan, Soo Khim
   Ortega-Rivera, Oscar A.
   Wirth, David M.
   Chen, Angela
   Sack, Markus
   Pokorski, Jonathan K.
   Steinmetz, Nicole F.
TI COVID-19 vaccine development and a potential nanomaterial path forward
SO NATURE NANOTECHNOLOGY
LA English
DT Review
ID CORONAVIRUS; NANOPARTICLES; PARTICLES; EPITOPES; DELIVERY
AB This Review highlights current approaches to COVID-19 vaccine development, highlighting the role of nanotechnology, manufacturing and distribution.
   The COVID-19 pandemic has infected millions of people with no clear signs of abatement owing to the high prevalence, long incubation period and lack of established treatments or vaccines. Vaccines are the most promising solution to mitigate new viral strains. The genome sequence and protein structure of the 2019-novel coronavirus (nCoV or SARS-CoV-2) were made available in record time, allowing the development of inactivated or attenuated viral vaccines along with subunit vaccines for prophylaxis and treatment. Nanotechnology benefits modern vaccine design since nanomaterials are ideal for antigen delivery, as adjuvants, and as mimics of viral structures. In fact, the first vaccine candidate launched into clinical trials is an mRNA vaccine delivered via lipid nanoparticles. To eradicate pandemics, present and future, a successful vaccine platform must enable rapid discovery, scalable manufacturing and global distribution. Here, we review current approaches to COVID-19 vaccine development and highlight the role of nanotechnology and advanced manufacturing.
C1 [Shin, Matthew D.; Shukla, Sourabh; Beiss, Veronique; Chan, Soo Khim; Ortega-Rivera, Oscar A.; Wirth, David M.; Chen, Angela; Pokorski, Jonathan K.; Steinmetz, Nicole F.] Univ Calif San Diego, Dept NanoEngn, La Jolla, CA 92093 USA.
   [Chung, Young Hun; Steinmetz, Nicole F.] Univ Calif San Diego, Dept Bioengn, La Jolla, CA 92093 USA.
   [Pokorski, Jonathan K.; Steinmetz, Nicole F.] Univ Calif San Diego, Ctr NanoimmunoEngn, La Jolla, CA 92093 USA.
   [Pokorski, Jonathan K.; Steinmetz, Nicole F.] Univ Calif San Diego, Inst Mat Discovery & Design, La Jolla, CA 92093 USA.
   [Steinmetz, Nicole F.] Univ Calif San Diego, Dept Radiol, La Jolla, CA 92093 USA.
   [Steinmetz, Nicole F.] Univ Calif San Diego, Moores Canc Ctr, La Jolla, CA 92093 USA.
   [Sack, Markus] Pro SPR GmbH, Alsdorf, Germany.
C3 University of California System; University of California San Diego;
   University of California System; University of California San Diego;
   University of California System; University of California San Diego;
   University of California System; University of California San Diego;
   University of California System; University of California San Diego;
   University of California System; University of California San Diego
RP Steinmetz, NF (通讯作者)，Univ Calif San Diego, Dept NanoEngn, La Jolla, CA 92093 USA.; Steinmetz, NF (通讯作者)，Univ Calif San Diego, Dept Bioengn, La Jolla, CA 92093 USA.; Steinmetz, NF (通讯作者)，Univ Calif San Diego, Ctr NanoimmunoEngn, La Jolla, CA 92093 USA.; Steinmetz, NF (通讯作者)，Univ Calif San Diego, Inst Mat Discovery & Design, La Jolla, CA 92093 USA.; Steinmetz, NF (通讯作者)，Univ Calif San Diego, Dept Radiol, La Jolla, CA 92093 USA.; Steinmetz, NF (通讯作者)，Univ Calif San Diego, Moores Canc Ctr, La Jolla, CA 92093 USA.
EM nsteinmetz@ucsd.edu
RI Sack, Markus/K-6681-2013; Sack, Markus/AAP-9252-2021
OI Sack, Markus/0000-0002-7380-9228; Pokorski,
   Jonathan/0000-0001-5869-6942; Chen, Angela/0000-0002-6698-9996; Beiss,
   Veronique/0000-0002-0953-053X; Wirth, David/0000-0003-0383-7626; Chung,
   Young Hun/0000-0002-6578-8076; Ortega-Rivera, Oscar/0000-0002-0773-0677;
   Shin, Matthew/0000-0002-2516-5712; Chan, Soo Khim/0000-0002-1336-2882
FU National Science Foundation [NSF CMMI-2027668]; CBI training program
   [NIH T32GM135142]; UC MEXUS-CONACYT Postdoctoral Fellowship
FX This work is supported by a grant from the National Science Foundation
   NSF CMMI-2027668 (to J.K.P. and N.F.S.). M.S. was supported in part by
   CBI training program NIH T32GM135142. O.A.O.R. is supported by a UC
   MEXUS-CONACYT Postdoctoral Fellowship.
CR Ahmed SF, 2020, VIRUSES-BASEL, V12, DOI 10.3390/v12030254
   Alberer M, 2017, LANCET, V390, P1511, DOI 10.1016/S0140-6736(17)31665-3
   Andersen KG, 2020, NAT MED, V26, P450, DOI 10.1038/s41591-020-0820-9
   [Anonymous], 2005, THREAT PAND INFL AR
   [Anonymous], 2020, BAT BIOT US TOB MAK
   [Anonymous], 2020, DEV LOW COST ACCESS
   [Anonymous], NAT COMMUN
   [Anonymous], 2020, IMMUNE PHENOTYPING B, DOI DOI 10.1101/2020.03.12.20035048V1
   [Anonymous], CELL MOL IMMUNOL
   [Anonymous], 2020, SARS COV 2 RECEPTOR, DOI DOI 10.1101/2020.04.10.036418V1
   [Anonymous], 2020, LJI SCI AW NEW FUND
   [Anonymous], 2020, DIS, DOI DOI 10.1093/CID/CIAA248
   [Anonymous], 2020, MARR MOL FARM ADV MA
   [Anonymous], RES SPAIN US BIOT PR
   [Anonymous], CELL MOL IMMUNO 0211, DOI 10.1038/nbt1182
   [Anonymous], 2020, J MED VIROL, DOI DOI 10.1002/jmv.25688
   [Anonymous], 2017, SCI REP
   [Anonymous], 2020, BILL GAT IS ABL WILL
   [Anonymous], 2020, ITI FORMS COLL EPIVA
   [Anonymous], 2020, IDENTIFICATION 22 N
   [Anonymous], 2020, LEVERAGING MRNAS SEQ, DOI DOI 10.1101/2020.04.01.019877V1
   Bachmann MF, 2010, NAT REV IMMUNOL, V10, P787, DOI 10.1038/nri2868
   Bajrovic I, 2020, SCI ADV, V6, DOI 10.1126/sciadv.aau4819
   Banerjee A., 2020, BIORXIV
   Baruah V, 2020, J MED VIROL, V92, P495, DOI 10.1002/jmv.25698
   Bediz B, 2014, PHARM RES-DORDR, V31, P117, DOI 10.1007/s11095-013-1137-x
   Berardi A, 2018, NANOSCALE, V10, P1667, DOI 10.1039/c7nr07182e
   Bezu L, 2018, ONCOIMMUNOLOGY, V7, DOI 10.1080/2162402X.2018.1511506
   Brune KD, 2018, FRONT IMMUNOL, V9, DOI 10.3389/fimmu.2018.01432
   Bull JJ, 2015, VIRUS EVOL, V1, DOI 10.1093/ve/vev005
   Buyel JF, 2017, BIOTECHNOL ADV, V35, P458, DOI 10.1016/j.biotechadv.2017.03.011
   Cai H, 2019, J AM CHEM SOC, V141, P6509, DOI 10.1021/jacs.9b01523
   Chen WH, 2017, J PHARM SCI-US, V106, P1961, DOI 10.1016/j.xphs.2017.04.037
   Cheng VCC, 2007, CLIN MICROBIOL REV, V20, P660, DOI 10.1128/CMR.00023-07
   Ciabattini A, 2018, SEMIN IMMUNOL, V40, P83, DOI 10.1016/j.smim.2018.10.010
   Clemente M, 2012, J BIOMED BIOTECHNOL, DOI 10.1155/2012/206918
   Craven J, 2020, COVID 19 VACCINE TRA
   Davey RT, 2016, NEW ENGL J MED, V375, P1448, DOI 10.1056/NEJMoa1604330
   Day M, 2020, BMJ-BRIT MED J, V369, DOI 10.1136/bmj.m1375
   Dhara M, 2020, NAT COMMUN, V11, DOI 10.1038/s41467-020-16629-3
   Dicks MDJ, 2012, PLOS ONE, V7, DOI 10.1371/journal.pone.0040385
   Donini M, 2019, BIOTECHNOL LETT, V41, P335, DOI 10.1007/s10529-019-02651-z
   Enjuanes L, 2016, ADV VIRUS RES, V96, P245, DOI 10.1016/bs.aivir.2016.08.003
   Fausther-Bovendo H, 2014, HUM VACC IMMUNOTHER, V10, P2875, DOI 10.4161/hv.29594
   Gorbalenya AE, 2020, NAT MICROBIOL, V5, P536, DOI 10.1038/s41564-020-0695-z
   Grifoni A, 2020, CELL HOST MICROBE, V27, P671, DOI 10.1016/j.chom.2020.03.002
   Herzog C, 2009, VACCINE, V27, P4381, DOI 10.1016/j.vaccine.2009.05.029
   Hoffmann M, 2020, COMPUT METHOD BIOMEC, V23, P1117, DOI 10.1080/10255842.2020.1789606
   Iavarone C, 2017, EXPERT REV VACCINES, V16, P871, DOI 10.1080/14760584.2017.1355245
   Iwasaki A, 2020, NAT REV IMMUNOL, V20, P339, DOI 10.1038/s41577-020-0321-6
   Juster H, 2019, POLYM ENG SCI, V59, P877, DOI 10.1002/pen.25078
   Kanekiyo M, 2019, NAT IMMUNOL, V20, P362, DOI 10.1038/s41590-018-0305-x
   Kanekiyo M, 2015, CELL, V162, P1090, DOI 10.1016/j.cell.2015.07.043
   Kim JM, 2020, OSONG PUBLIC HEALTH, V11, P3, DOI 10.24171/j.phrp.2020.11.1.02
   Kristensen DD, 2016, VACCINE, V34, P899, DOI 10.1016/j.vaccine.2016.01.001
   Lan J, 2020, NATURE, V581, P215, DOI 10.1038/s41586-020-2180-5
   Lee PW, 2017, ACS NANO, V11, P8777, DOI 10.1021/acsnano.7b02786
   Li WD, 2014, VACCINES-BASEL, V2, P515, DOI 10.3390/vaccines2030515
   Lim M, 2020, PHARMACEUTICS, V12, DOI 10.3390/pharmaceutics12010030
   Liu HP, 2014, NATURE, V507, P519, DOI 10.1038/nature12978
   Liu ZD, 2017, CELL DISCOV, V3, DOI 10.1038/celldisc.2017.7
   Mizumoto K, 2020, EUROSURVEILLANCE, V25, P2, DOI 10.2807/1560-7917.ES.2020.25.10.2000180
   Mohsen MO, 2017, SEMIN IMMUNOL, V34, P123, DOI 10.1016/j.smim.2017.08.014
   Murray AA, 2018, MOL PHARMACEUT, V15, P3700, DOI 10.1021/acs.molpharmaceut.8b00316
   Nandi S, 2016, MABS-AUSTIN, V8, P1456, DOI 10.1080/19420862.2016.1227901
   Pardi N, 2018, NAT REV DRUG DISCOV, V17, P261, DOI 10.1038/nrd.2017.243
   Parhi R.N.D.S., 2019, INT J PHARM SCI NANO, V12, P4511, DOI [10.37285/ijpsn.2019.12.3.1, DOI 10.37285/IJPSN.2019.12.3.1]
   Patterson DP, 2013, ACS NANO, V7, P3036, DOI 10.1021/nn4006544
   Peeples L, 2020, P NATL ACAD SCI USA, V117, P8218, DOI 10.1073/pnas.2005456117
   Plummer EM, 2011, WIRES NANOMED NANOBI, V3, P174, DOI 10.1002/wnan.119
   Qiu XG, 2014, NATURE, V514, P47, DOI 10.1038/nature13777
   Rae CS, 2005, VIROLOGY, V343, P224, DOI 10.1016/j.virol.2005.08.017
   Rosales-Mendoza S, 2020, EXPERT OPIN BIOL TH, V20, P545, DOI 10.1080/14712598.2020.1752177
   Ross K, 2019, BIOMATER SCI-UK, V7, P809, DOI 10.1039/c8bm01443d
   Schneemann A, 2003, ADV PROTEIN CHEM, V64, P1
   Schoeman D, 2019, VIROL J, V16, DOI 10.1186/s12985-019-1182-0
   Sharma J, 2020, ACS APPL MATER INTER, V12, P18211, DOI 10.1021/acsami.9b21776
   Shoeb E, 2019, FUTUR SCI OA, V5, DOI 10.2144/fsoa-2019-0001
   Shukla S, 2019, ADV THER-GERMANY, V2, DOI 10.1002/adtp.201800139
   Si LL, 2016, SCIENCE, V354, P1170, DOI 10.1126/science.aah5869
   Smith DM, 2013, NAT REV IMMUNOL, V13, P592, DOI 10.1038/nri3488
   Smith TRF, 2020, NAT COMMUN, V11, DOI 10.1038/s41467-020-16505-0
   Song ZQ, 2019, VIRUSES-BASEL, V11, DOI 10.3390/v11010059
   Sutton D, 2020, NEW ENGL J MED, V382, P2163, DOI 10.1056/NEJMc2009316
   Takashima Y, 2011, ANGEW CHEM INT EDIT, V50, P7524, DOI 10.1002/anie.201102834
   Thao TTN, 2020, NATURE, V582, P561, DOI 10.1038/s41586-020-2294-9
   Gomes AMV, 2018, MICROORGANISMS, V6, DOI 10.3390/microorganisms6020038
   Walls AC, 2020, CELL, V181, P281, DOI [10.1016/j.cell.2020.02.058, 10.1016/j.cell.2020.11.032]
   Wang C, 2020, LANCET, V395, P470, DOI 10.1016/S0140-6736(20)30185-9
   Wang N, 2020, FRONT MICROBIOL, V11, DOI 10.3389/fmicb.2020.00298
   Wang Q, 2002, ANGEW CHEM INT EDIT, V41, P459
   Wang QD, 2016, ACS INFECT DIS, V2, P361, DOI 10.1021/acsinfecdis.6b00006
   Wang SY, 2019, P NATL ACAD SCI USA, V116, P10473, DOI 10.1073/pnas.1902805116
   Wang WJ, 2020, NAT NANOTECHNOL, V15, P406, DOI 10.1038/s41565-020-0648-y
   Watanabe Y, 2020, SCIENCE, V369, P330, DOI [10.1126/science.abb9983, 10.1101/2020.03.26.010322]
   Wirth DM, 2019, POLYMER, V181, DOI 10.1016/j.polymer.2019.121802
   Wrapp D, 2020, SCIENCE, V367, P1260, DOI [10.1126/science.abb2507, 10.1101/2020.02.11.944462]
   Wu F, 2020, NEUTRALIZING ANTIBOD, P2020, DOI DOI 10.1101/2020.03.30.20047365
   Xie XP, 2020, CELL HOST MICROBE, V27, P841, DOI 10.1016/j.chom.2020.04.004
   Yan RH, 2020, SCIENCE, V367, P1444, DOI 10.1126/science.abb2762
   Yuan M, 2020, SCIENCE, V368, P630, DOI 10.1126/science.abb7269
   Zhao S, 2020, INFECT DIS-NOR, V52, P284, DOI 10.1080/23744235.2020.1717598
NR 102
TC 377
Z9 393
U1 22
U2 464
PU NATURE PORTFOLIO
PI BERLIN
PA HEIDELBERGER PLATZ 3, BERLIN, 14197, GERMANY
SN 1748-3387
EI 1748-3395
J9 NAT NANOTECHNOL
JI Nat. Nanotechnol.
PD AUG
PY 2020
VL 15
IS 8
BP 646
EP 655
DI 10.1038/s41565-020-0737-y
EA JUL 2020
PG 10
WC Nanoscience & Nanotechnology; Materials Science, Multidisciplinary
WE Science Citation Index Expanded (SCI-EXPANDED)
SC Science & Technology - Other Topics; Materials Science
GA MW4ST
UT WOS:000548785800001
PM 32669664
OA Bronze
HC Y
HP N
DA 2023-11-04
ER

PT J
AU Nochi, T
   Yuki, Y
   Takahashi, H
   Sawada, S
   Mejima, M
   Kohda, T
   Harada, N
   Kong, IG
   Sato, A
   Kataoka, N
   Tokuhara, D
   Kurokawa, S
   Takahashi, Y
   Tsukada, H
   Kozaki, S
   Akiyoshi, K
   Kiyono, H
AF Nochi, Tomonori
   Yuki, Yoshikazu
   Takahashi, Haruko
   Sawada, Shin-ichi
   Mejima, Mio
   Kohda, Tomoko
   Harada, Norihiro
   Kong, Il Gyu
   Sato, Ayuko
   Kataoka, Nobuhiro
   Tokuhara, Daisuke
   Kurokawa, Shiho
   Takahashi, Yuko
   Tsukada, Hideo
   Kozaki, Shunji
   Akiyoshi, Kazunari
   Kiyono, Hiroshi
TI Nanogel antigenic protein-delivery system for adjuvant-free intranasal
   vaccines
SO NATURE MATERIALS
LA English
DT Article
ID ASSEMBLED HYDROGEL NANOPARTICLE; HUMORAL IMMUNE-RESPONSES;
   CHOLERA-TOXIN; DENDRITIC CELLS; MUCOSAL; GENERATION; PULLULAN;
   STABILIZATION; COMPLEXATION; INDUCTION
AB Nanotechnology is an innovative method of freely controlling nanometre-sized materials(1). Recent outbreaks of mucosal infectious diseases have increased the demands for development of mucosal vaccines because they induce both systemic and mucosal antigen-specific immune responses(2). Here we developed an intranasal vaccine-delivery system with a nanometre-sized hydrogel ('nanogel') consisting of a cationic type of cholesteryl-group-bearing pullulan (cCHP). A non-toxic subunit fragment of Clostridium botulinum type-A neurotoxin BoHc/A administered intranasally with cCHP nanogel (cCHP-BoHc/A) continuously adhered to the nasal epithelium and was effectively taken up by mucosal dendritic cells after its release from the cCHP nanogel. Vigorous botulinum-neurotoxin-Aneutralizing serum IgG and secretory IgA antibody responses were induced without co-administration of mucosal adjuvant. Importantly, intranasally administered cCHP-BoHc/A did not accumulate in the olfactory bulbs or brain. Moreover, intranasally immunized tetanus toxoid with cCHP nanogel induced strong tetanus-toxoid-specific systemic and mucosal immune responses. These results indicate that cCHP nanogel can be used as a universal protein-based antigen-delivery vehicle for adjuvant-free intranasal vaccination.
C1 [Nochi, Tomonori; Yuki, Yoshikazu; Mejima, Mio; Kong, Il Gyu; Sato, Ayuko; Kataoka, Nobuhiro; Tokuhara, Daisuke; Kurokawa, Shiho; Takahashi, Yuko; Kiyono, Hiroshi] Univ Tokyo, Inst Med Sci, Dept Microbiol & Immunol, Div Mucosal Immunol, Tokyo 1088639, Japan.
   [Takahashi, Haruko; Sawada, Shin-ichi; Akiyoshi, Kazunari] Tokyo Med & Dent Univ, Inst Biomat & Bioengn, Dept Organ Mat, Tokyo 1010062, Japan.
   [Kohda, Tomoko; Kozaki, Shunji] Osaka Prefecture Univ, Grad Sch Life & Environm Sci, Dept Vet Sci, Lab Vet Epidemiol, Osaka 5998531, Japan.
   [Kataoka, Nobuhiro; Tsukada, Hideo] Hamamatsu Photon K K, Cent Res Lab, PET Ctr, Shizuoka 4348601, Japan.
C3 University of Tokyo; Tokyo Medical & Dental University (TMDU); Osaka
   Metropolitan University; Hamamatsu Photonics
RP Kiyono, H (通讯作者)，Univ Tokyo, Inst Med Sci, Dept Microbiol & Immunol, Div Mucosal Immunol, Tokyo 1088639, Japan.
EM kiyono@ims.u-tokyo.ac.jp
RI Tokuhara, Daisuke/AAY-2554-2021; Kiyono, Hiroshi/AAC-6735-2022; Nochi,
   Tomonori/U-2533-2019; Tokuhara, Daisuke/HNJ-6450-2023; Takahashi,
   Yuko/IQX-0940-2023; Harada, Norihiro/Q-2592-2018
OI Nochi, Tomonori/0000-0003-1800-6972; Tokuhara,
   Daisuke/0000-0002-2441-5062; Harada, Norihiro/0000-0003-4558-6917
FU Ministry of Education, Culture, Sports, Science and Technology of Japan;
   Ministry of Health and Labour of Japan; Global Center of Excellence
   Program; Japan Society for the Promotion of Science; Research and
   Development Program for New Bio-industry Initiatives of the Bio-oriented
   Technology Research Advancement Institution; International Research
   Center for Molecular Science in Tooth and Bone Diseases
FX We thank J. Victor Garcia of The University of North Carolina for
   editing the manuscript and K. Kubota of the Institute of Medical
   Science, The University of Tokyo, for his technical support of the
   radioisotope study. We also thank A. Watanabe and K. Matsuzaki of
   Mercian Corporation for culturing the E. coli for preparation of BoHc/A.
   This work was supported by grants from the Ministry of Education,
   Culture, Sports, Science and Technology of Japan, and the Ministry of
   Health and Labour of Japan (H.K., K.A., Y.Y.); the Global Center of
   Excellence Program 'Center of Education and Research for Advanced
   Genome-Based Medicine-For Personalized Medicine and the Control of World
   wide Infectious Diseases' (H.K.); a Research Fellowship of the Japan
   Society for the Promotion of Science (T.N.); the Research and
   Development Program for New Bio-industry Initiatives of the Bio-oriented
   Technology Research Advancement Institution (Y.Y.); and the Global
   Center of Excellence Program, 'International Research Center for
   Molecular Science in Tooth and Bone Diseases'(K.A.,Ha.T.).
CR Akiyoshi K, 1999, BIOCONJUGATE CHEM, V10, P321, DOI 10.1021/bc9801272
   Akiyoshi K, 1997, MACROMOLECULES, V30, P857, DOI 10.1021/ma960786e
   Akiyoshi K, 1998, J CONTROL RELEASE, V54, P313, DOI 10.1016/S0168-3659(98)00017-0
   AKIYOSHI K, 1993, MACROMOLECULES, V26, P3062, DOI 10.1021/ma00064a011
   Ayame H, 2008, BIOCONJUGATE CHEM, V19, P882, DOI 10.1021/bc700422s
   Belshe Robert, 2004, Expert Rev Vaccines, V3, P643, DOI 10.1586/14760584.3.6.643
   Byrne MP, 1998, INFECT IMMUN, V66, P4817, DOI 10.1128/IAI.66.10.4817-4822.1998
   Fujihashi K, 2007, EXPERT REV VACCINES, V6, P35, DOI 10.1586/14760584.6.1.35
   Fujinaga Y, 2009, TOXICON, V54, P583, DOI 10.1016/j.toxicon.2008.11.014
   Gu XG, 1998, CANCER RES, V58, P3385
   Holmgren J, 2005, NAT MED, V11, pS45, DOI 10.1038/nm1213
   Ikuta Y, 2002, BLOOD, V99, P3717, DOI 10.1182/blood.V99.10.3717
   Inoue K, 1996, INFECT IMMUN, V64, P1589, DOI 10.1128/IAI.64.5.1589-1594.1996
   Kageyama S, 2008, CANCER SCI, V99, P601, DOI 10.1111/j.1349-7006.2007.00705.x
   Kiyono H, 2004, NAT REV IMMUNOL, V4, P699, DOI 10.1038/nri1439
   Kobayashi R, 2005, J IMMUNOL, V174, P2190, DOI 10.4049/jimmunol.174.4.2190
   Lavelle EC, 2005, CELL MOL LIFE SCI, V62, P2750, DOI 10.1007/s00018-005-5290-1
   Mizuta T, 2008, ANN NUCL MED, V22, P447, DOI 10.1007/s12149-008-0127-2
   Morimoto N, 2006, ACS SYM SER, V924, P88
   Mutsch M, 2004, NEW ENGL J MED, V350, P896, DOI 10.1056/NEJMoa030595
   Nishikawa T, 1996, J AM CHEM SOC, V118, P6110, DOI 10.1021/ja953843c
   Nochi T, 2007, J EXP MED, V204, P2789, DOI 10.1084/jem.20070607
   Nomura Y, 2003, FEBS LETT, V553, P271, DOI 10.1016/S0014-5793(03)01028-7
   Oh JK, 2008, PROG POLYM SCI, V33, P448, DOI 10.1016/j.progpolymsci.2008.01.002
   Peek LJ, 2008, ADV DRUG DELIVER REV, V60, P915, DOI 10.1016/j.addr.2007.05.017
   Raemdonck K, 2009, SOFT MATTER, V5, P707, DOI 10.1039/b811923f
   Ravichandran E, 2007, INFECT IMMUN, V75, P3043, DOI 10.1128/IAI.01893-06
   Reddy ST, 2006, TRENDS IMMUNOL, V27, P573, DOI 10.1016/j.it.2006.10.005
   Sharma S, 2009, J PHARM SCI-US, V98, P812, DOI 10.1002/jps.21493
   Takahashi I, 1996, J INFECT DIS, V173, P627, DOI 10.1093/infdis/173.3.627
   Uenaka Akiko, 2007, Cancer Immun, V7, P9
   ULTRICH JT, 1991, ADJUVANT ACTIVITY MO, P133
   van Ginkel FW, 2000, J IMMUNOL, V165, P4778, DOI 10.4049/jimmunol.165.9.4778
   Varmus H, 2003, SCIENCE, V302, P398, DOI 10.1126/science.1091769
   Wagner V, 2006, NAT BIOTECHNOL, V24, P1211, DOI 10.1038/nbt1006-1211
   XUAMANO JC, 1993, J EXP MED, V178, P1309, DOI 10.1084/jem.178.4.1309
   Yuki Y, 2003, REV MED VIROL, V13, P293, DOI 10.1002/rmv.398
   Yuki Y, 2001, BIOTECHNOL BIOENG, V74, P62, DOI 10.1002/bit.1095
NR 38
TC 370
Z9 382
U1 3
U2 380
PU NATURE PUBLISHING GROUP
PI LONDON
PA MACMILLAN BUILDING, 4 CRINAN ST, LONDON N1 9XW, ENGLAND
SN 1476-1122
EI 1476-4660
J9 NAT MATER
JI Nat. Mater.
PD JUL
PY 2010
VL 9
IS 7
BP 572
EP 578
DI 10.1038/NMAT2784
PG 7
WC Chemistry, Physical; Materials Science, Multidisciplinary; Physics,
   Applied; Physics, Condensed Matter
WE Science Citation Index Expanded (SCI-EXPANDED)
SC Chemistry; Materials Science; Physics
GA 613WG
UT WOS:000279014300019
PM 20562880
OA Bronze
DA 2023-11-04
ER

PT J
AU Gregory, AE
   Titball, R
   Williamson, D
AF Gregory, Anthony E.
   Titball, Richard
   Williamson, Diane
TI Vaccine delivery using nanoparticles
SO FRONTIERS IN CELLULAR AND INFECTION MICROBIOLOGY
LA English
DT Review
DE nanoparticle; vaccine; adjuvant; antigen-presenting cell; immunity
ID VIRUS-LIKE PARTICLES; CELLULAR IMMUNE-RESPONSES; HYDROXIDE ADJUVANTS
   ACTIVATE; HUMAN DENDRITIC CELLS; ALUMINUM-HYDROXIDE; GOLD NANOPARTICLES;
   IN-VIVO; IMMUNOSTIMULATING COMPLEXES; DRUG-DELIVERY; BIODEGRADABLE
   NANOPARTICLES
AB Vaccination has had a major impact on the control of infectious diseases. However, there are still many infectious diseases for which the development of an effective vaccine has been elusive. In many cases the failure to devise vaccines is a consequence of the inability of vaccine candidates to evoke appropriate immune responses. This is especially true where cellular immunity is required for protective immunity and this problem is compounded by the move toward devising sub-unit vaccines. Over the past decade nanoscale size (<1000 nm) materials such as virus like particles, liposomes, ISCOMs, polymeric, and non-degradable nanospheres have received attention as potential delivery vehicles for vaccine antigens which can both stabilize vaccine antigens and act as adjuvants. Importantly, some of these nanoparticles (NPs) are able to enter antigen-presenting cells by different pathways, thereby modulating the immune response to the antigen. This may be critical for the induction of protective Th1-type immune responses to intracellular pathogens. Their properties also make them suitable for the delivery of antigens at mucosal surfaces and for intradermal administration. In this review we compare the utilities of different NP systems for the delivery of sub-unit vaccines and evaluate the potential of these delivery systems for the development of new vaccines against a range of pathogens.
C1 [Gregory, Anthony E.; Titball, Richard] Univ Exeter, Coll Life & Environm Sci, Exeter EX4 4QD, Devon, England.
   [Williamson, Diane] DSTL Porton Down, Salisbury SP4 0QJ, Wilts, England.
C3 University of Exeter; Defence Science & Technology Laboratory
RP Gregory, AE (通讯作者)，Univ Exeter, Coll Life & Environm Sci, Stocker Rd, Exeter EX4 4QD, Devon, England.
EM an269@ex.ac.uk
RI Williamson, Ethel Diane/AAQ-8878-2020
OI Gregory, Anthony/0000-0001-5540-1256
FU Western Regional Centre for Excellence, USA [U54 AI057156]; NIH/NIAID
   from the Western Regional Center for Excellence [U54 AI057156]
FX This work was partly supported by grant number U54 AI057156 from the
   Western Regional Centre for Excellence, USA The study performed in the
   laboratory of RWT was supported by NIH/NIAID grant U54 AI057156 from the
   Western Regional Center for Excellence. The contents are solely the
   responsibility of the authors and do not necessarily represent the
   official views of the NI MD or NTH.
CR Akagi T, 2012, ADV POLYM SCI, V247, P31, DOI 10.1007/12_2011_150
   Akerblom L., 1993, Biotechnology Therapeutics, V4, P145
   ALVING CR, 1986, VACCINE, V4, P166, DOI 10.1016/0264-410X(86)90005-8
   Aumiller JJ, 2003, GLYCOBIOLOGY, V13, P497, DOI 10.1093/glycob/cwg051
   Baca-Estrada ME, 2000, VACCINE, V18, P2203, DOI 10.1016/S0264-410X(00)00019-0
   Bachmann MF, 2010, NAT REV IMMUNOL, V10, P787, DOI 10.1038/nri2868
   Baras B, 2000, J MICROENCAPSUL, V17, P485
   Barr IG, 1998, ADV DRUG DELIVER REV, V32, P247, DOI 10.1016/S0169-409X(98)00013-1
   Bharali DJ, 2008, NANOMED-NANOTECHNOL, V4, P311, DOI 10.1016/j.nano.2008.05.006
   Bhumkar DR, 2007, PHARM RES-DORDR, V24, P1415, DOI 10.1007/s11095-007-9257-9
   BOMFORD R, 1992, AIDS RES HUM RETROV, V8, P1765, DOI 10.1089/aid.1992.8.1765
   Bot A, 2004, DNA CELL BIOL, V23, P341, DOI 10.1089/104454904323145227
   BREITBURD F, 1995, J VIROL, V69, P3959, DOI 10.1128/JVI.69.6.3959-3963.1995
   BROWNING M, 1992, VACCINE, V10, P585, DOI 10.1016/0264-410X(92)90437-O
   Calvo P, 1997, PHARMACEUT RES, V14, P1431, DOI 10.1023/A:1012128907225
   Campbell A, 2002, NEPHROL DIAL TRANSPL, V17, P17, DOI 10.1093/ndt/17.suppl_2.17
   Caputo A, 2009, VACCINE, V27, P3605, DOI 10.1016/j.vaccine.2009.03.047
   CAROL H, 1989, PARASITE IMMUNOL, V11, P183, DOI 10.1111/j.1365-3024.1989.tb00658.x
   Carol H, 1997, PARASITE IMMUNOL, V19, P197, DOI 10.1046/j.1365-3024.1997.d01-197.x
   Champion JA, 2006, P NATL ACAD SCI USA, V103, P4930, DOI 10.1073/pnas.0600997103
   Champion JA, 2009, PHARM RES-DORDR, V26, P244, DOI 10.1007/s11095-008-9626-z
   Chen YS, 2010, NANOTECHNOLOGY, V21, DOI 10.1088/0957-4484/21/19/195101
   Chithrani BD, 2006, NANO LETT, V6, P662, DOI 10.1021/nl052396o
   CLAASSEN I, 1992, RES IMMUNOL, V143, P531, DOI 10.1016/0923-2494(92)80065-S
   Comoy EE, 1997, INT IMMUNOL, V9, P523, DOI 10.1093/intimm/9.4.523
   Connor EE, 2005, SMALL, V1, P325, DOI 10.1002/smll.200400093
   Copland MJ, 2003, VACCINE, V21, P883, DOI 10.1016/S0264-410X(02)00536-4
   Del Valle EMM, 2005, REV CHEM ENG, V21, P33
   Demento SL, 2012, BIOMATERIALS, V33, P4957, DOI 10.1016/j.biomaterials.2012.03.041
   DEVRIES P, 1994, VACCINE, V12, P1443, DOI 10.1016/0264-410X(94)90154-6
   Dhar S, 2009, J AM CHEM SOC, V131, P14652, DOI 10.1021/ja9071282
   dos Santos T, 2011, PLOS ONE, V6, DOI 10.1371/journal.pone.0024438
   Eisenbarth S, 2009, CLIN IMMUNOL, V131, pS49, DOI 10.1016/j.clim.2009.03.140
   Elamanchili P, 2004, VACCINE, V22, P2406, DOI 10.1016/j.vaccine.2003.12.032
   Emeny RT, 2002, J VIROL, V76, P7832, DOI 10.1128/JVI.76.15.7832-7842.2002
   ERTURK M, 1991, VACCINE, V9, P668, DOI 10.1016/0264-410X(91)90193-A
   Evans TG, 2001, J INFECT DIS, V183, P1485, DOI 10.1086/320190
   Feng L, 2006, J CONTROL RELEASE, V112, P35, DOI 10.1016/j.jconrel.2006.01.012
   Fernández-Urrusuno R, 1999, PHARMACEUT RES, V16, P1576, DOI 10.1023/A:1018908705446
   Filipovic-Grcic J, 2001, J MICROENCAPSUL, V18, P3, DOI 10.1080/026520401750038557
   Fitzpatrick JAJ, 2009, NANO LETT, V9, P2736, DOI 10.1021/nl901534q
   Florindo HF, 2009, BIOMATERIALS, V30, P5161, DOI 10.1016/j.biomaterials.2009.05.045
   Foged C, 2005, INT J PHARMACEUT, V298, P315, DOI 10.1016/j.ijpharm.2005.03.035
   FRIES LF, 1992, P NATL ACAD SCI USA, V89, P358, DOI 10.1073/pnas.89.1.358
   FYNAN EF, 1993, P NATL ACAD SCI USA, V90, P11478, DOI 10.1073/pnas.90.24.11478
   Giannini SL, 2006, VACCINE, V24, P5937, DOI 10.1016/j.vaccine.2006.06.005
   Glenny AT, 1931, J PATHOL BACTERIOL, V34, P267, DOI 10.1002/path.1700340214
   Goren D, 2000, CLIN CANCER RES, V6, P1949
   GOTO N, 1993, VACCINE, V11, P914, DOI 10.1016/0264-410X(93)90377-A
   Grgacic EVL, 2006, METHODS, V40, P60, DOI 10.1016/j.ymeth.2006.07.018
   Gupta RK, 1996, VACCINE, V14, P1412, DOI 10.1016/S0264-410X(96)00073-4
   Gutierro I, 2002, VACCINE, V21, P67, DOI 10.1016/S0264-410X(02)00435-8
   Guy B, 2007, NAT REV MICROBIOL, V5, P505, DOI 10.1038/nrmicro1681
   Hans ML, 2002, CURR OPIN SOLID ST M, V6, P319, DOI 10.1016/S1359-0286(02)00117-1
   HARAN G, 1993, BIOCHIM BIOPHYS ACTA, V1151, P201, DOI 10.1016/0005-2736(93)90105-9
   Harandi AM, 2010, VACCINE, V28, P2363, DOI 10.1016/j.vaccine.2009.12.084
   Harikrishnan R, 2012, EXP PARASITOL, V131, P325, DOI 10.1016/j.exppara.2012.04.017
   Harkness KM, 2010, ANALYST, V135, P868, DOI 10.1039/b922291j
   Harper DM, 2004, LANCET, V364, P1757, DOI 10.1016/S0140-6736(04)17398-4
   Harrison RL, 2006, ADV VIRUS RES, V68, P159, DOI 10.1016/S0065-3527(06)68005-6
   Harrison WT, 1935, AM J PUBLIC HEALTH N, V25, P298, DOI 10.2105/AJPH.25.3.298
   Henriksen-Lacey M, 2011, EXPERT OPIN DRUG DEL, V8, P505, DOI 10.1517/17425247.2011.558081
   Heurtault B, 2010, EXPERT OPIN DRUG DEL, V7, P829, DOI 10.1517/17425247.2010.488687
   Hillyer JF, 2001, J PHARM SCI, V90, P1927, DOI 10.1002/jps.1143.abs
   Ho Y, 2004, BIOCHEM J, V382, P695, DOI 10.1042/BJ20040007
   HogenEsch H, 2002, VACCINE, V20, pS34, DOI 10.1016/S0264-410X(02)00169-X
   Hollister JR, 1998, GLYCOBIOLOGY, V8, P473, DOI 10.1093/glycob/8.5.473
   Holowka EP, 2007, NAT MATER, V6, P52, DOI 10.1038/nmat1794
   Holt L. B., 1950, DEV DIPTHERIA PROPHY
   Hu YC, 2005, ACTA PHARMACOL SIN, V26, P405, DOI 10.1111/j.1745-7254.2005.00078.x
   Itoh Y, 2004, CHEM LETT, V33, P1552, DOI 10.1246/cl.2004.1552
   Ivanov Andrei I., 2008, V440, P15, DOI 10.1007/978-1-59745-178-9_2
   Iversen TG, 2011, NANO TODAY, V6, P176, DOI 10.1016/j.nantod.2011.02.003
   Jarvis DL, 2003, VIROLOGY, V310, P1, DOI 10.1016/S0042-6822(03)00120-X
   Jarvis DL, 2001, J VIROL, V75, P6223, DOI 10.1128/JVI.75.13.6223-6227.2001
   Kang CY, 1999, BIOL CHEM, V380, P353, DOI 10.1515/BC.1999.047
   Karkada M, 2010, VACCINE, V28, P6176, DOI 10.1016/j.vaccine.2010.07.025
   Kasturi SP, 2006, J CONTROL RELEASE, V113, P261, DOI 10.1016/j.jcornel.2006.04.006
   KAZANJI M, 1994, VACCINE, V12, P798, DOI 10.1016/0264-410X(94)90288-7
   Kemp TJ, 2011, VACCINE, V29, P2011, DOI 10.1016/j.vaccine.2011.01.001
   KERSTEN GFA, 1991, BIOCHIM BIOPHYS ACTA, V1062, P165, DOI 10.1016/0005-2736(91)90388-O
   KERSTEN GFA, 1988, INFECT IMMUN, V56, P432, DOI 10.1128/IAI.56.2.432-438.1988
   KERSTEN GFA, 1995, BBA-REV BIOMEMBRANES, V1241, P117, DOI 10.1016/0304-4157(95)00002-9
   Kim H, 2009, MACROMOL BIOSCI, V9, P842, DOI 10.1002/mabi.200800367
   KINGSMAN SM, 1988, VACCINE, V6, P304, DOI 10.1016/0264-410X(88)90174-0
   Kirnbauer R, 1996, J INVEST DERMATOL, V106, P234
   Koutsky LA, 2002, NEW ENGL J MED, V347, P1645, DOI 10.1056/NEJMoa020586
   Lai SK, 2007, BIOMATERIALS, V28, P2876, DOI 10.1016/j.biomaterials.2007.02.021
   Lee ES, 2003, J CONTROL RELEASE, V90, P363, DOI 10.1016/S0168-3659(03)00205-0
   Lee KY, 1998, J CONTROL RELEASE, V51, P213, DOI 10.1016/S0168-3659(97)00173-9
   Lee PW, 2010, BIOMATERIALS, V31, P2425, DOI 10.1016/j.biomaterials.2009.11.100
   Letchford K, 2007, EUR J PHARM BIOPHARM, V65, P259, DOI 10.1016/j.ejpb.2006.11.009
   Li HF, 2008, J IMMUNOL, V181, P17, DOI 10.4049/jimmunol.181.1.17
   Li HF, 2007, J IMMUNOL, V178, P5271, DOI 10.4049/jimmunol.178.8.5271
   Li XH, 2000, J APPL POLYM SCI, V78, P140, DOI 10.1002/1097-4628(20001003)78:1<140::AID-APP180>3.0.CO;2-P
   LOVGREN K, 1988, BIOTECHNOL APPL BIOC, V10, P161
   Lü JM, 2009, EXPERT REV MOL DIAGN, V9, P325, DOI [10.1586/erm.09.15, 10.1586/ERM.09.15]
   Lutsiak MEC, 2002, PHARM RES-DORDR, V19, P1480, DOI 10.1023/A:1020452531828
   MA JN, 1995, J INFECT DIS, V171, P909, DOI 10.1093/infdis/171.4.909
   Mao HQ, 2001, J CONTROL RELEASE, V70, P399, DOI 10.1016/S0168-3659(00)00361-8
   Matsusaki M, 2005, BIOMACROMOLECULES, V6, P2374, DOI 10.1021/bm050204d
   Maurer P, 2005, EUR J IMMUNOL, V35, P2031, DOI 10.1002/eji.200526285
   Mckee AS, 2009, J IMMUNOL, V183, P4403, DOI 10.4049/jimmunol.0900164
   Merdan T, 2002, ADV DRUG DELIVER REV, V54, P715, DOI 10.1016/S0169-409X(02)00046-7
   Mohr E, 2010, P NATL ACAD SCI USA, V107, P17292, DOI 10.1073/pnas.1004879107
   MOREIN B, 1985, VACCINE, V3, P83, DOI 10.1016/0264-410X(85)90055-6
   MOREIN B, 1984, NATURE, V308, P457, DOI 10.1038/308457a0
   MOREIN B, 1995, CLIN IMMUNOTHER, V3, P461, DOI 10.1007/BF03259065
   Musumeci T, 2006, INT J PHARMACEUT, V325, P172, DOI 10.1016/j.ijpharm.2006.06.023
   Nakae S, 2001, IMMUNOLOGY, V104, P402, DOI 10.1046/j.1365-2567.2001.01337.x
   National Institute For Occupational Safety and Health (NIOSH), 2006, APPR SAF NAN
   O'Hagan D T, 1998, Expert Opin Investig Drugs, V7, P349, DOI 10.1517/13543784.7.3.349
   OBERDORSTER G, 1994, ENVIRON HEALTH PERSP, V102, P173, DOI 10.2307/3432080
   Obst M, 2004, BIOMACROMOLECULES, V5, P1166, DOI 10.1021/bm049949u
   ODonnell PB, 1997, ADV DRUG DELIVER REV, V28, P25, DOI 10.1016/S0169-409X(97)00049-5
   Olsson SE, 2007, VACCINE, V25, P4931, DOI 10.1016/j.vaccine.2007.03.049
   OPHUS EM, 1979, SCAND J WORK ENV HEA, V5, P290, DOI 10.5271/sjweh.3104
   Oppermann FB, 1998, POLYM DEGRAD STABIL, V59, P337, DOI 10.1016/S0141-3910(97)00175-4
   OZEL M, 1989, J ULTRA MOL STRUCT R, V102, P240, DOI 10.1016/0889-1605(89)90018-9
   Palmberger D, 2012, PLOS ONE, V7, DOI 10.1371/journal.pone.0034226
   Pan Y, 2007, SMALL, V3, P1941, DOI 10.1002/smll.200700378
   Patel KG, 2011, BIOCONJUGATE CHEM, V22, P376, DOI 10.1021/bc100367u
   Pelka K, 2011, IMMUNITY, V34, P455, DOI 10.1016/j.immuni.2011.04.003
   Pinto LA, 2003, J INFECT DIS, V188, P327, DOI 10.1086/376505
   Powell MF., 1995, VACCINE DESIGN SUBUN
   Pushko P, 2011, VACCINE, V29, P5911, DOI 10.1016/j.vaccine.2011.06.068
   PYLE SW, 1989, VACCINE, V7, P465, DOI 10.1016/0264-410X(89)90164-3
   Quan FS, 2007, J VIROL, V81, P3514, DOI 10.1128/JVI.02052-06
   REID G, 1992, VACCINE, V10, P597, DOI 10.1016/0264-410X(92)90439-Q
   Rejman J, 2004, BIOCHEM J, V377, P159, DOI 10.1042/BJ20031253
   Riaz M, 1996, Pak J Pharm Sci, V9, P65
   RIMMELZWAAN GF, 1994, J GEN VIROL, V75, P2097, DOI 10.1099/0022-1317-75-8-2097
   Roldao A, 2010, EXPERT REV VACCINES, V9, P1149, DOI 10.1586/ERV.10.115
   Sah H, 1999, J CONTROL RELEASE, V58, P143, DOI 10.1016/S0168-3659(98)00148-5
   Sahoo SK, 2002, J CONTROL RELEASE, V82, P105, DOI 10.1016/S0168-3659(02)00127-X
   Sailaja G, 2007, VIROLOGY, V362, P331, DOI 10.1016/j.virol.2006.12.014
   Sales-Junior PA, 2005, VET IMMUNOL IMMUNOP, V107, P281, DOI 10.1016/j.vetimm.2005.05.004
   Samad Abdus, 2007, Current Drug Delivery, V4, P297, DOI 10.2174/156720107782151269
   Saupe A, 2006, EXPERT OPIN DRUG DEL, V3, P345, DOI 10.1517/17425247.3.3.345
   Shailesh S., 2009, L PHARM RES, V2, P1163
   Sharma G, 2010, J CONTROL RELEASE, V147, P408, DOI 10.1016/j.jconrel.2010.07.116
   Shen H, 2006, IMMUNOLOGY, V117, P78, DOI 10.1111/j.1365-2567.2005.02268.x
   Shi Y, 2001, VACCINE, V19, P1747, DOI 10.1016/S0264-410X(00)00394-7
   Shukla R, 2005, LANGMUIR, V21, P10644, DOI 10.1021/la0513712
   Slupetzky K, 2007, VACCINE, V25, P2001, DOI 10.1016/j.vaccine.2006.11.049
   Soliakov A, 2012, EUR J PHARM BIOPHARM, V80, P25, DOI 10.1016/j.ejpb.2011.09.009
   Sonaje K, 2012, MOL PHARMACEUT, V9, P1271, DOI 10.1021/mp200572t
   Soppimath KS, 2001, J CONTROL RELEASE, V70, P1, DOI 10.1016/S0168-3659(00)00339-4
   STIENEKER F, 1995, VACCINE, V13, P45, DOI 10.1016/0264-410X(95)80010-B
   Storni T, 2005, ADV DRUG DELIVER REV, V57, P333, DOI 10.1016/j.addr.2004.09.008
   Strable E, 2009, CURR TOP MICROBIOL, V327, P1
   STRAW BE, 1985, CAN J COMP MED, V49, P149
   SUNDQUIST B, 1988, VACCINE, V6, P44, DOI 10.1016/0264-410X(88)90013-8
   Sundquist BG, 1996, VACCINE, V14, P892, DOI 10.1016/0264-410X(95)00262-Y
   Takamura S, 2004, GENE THER, V11, P628, DOI 10.1038/sj.gt.3302193
   Taylor U, 2010, CYTOM PART A, V77A, P439, DOI 10.1002/cyto.a.20846
   Tokumitsu H, 1999, PHARMACEUT RES, V16, P1830, DOI 10.1023/A:1018995124527
   Tsoli M, 2005, SMALL, V1, P841, DOI 10.1002/smll.200500104
   TURKEVICH J, 1951, DISCUSS FARADAY SOC, P55, DOI 10.1039/df9511100055
   Uto T, 2007, J IMMUNOL, V178, P2979, DOI 10.4049/jimmunol.178.5.2979
   Uto T, 2011, IMMUNOL LETT, V140, P36, DOI 10.1016/j.imlet.2011.06.002
   Uto T, 2009, IMMUNOL LETT, V125, P46, DOI 10.1016/j.imlet.2009.05.008
   VANSELOW BA, 1985, VET REC, V117, P37, DOI 10.1136/vr.117.2.37
   Varshosaz J, 2011, J MICROENCAPSUL, V28, P62, DOI 10.3109/02652048.2010.529947
   Vemavarapu C, 2005, INT J PHARMACEUT, V292, P1, DOI 10.1016/j.ijpharm.2004.07.021
   Vercauteren D, 2010, MOL THER, V18, P561, DOI 10.1038/mt.2009.281
   Villa LL, 2005, LANCET ONCOL, V6, P271, DOI 10.1016/S1470-2045(05)70101-7
   Villa LL, 2006, VACCINE, V24, P5571, DOI 10.1016/j.vaccine.2006.04.068
   Villiers CL, 2010, J NANOPART RES, V12, P55, DOI 10.1007/s11051-009-9692-0
   Wang TY, 2011, EUR J PHARM SCI, V44, P653, DOI 10.1016/j.ejps.2011.10.012
   Waterhouse DN, 2005, METHOD ENZYMOL, V391, P40, DOI 10.1016/S0076-6879(05)91002-1
   WEISSBURG RP, 1995, PHARMACEUT RES, V12, P1439, DOI 10.1023/A:1016266916893
   Wunscher K., 1994, STARCH, V46, P161
   Xia TA, 2009, ACS NANO, V3, P3273, DOI 10.1021/nn900918w
   Xu YM, 2003, INT J PHARMACEUT, V250, P215, DOI 10.1016/S0378-5173(02)00548-3
   Young KR, 2006, METHODS, V40, P98, DOI 10.1016/j.ymeth.2006.05.024
   Zeltins A, 2013, MOL BIOTECHNOL, V53, P92, DOI 10.1007/s12033-012-9598-4
   Zhao WF, 2007, VACCINE, V25, P7664, DOI 10.1016/j.vaccine.2007.08.034
   Zhou XF, 2008, BIOMATERIALS, V29, P111, DOI 10.1016/j.biomaterials.2007.09.007
   Zhu JM, 2005, J COLLOID INTERF SCI, V289, P542, DOI 10.1016/j.jcis.2005.03.088
NR 180
TC 364
Z9 380
U1 10
U2 201
PU FRONTIERS MEDIA SA
PI LAUSANNE
PA AVENUE DU TRIBUNAL FEDERAL 34, LAUSANNE, CH-1015, SWITZERLAND
SN 2235-2988
J9 FRONT CELL INFECT MI
JI Front. Cell. Infect. Microbiol.
PD MAR
PY 2013
VL 3
AR 13
DI 10.3389/fcimb.2013.00013
PG 13
WC Immunology; Microbiology
WE Science Citation Index Expanded (SCI-EXPANDED)
SC Immunology; Microbiology
GA 221GY
UT WOS:000324647200007
PM 23532930
OA Green Published, gold
HC Y
HP N
DA 2023-11-04
ER

PT J
AU Vila, A
   Sánchez, A
   Janes, K
   Behrens, I
   Kissel, T
   Jato, JLV
   Alonso, MJ
AF Vila, A
   Sánchez, A
   Janes, K
   Behrens, I
   Kissel, T
   Jato, JLV
   Alonso, MJ
TI Low molecular weight chitosan nanoparticles as new carriers for nasal
   vaccine delivery in mice
SO EUROPEAN JOURNAL OF PHARMACEUTICS AND BIOPHARMACEUTICS
LA English
DT Article
DE chitosan; nanoparticles; vaccines; nasal administration
ID POORLY ABSORBABLE DRUGS; ABSORPTION ENHANCERS; ANTIBODY-RESPONSES;
   CHITIN DERIVATIVES; STIMULATION; POLYSACCHARIDE; PARTICLES
AB High molecular weight (Mw) chitosan (CS) solutions have already been proposed as vehicles for nasal immunization. The aim of the present work was to investigate the potential utility of low Mw CS in the form of nanoparticles as new long-term nasal vaccine delivery vehicles. For this purpose. CS of low Mws (23 and 38 kDa) was obtained previously by a depolymerization process of the commercially available CS (70 kDa). Tetanus toxoid (TT), used as a model antigen, was entrapped within CS nanoparticles by an ionic cross-linking technique. TT-loaded nanoparticles were first characterized for their size, electrical charge, loading efficiency and in vitro release of antigenically active toxoid. The nanoparticles were then administered intranasally to conscious mice in order to study their feasibility as vaccine carriers. CS nanoparticles were also labeled with FITC-BSA and their interaction with the rat nasal mucosa examined by confocal laser scanning microcopy (CLSM). Irrespective of the CS Mw, the nanoparticles were in the 350 nm size range, and exhibited a positive electrical charge (+40 mV) and associated TT quite efficiently (loading efficiency: 50-60%). In vitro release studies showed an initial burst followed by an extended release of antigenically active toxoid. Following intranasal administration, TT-loaded nanoparticles elicited an increasing and long-lasting humoral immune response (IgG concentrations) as compared to the fluid vaccine. Similarly, the mucosal response (IgA levels) at 6 months post-administration of TT-loaded CS nanoparticles was significantly higher than that obtained for the fluid vaccine. The CLSM images indicated that CS nanoparticles can cross the nasal epithelia and, hence, transport the associated antigen. Interestingly, the ability of these nanoparticles to provide improved access to the associated antigen to the immune system was not significantly affected by the CS Mw. Indeed, high and long-lasting responses could be obtained using low Mw CS molecules. Furthermore, the response was not influenced by the CS dose (70-200 mug), achieving a significant response for a very low CS dose. In conclusion, nanoparticles made of low Mw CS are promising carriers for nasal vaccine delivery.
C1 Sch Pharm, Dept Pharm & Pharmaceut Technol, Santiago De Compostela 15782, Spain.
   Univ Marburg, Dept Pharmaceut & Biopharm, Marburg, Germany.
C3 Philipps University Marburg
RP Alonso, MJ (通讯作者)，Sch Pharm, Dept Pharm & Pharmaceut Technol, Santiago De Compostela 15782, Spain.
EM ffmjalon@usc.es
RI Alonso, Maria Jose/K-3893-2014
OI Alonso, Maria Jose/0000-0001-7187-9567
CR ALMEIDA AJ, 1993, J PHARM PHARMACOL, V45, P198, DOI 10.1111/j.2042-7158.1993.tb05532.x
   ARTURSSON P, 1994, PHARMACEUT RES, V11, P1358, DOI 10.1023/A:1018967116988
   Aspden TJ, 1996, EUR J PHARM SCI, V4, P23, DOI 10.1016/0928-0987(95)00026-7
   Bacon A, 2000, INFECT IMMUN, V68, P5764, DOI 10.1128/IAI.68.10.5764-5770.2000
   Blanco MD, 1997, EUR J PHARM BIOPHARM, V43, P287, DOI 10.1016/S0939-6411(97)00056-8
   Borchard G, 1996, J CONTROL RELEASE, V39, P131, DOI 10.1016/0168-3659(95)00146-8
   Calvo P, 1997, J APPL POLYM SCI, V63, P125, DOI 10.1002/(SICI)1097-4628(19970103)63:1<125::AID-APP13>3.0.CO;2-4
   Calvo P, 1997, PHARMACEUT RES, V14, P1431, DOI 10.1023/A:1012128907225
   Dodane V, 1999, INT J PHARM, V182, P21, DOI 10.1016/S0378-5173(99)00030-7
   Eyles JE, 1998, VACCINE, V16, P698, DOI 10.1016/S0264-410X(97)00249-1
   Eyles JE, 1999, INT J PHARM, V189, P75, DOI 10.1016/S0378-5173(99)00239-2
   Felt O, 1998, DRUG DEV IND PHARM, V24, P979, DOI 10.3109/03639049809089942
   Fernández-Urrusuno R, 1999, PHARMACEUT RES, V16, P1576, DOI 10.1023/A:1018908705446
   IIDA J, 1987, VACCINE, V5, P270, DOI 10.1016/0264-410X(87)90150-2
   Jabbal-Gill I, 1998, VACCINE, V16, P2039, DOI 10.1016/S0264-410X(98)00077-2
   Janes KA, 2003, J APPL POLYM SCI, V88, P2769, DOI 10.1002/app.12016
   Janes KA, 2001, ADV DRUG DELIVER REV, V47, P83, DOI 10.1016/S0169-409X(00)00123-X
   Lemoine D, 1998, STP PHARMA SCI, V8, P5
   McNeela EA, 2000, VACCINE, V19, P1188, DOI 10.1016/S0264-410X(00)00309-1
   Moore A, 1995, VACCINE, V13, P1741, DOI 10.1016/0264-410X(95)00184-3
   NISHIMURA K, 1985, VACCINE, V3, P379, DOI 10.1016/0264-410X(85)90127-6
   Nishimura K, 1984, Vaccine, V2, P93, DOI 10.1016/S0264-410X(98)90039-1
   Partidos, 2000, Pharm Sci Technol Today, V3, P273, DOI 10.1016/S1461-5347(00)00281-9
   Peniston Q.P., 1975, Process for depolymerization of chitosan, Patent No. [US3922260A, 3922260]
   Schipper NGM, 1999, EUR J PHARM SCI, V8, P335, DOI 10.1016/S0928-0987(99)00032-9
   Schipper NGM, 1996, PHARMACEUT RES, V13, P1686, DOI 10.1023/A:1016444808000
   Schipper NGM, 1997, PHARMACEUT RES, V14, P923, DOI 10.1023/A:1012160102740
   Tobío M, 1998, PHARMACEUT RES, V15, P270, DOI 10.1023/A:1011922819926
   Tobío M, 1998, STP PHARMA SCI, V8, P303
   Tobío M, 1999, VACCINE, V18, P618, DOI 10.1016/S0264-410X(99)00313-8
   Vila A, 2002, J CONTROL RELEASE, V78, P15, DOI 10.1016/S0168-3659(01)00486-2
   Vila A, 2002, POLYM ADVAN TECHNOL, V13, P851, DOI 10.1002/pat.280
   Yan CH, 1996, VACCINE, V14, P1031
NR 33
TC 351
Z9 388
U1 2
U2 88
PU ELSEVIER
PI AMSTERDAM
PA RADARWEG 29, 1043 NX AMSTERDAM, NETHERLANDS
SN 0939-6411
EI 1873-3441
J9 EUR J PHARM BIOPHARM
JI Eur. J. Pharm. Biopharm.
PD JAN
PY 2004
VL 57
IS 1
BP 123
EP 131
DI 10.1016/j.ejpb.2003.09.006
PG 9
WC Pharmacology & Pharmacy
WE Science Citation Index Expanded (SCI-EXPANDED)
SC Pharmacology & Pharmacy
GA 805JQ
UT WOS:000220363000014
PM 14729088
DA 2023-11-04
ER

PT J
AU Lizotte, PH
   Wen, AM
   Sheen, MR
   Fields, J
   Rojanasopondist, P
   Steinmetz, NF
   Fiering, S
AF Lizotte, P. H.
   Wen, A. M.
   Sheen, M. R.
   Fields, J.
   Rojanasopondist, P.
   Steinmetz, N. F.
   Fiering, S.
TI <i>In situ</i> vaccination with cowpea mosaic virus nanoparticles
   suppresses metastatic cancer
SO NATURE NANOTECHNOLOGY
LA English
DT Article
ID ANTITUMOR IMMUNITY; T-CELLS; NEUTROPHILS; ACTIVATION; PROTECTION;
   REGRESSION; INHIBITION; BLOCKADE; SURVIVAL; INNATE
AB Nanotechnology has tremendous potential to contribute to cancer immunotherapy. The 'in situ vaccination' immunotherapy strategy directly manipulates identified tumours to overcome local tumour-mediated immunosuppression and subsequently stimulates systemic antitumour immunity to treat metastases. We show that inhalation of self-assembling virus-like nanoparticles from cowpea mosaic virus (CPMV) reduces established B16F10 lung melanoma and simultaneously generates potent systemic antitumour immunity against poorly immunogenic B16F10 in the skin. Full efficacy required Il-12, Ifn-gamma, adaptive immunity and neutrophils. Inhaled CPMV nanoparticles were rapidly taken up by and activated neutrophils in the tumour microenvironment as an important part of the antitumour immune response. CPMV also exhibited clear treatment efficacy and systemic antitumour immunity in ovarian, colon, and breast tumour models in multiple anatomic locations. CPMV nanoparticles are stable, nontoxic, modifiable with drugs and antigens, and their nanomanufacture is highly scalable. These properties, combined with their inherent immunogenicity and demonstrated efficacy against a poorly immunogenic tumour, make CPMV an attractive and novel immunotherapy against metastatic cancer.
C1 [Lizotte, P. H.; Sheen, M. R.; Fields, J.; Rojanasopondist, P.; Fiering, S.] Geisel Sch Med Dartmouth, Dept Microbiol & Immunol, Lebanon, NH 03756 USA.
   [Wen, A. M.; Steinmetz, N. F.] Case Western Reserve Univ, Sch Med, Biomed Engn, Cleveland, OH 44106 USA.
   [Steinmetz, N. F.] Case Western Reserve Univ, Sch Med, Dept Radiol, Cleveland, OH 44106 USA.
   [Steinmetz, N. F.] Case Western Reserve Univ, Dept Mat Sci & Engn, Cleveland, OH 44106 USA.
   [Steinmetz, N. F.] Case Western Reserve Univ, Dept Macromol Sci & Engn, Cleveland, OH 44106 USA.
   [Steinmetz, N. F.] Case Western Reserve Univ, Sch Med, Case Comprehens Canc Ctr, Cleveland, OH 44106 USA.
   [Fiering, S.] Geisel Sch Med Dartmouth, Dept Genet, Lebanon, NH 03756 USA.
   [Fiering, S.] Norris Cotton Canc Ctr, Lebanon, NH 03756 USA.
C3 Dartmouth College; Case Western Reserve University; Case Western Reserve
   University; Case Western Reserve University; Case Western Reserve
   University; Case Western Reserve University; Dartmouth College; Norris
   Cotton Cancer Center
RP Fiering, S (通讯作者)，Geisel Sch Med Dartmouth, Dept Microbiol & Immunol, Lebanon, NH 03756 USA.; Steinmetz, NF (通讯作者)，Case Western Reserve Univ, Sch Med, Biomed Engn, Cleveland, OH 44106 USA.; Steinmetz, NF (通讯作者)，Case Western Reserve Univ, Sch Med, Dept Radiol, Cleveland, OH 44106 USA.; Steinmetz, NF (通讯作者)，Case Western Reserve Univ, Dept Mat Sci & Engn, Cleveland, OH 44106 USA.; Steinmetz, NF (通讯作者)，Case Western Reserve Univ, Dept Macromol Sci & Engn, Cleveland, OH 44106 USA.; Steinmetz, NF (通讯作者)，Case Western Reserve Univ, Sch Med, Case Comprehens Canc Ctr, Cleveland, OH 44106 USA.; Fiering, S (通讯作者)，Geisel Sch Med Dartmouth, Dept Genet, Lebanon, NH 03756 USA.; Fiering, S (通讯作者)，Norris Cotton Canc Ctr, Lebanon, NH 03756 USA.
EM nicole.steinmetz@case.edu; fiering@dartmouth.edu
OI Rojanasopondist, Pakdee/0000-0002-0836-6600; Lizotte,
   Patrick/0000-0001-9510-0036
FU Dartmouth Immunobiology of Myeloid and Lymphoid Cells National
   Institutes of Health [5T32AI007363-22]; Case Western Reserve University
   Cardiovascular Research National Institutes of Health [T32 HL105338];
   National Science Foundation [CMMI 1333651]; Dartmouth Center of
   Nanotechnology Excellence NIH [1 U54 CA151662]; Center for Molecular,
   Cellular, and Translational Immunological Research NIGMS
   [1P30RR032136-01]; Norris Cotton Cancer Center [P30 CA023108-27]
FX George P. Lomonossoff (John Innes Centre, UK) is thanked for providing
   the pEAQexpress-VP60-24K plasmid. We thank the following for their
   assistance: Zachary Parker; the lab of David Mullins; the lab of Brent
   Berwin; the Immune Monitoring Lab and DartLab at the Geisel School of
   Medicine at Dartmouth, particularly Gary Ward and John DeLong; the
   Dartmouth Transgenic and Genetic shared resource; the Dartmouth
   Hitchcock Medical Center pathology department; the Irradiation,
   Pre-clinical Imaging, and Microscopy (IPIM) and Genomics/Molecular
   Biology (GMB) shared resources at the Norris Cotton Cancer Center.
   Shared resources at Dartmouth are made possible through generous Centers
   of Biomedical Research Excellence support. Work was supported by
   Dartmouth Immunobiology of Myeloid and Lymphoid Cells National
   Institutes of Health Training Grant 5T32AI007363-22 (P.H.L.), Case
   Western Reserve University Cardiovascular Research National Institutes
   of Health Training Grant T32 HL105338 (A.M.W.), National Science
   Foundation CMMI 1333651 (N.F.S.), Dartmouth Center of Nanotechnology
   Excellence NIH 1 U54 CA151662 (S.F.), Center for Molecular, Cellular,
   and Translational Immunological Research NIGMS 1P30RR032136-01 (S.F.),
   and Norris Cotton Cancer Center P30 CA023108-27 (S.F.).
CR Abdallah DSA, 2011, INT IMMUNOL, V23, P317, DOI 10.1093/intimm/dxr007
   Ali OA, 2014, CANCER RES, V74, P1670, DOI 10.1158/0008-5472.CAN-13-0777
   Aljabali AAA, 2013, MOL PHARMACEUT, V10, P3, DOI 10.1021/mp3002057
   Andtbacka RHI, 2015, J CLIN ONCOL, V33, P2780, DOI 10.1200/JCO.2014.58.3377
   Baird JR, 2013, CANCER RES, V73, P3842, DOI 10.1158/0008-5472.CAN-12-1974
   Baird JR, 2013, J IMMUNOL, V190, P469, DOI 10.4049/jimmunol.1201209
   Beauvillain C, 2007, BLOOD, V110, P2965, DOI 10.1182/blood-2006-12-063826
   Callahan MK, 2015, FRONT ONCOL, V4, DOI 10.3389/fonc.2014.00385
   Caramori G, 2014, INT J CHRONIC OBSTR, V9, P397, DOI 10.2147/COPD.S42544
   Clancy-Thompson E, 2013, CANCER IMMUNOL RES, V1, P332, DOI 10.1158/2326-6066.CIR-13-0084
   Conejo-Garcia JR, 2004, NAT MED, V10, P950, DOI 10.1038/nm1097
   Corrales L, 2015, CELL REP, V11, P1018, DOI 10.1016/j.celrep.2015.04.031
   Costantini C, 2010, INT IMMUNOL, V22, P827, DOI 10.1093/intimm/dxq434
   Fridlender ZG, 2009, CANCER CELL, V16, P183, DOI 10.1016/j.ccr.2009.06.017
   Gabrilovich DI, 2012, NAT REV IMMUNOL, V12, P253, DOI 10.1038/nri3175
   Gonzalez MJ, 2009, PLOS ONE, V4, DOI 10.1371/journal.pone.0007981
   Halperin SA, 2012, VACCINE, V30, P2556, DOI 10.1016/j.vaccine.2012.01.087
   Hart KM, 2011, FRONT IMMUNOL, V2, DOI 10.3389/fimmu.2011.00029
   Huber B, 2015, PLOS ONE, V10, DOI 10.1371/journal.pone.0120152
   Jablonska J, 2010, J CLIN INVEST, V120, P4163, DOI 10.1172/JCI37223C1
   Kershaw MH, 2013, NAT REV CANCER, V13, P525, DOI 10.1038/nrc3565
   Kuang DM, 2011, J HEPATOL, V54, P948, DOI 10.1016/j.jhep.2010.08.041
   Lebel ME, 2014, J IMMUNOL, V192, P1071, DOI 10.4049/jimmunol.1302030
   Link A, 2012, J IMMUNOL, V188, P3724, DOI 10.4049/jimmunol.1103312
   Lizotte PH, 2014, ONCOIMMUNOLOGY, V3, DOI 10.4161/onci.28926
   Mantovani A, 2011, NAT REV IMMUNOL, V11, P519, DOI 10.1038/nri3024
   Pardoll DM, 2012, NAT REV CANCER, V12, P252, DOI 10.1038/nrc3239
   Patterson DP, 2013, ACS NANO, V7, P3036, DOI 10.1021/nn4006544
   PEKAREK LA, 1995, J EXP MED, V181, P435, DOI 10.1084/jem.181.1.435
   Pelletier M, 2010, BLOOD, V115, P335, DOI 10.1182/blood-2009-04-216085
   Pulaski B A, 2001, Curr Protoc Immunol, VChapter 20, DOI 10.1002/0471142735.im2002s39
   Richert LE, 2014, EUR J IMMUNOL, V44, P397, DOI 10.1002/eji.201343587
   Robert C, 2011, NEW ENGL J MED, V364, P2517, DOI 10.1056/NEJMoa1104621
   Rynda-Apple A, 2014, NANOMEDICINE-UK, V9, P1857, DOI [10.2217/nnm.14.107, 10.2217/NNM.14.107]
   Rynda-Apple A, 2012, AM J PATHOL, V181, P196, DOI 10.1016/j.ajpath.2012.03.018
   Sainsbury F, 2014, METHODS MOL BIOL, V1108, P139, DOI 10.1007/978-1-62703-751-8_11
   Satelli A, 2011, CELL MOL LIFE SCI, V68, P3033, DOI 10.1007/s00018-011-0735-1
   Saunders K, 2009, VIROLOGY, V393, P329, DOI 10.1016/j.virol.2009.08.023
   Scarlett UK, 2009, CANCER RES, V69, P7329, DOI 10.1158/0008-5472.CAN-09-0835
   Sheen MR, 2014, WIRES NANOMED NANOBI, V6, P496, DOI 10.1002/wnan.1274
   Steinmetz NF, 2011, NANOMEDICINE-UK, V6, P351, DOI 10.2217/NNM.10.136
   van Gisbergen KPJM, 2005, J EXP MED, V201, P1281, DOI 10.1084/jem.20041276
   Wiley JA, 2009, PLOS ONE, V4, DOI 10.1371/journal.pone.0007142
   Winograd R, 2015, CANCER IMMUNOL RES, V3, P399, DOI 10.1158/2326-6066.CIR-14-0215
   Wislez M, 2003, CANCER RES, V63, P1405
   WU GJ, 1971, VIROLOGY, V46, P596, DOI 10.1016/0042-6822(71)90063-8
   Yildiz I, 2013, J CONTROL RELEASE, V172, P568, DOI 10.1016/j.jconrel.2013.04.023
   Zhu ML, 2013, CANCER RES, V73, P2104, DOI 10.1158/0008-5472.CAN-12-3781
NR 48
TC 327
Z9 329
U1 9
U2 220
PU NATURE PUBLISHING GROUP
PI LONDON
PA MACMILLAN BUILDING, 4 CRINAN ST, LONDON N1 9XW, ENGLAND
SN 1748-3387
EI 1748-3395
J9 NAT NANOTECHNOL
JI Nat. Nanotechnol.
PD MAR
PY 2016
VL 11
IS 3
BP 295
EP +
DI 10.1038/NNANO.2015.292
PG 10
WC Nanoscience & Nanotechnology; Materials Science, Multidisciplinary
WE Science Citation Index Expanded (SCI-EXPANDED)
SC Science & Technology - Other Topics; Materials Science
GA DG4GE
UT WOS:000372028900020
PM 26689376
OA Green Accepted
HC Y
HP N
DA 2023-11-04
ER

PT J
AU Hassett, KJ
   Benenato, KE
   Jacquinet, E
   Lee, A
   Woods, A
   Yuzhakov, O
   Himansu, S
   Deterling, J
   Geilich, BM
   Ketova, T
   Mihai, C
   Lynn, A
   McFadyen, I
   Moore, MJ
   Senn, JJ
   Stanton, MG
   Almarsson, Ö
   Ciaramella, G
   Brito, LA
AF Hassett, Kimberly J.
   Benenato, Kerry E.
   Jacquinet, Eric
   Lee, Aisha
   Woods, Angela
   Yuzhakov, Olga
   Himansu, Sunny
   Deterling, Jessica
   Geilich, Benjamin M.
   Ketova, Tatiana
   Mihai, Cosmin
   Lynn, Andy
   McFadyen, Iain
   Moore, Melissa J.
   Senn, Joseph J.
   Stanton, Matthew G.
   Almarsson, Orn
   Ciaramella, Giuseppe
   Brito, Luis A.
TI Optimization of Lipid Nanoparticles for Intramuscular Administration of
   mRNA Vaccines
SO MOLECULAR THERAPY-NUCLEIC ACIDS
LA English
DT Article
ID NONVIRAL DELIVERY; IMMUNE-RESPONSES; IN-VIVO; INFLUENZA; IMMUNOGENICITY;
   PROTECTION; INJECTION; SAFETY; ADULTS; H10N8
AB mRNA vaccines have the potential to tackle many unmet medical needs that are unable to be addressed with conventional vaccine technologies. A potent and well-tolerated delivery technology is integral to fully realizing the potential of mRNA vaccines. Pre-clinical and clinical studies have demonstrated that mRNA delivered intramuscularly (IM) with first-generation lipid nanoparticles (LNPs) generates robust immune responses. Despite progress made over the past several years, there remains significant opportunity for improvement, as the most advanced LNPs were designed for intravenous (IV) delivery of siRNA to the liver. Here, we screened a panel of proprietary biodegradable ionizable lipids for both expression and immunogenicity in a rodent model when administered IM. A subset of compounds was selected and further evaluated for tolerability, immunogenicity, and expression in rodents and non-human primates (NHPs). A lead formulation was identified that yielded a robust immune response with improved tolerability. More importantly for vaccines, increased innate immune stimulation driven by LNPs does not equate to increased immunogenicity, illustrating that mRNA vaccine tolerability can be improved without affecting potency.
C1 [Hassett, Kimberly J.; Benenato, Kerry E.; Jacquinet, Eric; Lee, Aisha; Woods, Angela; Yuzhakov, Olga; Himansu, Sunny; Deterling, Jessica; Geilich, Benjamin M.; Ketova, Tatiana; Mihai, Cosmin; Lynn, Andy; McFadyen, Iain; Moore, Melissa J.; Senn, Joseph J.; Stanton, Matthew G.; Almarsson, Orn; Ciaramella, Giuseppe; Brito, Luis A.] Moderna Therapeut, 200 Technol Sq, Cambridge, MA 02139 USA.
   [Stanton, Matthew G.] Generat Bio, 215 First St,Suite 150, Cambridge, MA 02142 USA.
   [Ciaramella, Giuseppe] Beam Therapeut, 325 Vassar St, Cambridge, MA 02139 USA.
RP Brito, LA (通讯作者)，Moderna Therapeut, 200 Technol Sq, Cambridge, MA 02139 USA.
EM luis.brito@modernatx.com
OI Himansu, Sunny/0000-0002-7954-9674; Lee, Aisha/0000-0003-4648-9887
FU Moderna Therapeutics
FX We would like to thank Moderna's Preclinical Production group for
   production of mRNA and Moderna's Nonclinical Sciences group for in vivo
   experiments. This work was funded by Moderna Therapeutics.
CR Alberer M, 2017, LANCET, V390, P1511, DOI 10.1016/S0140-6736(17)31665-3
   Bahl K, 2017, MOL THER, V25, P1316, DOI 10.1016/j.ymthe.2017.03.035
   Benenato, 2017, [No title captured], Patent No. [20170210697A1, 20170210697]
   Brito LA, 2014, MOL THER, V22, P2118, DOI 10.1038/mt.2014.133
   Carralot JP, 2004, CELL MOL LIFE SCI, V61, P2418, DOI 10.1007/s00018-004-4255-0
   Chen HY, 2014, LANCET, V383, P714, DOI 10.1016/S0140-6736(14)60111-2
   Coelho T, 2013, NEW ENGL J MED, V369, P819, DOI 10.1056/NEJMoa1208760
   Deering RP, 2014, EXPERT OPIN DRUG DEL, V11, P885, DOI 10.1517/17425247.2014.901308
   Fenton OS, 2017, ADV MATER, V29, DOI 10.1002/adma.201606944
   Ferraro B, 2011, CLIN INFECT DIS, V53, P296, DOI 10.1093/cid/cir334
   Geall AJ, 2012, P NATL ACAD SCI USA, V109, P14604, DOI 10.1073/pnas.1209367109
   Jayaraman M, 2012, ANGEW CHEM INT EDIT, V51, P8529, DOI 10.1002/anie.201203263
   John S, 2018, VACCINE, V36, P1689, DOI 10.1016/j.vaccine.2018.01.029
   Karikó K, 2005, IMMUNITY, V23, P165, DOI 10.1016/j.immuni.2005.06.008
   Kou LF, 2013, ASIAN J PHARM SCI, V8, P1, DOI 10.1016/j.ajps.2013.07.001
   Lanciotti RS, 2008, EMERG INFECT DIS, V14, P1232, DOI 10.3201/eid1408.080287
   Liang F, 2017, MOL THER, V25, P2635, DOI 10.1016/j.ymthe.2017.08.006
   Liu JY, 2008, J VIROL, V82, P4844, DOI 10.1128/JVI.02616-07
   Love KT, 2010, P NATL ACAD SCI USA, V107, P1864, DOI 10.1073/pnas.0910603106
   Lutz J, 2017, NPJ VACCINES, V2, DOI 10.1038/s41541-017-0032-6
   Maier MA, 2013, MOL THER, V21, P1570, DOI 10.1038/mt.2013.124
   Oberli MA, 2017, NANO LETT, V17, P1326, DOI 10.1021/acs.nanolett.6b03329
   Pardi N, 2017, NATURE, V543, P248, DOI 10.1038/nature21428
   Pollard C, 2013, MOL THER, V21, P251, DOI 10.1038/mt.2012.202
   Rappuoli R, 2011, NAT REV IMMUNOL, V11, P865, DOI 10.1038/nri3085
   Reisinger KS, 2009, CLIN VACCINE IMMUNOL, V16, P1810, DOI 10.1128/CVI.00207-09
   Richner JM, 2017, CELL, V169, P176, DOI 10.1016/j.cell.2017.03.016
   Richner JM, 2017, CELL, V168, P1114, DOI 10.1016/j.cell.2017.02.017
   Riedel Stefan, 2005, Proc (Bayl Univ Med Cent), V18, P21
   Roman F, 2010, CLIN INFECT DIS, V51, P668, DOI 10.1086/655830
   Roos AK, 2009, MOL THER, V17, P1637, DOI 10.1038/mt.2009.120
   Rybak SL, 1998, J CELL PHYSIOL, V176, P216, DOI 10.1002/(SICI)1097-4652(199807)176:1<216::AID-JCP23>3.3.CO;2-M
   Sabnis S, 2018, MOL THER, V26, P1509, DOI 10.1016/j.ymthe.2018.03.010
   Semple SC, 2010, NAT BIOTECHNOL, V28, P172, DOI 10.1038/nbt.1602
   Tebas Pablo, 2017, N Engl J Med, DOI 10.1056/NEJMoa1708120
   ULMER JB, 1993, SCIENCE, V259, P1745, DOI 10.1126/science.8456302
NR 36
TC 326
Z9 353
U1 21
U2 137
PU CELL PRESS
PI CAMBRIDGE
PA 50 HAMPSHIRE ST, FLOOR 5, CAMBRIDGE, MA 02139 USA
SN 2162-2531
J9 MOL THER-NUCL ACIDS
JI Mol. Ther.-Nucl. Acids
PD APR 15
PY 2019
VL 15
BP 1
EP 11
DI 10.1016/j.omtn.2019.01.013
PG 11
WC Medicine, Research & Experimental
WE Science Citation Index Expanded (SCI-EXPANDED)
SC Research & Experimental Medicine
GA HS8SR
UT WOS:000464139900001
PM 30785039
OA Green Published, gold
HC Y
HP N
DA 2023-11-04
ER

PT J
AU Garinot, M
   Fiévez, V
   Pourcelle, V
   Stoffelbach, F
   des Rieux, A
   Plapied, L
   Theate, I
   Freichels, H
   Jérôme, C
   Marchand-Brynaert, J
   Schneider, YJ
   Préat, V
AF Garinot, Marie
   Fievez, Virginle
   Pourcelle, Vincent
   Stoffelbach, Francois
   des Rieux, Anne
   Plapied, Laurence
   Theate, Ivan
   Freichels, Helene
   Jerome, Christine
   Marchand-Brynaert, Jacqueline
   Schneider, Yves-Jacques
   Preat, Veronique
TI PEGylated PLGA-based nanoparticles targeting M cells for oral
   vaccination
SO JOURNAL OF CONTROLLED RELEASE
LA English
DT Article
DE nanoparticles; oral vaccination; M cells targeting; RGD peptide
ID IN-VITRO MODEL; FOLLICLE-ASSOCIATED EPITHELIUM; PATCH M-CELLS; LOADED
   NANOPARTICLES; DL-LACTIDE; TRANSPORT; MONOLAYERS; PARTICLES; PROTEINS;
   DELIVERY
AB To improve the efficiency of orally delivered vaccines, PEGylated PLGA-based nanoparticles displaying RGD molecules at their surface were designed to target human M cells. RGD grafting was performed by an original method called "photografting" which covalently linked RGD peptides mainly on the PEG moiety of the PCL-PEG, included in the formulation. First, three non-targeted formulations with size and zeta potential adapted to M cell uptake and stable in gastro-intestinal fluids, were developed. Their transport by an in vitro model of the human Follicle associated epithelium (co-cultures) was largely increased as compared to mono-cultures (Caco-2 cells). RGD-labelling of nanoparticles significantly increased their transport by co-cultures. due to interactions between the RGD ligand and the I intregrins detected at the apical surface of co-cultures. In vivo studies demonstrated that RGD-labelled nanoparticles particularly concentrated in M cells. Finally, ovalbumin-loaded nanoparticles were orally administrated to mice and induced an IgG response, attesting antigen ability to elicit an immune response after oral delivery. (c) 2007 Elsevier B.V. All rights reserved.
C1 Catholic Univ Louvain, Unite Pharm Galen, B-1200 Brussels, Belgium.
   Catholic Univ Louvain, Lab Biochem Cellulaire, Inst Sci Vie, B-1348 Louvain, Belgium.
   Catholic Univ Louvain, Unite Chim Organ & Med, B-1348 Louvain, Belgium.
   Univ Liege, Ctr Etud & Rech Macromol, B-4000 Liege, Belgium.
   Catholic Univ Louvain, Clin Univ St Luc, Dept Pathol, B-1200 Brussels, Belgium.
C3 Universite Catholique Louvain; Universite Catholique Louvain; Universite
   Catholique Louvain; University of Liege; Universite Catholique Louvain;
   Cliniques Universitaires Saint-Luc
RP Preat, V (通讯作者)，Catholic Univ Louvain, Unite Pharm Galen, Ave E Mounier 73-20, B-1200 Brussels, Belgium.
EM preat@farg.ucl.ac.be
RI Freichels, Helene/AAN-3852-2020
OI des Rieux, Anne/0000-0001-9953-3816; STOFFELBACH,
   Francois/0000-0001-6215-2825
CR ARTURSSON P, 1990, J PHARM SCI-US, V79, P476, DOI 10.1002/jps.2600790604
   Belvisi L, 2006, BIOORGAN MED CHEM, V14, P169, DOI 10.1016/j.bmc.2005.08.048
   Brayden DJ, 2005, DRUG DISCOV TODAY, V10, P1145, DOI 10.1016/S1359-6446(05)03536-1
   Brayden DJ, 2001, EUR J PHARM SCI, V14, P183, DOI 10.1016/S0928-0987(01)00175-0
   Cao LW, 2005, J CHROMATOGR A, V1063, P143, DOI 10.1016/j.chroma.2004.11.093
   des Rieux A, 2005, EUR J PHARM SCI, V25, P455, DOI 10.1016/j.ejps.2005.04.015
   des Rieux A, 2007, J CONTROL RELEASE, V118, P294, DOI 10.1016/j.jconrel.2006.12.023
   des Rieux A, 2007, EUR J PHARM SCI, V30, P380, DOI 10.1016/j.ejps.2006.12.006
   des Rieux A, 2006, J CONTROL RELEASE, V116, P1, DOI 10.1016/j.jconrel.2006.08.013
   Desai MP, 1996, PHARMACEUT RES, V13, P1838, DOI 10.1023/A:1016085108889
   Devouge S, 2005, BIOORG MED CHEM LETT, V15, P3252, DOI 10.1016/j.bmcl.2005.04.071
   Dong YC, 2004, BIOMATERIALS, V25, P2843, DOI 10.1016/j.biomaterials.2003.09.055
   Dressman JB, 2000, EUR J PHARM SCI, V11, pS73, DOI 10.1016/S0928-0987(00)00181-0
   ELDRIDGE JH, 1990, J CONTROL RELEASE, V11, P205, DOI 10.1016/0168-3659(90)90133-E
   Foster N, 1998, VACCINE, V16, P536, DOI 10.1016/S0264-410X(97)00222-3
   GREF R, 1994, SCIENCE, V263, P1600, DOI 10.1126/science.8128245
   Gullberg E, 2000, BIOCHEM BIOPH RES CO, V279, P808, DOI 10.1006/bbrc.2000.4038
   Gullberg E, 2006, J PHARMACOL EXP THER, V319, P632, DOI 10.1124/jpet.106.107847
   Jang MH, 2004, P NATL ACAD SCI USA, V101, P6110, DOI 10.1073/pnas.0400969101
   Jung T, 2001, PHARM RES-DORDR, V18, P352, DOI 10.1023/A:1011063232257
   Kraehenbuhl JP, 2000, ANNU REV CELL DEV BI, V16, P301, DOI 10.1146/annurev.cellbio.16.1.301
   KRICHELDORF HR, 1985, MAKROMOL CHEM, P25
   Lombry C, 2004, PHARM RES-DORDR, V21, P127, DOI 10.1023/B:PHAM.0000012160.00222.55
   McClean S, 1998, EUR J PHARM SCI, V6, P153, DOI 10.1016/S0928-0987(97)10007-0
   MEANS GE, 1968, BIOCHEMISTRY-US, V7, P2192, DOI 10.1021/bi00846a023
   Mestecky J, 2005, MUCOSAL IMMUNOLOGY, 3RD EDITION, P1
   Neutra MR, 1998, AM J PHYSIOL-GASTR L, V274, pG785, DOI 10.1152/ajpgi.1998.274.5.G785
   Nguyen CA, 2003, INT J PHARMACEUT, V254, P69, DOI 10.1016/S0378-5173(02)00685-3
   POURCELLE V, 2007, J COLLOID INTERFACE
   Prego C, 2005, J CONTROL RELEASE, V101, P151, DOI 10.1016/j.jconrel.2004.07.030
   Rescigno M, 2001, NAT IMMUNOL, V2, P361, DOI 10.1038/86373
   SALVAGNINI C, IN PRESS J BIOMATER
   Schulte R, 2000, CELL MICROBIOL, V2, P173, DOI 10.1046/j.1462-5822.2000.00047.x
   Shakweh Monjed, 2004, Expert Opin Drug Deliv, V1, P141, DOI 10.1517/17425247.1.1.141
   Siebers A, 1996, TRENDS MICROBIOL, V4, P22, DOI 10.1016/0966-842X(96)81501-0
   Vangeyte P, 2004, J POLYM SCI POL CHEM, V42, P1132, DOI 10.1002/pola.11072
   Vila A, 2004, J CONTROL RELEASE, V98, P231, DOI 10.1016/j.jconrel.2004.04.026
   Zweers MLT, 2004, J CONTROL RELEASE, V100, P347, DOI 10.1016/j.jconrel.2004.09.008
NR 38
TC 282
Z9 318
U1 0
U2 114
PU ELSEVIER
PI AMSTERDAM
PA RADARWEG 29, 1043 NX AMSTERDAM, NETHERLANDS
SN 0168-3659
EI 1873-4995
J9 J CONTROL RELEASE
JI J. Control. Release
PD JUL 31
PY 2007
VL 120
IS 3
BP 195
EP 204
DI 10.1016/j.jconrel.2007.04.021
PG 10
WC Chemistry, Multidisciplinary; Pharmacology & Pharmacy
WE Science Citation Index Expanded (SCI-EXPANDED)
SC Chemistry; Pharmacology & Pharmacy
GA 201YI
UT WOS:000248868100007
PM 17586081
DA 2023-11-04
ER

PT J
AU Hu, CMJ
   Fang, RH
   Luk, BT
   Zhang, LF
AF Hu, Che-Ming J.
   Fang, Ronnie H.
   Luk, Brian T.
   Zhang, Liangfang
TI Nanoparticle-detained toxins for safe and effective vaccination
SO NATURE NANOTECHNOLOGY
LA English
DT Article
ID ALPHA-HEMOLYSIN; VACCINES; IMMUNIZATION; PROTECTION; INFECTION;
   PROTEINS; DELIVERY; SYSTEM; CELLS
AB Toxoid vaccines-vaccines based on inactivated bacterial toxins-are routinely used to promote antitoxin immunity for the treatment and prevention of bacterial infections(1-4). Following chemical or heat denaturation, inactivated toxins can be administered to mount toxin-specific immune responses. However, retaining faithful antigenic presentation while removing toxin virulence remains a major challenge and presents a trade-off between efficacy and safety in toxoid development. Here, we show a nanoparticle-based toxin-detainment strategy that safely delivers non-disrupted pore-forming toxins for immune processing. Using erythrocyte membrane-coated nanoparticles and staphylococcal a-haemolysin, we demonstrate effective virulence neutralization via spontaneous particle entrapment. Compared with vaccination with heat-denatured toxin, mice vaccinated with the nanoparticle-detained toxin showed superior protective immunity against toxin-mediated adverse effects. We find that the non-disruptive detoxification approach benefited the immunogenicity and efficacy of toxoid vaccines. We anticipate that this study will open new possibilities in the preparation of antitoxin vaccines against the many virulence factors that threaten public health.
C1 [Hu, Che-Ming J.] Univ Calif San Diego, Dept NanoEngn, La Jolla, CA 92093 USA.
   Univ Calif San Diego, Moores Canc Ctr, La Jolla, CA 92093 USA.
C3 University of California System; University of California San Diego;
   University of California System; University of California San Diego
RP Hu, CMJ (通讯作者)，Univ Calif San Diego, Dept NanoEngn, La Jolla, CA 92093 USA.
EM zhang@ucsd.edu
RI Hu, Che-Ming/N-7674-2018; Fang, Ronnie H./HCH-5747-2022
OI Hu, Che-Ming/0000-0002-0988-7029; 
FU National Institute of Diabetes and Digestive and Kidney Diseases of the
   National Institutes of Health [R01DK095168]; National Science Foundation
   [DMR-1216461]; National Institutes of Health from the National Cancer
   Institute [R25CA153915]; Division Of Materials Research; Direct For
   Mathematical & Physical Scien [1216461] Funding Source: National Science
   Foundation
FX This work was supported by the National Institute of Diabetes and
   Digestive and Kidney Diseases of the National Institutes of Health
   (award no. R01DK095168) and by the National Science Foundation (grant
   DMR-1216461). B. L. is supported by a National Institutes of Health
   training grant (R25CA153915) from the National Cancer Institute.
CR Adhikari RP, 2012, PLOS ONE, V7, DOI 10.1371/journal.pone.0038567
   Cover TL, 2005, NAT REV MICROBIOL, V3, P320, DOI 10.1038/nrmicro1095
   CRYZ SJ, 1982, INFECT IMMUN, V38, P21, DOI 10.1128/IAI.38.1.21-26.1982
   Dobrovolskaia MA, 2007, NAT NANOTECHNOL, V2, P469, DOI 10.1038/nnano.2007.223
   Elamanchili P, 2004, VACCINE, V22, P2406, DOI 10.1016/j.vaccine.2003.12.032
   Gentschev I, 2002, TRENDS MICROBIOL, V10, P39, DOI 10.1016/S0966-842X(01)02259-4
   Greenberg RN, 2012, VACCINE, V30, P2245, DOI 10.1016/j.vaccine.2012.01.065
   HOLMGREN J, 1977, NATURE, V269, P602, DOI 10.1038/269602a0
   Hu CMJ, 2013, NAT NANOTECHNOL, V8, P336, DOI [10.1038/NNANO.2013.54, 10.1038/nnano.2013.54]
   Hu CMJ, 2011, P NATL ACAD SCI USA, V108, P10980, DOI 10.1073/pnas.1106634108
   Hubbell JA, 2009, NATURE, V462, P449, DOI 10.1038/nature08604
   Inoshima I, 2011, NAT MED, V17, P1310, DOI 10.1038/nm.2451
   Jang SI, 2012, VACCINE, V30, P5401, DOI 10.1016/j.vaccine.2012.06.007
   Kennedy AD, 2010, J INFECT DIS, V202, P1050, DOI 10.1086/656043
   Kirkham LAS, 2006, INFECT IMMUN, V74, P586, DOI 10.1128/IAI.74.1.586-593.2006
   Kitchin NRE, 2011, EXPERT REV VACCINES, V10, P605, DOI [10.1586/erv.11.60, 10.1586/ERV.11.60]
   Metz B, 2004, J BIOL CHEM, V279, P6235, DOI 10.1074/jbc.M310752200
   Moon JJ, 2012, ADV MATER, V24, P3724, DOI 10.1002/adma.201200446
   Moon JJ, 2012, P NATL ACAD SCI USA, V109, P1080, DOI 10.1073/pnas.1112648109
   Moon JJ, 2011, NAT MATER, V10, P243, DOI 10.1038/NMAT2960
   MORTIMER EA, 1978, SCIENCE, V200, P902, DOI 10.1126/science.347579
   PARISH HJ, 1960, BMJ-BRIT MED J, V1, P742, DOI 10.1136/bmj.1.5175.743
   Parodi A, 2013, NAT NANOTECHNOL, V8, P61, DOI 10.1038/nnano.2012.212
   Reddy ST, 2007, NAT BIOTECHNOL, V25, P1159, DOI [10.1038/nbt1332, 10.1038/nbtl332]
   Roberts DM, 2006, NATURE, V441, P239, DOI 10.1038/nature04721
   SKEAN JD, 1968, J DAIRY SCI, V51, P1239, DOI 10.3168/jds.S0022-0302(68)87164-4
   Sun CJ, 2012, J VIROL, V86, P11031, DOI 10.1128/JVI.00783-12
   Swartz MA, 2012, SCI TRANSL MED, V4, DOI 10.1126/scitranslmed.3003763
   Vogel FR, 2000, CLIN INFECT DIS, V30, pS266, DOI 10.1086/313883
   Wardenburg JB, 2008, J EXP MED, V205, P287, DOI 10.1084/jem.20072208
NR 30
TC 265
Z9 278
U1 7
U2 260
PU NATURE PUBLISHING GROUP
PI LONDON
PA MACMILLAN BUILDING, 4 CRINAN ST, LONDON N1 9XW, ENGLAND
SN 1748-3387
EI 1748-3395
J9 NAT NANOTECHNOL
JI Nat. Nanotechnol.
PD DEC
PY 2013
VL 8
IS 12
BP 933
EP 938
DI 10.1038/NNANO.2013.254
PG 6
WC Nanoscience & Nanotechnology; Materials Science, Multidisciplinary
WE Science Citation Index Expanded (SCI-EXPANDED)
SC Science & Technology - Other Topics; Materials Science
GA 265IF
UT WOS:000327943400022
PM 24292514
OA Green Accepted
DA 2023-11-04
ER

PT J
AU Hanson, MC
   Crespo, MR
   Abraham, W
   Moynihan, KD
   Szeto, GL
   Chen, SH
   Melo, MB
   Mueller, S
   Irvine, DJ
AF Hanson, Melissa C.
   Crespo, Monica R.
   Abraham, Wuhbet
   Moynihan, Kelly D.
   Szeto, Gregory L.
   Chen, Stephanie H.
   Melo, Mariane B.
   Mueller, Stefanie
   Irvine, Darrell J.
TI Nanoparticu late STING agonists are potent lymph node-targeted vaccine
   adjuvants
SO JOURNAL OF CLINICAL INVESTIGATION
LA English
DT Article
ID CYCLIC-DI-GMP; T-CELL RESPONSES; PROXIMAL EXTERNAL REGION; I INTERFERON
   RESPONSE; BACTERIAL 2ND-MESSENGER; MUCOSAL ADJUVANT; IMMUNE-RESPONSE;
   ANTIBODY-RESPONSES; SYNTHETIC VACCINES; NONHUMAN-PRIMATES
AB Cyclic dinucleotides (CONS) are agonists of stimulator of IFN genes (STING) and have potential as vaccine adjuvants. However, cyclic di-GMP (cdGMP) injected s.c. shows minimal uptake into lymphatics/draining lymph nodes (dLNs) and instead is rapidly distributed to the bloodstream, leading to systemic inflammation. Here, we encapsulated cdGMP within PEGylated lipid nanoparticles (NP-cdGMP) to redirect this adjuvant to dLNs. Compared with unformulated CDNs, encapsulation blocked systemic dissemination and markedly enhanced dLN accumulation in murine models. Delivery of NP-cdGMP increased CDEVT cell responses primed by peptide vaccines and enhanced therapeutic antitumor immunity. A combination of a poorly immunogenic liposomal HIV gp41 peptide antigen and NP-cdGMP robustly induced type I IFN in dLNs, induced a greater expansion of vaccine-specific CD4* T cells, and greatly increased germinal center B cell differentiation in dLNs compared with a combination of liposomal HIV gp41 and soluble CON. Further, NP-cdGMP promoted durable antibody titers that were substantially higher than those promoted by the well-studied TLR agonist monophosphoryl lipid A and comparable to a much larger dose of unformulated cdGMP, without the systemic toxicity of the latter. These results demonstrate that nanoparticulate delivery safely targets CDNs to the dLNs and enhances the efficacy of this adjuvant. Moreover, this approach can be broadly applied to other small-molecule immunomodulators of interest for vaccines and immunotherapy.
C1 [Hanson, Melissa C.; Moynihan, Kelly D.; Szeto, Gregory L.; Irvine, Darrell J.] MIT, Dept Biol Engn, Cambridge, MA 02139 USA.
   [Hanson, Melissa C.; Crespo, Monica R.; Abraham, Wuhbet; Moynihan, Kelly D.; Szeto, Gregory L.; Melo, Mariane B.; Mueller, Stefanie; Irvine, Darrell J.] MIT, David H Koch Inst Integrat Canc Res, Cambridge, MA 02139 USA.
   [Moynihan, Kelly D.; Szeto, Gregory L.; Irvine, Darrell J.] MIT, Ragon Inst MGH, Cambridge, MA 02139 USA.
   [Moynihan, Kelly D.; Szeto, Gregory L.; Irvine, Darrell J.] Harvard Univ, Cambridge, MA 02138 USA.
   [Szeto, Gregory L.; Chen, Stephanie H.; Irvine, Darrell J.] MIT, Dept Mat Sci & Engn, Cambridge, MA 02139 USA.
   [Irvine, Darrell J.] Howard Hughes Med Inst, Chevy Chase, MD USA.
C3 Massachusetts Institute of Technology (MIT); Massachusetts Institute of
   Technology (MIT); Harvard University; Massachusetts Institute of
   Technology (MIT); Ragon Institute; Harvard University; Massachusetts
   Institute of Technology (MIT); Howard Hughes Medical Institute
RP Irvine, DJ (通讯作者)，500 Main St,76-261, Cambridge, MA 02139 USA.
EM djirvine@mit.edu
RI Szeto, Gregory/N-9648-2019; Melo, Mariane B/A-1975-2013
OI Szeto, Gregory/0000-0001-7604-1333; Moynihan, Kelly/0000-0001-6200-7863;
   Melo, Mariane/0000-0002-0409-2454; Hanson, Melissa/0000-0003-3270-8460
FU Bill & Melinda Gates Foundation; Ragon Institute of MGH, MIT, and
   Harvard; NIH [AI091693, AI095109]; Koch Institute from the National
   Cancer Institute [P30-CA 14051]; NIH under Ruth L. Kirschstein National
   Research Service Award [1F32CA180586]; Hertz Foundation; National
   Science Foundation
FX We thank Thomas Dubensky for helpful discussions on the biology of CDNs.
   We thank the Koch Institute Swanson Biotechnology Center and David Kanne
   for technical support. This work was supported in part by the Bill &
   Melinda Gates Foundation; The Ragon Institute of MGH, MIT, and Harvard;
   the NIH (AI091693 and AI095109); and the Koch Institute (Support [core]
   Grant P30-CA 14051 from the National Cancer Institute). G.L. Szeto is
   supported by the NIH under Ruth L. Kirschstein National Research Service
   Award 1F32CA180586. D.J. Irvine is an investigator of the Howard Hughes
   Medical Institute. K.D. Moynihan is supported by graduate fellowships
   from the Hertz Foundation and the National Science Foundation.
CR Abdul-Sater AA, 2012, MICROBES INFECT, V14, P188, DOI 10.1016/j.micinf.2011.09.002
   Ablasser A, 2013, NATURE, V498, P380, DOI 10.1038/nature12306
   Alving CR, 2008, VACCINE, V26, P3036, DOI 10.1016/j.vaccine.2007.12.002
   [Anonymous], 2014, PLOS MED, V11
   Asselin-Paturel C, 2003, J IMMUNOL, V171, P6466, DOI 10.4049/jimmunol.171.12.6466
   Barker JR, 2013, MBIO, V4, DOI 10.1128/mBio.00018-13
   Behzad H, 2012, J INFECT DIS, V205, P466, DOI 10.1093/infdis/jir769
   Bershteyn A, 2012, J CONTROL RELEASE, V157, P354, DOI 10.1016/j.jconrel.2011.07.029
   Blaauboer SM, 2014, J IMMUNOL, V192, P492, DOI 10.4049/jimmunol.1301812
   BLUME G, 1990, BIOCHIM BIOPHYS ACTA, V1029, P91, DOI 10.1016/0005-2736(90)90440-Y
   Bosch V, 2009, VACCINE, V27, P2202, DOI 10.1016/j.vaccine.2009.02.014
   Burdette DL, 2011, NATURE, V478, P515, DOI 10.1038/nature10429
   Cai S, 2011, ADV DRUG DELIVER REV, V63, P901, DOI 10.1016/j.addr.2011.05.017
   Caskey M, 2011, J EXP MED, V208, P2357, DOI 10.1084/jem.20111171
   Cella M, 1999, NAT MED, V5, P919, DOI 10.1038/11360
   Chandra D, 2014, CANCER IMMUNOL RES, V2, P901, DOI 10.1158/2326-6066.CIR-13-0123
   Chen WX, 2010, VACCINE, V28, P3080, DOI 10.1016/j.vaccine.2010.02.081
   Coffman RL, 2010, IMMUNITY, V33, P492, DOI 10.1016/j.immuni.2010.10.002
   Coler RN, 2010, PLOS ONE, V5, DOI 10.1371/journal.pone.0013677
   Crotty S, 2011, ANNU REV IMMUNOL, V29, P621, DOI 10.1146/annurev-immunol-031210-101400
   Cucak H, 2009, IMMUNITY, V31, P491, DOI 10.1016/j.immuni.2009.07.005
   Dai GX, 2001, J BIOL CHEM, V276, P41913, DOI 10.1074/jbc.M106018200
   de Titta A, 2013, P NATL ACAD SCI USA, V110, P19902, DOI 10.1073/pnas.1313152110
   Demento SL, 2012, BIOMATERIALS, V33, P4957, DOI 10.1016/j.biomaterials.2012.03.041
   Desch AN, 2014, NAT COMMUN, V5, DOI 10.1038/ncomms5674
   Diwan Manish, 2004, Current Drug Delivery, V1, P405, DOI 10.2174/1567201043334597
   Dubensky Thomas W Jr, 2013, Ther Adv Vaccines, V1, P131, DOI 10.1177/2051013613501988
   Ebensen T, 2007, CLIN VACCINE IMMUNOL, V14, P952, DOI 10.1128/CVI.00119-07
   Ebensen T, 2007, VACCINE, V25, P1464, DOI 10.1016/j.vaccine.2006.10.033
   Ebensen T, 2011, VACCINE, V29, P5210, DOI 10.1016/j.vaccine.2011.05.026
   Fletcher AL, 2011, FRONT IMMUNOL, V2, DOI 10.3389/fimmu.2011.00035
   FRIEDE M, 1993, MOL IMMUNOL, V30, P539, DOI 10.1016/0161-5890(93)90028-A
   Gach JS, 2011, CURR TOP MED CHEM, V11, P2997
   Garaude J, 2012, SCI TRANSL MED, V4, DOI 10.1126/scitranslmed.3002868
   Garçon N, 2011, EXPERT REV VACCINES, V10, P471, DOI [10.1586/ERV.11.29, 10.1586/erv.11.29]
   Gray PM, 2012, CELL IMMUNOL, V278, P113, DOI 10.1016/j.cellimm.2012.07.006
   Harrison LI, 2007, J CLIN PHARMACOL, V47, P962, DOI 10.1177/0091270007303766
   Hu DL, 2009, VACCINE, V27, P4867, DOI 10.1016/j.vaccine.2009.04.053
   Ilyinskii PO, 2014, VACCINE, V32, P2882, DOI 10.1016/j.vaccine.2014.02.027
   Irvine DJ, 2013, NAT MATER, V12, P978, DOI [10.1038/NMAT3775, 10.1038/nmat3775]
   Ishikawa H, 2008, NATURE, V455, P674, DOI 10.1038/nature07317
   Jewell CM, 2011, P NATL ACAD SCI USA, V108, P15745, DOI 10.1073/pnas.1105200108
   Karaolis DKR, 2007, J IMMUNOL, V178, P2171, DOI 10.4049/jimmunol.178.4.2171
   Kasturi SP, 2011, NATURE, V470, P543, DOI 10.1038/nature09737
   Kim M, 2013, J BIOL CHEM, V288, P31888, DOI 10.1074/jbc.M113.494609
   Koff WC, 2013, SCIENCE, V340, DOI 10.1126/science.1232910
   Krupka M, 2012, J CONTROL RELEASE, V160, P374, DOI 10.1016/j.jconrel.2012.02.017
   Kulkarni RR, 2014, J VIROL, V88, P13990, DOI 10.1128/JVI.02273-14
   Le Bon A, 2006, J IMMUNOL, V176, P2074, DOI 10.4049/jimmunol.176.4.2074
   Le Bon A, 2001, IMMUNITY, V14, P461, DOI 10.1016/S1074-7613(01)00126-1
   Li XD, 2013, SCIENCE, V341, P1390, DOI 10.1126/science.1244040
   Libanova R, 2012, MICROB BIOTECHNOL, V5, P168, DOI 10.1111/j.1751-7915.2011.00306.x
   Libanova R, 2010, VACCINE, V28, P2249, DOI 10.1016/j.vaccine.2009.12.045
   Liu HP, 2014, NATURE, V507, P519, DOI 10.1038/nature12978
   Madhun AS, 2011, VACCINE, V29, P4973, DOI 10.1016/j.vaccine.2011.04.094
   McLennan Danielle N, 2005, Drug Discov Today Technol, V2, P89, DOI 10.1016/j.ddtec.2005.05.006
   McWhirter SM, 2009, J EXP MED, V206, P1899, DOI 10.1084/jem.20082874
   Miyabe H, 2014, J CONTROL RELEASE, V184, P20, DOI 10.1016/j.jconrel.2014.04.004
   Montero M, 2008, MICROBIOL MOL BIOL R, V72, P54, DOI 10.1128/MMBR.00020-07
   Moon JJ, 2012, P NATL ACAD SCI USA, V109, P1080, DOI 10.1073/pnas.1112648109
   Moon JJ, 2011, NAT MATER, V10, P243, DOI 10.1038/NMAT2960
   Napolitani G, 2005, NAT IMMUNOL, V6, P769, DOI 10.1038/ni1223
   Ogunniyi AD, 2008, VACCINE, V26, P4676, DOI 10.1016/j.vaccine.2008.06.099
   Oussoren C, 1997, PHARMACEUT RES, V14, P1479, DOI 10.1023/A:1012145410859
   Ouyang SY, 2012, IMMUNITY, V36, P1073, DOI 10.1016/j.immuni.2012.03.019
   Parent MA, 2006, INFECT IMMUN, V74, P3381, DOI 10.1128/IAI.00185-06
   Park H, 2013, J IMMUNOL, V190, P4103, DOI 10.4049/jimmunol.1202958
   Pasparakis M, 1996, J EXP MED, V184, P1397, DOI 10.1084/jem.184.4.1397
   Pihlgren M, 2013, BLOOD, V121, P85, DOI 10.1182/blood-2012-02-413831
   Rappuoli R, 2011, NAT REV IMMUNOL, V11, P865, DOI 10.1038/nri3085
   Reed SG, 2013, NAT MED, V19, P1597, DOI 10.1038/nm.3409
   Römling U, 2013, MICROBIOL MOL BIOL R, V77, P1, DOI 10.1128/MMBR.00043-12
   Rose S, 2012, CYTOM PART A, V81A, P343, DOI 10.1002/cyto.a.22012
   Sauer JD, 2011, INFECT IMMUN, V79, P688, DOI 10.1128/IAI.00999-10
   Shirota H, 2014, EXPERT REV VACCINES, V13, P299, DOI 10.1586/14760584.2014.863715
   Shu C, 2012, NAT STRUCT MOL BIOL, V19, P722, DOI 10.1038/nsmb.2331
   Siegal FP, 1999, SCIENCE, V284, P1835, DOI 10.1126/science.284.5421.1835
   Simon A, 2010, P NATL ACAD SCI USA, V107, P9801, DOI 10.1073/pnas.0914118107
   Smirnov D, 2011, VACCINE, V29, P5434, DOI 10.1016/j.vaccine.2011.05.061
   Spörri R, 2005, NAT IMMUNOL, V6, P163, DOI 10.1038/ni1162
   Storni T, 2005, ADV DRUG DELIVER REV, V57, P333, DOI 10.1016/j.addr.2004.09.008
   Sun LJ, 2013, SCIENCE, V339, P786, DOI 10.1126/science.1232458
   Swiecki M, 2011, J EXP MED, V208, P2367, DOI 10.1084/jem.20110654
   Teijaro JR, 2013, SCIENCE, V340, P207, DOI 10.1126/science.1235214
   Tewari K, 2010, VACCINE, V28, P7256, DOI 10.1016/j.vaccine.2010.08.098
   van Stipdonk MJB, 2009, CANCER RES, V69, P7784, DOI 10.1158/0008-5472.CAN-09-1724
   WALDER P, 1991, IMMUNOPHARM IMMUNOT, V13, P101, DOI 10.3109/08923979109019694
   Waterhouse Dawn N., 2001, Drug Safety, V24, P903, DOI 10.2165/00002018-200124120-00004
   Wille-Reece U, 2005, P NATL ACAD SCI USA, V102, P15190, DOI 10.1073/pnas.0507484102
   Woodward JJ, 2010, SCIENCE, V328, P1703, DOI 10.1126/science.1189801
   Wu CCN, 2007, P NATL ACAD SCI USA, V104, P3990, DOI 10.1073/pnas.0611624104
   Wu JX, 2013, SCIENCE, V339, P826, DOI 10.1126/science.1229963
   Xie H, 2005, INFECT IMMUN, V73, P828, DOI 10.1128/IAI.73.2.828-833.2005
   Yan HB, 2009, BIOCHEM BIOPH RES CO, V387, P581, DOI 10.1016/j.bbrc.2009.07.061
NR 94
TC 263
Z9 281
U1 8
U2 153
PU AMER SOC CLINICAL INVESTIGATION INC
PI ANN ARBOR
PA 2015 MANCHESTER RD, ANN ARBOR, MI 48104 USA
SN 0021-9738
EI 1558-8238
J9 J CLIN INVEST
JI J. Clin. Invest.
PD JUN
PY 2015
VL 125
IS 6
BP 2532
EP 2546
DI 10.1172/JCI79915
PG 15
WC Medicine, Research & Experimental
WE Science Citation Index Expanded (SCI-EXPANDED)
SC Research & Experimental Medicine
GA CJ5ZX
UT WOS:000355573900039
PM 25938786
OA Green Published, Bronze
HC Y
HP N
DA 2023-11-04
ER

PT J
AU Liu, Z
   Lv, D
   Liu, S
   Gong, JB
   Wang, D
   Xiong, M
   Chen, XN
   Xiang, R
   Tan, XY
AF Liu, Ze
   Lv, Dan
   Liu, Shu
   Gong, Junbo
   Wang, Da
   Xiong, Min
   Chen, Xiaoniao
   Xiang, Rong
   Tan, Xiaoyue
TI Alginic Acid-Coated Chitosan Nanoparticles Loaded with Legumain DNA
   Vaccine: Effect against Breast Cancer in Mice
SO PLOS ONE
LA English
DT Article
ID ORAL DELIVERY; TUMOR MICROENVIRONMENT; PROTECTIVE IMMUNITY; GROWTH;
   DRUG; SYSTEM; MODEL
AB Legumain-based DNA vaccines have potential to protect against breast cancer. However, the lack of a safe and efficient oral delivery system restricts its clinical application. Here, we constructed alginic acid-coated chitosan nanoparticles (A.C.NPs) as an oral delivery carrier for a legumain DNA vaccine. First, we tested its characteristic in acidic environments in vitro. DNA agarose electrophoresis data show that A.C.NPs protected DNA better from degradation in acidic solution (pH 1.5) than did chitosan nanoparticles (C.NPs). Furthermore, size distribution analysis showed that A.C.NPs tended to aggregate and form micrometer scale complexes in pH < 2.7, while dispersing into nanoparticles with an increase in pH. Mice were intragastrically administrated A.C.NPs carrying EGFP plasmids and EGFP expression was detected in the intestinal Peyer's patches. Full-length legumain plasmids were loaded into different delivery carriers, including C.NPs, attenuated Salmonella typhimurium and A.C.NPs. A.C.NPs loaded with empty plasmids served as a control. Oral vaccination was performed in the murine orthotopic 4T1 breast cancer model. Our data indicate that tumor volume was significantly smaller in groups using A.C.NPs or attenuated Salmonella typhimurium as carriers. Furthermore, splenocytes co-cultured them with 4T1 cells pre-stimulated with CoCl2, which influenced the translocation of legumain from cytoplasm to plasma membrane, showed a 4.7 and 2.3 folds increase in active cytotoxic T lymphocytes (CD3(+)/CD8(+)/CD25(+)) when treated with A.C.NPs carriers compared with PBS C.NPs. Our study suggests that C.NPs coated with alginic acid may be a safe and efficient tool for oral delivery of a DNA vaccine. Moreover, a legumain DNA vaccine delivered orally with A.C.NPs can effectively improve autoimmune response and protect against breast cancer in mice.
C1 [Liu, Ze; Lv, Dan; Liu, Shu; Xiong, Min; Chen, Xiaoniao; Xiang, Rong; Tan, Xiaoyue] Nankai Univ, Sch Med, Tianjin 300071, Peoples R China.
   [Lv, Dan] Univ Calif San Diego, Moores Canc Ctr, La Jolla, CA 92093 USA.
   [Gong, Junbo] Tianjin Univ, Tianjin Key Lab Modern Drug Delivery & High Effic, Tianjin 300072, Peoples R China.
   [Wang, Da] Nankai Univ, Minist Educ, Key Lab Funct Polymer Mat, Tianjin 300071, Peoples R China.
C3 Nankai University; University of California System; University of
   California San Diego; Tianjin University; Nankai University
RP Tan, XY (通讯作者)，Nankai Univ, Sch Med, Tianjin 300071, Peoples R China.
EM xiaoyuetan@nankai.edu.cn
RI Wang, Da/ACO-3036-2022; Gong, Junbo/J-7798-2012; Li, Wei/I-8060-2014;
   Liu, Ze/GLS-9466-2022
OI Wang, Da/0000-0001-7115-5067; Gong, Junbo/0000-0002-3376-3296; Liu,
   Ze/0000-0002-1635-5573; Xiong, Min/0000-0001-9926-3836; Li,
   Wei/0000-0002-9991-7892; Liu, Zhiyuan/0000-0002-4253-1753
FU National Basic Research Program of China (973 Program) [2013CB967201];
   National Natural Science Foundation of China [81273331, 81270774]
FX This work was supported by the National Basic Research Program of China
   (973 Program) number 2013CB967201, National Natural Science Foundation
   of China 81273331 (to R. Xiang) and National Natural Science Foundation
   of China 81270774 (to X. Tan). Funders had no role in study design, data
   collection and analysis, decision to publish, or preparation of the
   manuscript.
CR Bauer H, 2005, GENE THER, V12, P364, DOI 10.1038/sj.gt.3302423
   Bharali DJ, 2007, ADV EXP MED BIOL, V601, P415
   Bhowmik T, 2012, J DRUG TARGET, V20, P364, DOI 10.3109/1061186X.2012.662686
   Borges O, 2006, J CONTROL RELEASE, V114, P348, DOI 10.1016/j.jconrel.2006.06.011
   Borges O, 2008, INT IMMUNOPHARMACOL, V8, P1773, DOI 10.1016/j.intimp.2008.08.013
   Bowman K, 2006, INT J NANOMED, V1, P117, DOI 10.2147/nano.2006.1.2.117
   Boyle JS, 1998, NATURE, V392, P408, DOI 10.1038/32932
   Doroud D, 2011, J CONTROL RELEASE, V153, P154, DOI 10.1016/j.jconrel.2011.04.011
   Fourcade J, 2012, CANCER RES, V72, P887, DOI 10.1158/0008-5472.CAN-11-2637
   Fu J, 2012, VACCINE, V30, P2187, DOI 10.1016/j.vaccine.2012.01.002
   Hanahan D, 2000, CELL, V100, P57, DOI 10.1016/S0092-8674(00)81683-9
   Hanahan D, 2011, CELL, V144, P646, DOI 10.1016/j.cell.2011.02.013
   Handgretinger R, 2002, NEW ENGL J MED, V347, P613
   Holmgren J, 2005, IMMUNOL LETT, V97, P181, DOI 10.1016/j.imlet.2004.11.009
   Iqbal M, 2003, VACCINE, V21, P1478, DOI 10.1016/S0264-410X(02)00662-X
   Jones DH, 1998, DEV BIOL STAND, V92, P149
   Khor E, 2003, BIOMATERIALS, V24, P2339, DOI 10.1016/S0142-9612(03)00026-7
   Lee SJ, 2011, J CONTROL RELEASE, V152, P21, DOI 10.1016/j.jconrel.2011.03.027
   Lewen S, 2008, CANCER IMMUNOL IMMUN, V57, P507, DOI 10.1007/s00262-007-0389-x
   Liao D, 2011, NANOMED-NANOTECHNOL, V7, P665, DOI 10.1016/j.nano.2011.03.001
   Liao D, 2011, CANCER RES, V71, P5688, DOI 10.1158/0008-5472.CAN-11-1264
   Lin SJ, 2006, BIOMATERIALS, V27, P1462, DOI 10.1016/j.biomaterials.2005.08.031
   Luo YP, 2005, CANCER RES, V65, P3419, DOI 10.1158/0008-5472.CAN-04-3120
   Luo YP, 2006, J CLIN INVEST, V116, P2132, DOI 10.1172/JCI27648
   Mathiowitz E, 1997, NATURE, V386, P410, DOI 10.1038/386410a0
   Minigo G, 2007, VACCINE, V25, P1316, DOI 10.1016/j.vaccine.2006.09.086
   Niethammer AG, 2002, NAT MED, V8, P1369, DOI 10.1038/nm794
   Roy K, 1999, NAT MED, V5, P387, DOI 10.1038/7385
   SCHMIDT GH, 1985, CELL, V40, P425, DOI 10.1016/0092-8674(85)90156-4
   Sonaje K, 2010, BIOMATERIALS, V31, P6849, DOI 10.1016/j.biomaterials.2010.05.042
   Wang C, 2004, NAT MATER, V3, P190, DOI 10.1038/nmat1075
   Xiang R, 2008, IMMUNOL REV, V222, P117, DOI 10.1111/j.1600-065X.2008.00613.x
   Xu QM, 2012, BIOMATERIALS, V33, P3909, DOI 10.1016/j.biomaterials.2012.02.014
   Yang ZY, 2004, NATURE, V428, P561, DOI 10.1038/nature02463
   Yin LC, 2009, BIOMATERIALS, V30, P5691, DOI 10.1016/j.biomaterials.2009.06.055
   Yoo MK, 2010, BIOMATERIALS, V31, P7738, DOI 10.1016/j.biomaterials.2010.06.059
   Zhou XF, 2008, BIOMATERIALS, V29, P111, DOI 10.1016/j.biomaterials.2007.09.007
NR 37
TC 261
Z9 275
U1 4
U2 75
PU PUBLIC LIBRARY SCIENCE
PI SAN FRANCISCO
PA 1160 BATTERY STREET, STE 100, SAN FRANCISCO, CA 94111 USA
SN 1932-6203
J9 PLOS ONE
JI PLoS One
PD APR 5
PY 2013
VL 8
IS 4
AR e60190
DI 10.1371/journal.pone.0060190
PG 11
WC Multidisciplinary Sciences
WE Science Citation Index Expanded (SCI-EXPANDED)
SC Science & Technology - Other Topics
GA 146RZ
UT WOS:000319109800033
PM 23762496
OA Green Published, gold, Green Submitted
DA 2023-11-04
ER

PT J
AU Pati, R
   Shevtsov, M
   Sonawane, A
AF Pati, Rashmirekha
   Shevtsov, Maxim
   Sonawane, Avinash
TI Nanoparticle Vaccines Against Infectious Diseases
SO FRONTIERS IN IMMUNOLOGY
LA English
DT Review
DE nanoparticles; vaccine development; human diseases; targeted vaccine
   delivery; antigens
ID VIRUS-LIKE PARTICLES; T-CELL RESPONSES; MUCOSAL IMMUNE-RESPONSES;
   IRON-OXIDE NANOPARTICLES; WALLED-CARBON-NANOTUBES; LONG-LASTING
   PROTECTION; LIPOSOME-BASED DELIVERY; MONOPHOSPHORYL-LIPID-A; DENDRITIC
   CELLS; DNA VACCINE
AB Due to emergence of new variants of pathogenic micro-organisms the treatment and immunization of infectious diseases have become a great challenge in the past few years. In the context of vaccine development remarkable efforts have been made to develop new vaccines and also to improve the efficacy of existing vaccines against specific diseases. To date, some vaccines are developed from protein subunits or killed pathogens, whilst several vaccines are based on live-attenuated organisms, which carry the risk of regaining their pathogenicity under certain immunocompromised conditions. To avoid this, the development of risk-free effective vaccines in conjunction with adequate delivery systems are considered as an imperative need to obtain desired humoral and cell-mediated immunity against infectious diseases. In the last several years, the use of nanoparticle-based vaccines has received a great attention to improve vaccine efficacy, immunization strategies, and targeted delivery to achieve desired immune responses at the cellular level. To improve vaccine efficacy, these nanocarriers should protect the antigens from premature proteolytic degradation, facilitate antigen uptake and processing by antigen presenting cells, control release, and should be safe for human use. Nanocarriers composed of lipids, proteins, metals or polymers have already been used to attain some of these attributes. In this context, several physico-chemical properties of nanoparticles play an important role in the determination of vaccine efficacy. This review article focuses on the applications of nanocarrier-based vaccine formulations and the strategies used for the functionalization of nanoparticles to accomplish efficient delivery of vaccines in order to induce desired host immunity against infectious diseases.
C1 [Pati, Rashmirekha; Sonawane, Avinash] KIIT Univ, Sch Biotechnol, Bhubaneswar, India.
   [Shevtsov, Maxim] RAS, Inst Cytol, St Petersburg, Russia.
   [Shevtsov, Maxim] Tech Univ Munich, Klinikum Rechts Isar, Munich, Germany.
   [Shevtsov, Maxim] First Pavlov State Med Univ St Petersburg, St Petersburg, Russia.
   [Sonawane, Avinash] Indian Inst Technol Indore, Discipline Biosci & Biomed Engn, Indore, Madhya Pradesh, India.
C3 Kalinga Institute of Industrial Technology (KIIT); Russian Academy of
   Sciences; St. Petersburg Scientific Centre of the Russian Academy of
   Sciences; Institute of Cytology RAS; Technical University of Munich;
   Pavlov First Saint Petersburg State Medical University; Indian Institute
   of Technology System (IIT System); Indian Institute of Technology (IIT)
   - Indore
RP Sonawane, A (通讯作者)，KIIT Univ, Sch Biotechnol, Bhubaneswar, India.; Sonawane, A (通讯作者)，Indian Inst Technol Indore, Discipline Biosci & Biomed Engn, Indore, Madhya Pradesh, India.
EM asonawane@iiti.ac.in
RI Shevtsov, Maxim/U-8830-2019; Sonawane, Avinash/S-9889-2019
OI Shevtsov, Maxim/0000-0002-8539-2239; 
FU Department of Science and Technology, Govt of India
   [SR/NM/NS-1159/2016]; Alexander von Humboldt Fellowship; Russian Science
   Foundation [14-50-00068]; Federal Agency of Scientific Organizations,
   Russia; Russian Science Foundation [14-50-00068] Funding Source: Russian
   Science Foundation
FX For financial support, we thank Department of Science and Technology
   (SR/NM/NS-1159/2016), Govt of India and Alexander von Humboldt
   Fellowship to AS. MS was supported by the Alexander von Humboldt
   Fellowship and by a grant of the Russian Science Foundation 14-50-00068
   and by the Federal Agency of Scientific Organizations, Russia.
CR ABRAHAM E, 1992, VACCINE, V10, P461, DOI 10.1016/0264-410X(92)90395-Z
   ADA GL, 1991, WORLD J MICROB BIOT, V7, P105, DOI 10.1007/BF00328978
   Ai WQ, 2013, MICROBIOL IMMUNOL, V57, P224, DOI 10.1111/1348-0421.12027
   Akagi T, 2007, BIOMATERIALS, V28, P3427, DOI 10.1016/j.biomaterials.2007.04.023
   AL-Deen FMN, 2014, GENE THER, V21, P212, DOI 10.1038/gt.2013.77
   Ali OA, 2009, NAT MATER, V8, P151, DOI [10.1038/nmat2357, 10.1038/NMAT2357]
   ALLEN TM, 1993, BIOCHIM BIOPHYS ACTA, V1150, P9, DOI 10.1016/0005-2736(93)90115-G
   Altenburg AF, 2014, VIRUSES-BASEL, V6, P2735, DOI 10.3390/v6072735
   Alving CR, 2016, EXPERT OPIN DRUG DEL, V13, P807, DOI 10.1517/17425247.2016.1151871
   ALVING CR, 1986, VACCINE, V4, P166, DOI 10.1016/0264-410X(86)90005-8
   Amigorena S, 2010, CURR OPIN IMMUNOL, V22, P109, DOI 10.1016/j.coi.2010.01.022
   Amini Y, 2016, BIOTECHNOL BIOPROC E, V21, P653, DOI 10.1007/s12257-016-0326-y
   Atkins HS, 2006, VACCINE, V24, P2710, DOI 10.1016/j.vaccine.2005.12.046
   Bahadoran A, 2016, J PHARM PHARM SCI, V19, P325, DOI 10.18433/J3G31Q
   Ball JM, 1998, J VIROL, V72, P1345, DOI 10.1128/JVI.72.2.1345-1353.1998
   Ball JM, 1999, GASTROENTEROLOGY, V117, P40, DOI 10.1016/S0016-5085(99)70548-2
   Ballester M, 2011, VACCINE, V29, P6959, DOI 10.1016/j.vaccine.2011.07.039
   Beduneau A, 2009, PLOS ONE, V4, DOI 10.1371/journal.pone.0004343
   Bershteyn A, 2012, J CONTROL RELEASE, V157, P354, DOI 10.1016/j.jconrel.2011.07.029
   Beverley PCL, 2002, BRIT MED BULL, V62, P15, DOI 10.1093/bmb/62.1.15
   Biabanikhankahdani R, 2016, SCI REP-UK, V6, DOI 10.1038/srep37891
   Bielinska AU, 2007, INFECT IMMUN, V75, P4020, DOI 10.1128/IAI.00070-07
   Borges O, 2008, EUR J PHARM BIOPHARM, V69, P405, DOI 10.1016/j.ejpb.2008.01.019
   Braden CR, 2013, EMERG INFECT DIS, V19, P864, DOI 10.3201/eid1906.130192
   Brandtzaeg P, 2007, VACCINE, V25, P5467, DOI 10.1016/j.vaccine.2006.12.001
   Bright RA, 2008, PLOS ONE, V3, DOI 10.1371/journal.pone.0001501
   Bright RA, 2007, VACCINE, V25, P3871, DOI 10.1016/j.vaccine.2007.01.106
   Brode S, 2004, IMMUNOLOGY, V112, P345, DOI 10.1111/j.1365-2567.2004.01920.x
   Buonaguro L, 2005, J VIROL, V79, P7059, DOI 10.1128/JVI.79.11.7059-7067.2005
   Campbell D, 2015, BREAST CANCER RES, V17, DOI 10.1186/s13058-015-0552-9
   Chackerian B, 2001, J CLIN INVEST, V108, P415, DOI 10.1172/JCI11849
   Chahal JS, 2016, P NATL ACAD SCI USA, V113, pE4133, DOI 10.1073/pnas.1600299113
   Chen YS, 2010, NANOTECHNOLOGY, V21, DOI 10.1088/0957-4484/21/19/195101
   Christensen D, 2011, EXPERT REV VACCINES, V10, P513, DOI [10.1586/ERV.11.17, 10.1586/erv.11.17]
   Chu DF, 2015, ACS NANO, V9, P11800, DOI 10.1021/acsnano.5b05583
   Crooks ET, 2007, VIROLOGY, V366, P245, DOI 10.1016/j.virol.2007.04.033
   Cubas R, 2009, J IMMUNOTHER, V32, P118, DOI 10.1097/CJI.0b013e31818f13c4
   Dane KY, 2011, J CONTROL RELEASE, V156, P154, DOI 10.1016/j.jconrel.2011.08.009
   Das I, 2017, NANOTECHNOLOGY, V28, DOI 10.1088/1361-6528/aa60fd
   de Titta A, 2013, P NATL ACAD SCI USA, V110, P19902, DOI 10.1073/pnas.1313152110
   Demento SL, 2012, BIOMATERIALS, V33, P4957, DOI 10.1016/j.biomaterials.2012.03.041
   Deml L, 1997, VIROLOGY, V235, P10, DOI 10.1006/viro.1997.8669
   Dhanasooraj D, 2013, INT J NANOMED, V8, P835, DOI 10.2147/IJN.S40238
   Diwan M, 2002, J CONTROL RELEASE, V85, P247, DOI 10.1016/S0168-3659(02)00275-4
   Dobrovolskaia MA, 2008, MOL PHARMACEUT, V5, P487, DOI 10.1021/mp800032f
   Donnelly JJ, 2005, J IMMUNOL, V175, P633, DOI 10.4049/jimmunol.175.2.633
   Dowling DJ, 2017, J ALLERGY CLIN IMMUN, V140, P1339, DOI 10.1016/j.jaci.2016.12.985
   Dye C, 2014, PHILOS T R SOC B, V369, DOI 10.1098/rstb.2013.0426
   Endsley AN, 2012, JAIDS-J ACQ IMM DEF, V61, P417, DOI 10.1097/QAI.0b013e3182653c1f
   Feng GZ, 2013, PLOS ONE, V8, DOI 10.1371/journal.pone.0061135
   Fifis T, 2004, J IMMUNOL, V173, P3148, DOI 10.4049/jimmunol.173.5.3148
   Figueiredo L, 2012, VACCINE, V30, P6551, DOI 10.1016/j.vaccine.2012.08.050
   Foged C, 2005, INT J PHARMACEUT, V298, P315, DOI 10.1016/j.ijpharm.2005.03.035
   FRIEDE M, 1993, MOL IMMUNOL, V30, P539, DOI 10.1016/0161-5890(93)90028-A
   Gao Y, 2018, FRONT IMMUNOL, V9, DOI 10.3389/fimmu.2018.00345
   Geldmacher A, 2005, VACCINE, V23, P3973, DOI 10.1016/j.vaccine.2005.02.025
   Giddam AK, 2012, NANOMEDICINE-UK, V7, P1877, DOI [10.2217/NNM.12.157, 10.2217/nnm.12.157]
   Glück R, 2004, EXPERT OPIN BIOL TH, V4, P1139, DOI 10.1517/14712598.4.7.1139
   Goldinger SM, 2012, EUR J IMMUNOL, V42, P3049, DOI 10.1002/eji.201142361
   GOTZE O, 1971, J EXP MED, V134, pS90
   Greenwood B, 2014, PHILOS T R SOC B, V369, DOI 10.1098/rstb.2013.0433
   Gregory AE, 2012, VACCINE, V30, P6777, DOI 10.1016/j.vaccine.2012.09.021
   Grgacic EVL, 2006, METHODS, V40, P60, DOI 10.1016/j.ymeth.2006.07.018
   Guo LZ, 2003, VIROLOGY, V313, P502, DOI 10.1016/S0042-6822(03)00372-6
   Guo YY, 2015, ACS NANO, V9, P6918, DOI 10.1021/acsnano.5b01042
   Ha SJ, 2006, INFECT IMMUN, V74, P4954, DOI 10.1128/IAI.01781-05
   Hamdy S, 2007, J BIOMED MATER RES A, V81A, P652, DOI 10.1002/jbm.a.31019
   HARDING CV, 1991, CELL, V64, P393, DOI 10.1016/0092-8674(91)90647-H
   HARDING CV, 1994, J IMMUNOL, V153, P4925
   Hasegawa K, 2006, CLIN CANCER RES, V12, P1921, DOI 10.1158/1078-0432.CCR-05-1900
   He Q, 2000, CLIN DIAGN LAB IMMUN, V7, P899, DOI 10.1128/CDLI.7.6.899-903.2000
   He XX, 2003, J AM CHEM SOC, V125, P7168, DOI 10.1021/ja034450d
   Hernández-Gil J, 2015, ADV HEALTHC MATER, V4, P1034, DOI 10.1002/adhm.201500080
   Hillaireau H, 2009, CELL MOL LIFE SCI, V66, P2873, DOI 10.1007/s00018-009-0053-z
   Hirosue S, 2010, VACCINE, V28, P7897, DOI 10.1016/j.vaccine.2010.09.077
   Hoang MD, 2015, J IMMUNOL RES, V2015, DOI 10.1155/2015/706379
   Homhuan A, 2004, EUR J PHARM SCI, V22, P459, DOI 10.1016/j.ejps.2004.05.005
   Honda-Okubo Y, 2012, VACCINE, V30, P5373, DOI 10.1016/j.vaccine.2012.06.021
   HORA MS, 1990, BIO-TECHNOL, V8, P755, DOI 10.1038/nbt0890-755
   Huber VC, 2014, EXPERT REV VACCINES, V13, P31, DOI 10.1586/14760584.2014.852476
   Ichihashi T, 2013, PLOS ONE, V8, DOI 10.1371/journal.pone.0060068
   Irvine DJ, 2013, NAT MATER, V12, P978, DOI [10.1038/NMAT3775, 10.1038/nmat3775]
   Ishida T, 2007, J CONTROL RELEASE, V122, P349, DOI 10.1016/j.jconrel.2007.05.015
   Jaffer U, 2010, HEART LUNG VESSEL, V2, P161
   Jain S, 2005, BIOMACROMOLECULES, V6, P2590, DOI 10.1021/bm0503221
   Joffre OP, 2012, NAT REV IMMUNOL, V12, P557, DOI 10.1038/nri3254
   Joseph A, 2006, VACCINE, V24, P3990, DOI 10.1016/j.vaccine.2005.12.017
   Joshi VB, 2013, AAPS J, V15, P85, DOI 10.1208/s12248-012-9418-6
   Perisé-Barrios AJ, 2014, J CONTROL RELEASE, V184, P51, DOI 10.1016/j.jconrel.2014.03.048
   Kaba SA, 2009, J IMMUNOL, V183, P7268, DOI 10.4049/jimmunol.0901957
   Kahn RE, 2014, CURR TOP MICROBIOL, V385, P205, DOI 10.1007/82_2014_392
   Kamaly N, 2013, P NATL ACAD SCI USA, V110, P6506, DOI 10.1073/pnas.1303377110
   Kamath AT, 2009, PLOS ONE, V4, DOI 10.1371/journal.pone.0005771
   Kawai T, 2011, IMMUNITY, V34, P637, DOI 10.1016/j.immuni.2011.05.006
   Kawano M, 2013, EXPERT REV VACCINES, V12, P199, DOI [10.1586/erv.12.149, 10.1586/ERV.12.149]
   KAZANJI M, 1994, VACCINE, V12, P798, DOI 10.1016/0264-410X(94)90288-7
   Khatri K, 2008, INT J PHARMACEUT, V354, P235, DOI 10.1016/j.ijpharm.2007.11.027
   KILLION JJ, 1994, CYTOKINE, V6, P443, DOI 10.1016/1043-4666(94)90069-8
   Kim ST, 2013, ACCOUNTS CHEM RES, V46, P681, DOI 10.1021/ar3000647
   Kim YM, 2006, P NATL ACAD SCI USA, V103, P3327, DOI 10.1073/pnas.0511315103
   KINGSMAN SM, 1988, VACCINE, V6, P304, DOI 10.1016/0264-410X(88)90174-0
   Kolaczkowska E, 2013, NAT REV IMMUNOL, V13, P159, DOI 10.1038/nri3399
   Kostarelos K, 2007, NAT NANOTECHNOL, V2, P108, DOI 10.1038/nnano.2006.209
   KOVACSOVICSBANKOWSKI M, 1993, P NATL ACAD SCI USA, V90, P4942, DOI 10.1073/pnas.90.11.4942
   KOVACSOVICSBANKOWSKI M, 1995, SCIENCE, V267, P243, DOI 10.1126/science.7809629
   Laroui H, 2014, J CONTROL RELEASE, V186, P41, DOI 10.1016/j.jconrel.2014.04.046
   Lee YT, 2015, INT J NANOMED, V10, P4491, DOI 10.2147/IJN.S83493
   Li A, 2010, BIOMATERIALS, V31, P748, DOI 10.1016/j.biomaterials.2009.09.095
   Li M, 2015, TUMOR BIOL, V36, P7961, DOI 10.1007/s13277-015-3486-z
   Li P, 2013, J CONTROL RELEASE, V168, P271, DOI 10.1016/j.jconrel.2013.03.025
   Li XH, 2001, PHARMACEUT RES, V18, P117, DOI 10.1023/A:1011043230573
   Lim JS, 2012, NANOTECHNOLOGY, V23, DOI 10.1088/0957-4484/23/8/085101
   Lima VMF, 2001, INFECT IMMUN, V69, P5305, DOI 10.1128/IAI.69.9.5305-5312.2001
   Lu FJ, 2015, J CONTROL RELEASE, V204, P51, DOI 10.1016/j.jconrel.2015.03.002
   Lynch I, 2008, NANO TODAY, V3, P40, DOI 10.1016/S1748-0132(08)70014-8
   Lynn GM, 2015, NAT BIOTECHNOL, V33, P1201, DOI 10.1038/nbt.3371
   Macho Fernandez Elodie, 2012, Int J Pharm, V423, P45, DOI 10.1016/j.ijpharm.2011.04.068
   Mahmood K, 2008, VACCINE, V26, P5393, DOI 10.1016/j.vaccine.2008.07.084
   Makidon PE, 2010, MED MICROBIOL IMMUN, V199, P81, DOI 10.1007/s00430-009-0137-2
   Manish M, 2013, PLOS ONE, V8, DOI 10.1371/journal.pone.0061885
   Manolova V, 2008, EUR J IMMUNOL, V38, P1404, DOI 10.1002/eji.200737984
   Margaroni M, 2017, INT J NANOMED, V12, P6169, DOI 10.2147/IJN.S141069
   Matassov D, 2007, VIRAL IMMUNOL, V20, P441, DOI 10.1089/vim.2007.0027
   Maurer P, 2005, EUR J IMMUNOL, V35, P2031, DOI 10.1002/eji.200526285
   McNeil SE, 2006, EXPERT OPIN THER PAT, V16, P1371, DOI 10.1517/13543776.16.10.1371
   Means TK, 2003, J IMMUNOL, V170, P5165, DOI 10.4049/jimmunol.170.10.5165
   Meerak J, 2013, VACCINE, V31, P784, DOI 10.1016/j.vaccine.2012.11.075
   MELISSEN PMB, 1993, BIOTHERAPY, V6, P113, DOI 10.1007/BF01877424
   Mintern JD, 2013, ADV HEALTHC MATER, V2, P940, DOI 10.1002/adhm.201200441
   Mogensen TH, 2009, CLIN MICROBIOL REV, V22, P240, DOI 10.1128/CMR.00046-08
   Mohammed MA, 2017, PHARMACEUTICS, V9, DOI 10.3390/pharmaceutics9040053
   Moon JJ, 2011, NAT MATER, V10, P243, DOI 10.1038/NMAT2960
   Moradi B, 2016, REP BIOCHEM MOL BIOL, V4, P89
   MOREIN B, 1984, NATURE, V308, P457, DOI 10.1038/308457a0
   Mottram PL, 2007, MOL PHARMACEUT, V4, P73, DOI 10.1021/mp060096p
   Nascimento IP, 2012, BRAZ J MED BIOL RES, V45, P1102, DOI 10.1590/S0100-879X2012007500142
   Nel AE, 2009, NAT MATER, V8, P543, DOI [10.1038/nmat2442, 10.1038/NMAT2442]
   Nembrini C, 2011, P NATL ACAD SCI USA, V108, pE989, DOI 10.1073/pnas.1104264108
   Niikura K, 2013, ACS NANO, V7, P3926, DOI 10.1021/nn3057005
   Nishioka Y, 2001, ADV DRUG DELIVER REV, V47, P55, DOI 10.1016/S0169-409X(00)00121-6
   Oh YK, 2004, VIROLOGY, V328, P266, DOI 10.1016/j.virol.2004.06.047
   ONeal CM, 1997, J VIROL, V71, P8707, DOI 10.1128/JVI.71.11.8707-8717.1997
   Oyewumi MO, 2010, EXPERT REV VACCINES, V9, P1095, DOI [10.1586/erv.10.89, 10.1586/ERV.10.89]
   Parez N, 2006, J VIROL, V80, P1752, DOI 10.1128/JVI.80.4.1752-1761.2006
   Patel KG, 2011, BIOCONJUGATE CHEM, V22, P376, DOI 10.1021/bc100367u
   Pawar D, 2013, EUR J PHARM BIOPHARM, V85, P550, DOI 10.1016/j.ejpb.2013.06.017
   De la Rosa GP, 2009, VIROL J, V6, DOI 10.1186/1743-422X-6-2
   Pedersen JS, 2012, BIOPHYS J, V102, P2372, DOI 10.1016/j.bpj.2012.03.071
   Pimentel TAPF, 2009, CHEM BIOL DRUG DES, V73, P53, DOI 10.1111/j.1747-0285.2008.00746.x
   Poecheim J, 2016, VACCINES-BASEL, V4, DOI 10.3390/vaccines4030032
   Postma NS, 1998, EXP PARASITOL, V89, P323, DOI 10.1006/expr.1998.4282
   Prego C, 2010, VACCINE, V28, P2607, DOI 10.1016/j.vaccine.2010.01.011
   Pusic K, 2013, FASEB J, V27, P1153, DOI 10.1096/fj.12-218362
   Qi M, 2018, SMALL, V14, DOI 10.1002/smll.201703207
   Quan FS, 2007, J VIROL, V81, P3514, DOI 10.1128/JVI.02052-06
   Raghuvanshi RS, 2002, INT J PHARMACEUT, V245, P109, DOI 10.1016/S0378-5173(02)00342-3
   Randolph GJ, 2008, ANNU REV IMMUNOL, V26, P293, DOI 10.1146/annurev.immunol.26.021607.090254
   Reddy ST, 2007, NAT BIOTECHNOL, V25, P1159, DOI [10.1038/nbt1332, 10.1038/nbtl332]
   Reddy ST, 2006, J CONTROL RELEASE, V112, P26, DOI 10.1016/j.jconrel.2006.01.006
   REID G, 1992, VACCINE, V10, P597, DOI 10.1016/0264-410X(92)90439-Q
   Ribeiro AM, 2013, J BIOMED NANOTECHNOL, V9, P221, DOI 10.1166/jbn.2013.1491
   Richards RL, 1998, INFECT IMMUN, V66, P2859, DOI 10.1128/IAI.66.6.2859-2865.1998
   Roldao A, 2010, EXPERT REV VACCINES, V9, P1149, DOI 10.1586/ERV.10.115
   Romalde JL, 2004, AQUACULTURE, V236, P119, DOI 10.1016/j.aquaculture.2004.02.028
   ROY P, 1994, VACCINE, V12, P805, DOI 10.1016/0264-410X(94)90289-5
   Saade F, 2013, VACCINE, V31, P1999, DOI 10.1016/j.vaccine.2012.12.077
   Sadeyen JR, 2003, VIROLOGY, V309, P32, DOI 10.1016/S0042-6822(02)00134-4
   Sawaengsak C, 2014, AAPS PHARMSCITECH, V15, P317, DOI 10.1208/s12249-013-0058-7
   Scallan CD, 2013, CLIN VACCINE IMMUNOL, V20, P85, DOI 10.1128/CVI.00552-12
   Schenten D, 2011, ADV IMMUNOL, V109, P87, DOI 10.1016/B978-0-12-387664-5.00003-0
   Schöler N, 2002, INT J PHARMACEUT, V231, P167, DOI 10.1016/S0378-5173(01)00882-1
   Schöler N, 2001, INT J PHARMACEUT, V221, P57, DOI 10.1016/S0378-5173(01)00660-3
   Sehgal K, 2014, J IMMUNOL, V193, P2297, DOI 10.4049/jimmunol.1400489
   Sharma A, 1997, INT J PHARM, V154, P123, DOI 10.1016/S0378-5173(97)00135-X
   Shen H, 2006, IMMUNOLOGY, V117, P78, DOI 10.1111/j.1365-2567.2005.02268.x
   Shvedova AA, 2005, AM J PHYSIOL-LUNG C, V289, pL698, DOI 10.1152/ajplung.00084.2005
   Silva CL, 2005, GENE THER, V12, P281, DOI 10.1038/sj.gt.3302418
   Skibinski DAG, 2011, J GLOB INFECT DIS, V3, P63, DOI 10.4103/0974-777X.77298
   Slupetzky K, 2007, VACCINE, V25, P2001, DOI 10.1016/j.vaccine.2006.11.049
   Slütter B, 2010, J CONTROL RELEASE, V143, P207, DOI 10.1016/j.jconrel.2010.01.007
   Smith DM, 2013, NAT REV IMMUNOL, V13, P592, DOI 10.1038/nri3488
   Sonaje K, 2012, MOL PHARMACEUT, V9, P1271, DOI 10.1021/mp200572t
   SOUSA CRE, 1995, J EXP MED, V182, P841, DOI 10.1084/jem.182.3.841
   Speth MT, 2017, MOL PHARMACEUT, V14, P4098, DOI 10.1021/acs.molpharmaceut.7b00795
   Stano A, 2012, VACCINE, V30, P7541, DOI 10.1016/j.vaccine.2012.10.050
   STIENEKER F, 1991, AIDS, V5, P431, DOI 10.1097/00002030-199104000-00012
   Storm G, 1998, PHARM SCI TECHNOL TO, V1, P19, DOI 10.1016/S1461-5347(98)00007-8
   Strable E, 2009, CURR TOP MICROBIOL, V327, P1
   Sunshine JC, 2014, BIOMATERIALS, V35, P269, DOI 10.1016/j.biomaterials.2013.09.050
   Swartz MA, 2001, ADV DRUG DELIVER REV, V50, P3, DOI 10.1016/S0169-409X(01)00150-8
   Tanaka Y, 2010, PLOS ONE, V5, DOI [10.1371/journal.pone.0015225, 10.1371/journal.pone.0015091]
   Tao WQ, 2015, VACCINE, V33, P2307, DOI 10.1016/j.vaccine.2015.03.063
   Taylor PR, 2005, ANNU REV IMMUNOL, V23, P901, DOI 10.1146/annurev.immunol.23.021704.115816
   Temchura VV, 2014, BIOMATERIALS, V35, P6098, DOI 10.1016/j.biomaterials.2014.04.010
   Thiele L, 2003, PHARM RES-DORDR, V20, P221, DOI 10.1023/A:1022271020390
   Thomas C, 2011, MOL PHARMACEUT, V8, P405, DOI 10.1021/mp100255c
   Tissot AC, 2010, PLOS ONE, V5, DOI 10.1371/journal.pone.0009809
   Toki S, 2013, NANOMED-NANOTECHNOL, V9, P1235, DOI 10.1016/j.nano.2013.05.010
   TURKEVICH J, 1951, DISCUSS FARADAY SOC, P55, DOI 10.1039/df9511100055
   Tyagi RK, 2012, J CONTROL RELEASE, V162, P242, DOI 10.1016/j.jconrel.2012.04.037
   Tyler M, 2014, BIOTECHNOL BIOENG, V111, P2398, DOI 10.1002/bit.25311
   ULMER JB, 1993, SCIENCE, V259, P1745, DOI 10.1126/science.8456302
   Vallhov H, 2006, NANO LETT, V6, P1682, DOI 10.1021/nl060860z
   van der Vlies AJ, 2010, BIOCONJUGATE CHEM, V21, P653, DOI 10.1021/bc9004443
   Verma A, 2010, SMALL, V6, P12, DOI 10.1002/smll.200901158
   Vertegel AA, 2004, LANGMUIR, V20, P6800, DOI 10.1021/la0497200
   Vetro M, 2017, NANOMEDICINE-UK, V12, P13, DOI 10.2217/nnm-2016-0306
   Villa CH, 2011, ACS NANO, V5, P5300, DOI 10.1021/nn200182x
   Vyas SP, 2005, INT J PHARM, V296, P12, DOI 10.1016/j.ijpharm.2005.02.003
   Vyas SP, 2004, INT J PHARM, V269, P37, DOI 10.1016/j.ijpharm.2003.08.017
   Wang BZ, 2007, J VIROL, V81, P10869, DOI 10.1128/JVI.00542-07
   Wang TY, 2011, EUR J PHARM SCI, V44, P653, DOI 10.1016/j.ejps.2011.10.012
   Wang X, 2007, J VIROL, V81, P10009, DOI 10.1128/JVI.00489-07
   Wang XY, 2007, J CONTROL RELEASE, V119, P236, DOI 10.1016/j.jconrel.2007.02.010
   Watson DS, 2012, VACCINE, V30, P2256, DOI 10.1016/j.vaccine.2012.01.070
   Wejse C, 2015, INT J INFECT DIS, V32, P128, DOI 10.1016/j.ijid.2014.12.015
   Wendorf J, 2006, J PHARM SCI-US, V95, P2738, DOI 10.1002/jps.20728
   WHO, 2016, GLOB TUB REP
   Xia TA, 2009, ACS NANO, V3, P3273, DOI 10.1021/nn900918w
   Xu LG, 2012, NANO LETT, V12, P2003, DOI 10.1021/nl300027p
   Xue T, 2004, INFECT IMMUN, V72, P6324, DOI 10.1128/IAI.72.11.6324-6329.2004
   Yameen B, 2014, J CONTROL RELEASE, V190, P485, DOI 10.1016/j.jconrel.2014.06.038
   Yu MH, 2013, NANOSCALE, V5, P178, DOI 10.1039/c2nr32145a
   Zeltins A, 2013, MOL BIOTECHNOL, V53, P92, DOI 10.1007/s12033-012-9598-4
   Zhao K, 2012, PLOS ONE, V7, DOI 10.1371/journal.pone.0053314
   Zhao WF, 2007, VACCINE, V25, P7664, DOI 10.1016/j.vaccine.2007.08.034
   Zhou XF, 2008, BIOMATERIALS, V29, P111, DOI 10.1016/j.biomaterials.2007.09.007
   Zhu RR, 2014, MAT SCI ENG C-MATER, V39, P305, DOI 10.1016/j.msec.2014.03.005
   Zolnik BS, 2010, ENDOCRINOLOGY, V151, P458, DOI 10.1210/en.2009-1082
NR 229
TC 260
Z9 266
U1 15
U2 112
PU FRONTIERS MEDIA SA
PI LAUSANNE
PA AVENUE DU TRIBUNAL FEDERAL 34, LAUSANNE, CH-1015, SWITZERLAND
SN 1664-3224
J9 FRONT IMMUNOL
JI Front. Immunol.
PD OCT 4
PY 2018
VL 9
AR 2224
DI 10.3389/fimmu.2018.02224
PG 16
WC Immunology
WE Science Citation Index Expanded (SCI-EXPANDED)
SC Immunology
GA GV7WX
UT WOS:000446345800001
PM 30337923
OA Green Published, gold
HC Y
HP N
DA 2023-11-04
ER

PT J
AU Wilson, JT
   Keller, S
   Manganiello, MJ
   Cheng, C
   Lee, CC
   Opara, C
   Convertine, A
   Stayton, PS
AF Wilson, John T.
   Keller, Salka
   Manganiello, Matthew J.
   Cheng, Connie
   Lee, Chen-Chang
   Opara, Chinonso
   Convertine, Anthony
   Stayton, Patrick S.
TI pH-Responsive Nanoparticle Vaccines for Dual-Delivery of Antigens and
   Immunostimulatory Oligonucleotides
SO ACS NANO
LA English
DT Article
DE vaccine; pH-responsive polymer; micelle; CpG adjuvant; endosomal escape;
   antigen cross-presentation
ID STERICALLY HINDERED MONOMERS; MHC CLASS-I; DENDRITIC CELLS;
   INTRACELLULAR DELIVERY; IMMUNE-RESPONSES; CROSS-PRESENTATION; ADJUVANT;
   ACTIVATION; POLYMERS; DNA
AB Protein subunit vaccines offer important potential advantages over live vaccine vectors but generally elicit weaker and shorter-lived cellular immune responses. Here we investigate the use of pH-responsive, endosomolytic polymer nanoparticles that were originally developed for RNA delivery as vaccine delivery vehicles for enhancing cellular and humoral immune responses. Mice liar nanoparticles were assembled from amphiphilic diblock copolymers composed of an ampholytic core-forming block and a redesigned polycationic corona block doped with thiol-reactive pyridyl disulfide groups to enable dual-delivery of antigens and immunostimulatory CpG oligodeoxynucleotide (CpG ODN) adjuvants. Polymers assembled into 23 nm particles with simultaneous packaging of CpG ODN and a thiolated protein antigen, ovalbumin (ova). Conjugation of ova to nanoparticles significantly enhanced antigen cross-presentation in vitro relative to free ova or an unconjugated, physical mixture of the parent compounds. Subcutaneous vaccination of mice with ova nanoparticle conjugates elicited a significantly higher CD8(+) T cell response (0.5% IFN-gamma(+) of CD8(+)) compared to mice vaccinated with free ova or a physical mixture of the two components. Significantly, immunization with ova-nanoparticle conjugates electrostatically complexed with CpG ODN (dual. delivery) enhanced CD8(+) T cell responses (3.4% IFN-gamma(+) of CDS+) 7-, 18-, and 8-fold relative to immunization with conjugates, ova administered with free CpG, or a formulation containing free ova and CpG complexed to micelles, respectively. Similarly, dual-delivery carriers significantly increased CD4(+)IFN-gamma(+) (Th1) responses and elicited a balanced IgG1/IgG2c antibody response. Intradermal administration further augmented cellular immune responses, with dual-delivery carriers inducing similar to 7% antigen-specific CD8(+) T cells. This work demonstrates the ability of pH-responsive, endosomolytic nanoparticles to actively promote antigen cross-presentation and augment cellular and humoral immune responses via dual-delivery of protein antigens and CpG ODN. Hence, pH-responsive polymeric nanoparticles offer promise as a delivery platform for protein subunit vaccines.
C1 [Wilson, John T.; Keller, Salka; Manganiello, Matthew J.; Cheng, Connie; Lee, Chen-Chang; Opara, Chinonso; Convertine, Anthony; Stayton, Patrick S.] Univ Washington, Dept Bioengn, Seattle, WA 98195 USA.
C3 University of Washington; University of Washington Seattle
RP Stayton, PS (通讯作者)，Univ Washington, Dept Bioengn, Seattle, WA 98195 USA.
EM stayton@u.washington.edu
RI Stayton, Patrick/C-1975-2018
OI Stayton, Patrick/0000-0001-6939-6371
FU National Institutes of Health [R01EB002991, R01AI074661]; Washington
   State Life Science Discovery Fund [2496490]; National Science Foundation
   [DGE-9987620, DGE-0718124, DGE-1256082]; Department of Defense through
   the National Defense Science and Engineering Graduate Fellowship
   Program; Cancer Research Institute
FX The authors would like to thank L. Castelli and J.M. Goverman
   (University of Washington Department of Immunology) for their assistance
   with ELISPOT. We would also like to acknowledge M.L. Disis and D. Cecil
   in the Tumor Vaccine Group at the University of Washington for helpful
   feedback and insightful scientific discussions related to the
   manuscript. We are grateful to the National Institutes of Health
   (R01EB002991 (P.S.S.) and R01AI074661 (C.C., J. Bryers PI)), the
   Washington State Life Science Discovery Fund (Grant No. 2496490 to the
   Center for Intracellular Delivery of Biologics), the National Science
   Foundation IGERT program (DGE-9987620, M.J.M.) and Graduate Research
   Fellowship under Grants DGE-0718124 (C.C.) and DGE-1256082 (S.K), the
   Department of Defense through the National Defense Science and
   Engineering Graduate Fellowship Program (C.C.), and the Irvington
   Institute Fellowship Program of the Cancer Research Institute (J.T.W.)
   for funding this research.
CR Accapezzato D, 2005, J EXP MED, V202, P817, DOI 10.1084/jem.20051106
   Ahmed SS, 2011, SCI TRANSL MED, V3, DOI 10.1126/scitranslmed.3002302
   Akinc A, 2002, BIOTECHNOL BIOENG, V78, P503, DOI 10.1002/bit.20215.abs
   Amigorena S, 2010, CURR OPIN IMMUNOL, V22, P109, DOI 10.1016/j.coi.2010.01.022
   Amorij JP, 2012, J CONTROL RELEASE, V161, P363, DOI 10.1016/j.jconrel.2011.12.039
   Andrews CD, 2012, MOL PHARMACEUT, V9, P1118, DOI 10.1021/mp2003835
   Aoki T, 1999, EXP CELL RES, V253, P629, DOI 10.1006/excr.1999.4652
   Beaudette TT, 2009, MOL PHARMACEUT, V6, P1160, DOI 10.1021/mp900038e
   Belizaire R, 2009, P NATL ACAD SCI USA, V106, P17463, DOI 10.1073/pnas.0908583106
   Bertin S, 2008, AUTOPHAGY, V4, P1086, DOI 10.4161/auto.7138
   Bioley G, 2012, BIOMATERIALS, V33, P5935, DOI 10.1016/j.biomaterials.2012.05.004
   Black M, 2010, EXPERT REV VACCINES, V9, P157, DOI [10.1586/erv.09.160, 10.1586/ERV.09.160]
   Bode C, 2011, EXPERT REV VACCINES, V10, P499, DOI [10.1586/ERV.10.174, 10.1586/erv.10.174]
   Brito LA, 2011, J PHARM SCI-US, V100, P34, DOI 10.1002/jps.22267
   Broaders KE, 2009, P NATL ACAD SCI USA, V106, P5497, DOI 10.1073/pnas.0901592106
   Bulmus V, 2003, J CONTROL RELEASE, V93, P105, DOI 10.1016/j.jconrel.2003.06.001
   Burgdorf S, 2008, CURR OPIN IMMUNOL, V20, P89, DOI 10.1016/j.coi.2007.12.002
   Chen HC, 2011, BIOMATERIALS, V32, P1731, DOI 10.1016/j.biomaterials.2010.10.059
   Cho HJ, 2000, NAT BIOTECHNOL, V18, P509, DOI 10.1038/75365
   Cho YW, 2003, J PHARM PHARMACOL, V55, P721, DOI 10.1211/002235703765951311
   Combadiere B, 2011, HUM VACCINES, V7, P811, DOI 10.4161/hv.7.8.16274
   Convertine AJ, 2010, BIOMACROMOLECULES, V11, P2904, DOI 10.1021/bm100652w
   Convertine AJ, 2009, J CONTROL RELEASE, V133, P221, DOI 10.1016/j.jconrel.2008.10.004
   De Koker S, 2009, ANGEW CHEM INT EDIT, V48, P8485, DOI 10.1002/anie.200903769
   De Temmerman ML, 2011, DRUG DISCOV TODAY, V16, P569, DOI 10.1016/j.drudis.2011.04.006
   Demento SL, 2011, TRENDS BIOTECHNOL, V29, P294, DOI 10.1016/j.tibtech.2011.02.004
   Dengjel J, 2005, P NATL ACAD SCI USA, V102, P7922, DOI 10.1073/pnas.0501190102
   Eby JK, 2012, ACTA BIOMATER, V8, P3210, DOI 10.1016/j.actbio.2012.06.007
   Flanary S, 2009, BIOCONJUGATE CHEM, V20, P241, DOI 10.1021/bc800317a
   Foged C, 2012, EUR J PHARM SCI, V45, P482, DOI 10.1016/j.ejps.2011.08.016
   Foster S, 2010, BIOCONJUGATE CHEM, V21, P2205, DOI 10.1021/bc100204m
   FOTHERGI.LA, 1970, BIOCHEM J, V116, P555, DOI 10.1042/bj1160555
   Gerelchuluun T, 2007, ARCH PHARM RES, V30, P1440, DOI 10.1007/BF02977369
   Gruenberg J, 2006, NAT REV MOL CELL BIO, V7, P495, DOI 10.1038/nrm1959
   Hirosue S, 2010, VACCINE, V28, P7897, DOI 10.1016/j.vaccine.2010.09.077
   Honda K, 2005, NATURE, V434, P1035, DOI 10.1038/nature03547
   Hubbell JA, 2009, NATURE, V462, P449, DOI 10.1038/nature08604
   Kar UK, 2012, PLOS ONE, V7, DOI 10.1371/journal.pone.0038553
   KARTTUNEN J, 1992, P NATL ACAD SCI USA, V89, P6020, DOI 10.1073/pnas.89.13.6020
   Kasturi SP, 2011, NATURE, V470, P543, DOI 10.1038/nature09737
   Krieg AM, 2006, NAT REV DRUG DISCOV, V5, P471, DOI 10.1038/nrd2059
   Krishnamachari Y, 2009, ADV DRUG DELIVER REV, V61, P205, DOI 10.1016/j.addr.2008.12.013
   Kwon YJ, 2005, P NATL ACAD SCI USA, V102, P18264, DOI 10.1073/pnas.0509541102
   Lee HK, 2007, SCIENCE, V315, P1398, DOI 10.1126/science.1136880
   Lee IH, 2012, ANGEW CHEM INT EDIT, V51, P8800, DOI 10.1002/anie.201203193
   Lee J, 2011, P NATL ACAD SCI USA, V108, P14055, DOI 10.1073/pnas.1105777108
   Liu MA, 2010, IMMUNITY, V33, P504, DOI 10.1016/j.immuni.2010.10.004
   Lührs P, 2002, J IMMUNOL, V169, P5217, DOI 10.4049/jimmunol.169.9.5217
   Martin RM, 1998, J IMMUNOL METHODS, V212, P187, DOI 10.1016/S0022-1759(98)00015-5
   Matzelle MM, 2004, BIOMATERIALS, V25, P295, DOI 10.1016/S0142-9612(03)00531-3
   Maubant S, 2011, NUCLEIC ACID THER, V21, P231, DOI 10.1089/nat.2011.0291
   Mohanan D, 2010, J CONTROL RELEASE, V147, P342, DOI 10.1016/j.jconrel.2010.08.012
   Moon JJ, 2012, ADV MATER, V24, P3724, DOI 10.1002/adma.201200446
   Moon JJ, 2011, NAT MATER, V10, P243, DOI 10.1038/NMAT2960
   Murthy N, 1999, J CONTROL RELEASE, V61, P137, DOI 10.1016/S0168-3659(99)00114-5
   Murthy N, 2003, BIOCONJUGATE CHEM, V14, P412, DOI 10.1021/bc020056d
   Nembrini C, 2011, P NATL ACAD SCI USA, V108, pE989, DOI 10.1073/pnas.1104264108
   Nierkens S, 2008, CANCER RES, V68, P5390, DOI 10.1158/0008-5472.CAN-07-6023
   Paludan C, 2005, SCIENCE, V307, P593, DOI 10.1126/science.1104904
   Perrie Y, 2008, INT J PHARMACEUT, V364, P272, DOI 10.1016/j.ijpharm.2008.04.036
   Reddy ST, 2007, NAT BIOTECHNOL, V25, P1159, DOI [10.1038/nbt1332, 10.1038/nbtl332]
   Reed SG, 2009, TRENDS IMMUNOL, V30, P23, DOI 10.1016/j.it.2008.09.006
   Romani N, 2012, CURR TOP MICROBIOL, V351, P113, DOI 10.1007/82_2010_118
   Sablan BP, 2012, VACCINE, V30, P2689, DOI 10.1016/j.vaccine.2012.02.001
   SALLUSTO F, 1995, J EXP MED, V182, P389, DOI 10.1084/jem.182.2.389
   Sandgren KJ, 2010, PLOS PATHOG, V6, DOI 10.1371/journal.ppat.1000866
   Schafer FQ, 2001, FREE RADICAL BIO MED, V30, P1191, DOI 10.1016/S0891-5849(01)00480-4
   Schlosser E, 2008, VACCINE, V26, P1626, DOI 10.1016/j.vaccine.2008.01.030
   Schmid D, 2007, IMMUNITY, V26, P79, DOI 10.1016/j.immuni.2006.10.018
   Schwarz K, 2000, J IMMUNOL, V164, P6147, DOI 10.4049/jimmunol.164.12.6147
   Scott EA, 2012, BIOMATERIALS, V33, P6211, DOI 10.1016/j.biomaterials.2012.04.060
   Shen ZH, 1997, J IMMUNOL, V158, P2723
   Sheng KC, 2008, EUR J IMMUNOL, V38, P424, DOI 10.1002/eji.200737578
   Szablan Z, 2004, J POLYM SCI POL CHEM, V42, P2432, DOI 10.1002/pola.20098
   Szablan Z, 2006, J POLYM SCI POL CHEM, V44, P3692, DOI 10.1002/pola.21470
   Vollmer J, 2009, ADV DRUG DELIVER REV, V61, P195, DOI 10.1016/j.addr.2008.12.008
   WANG LH, 1993, J CELL BIOL, V123, P1107, DOI 10.1083/jcb.123.5.1107
   Wegmann F, 2012, NAT BIOTECHNOL, V30, P883, DOI 10.1038/nbt.2344
   Wendorf J, 2006, J PHARM SCI-US, V95, P2738, DOI 10.1002/jps.20728
   WEST MA, 1989, J CELL BIOL, V109, P2731, DOI 10.1083/jcb.109.6.2731
   Yewdell JW, 2010, CURR OPIN IMMUNOL, V22, P402, DOI 10.1016/j.coi.2010.04.002
   Zhang N, 2011, IMMUNITY, V35, P161, DOI 10.1016/j.immuni.2011.07.010
NR 82
TC 254
Z9 271
U1 8
U2 373
PU AMER CHEMICAL SOC
PI WASHINGTON
PA 1155 16TH ST, NW, WASHINGTON, DC 20036 USA
SN 1936-0851
EI 1936-086X
J9 ACS NANO
JI ACS Nano
PD MAY
PY 2013
VL 7
IS 5
BP 3912
EP 3925
DI 10.1021/nn305466z
PG 14
WC Chemistry, Multidisciplinary; Chemistry, Physical; Nanoscience &
   Nanotechnology; Materials Science, Multidisciplinary
WE Science Citation Index Expanded (SCI-EXPANDED)
SC Chemistry; Science & Technology - Other Topics; Materials Science
GA 156XD
UT WOS:000319856300028
PM 23590591
OA Green Accepted
DA 2023-11-04
ER

PT J
AU Moon, JJ
   Suh, H
   Li, AV
   Ockenhouse, CF
   Yadava, A
   Irvine, DJ
AF Moon, James J.
   Suh, Heikyung
   Li, Adrienne V.
   Ockenhouse, Christian F.
   Yadava, Anjali
   Irvine, Darrell J.
TI Enhancing humoral responses to a malaria antigen with nanoparticle
   vaccines that expand T<sub>fh</sub> cells and promote germinal center
   induction
SO PROCEEDINGS OF THE NATIONAL ACADEMY OF SCIENCES OF THE UNITED STATES OF
   AMERICA
LA English
DT Article
ID CIRCUMSPOROZOITE PROTEIN; PLASMODIUM-VIVAX; ANTIBODY-RESPONSES;
   SUBCAPSULAR SINUS; EPITOPE DENSITY; IMMUNOGENICITY; FALCIPARUM;
   IMMUNIZATION
AB For subunit vaccines, adjuvants play a key role in shaping immunological memory. Nanoparticle (NP) delivery systems for antigens and/or molecular danger signals are promising adjuvants capable of promoting both cellular and humoral immune responses, but in most cases the mechanisms of action of these materials are poorly understood. Here, we studied the immune response elicited by NPs composed of multilamellar "stapled" lipid vesicles carrying a recombinant Plasmodium vivax circumsporozoite antigen, VMP001, both entrapped in the aqueous core and anchored to the lipid bilayer surfaces. Immunization with these particles and monophosphoryl lipid A (MPLA), a US Food and Drug Administration-approved immunostimulatory agonist for Toll-like receptor-4, promoted high-titer, high-avidity antibody responses against VMP001, lasting more than 1 y in mice at 10-fold lower doses than conventional adjuvants. Compared to soluble VMP001 mixed with MPLA, VMP001-NPs promoted broader humoral responses, targeting multiple epitopes of the protein and a more balanced Th1/Th2 cytokine profile from antigen-specific T cells. To begin to understand the underlying mechanisms, we examined components of the B-cell response and found that NPs promoted robust germinal center (GC) formation at low doses of antigen where no GC induction occurred with soluble protein immunization, and that GCs nucleated near depots of NPs accumulating in the draining lymph nodes over time. In parallel, NP vaccination enhanced the expansion of antigen-specific follicular helper T cells (T-fh), compared to vaccinations with soluble VMP001 or alum. Thus, NP vaccines may be a promising strategy to enhance the durability, breadth, and potency of humoral immunity by enhancing key elements of the B-cell response.
C1 [Moon, James J.; Suh, Heikyung; Irvine, Darrell J.] MIT, Dept Mat Sci & Engn, Cambridge, MA 02139 USA.
   [Moon, James J.; Suh, Heikyung; Li, Adrienne V.; Irvine, Darrell J.] MIT, Dept Biol Engn, Cambridge, MA 02139 USA.
   [Ockenhouse, Christian F.; Yadava, Anjali] Walter Reed Army Inst Res, Div Malaria Vaccine Dev, Silver Spring, MD 20910 USA.
   [Irvine, Darrell J.] MIT, Koch Inst Integrat Canc Res, Cambridge, MA 02139 USA.
   [Irvine, Darrell J.] Massachusetts Gen Hosp, Ragon Inst, MIT, Boston, MA 02129 USA.
   [Irvine, Darrell J.] Harvard Univ, Boston, MA 02129 USA.
   [Suh, Heikyung; Irvine, Darrell J.] Howard Hughes Med Inst, Chevy Chase, MD 20815 USA.
C3 Massachusetts Institute of Technology (MIT); Massachusetts Institute of
   Technology (MIT); United States Department of Defense; United States
   Army; Walter Reed Army Institute of Research (WRAIR); Massachusetts
   Institute of Technology (MIT); Harvard University; Massachusetts General
   Hospital; Massachusetts Institute of Technology (MIT); Ragon Institute;
   Harvard University; Howard Hughes Medical Institute
RP Irvine, DJ (通讯作者)，MIT, Dept Mat Sci & Engn, Cambridge, MA 02139 USA.
EM djirvine@mit.edu
RI Moon, James J/ABE-4429-2021
OI Moon, James J/0000-0003-2238-2372
FU Ragon Institute of Massachusetts General Hospital; Massachusetts
   Institute of Technology; Harvard University; Gates Foundation;
   Department of Defense [W911NF-07-D-0004]; National Institutes of Health
   [AI095109, 1U19AI091693]
FX This work was supported in part by the Ragon Institute of Massachusetts
   General Hospital, Massachusetts Institute of Technology, and Harvard
   University; the Gates Foundation; the Department of Defense (Contract
   W911NF-07-D-0004); and National Institutes of Health (AI095109 and
   1U19AI091693). D.J.I. is an investigator of the Howard Hughes Medical
   Institute. The opinions or assertions contained herein are the private
   views of the authors, and are not to be construed as official or as
   reflecting the views of the Department of the Army or the Department of
   Defense.
CR Ancsin JB, 2004, J BIOL CHEM, V279, P21824, DOI 10.1074/jbc.M401979200
   Ballou WR, 2009, PARASITE IMMUNOL, V31, P492, DOI 10.1111/j.1365-3024.2009.01143.x
   Bell BA, 2009, VACCINE, V27, P1448, DOI 10.1016/j.vaccine.2008.12.027
   Bilsborough J, 1997, ACTA TROP, V65, P59, DOI 10.1016/S0001-706X(97)00648-7
   Blander JM, 2006, NATURE, V440, P808, DOI 10.1038/nature04596
   Bojang KA, 2001, LANCET, V358, P1927, DOI 10.1016/S0140-6736(01)06957-4
   Breitfeld D, 2000, J EXP MED, V192, P1545, DOI 10.1084/jem.192.11.1545
   Carrasco YR, 2007, IMMUNITY, V27, P160, DOI 10.1016/j.immuni.2007.06.007
   CHAROENVIT Y, 1991, SCIENCE, V251, P668, DOI 10.1126/science.1704150
   Deenick EK, 2010, IMMUNITY, V33, P241, DOI 10.1016/j.immuni.2010.07.015
   Demento SL, 2010, J IMMUNOL, V185, P2989, DOI 10.4049/jimmunol.1000768
   Heit A, 2007, EUR J IMMUNOL, V37, P2063, DOI 10.1002/eji.200737169
   Jegerlehner A, 2002, EUR J IMMUNOL, V32, P3305, DOI 10.1002/1521-4141(200211)32:11<3305::AID-IMMU3305>3.0.CO;2-J
   JONES TR, 1992, AM J TROP MED HYG, V47, P837, DOI 10.4269/ajtmh.1992.47.837
   Junt T, 2007, NATURE, V450, P110, DOI 10.1038/nature06287
   Kasturi SP, 2011, NATURE, V470, P543, DOI 10.1038/nature09737
   Liu WL, 2005, EUR J IMMUNOL, V35, P505, DOI 10.1002/eji.200425749
   Manolova V, 2008, EUR J IMMUNOL, V38, P1404, DOI 10.1002/eji.200737984
   McHeyzer-Williams LJ, 2005, ANNU REV IMMUNOL, V23, P487, DOI 10.1146/annurev.immunol.23.021704.115732
   Moon JJ, 2011, NAT MATER, V10, P243, DOI 10.1038/NMAT2960
   Mueller I, 2009, LANCET INFECT DIS, V9, P555, DOI 10.1016/S1473-3099(09)70177-X
   NUSSENZWEIG V, 1985, CELL, V42, P401, DOI 10.1016/0092-8674(85)90093-5
   Nutt SL, 2011, NAT IMMUNOL, V12, P472, DOI 10.1038/ni.2019
   Price RN, 2007, AM J TROP MED HYG, V77, P79, DOI 10.4269/ajtmh.2007.77.79
   Reddy ST, 2007, NAT BIOTECHNOL, V25, P1159, DOI [10.1038/nbt1332, 10.1038/nbtl332]
   Schwenk R, 2003, PARASITE IMMUNOL, V25, P17, DOI 10.1046/j.1365-3024.2003.00495.x
   Udhayakumar V, 1998, VACCINE, V16, P982, DOI 10.1016/S0264-410X(97)00290-9
   WIRTZ RA, 1991, MED VET ENTOMOL, V5, P17, DOI 10.1111/j.1365-2915.1991.tb00515.x
   Yadava A, 2007, INFECT IMMUN, V75, P1177, DOI 10.1128/IAI.01667-06
   Yue Y, 2009, VIROLOGY, V386, P438, DOI 10.1016/j.virol.2009.01.029
NR 30
TC 246
Z9 256
U1 0
U2 98
PU NATL ACAD SCIENCES
PI WASHINGTON
PA 2101 CONSTITUTION AVE NW, WASHINGTON, DC 20418 USA
SN 0027-8424
J9 P NATL ACAD SCI USA
JI Proc. Natl. Acad. Sci. U. S. A.
PD JAN 24
PY 2012
VL 109
IS 4
BP 1080
EP 1085
DI 10.1073/pnas.1112648109
PG 6
WC Multidisciplinary Sciences
WE Science Citation Index Expanded (SCI-EXPANDED)
SC Science & Technology - Other Topics
GA 880NA
UT WOS:000299412600023
PM 22247289
OA Green Published, Bronze
DA 2023-11-04
ER

PT J
AU Buschmann, MD
   Carrasco, MJ
   Alishetty, S
   Paige, M
   Alameh, MG
   Weissman, D
AF Buschmann, Michael D.
   Carrasco, Manuel J.
   Alishetty, Suman
   Paige, Mikell
   Alameh, Mohamad Gabriel
   Weissman, Drew
TI Nanomaterial Delivery Systems for mRNA Vaccines
SO VACCINES
LA English
DT Review
DE mRNA; lipid nanoparticle; ionizable lipid; vaccine; SARS-CoV-2
AB The recent success of mRNA vaccines in SARS-CoV-2 clinical trials is in part due to the development of lipid nanoparticle delivery systems that not only efficiently express the mRNA-encoded immunogen after intramuscular injection, but also play roles as adjuvants and in vaccine reactogenicity. We present an overview of mRNA delivery systems and then focus on the lipid nanoparticles used in the current SARS-CoV-2 vaccine clinical trials. The review concludes with an analysis of the determinants of the performance of lipid nanoparticles in mRNA vaccines.
C1 [Buschmann, Michael D.; Carrasco, Manuel J.; Alishetty, Suman] George Mason Univ, Dept Bioengn, 4400 Univ Dr,MS 1J7, Fairfax, VA 22030 USA.
   [Paige, Mikell] George Mason Univ, Dept Chem & Biochem, 4400 Univ Dr, Fairfax, VA 22030 USA.
   [Alameh, Mohamad Gabriel] Univ Penn, Perelman Sch Med, 130 Stemmler Hall,3450 Hamilton Walk, Philadelphia, PA 19104 USA.
   [Weissman, Drew] Univ Penn, Perelman Sch Med, 410B Hill Pavil,380 S Univ Ave, Philadelphia, PA 19104 USA.
C3 George Mason University; George Mason University; University of
   Pennsylvania; Pennsylvania Medicine; University of Pennsylvania;
   Pennsylvania Medicine
RP Buschmann, MD (通讯作者)，George Mason Univ, Dept Bioengn, 4400 Univ Dr,MS 1J7, Fairfax, VA 22030 USA.
EM mbuschma@gmu.edu; mcarras@masonlive.gmu.edu; salishet@GMU.EDU;
   mpaige3@gmu.edu; Mg.Alameh@pennmedicine.upenn.edu;
   dreww@pennmedicine.upenn.edu
RI Alameh, Mohamad Gabriel/ABA-5345-2021; ALISHETTY, SUMAN/AAR-4906-2021
OI Alameh, Mohamad Gabriel/0000-0002-5672-6930; ALISHETTY,
   SUMAN/0000-0002-7491-0280; Carrasco, Manuel J/0000-0002-8253-2937;
   Buschmann, Michael/0000-0001-7555-8189
CR Feldman RA, 2019, VACCINE, V37, P3326, DOI 10.1016/j.vaccine.2019.04.074
   Akinc A, 2019, NAT NANOTECHNOL, V14, P1084, DOI 10.1038/s41565-019-0591-y
   Akinc A, 2010, MOL THER, V18, P1357, DOI 10.1038/mt.2010.85
   Alameh MG, 2022, CURR TOP MICROBIOL, V437, P111, DOI 10.1007/82_2020_202
   Alberer M, 2017, LANCET, V390, P1511, DOI 10.1016/S0140-6736(17)31665-3
   Almeida AJ, 2007, ADV DRUG DELIVER REV, V59, P478, DOI 10.1016/j.addr.2007.04.007
   Anderson EJ, 2020, NEW ENGL J MED, V383, P2427, DOI 10.1056/NEJMoa2028436
   Andries O, 2015, J CONTROL RELEASE, V217, P337, DOI 10.1016/j.jconrel.2015.08.051
   [Anonymous], NIH DEVISING STUDY R
   Armbruster N, 2019, VACCINES-BASEL, V7, DOI 10.3390/vaccines7040132
   Arteta MY, 2018, P NATL ACAD SCI USA, V115, pE3351, DOI 10.1073/pnas.1720542115
   Bahl K, 2017, MOL THER, V25, P1316, DOI 10.1016/j.ymthe.2017.03.035
   Baiersdörfer M, 2019, MOL THER-NUCL ACIDS, V15, P26, DOI 10.1016/j.omtn.2019.02.018
   Barros SA, 2012, ADV DRUG DELIVER REV, V64, P1730, DOI 10.1016/j.addr.2012.06.007
   Behlke MA, 2008, OLIGONUCLEOTIDES, V18, P305, DOI 10.1089/oli.2008.0164
   Belliveau NM, 2012, MOL THER-NUCL ACIDS, V1, DOI 10.1038/mtna.2012.28
   Blakney AK, 2020, ACS NANO, V14, P5711, DOI 10.1021/acsnano.0c00326
   Brito LA, 2014, MOL THER, V22, P2118, DOI 10.1038/mt.2014.133
   Castells MC, 2021, NEW ENGL J MED, V384, P643, DOI [10.1056/NEJMra2035343, 10.1056/NEJMc2100766]
   Chahal JS, 2016, P NATL ACAD SCI USA, V113, pE4133, DOI 10.1073/pnas.1600299113
   Chen NH, 2017, IUBMB LIFE, V69, P297, DOI 10.1002/iub.1625
   Chen S, 2016, J CONTROL RELEASE, V235, P236, DOI 10.1016/j.jconrel.2016.05.059
   Cheng Q, 2020, NAT NANOTECHNOL, V15, P313, DOI 10.1038/s41565-020-0669-6
   Cheng Q, 2018, ADV MATER, V30, DOI 10.1002/adma.201805308
   Cheng XW, 2016, ADV DRUG DELIVER REV, V99, P129, DOI 10.1016/j.addr.2016.01.022
   Choi JH, 2018, NAT STRUCT MOL BIOL, V25, P208, DOI 10.1038/s41594-018-0030-z
   Corbett KS, 2020, NEW ENGL J MED, V383, P1544, DOI 10.1056/NEJMoa2024671
   Corbett Kizzmekia S, 2020, bioRxiv, DOI [10.1038/s41586-020-2622-0, 10.1101/2020.06.11.145920]
   Corum J, 2020, NEW YORK TIMES
   Cullis PR, 2017, MOL THER, V25, P1467, DOI 10.1016/j.ymthe.2017.03.013
   de Alwis R, 2020, SINGLE DOSE SELF TRA, DOI 10.1101/2020.09.03.280446
   Derosa F., CYSTINE CATIONIC LIP
   DeRosa F, 2019, MOL THER, V27, P878, DOI 10.1016/j.ymthe.2019.03.001
   Devoldere J, 2016, DRUG DISCOV TODAY, V21, P11, DOI 10.1016/j.drudis.2015.07.009
   Diken M, 2011, GENE THER, V18, P702, DOI 10.1038/gt.2011.17
   Erasmus JH, 2018, MOL THER, V26, P2507, DOI 10.1016/j.ymthe.2018.07.010
   Evans BC, 2015, ACS NANO, V9, P5893, DOI 10.1021/acsnano.5b00491
   Evers MJW, 2018, SMALL METHODS, V2, DOI 10.1002/smtd.201700375
   FELGNER PL, 1987, P NATL ACAD SCI USA, V84, P7413, DOI 10.1073/pnas.84.21.7413
   Fenton OS, 2017, ADV MATER, V29, DOI 10.1002/adma.201606944
   FERNANDEZ MS, 1977, J PHYS CHEM-US, V81, P1755, DOI 10.1021/j100533a009
   Fotin-Mleczek M, 2011, J IMMUNOTHER, V34, P1, DOI 10.1097/CJI.0b013e3181f7dbe8
   Freyn AW, 2020, MOL THER, V28, P1569, DOI 10.1016/j.ymthe.2020.04.018
   García MA, 2007, BIOCHIMIE, V89, P799, DOI 10.1016/j.biochi.2007.03.001
   Gilleron J, 2013, NAT BIOTECHNOL, V31, P638, DOI 10.1038/nbt.2612
   Gindy ME, 2014, MOL PHARMACEUT, V11, P4143, DOI 10.1021/mp500367k
   Gómez G, 2001, PHARM RES-DORDR, V18, P90, DOI 10.1023/A:1011082911917
   Gómez-Aguado I, 2020, NANOMATERIALS-BASEL, V10, DOI 10.3390/nano10020364
   GRUNER SM, 1985, ANNU REV BIOPHYS BIO, V14, P211, DOI 10.1146/annurev.bb.14.060185.001235
   Hajj KA, 2020, NANO LETT, V20, P5167, DOI 10.1021/acs.nanolett.0c00596
   Hajj KA, 2019, SMALL, V15, DOI 10.1002/smll.201805097
   Hajj KA, 2017, NAT REV MATER, V2, DOI 10.1038/natrevmats.2017.56
   Hassett KJ, 2019, MOL THER-NUCL ACIDS, V15, P1, DOI 10.1016/j.omtn.2019.01.013
   Heil F, 2004, SCIENCE, V303, P1526, DOI 10.1126/science.1093620
   Heyes J, 2005, J CONTROL RELEASE, V107, P276, DOI 10.1016/j.jconrel.2005.06.014
   Hoerr I, 2000, EUR J IMMUNOL, V30, P1
   Islam MA, 2018, NAT BIOMED ENG, V2, P850, DOI 10.1038/s41551-018-0284-0
   Jackson LA, 2020, NEW ENGL J MED, V383, P1920, DOI 10.1056/NEJMoa2022483
   Jayaraman M, 2012, ANGEW CHEM INT EDIT, V51, P8529, DOI 10.1002/anie.201203263
   Jiang YH, 2020, NANO LETT, V20, P1117, DOI 10.1021/acs.nanolett.9b04426
   Jiang YH, 2018, BIOMATERIALS, V176, P122, DOI 10.1016/j.biomaterials.2018.05.043
   Kaczmarek JC, 2016, ANGEW CHEM INT EDIT, V55, P13808, DOI 10.1002/anie.201608450
   Kalnin KV, 2020, IMMUNOGENICITY NOVEL, DOI 10.1101/2020.10.14.337535
   Karikó K, 2005, IMMUNITY, V23, P165, DOI 10.1016/j.immuni.2005.06.008
   Karikó K, 2008, MOL THER, V16, P1833, DOI 10.1038/mt.2008.200
   Karikó K, 2011, NUCLEIC ACIDS RES, V39, DOI 10.1093/nar/gkr695
   Kauffman KJ, 2015, NANO LETT, V15, P7300, DOI 10.1021/acs.nanolett.5b02497
   Kedmi R, 2018, NAT NANOTECHNOL, V13, P214, DOI 10.1038/s41565-017-0043-5
   Kilchrist KV, 2019, ACS NANO, V13, P1136, DOI 10.1021/acsnano.8b05482
   Kim J, 2020, CELL MOL BIOENG, V13, P463, DOI 10.1007/s12195-020-00619-y
   Kose N, 2019, SCI IMMUNOL, V4, DOI 10.1126/sciimmunol.aaw6647
   Kowalski PS, 2019, MOL THER, V27, P710, DOI 10.1016/j.ymthe.2019.02.012
   Kranz LM, 2016, NATURE, V534, P396, DOI 10.1038/nature18300
   Kremsner P., 2020, MEDRXIV 2020, DOI DOI 10.1101/2020.11.09.20228551
   Kulkarni JA, 2019, NANOSCALE, V11, P9023, DOI 10.1039/c9nr02004g
   Kulkarni JA, 2018, ACS NANO, V12, P4787, DOI 10.1021/acsnano.8b01516
   Laczkó D, 2020, IMMUNITY, V53, P724, DOI 10.1016/j.immuni.2020.07.019
   Lallana E, 2017, MOL PHARMACEUT, V14, P2422, DOI 10.1021/acs.molpharmaceut.7b00320
   Li B, 2019, WIRES NANOMED NANOBI, V11, DOI 10.1002/wnan.1530
   Li JH, 2017, ANGEW CHEM INT EDIT, V56, P13709, DOI 10.1002/anie.201707466
   Li JH, 2017, ACS NANO, V11, P2531, DOI 10.1021/acsnano.6b08447
   Liang F, 2017, MOL THER, V25, P2635, DOI 10.1016/j.ymthe.2017.08.006
   Lorenz C, 2011, RNA BIOL, V8, P627, DOI 10.4161/rna.8.4.15394
   Love KT, 2010, P NATL ACAD SCI USA, V107, P1864, DOI 10.1073/pnas.0910603106
   Lutz J, 2017, NPJ VACCINES, V2, DOI 10.1038/s41541-017-0032-6
   Lyke KE, 2020, PHASE 1 2 STUDY DESC, DOI 10.1038/s41586-020-2639-4
   Mai YP, 2020, CELL IMMUNOL, V354, DOI 10.1016/j.cellimm.2020.104143
   Maier MA, 2013, MOL THER, V21, P1570, DOI 10.1038/mt.2013.124
   MALONE RW, 1989, P NATL ACAD SCI USA, V86, P6077, DOI 10.1073/pnas.86.16.6077
   Marcos-Contreras OA, 2020, P NATL ACAD SCI USA, V117, P3405, DOI 10.1073/pnas.1912012117
   Maruggi G, 2019, MOL THER, V27, P757, DOI 10.1016/j.ymthe.2019.01.020
   Maugeri M, 2019, NAT COMMUN, V10, DOI 10.1038/s41467-019-12275-6
   McKay PF, 2020, NAT COMMUN, V11, DOI 10.1038/s41467-020-17409-9
   McKinlay CJ, 2018, P NATL ACAD SCI USA, V115, pE5859, DOI 10.1073/pnas.1805358115
   Miao L, 2020, NAT COMMUN, V11, DOI 10.1038/s41467-020-16248-y
   Muskula PR, 2017, CIRC-CARDIOVASC IMAG, V10, DOI 10.1161/CIRCIMAGING.116.005459
   Nair Anroop B, 2016, J Basic Clin Pharm, V7, P27, DOI 10.4103/0976-0105.177703
   Oberli MA, 2017, NANO LETT, V17, P1326, DOI 10.1021/acs.nanolett.6b03329
   Pardi N, 2020, CURR OPIN IMMUNOL, V65, P14, DOI 10.1016/j.coi.2020.01.008
   Pardi N, 2018, J EXP MED, V215, P1571, DOI 10.1084/jem.20171450
   Pardi N, 2018, NAT REV DRUG DISCOV, V17, P261, DOI 10.1038/nrd.2017.243
   Pardi N, 2017, NAT COMMUN, V8, DOI 10.1038/ncomms14630
   Pardi N, 2015, J CONTROL RELEASE, V217, P345, DOI 10.1016/j.jconrel.2015.08.007
   Parhiz H, 2018, J CONTROL RELEASE, V291, P106, DOI 10.1016/j.jconrel.2018.10.015
   Parhiz H, 2018, ADV DRUG DELIVER REV, V130, P90, DOI 10.1016/j.addr.2018.06.023
   Patel AK, 2019, ADV MATER, V31, DOI 10.1002/adma.201805116
   Patel S, 2019, ADV DRUG DELIVER REV, V144, P90, DOI 10.1016/j.addr.2019.08.004
   Patel S, 2017, NANO LETT, V17, P5711, DOI 10.1021/acs.nanolett.7b02664
   Perche F, 2011, J DRUG TARGET, V19, P315, DOI 10.3109/1061186X.2010.504262
   Rajappan K, 2020, J MED CHEM, V63, P12992, DOI 10.1021/acs.jmedchem.0c01407
   Rauch S., 2020, BIORXIV, DOI [10.1101/2020.10.23.351775, DOI 10.1101/2020.10.23.351775]
   Reichmuth AM, 2016, THER DELIV, V7, P319, DOI 10.4155/tde-2016-0006
   Richner JM, 2017, CELL, V168, P1114, DOI 10.1016/j.cell.2017.02.017
   Robinson E, 2018, MOL THER, V26, P2034, DOI 10.1016/j.ymthe.2018.05.014
   Sabnis S, 2018, MOL THER, V26, P1509, DOI 10.1016/j.ymthe.2018.03.010
   Sahay G, 2013, NAT BIOTECHNOL, V31, P653, DOI 10.1038/nbt.2614
   Sahin U, 2020, NATURE, V586, P594, DOI 10.1038/s41586-020-2814-7
   Scheel B, 2004, EUR J IMMUNOL, V34, P537, DOI 10.1002/eji.200324198
   Schlake T, 2019, CELL MOL LIFE SCI, V76, P301, DOI 10.1007/s00018-018-2935-4
   Schnee M, 2016, PLOS NEGLECT TROP D, V10, DOI 10.1371/journal.pntd.0004746
   Sedic M, 2018, VET PATHOL, V55, P341, DOI 10.1177/0300985817738095
   Semple SC, 2010, NAT BIOTECHNOL, V28, P172, DOI 10.1038/nbt.1602
   Soliman OY, 2020, J PHARM SCI-US, V109, P1581, DOI 10.1016/j.xphs.2019.12.020
   Stadler CR, 2017, NAT MED, V23, P815, DOI 10.1038/nm.4356
   Swaminathan G, 2016, SCI REP-UK, V6, DOI 10.1038/srep34215
   Swaminathan G, 2016, VACCINE, V34, P110, DOI 10.1016/j.vaccine.2015.10.132
   Swartz MA, 2001, ADV DRUG DELIVER REV, V50, P3, DOI 10.1016/S0169-409X(01)00150-8
   Tang XL, 2004, PHARM RES-DORDR, V21, P191, DOI 10.1023/B:PHAM.0000016234.73023.75
   Tatematsu M, 2018, J INNATE IMMUN, V10, P398, DOI 10.1159/000494034
   Thess A, 2015, MOL THER, V23, P1456, DOI 10.1038/mt.2015.103
   Thran M, 2017, EMBO MOL MED, V9, P1434, DOI 10.15252/emmm.201707678
   U.S. Dep. Health Hum. Serv. Food Drug Adm. Cent. Biol. Eval. Res, 2020, DEV LICENSURE VACCIN
   Uchida H, 2016, J AM CHEM SOC, V138, P1478, DOI 10.1021/jacs.5b11726
   Van Hoecke L, 2020, MOL THER-NUCL ACIDS, V20, P777, DOI 10.1016/j.omtn.2020.04.015
   Van Hoecke L, 2019, J TRANSL MED, V17, DOI 10.1186/s12967-019-1804-8
   Veiga N, 2018, NAT COMMUN, V9, DOI 10.1038/s41467-018-06936-1
   Vogel AB, 2020, BIORXIV, DOI [10.1101/2020.09.08.280818., DOI 10.1101/2020.09.08.280818]
   Vogel AB, 2018, MOL THER, V26, P446, DOI 10.1016/j.ymthe.2017.11.017
   Wadhwa A, 2020, PHARMACEUTICS, V12, DOI 10.3390/pharmaceutics12020102
   Wadman M, 2020, SCIENCE, V370, P1022, DOI 10.1126/science.370.6520.1022
   Wahane A, 2020, MOLECULES, V25, DOI 10.3390/molecules25122866
   Walsh EE, 2020, NEW ENGL J MED, V383, P2439, DOI 10.1056/NEJMoa2027906
   Wang Y, 2020, ANGEW CHEM INT EDIT, V59, P23374, DOI 10.1002/anie.202003545
   Wang Y, 2020, ANGEW CHEM INT EDIT, V59, P2695, DOI 10.1002/anie.201914264
   Wheeler JJ, 1999, GENE THER, V6, P271, DOI 10.1038/sj.gt.3300821
   Witzigmann D, 2020, ADV DRUG DELIVER REV, V159, P344, DOI 10.1016/j.addr.2020.06.026
   Yan XD, 2005, BIOCHEM BIOPH RES CO, V328, P57, DOI 10.1016/j.bbrc.2004.12.137
   Yang Y, 2019, J MOL CELL BIOL, V11, P911, DOI 10.1093/jmcb/mjz091
   Yoshinaga N, 2019, ANGEW CHEM INT EDIT, V58, P11360, DOI 10.1002/anie.201905203
   Yoshinaga N, 2019, BIOMATERIALS, V197, P255, DOI 10.1016/j.biomaterials.2019.01.023
   Yuki Y, 2003, REV MED VIROL, V13, P293, DOI 10.1002/rmv.398
   Zhao PX, 2020, BIOACT MATER, V5, P358, DOI 10.1016/j.bioactmat.2020.03.001
   Zhao WY, 2019, BIOMATERIALS, V217, DOI 10.1016/j.biomaterials.2019.119291
   Zhou KJ, 2016, P NATL ACAD SCI USA, V113, P520, DOI 10.1073/pnas.1520756113
   Zhuang XY, 2020, VACCINES-BASEL, V8, DOI 10.3390/vaccines8010123
NR 155
TC 245
Z9 254
U1 39
U2 476
PU MDPI
PI BASEL
PA ST ALBAN-ANLAGE 66, CH-4052 BASEL, SWITZERLAND
EI 2076-393X
J9 VACCINES-BASEL
JI Vaccines
PD JAN
PY 2021
VL 9
IS 1
AR 65
DI 10.3390/vaccines9010065
PG 30
WC Immunology; Medicine, Research & Experimental
WE Science Citation Index Expanded (SCI-EXPANDED)
SC Immunology; Research & Experimental Medicine
GA PW6WY
UT WOS:000610813700001
PM 33478109
OA gold, Green Published
HC Y
HP N
DA 2023-11-04
ER

PT J
AU McKay, PF
   Hu, K
   Blakney, AK
   Samnuan, K
   Brown, JC
   Penn, R
   Zhou, J
   Bouton, CR
   Rogers, P
   Polra, K
   Lin, PJC
   Barbosa, C
   Tam, YK
   Barclay, WS
   Shattock, RJ
AF McKay, Paul F.
   Hu, Kai
   Blakney, Anna K.
   Samnuan, Karnyart
   Brown, Jonathan C.
   Penn, Rebecca
   Zhou, Jie
   Bouton, Clement R.
   Rogers, Paul
   Polra, Krunal
   Lin, Paulo J. C.
   Barbosa, Christopher
   Tam, Ying K.
   Barclay, Wendy S.
   Shattock, Robin J.
TI Self-amplifying RNA SARS-CoV-2 lipid nanoparticle vaccine candidate
   induces high neutralizing antibody titers in mice
SO NATURE COMMUNICATIONS
LA English
DT Article
ID CORONAVIRUS; DELIVERY
AB The spread of the SARS-CoV-2 into a global pandemic within a few months of onset motivates the development of a rapidly scalable vaccine. Here, we present a self-amplifying RNA encoding the SARS-CoV-2 spike protein encapsulated within a lipid nanoparticle (LNP) as a vaccine. We observe remarkably high and dose-dependent SARS-CoV-2 specific antibody titers in mouse sera, as well as robust neutralization of both a pseudo-virus and wild-type virus. Upon further characterization we find that the neutralization is proportional to the quantity of specific IgG and of higher magnitude than recovered COVID-19 patients. saRNA LNP immunizations induce a Th1-biased response in mice, and there is no antibody-dependent enhancement (ADE) observed. Finally, we observe high cellular responses, as characterized by IFN-gamma production, upon re-stimulation with SARS-CoV-2 peptides. These data provide insight into the vaccine design and evaluation of immunogenicity to enable rapid translation to the clinic. Here, the authors develop a self-amplifying RNA encoding the SARS-CoV-2 spike protein encapsulated within a lipid nanoparticle as a vaccine candidate and show induction of neutralization antibody titers in mice that are comparable to titers in convalescent sera of patients.
C1 [McKay, Paul F.; Hu, Kai; Blakney, Anna K.; Samnuan, Karnyart; Brown, Jonathan C.; Penn, Rebecca; Zhou, Jie; Bouton, Clement R.; Rogers, Paul; Polra, Krunal; Barclay, Wendy S.; Shattock, Robin J.] Imperial Coll London, Dept Infect Dis, Norfolk Pl, London W2 1PG, England.
   [Lin, Paulo J. C.; Barbosa, Christopher; Tam, Ying K.] Acuitas Therapeut, Vancouver, BC V6T 1Z3, Canada.
C3 Imperial College London
RP Shattock, RJ (通讯作者)，Imperial Coll London, Dept Infect Dis, Norfolk Pl, London W2 1PG, England.
EM r.shattock@imperial.ac.uk
RI Blakney, Anna/GWC-0911-2022
OI Blakney, Anna/0000-0002-5812-9689; Rogers, Paul/0000-0002-3945-7708;
   Bouton, Clement/0000-0001-9607-6533; Brown,
   Jonathan/0000-0001-6849-3962; McKay, Paul/0000-0001-5195-6254; Barclay,
   Wendy/0000-0002-3948-0895
FU Marie Skodowska Curie Individual Fellowship - European Commission H2020
   [794059]; Department of Health and Social Care; Engineering and Physical
   Sciences Research Council (EPSRC) [EP/R013764/1]; NIHR Biomedical
   Research Centre of Imperial College Healthcare NHS Trust; Dormeur
   Investment Services Ltd; EPSRC [EP/R013764/1] Funding Source: UKRI;
   Marie Curie Actions (MSCA) [794059] Funding Source: Marie Curie Actions
   (MSCA)
FX We gratefully acknowledge Graham Taylor, Graham Cooke, Rachael Quinlan,
   Charlotte Short, and Carolina Rosadas de Oliveira for providing the
   samples from recovered COVID-19 patients, and Jonathan Yeow for
   providing the polymers used in these studies. We thank Andrew Davidson
   and David Matthews, University of Bristol UK for supplying the VeroE6
   cells used in this study. AKB is supported by a Marie Skodowska Curie
   Individual Fellowship funded by the European Commission H2020 (No.
   794059). P.F.M., K.H., K.S., C.R.B., K.P., P.R. and R.J.S. are funded by
   the Department of Health and Social Care using UK Aid funding and is
   managed by the Engineering and Physical Sciences Research Council
   (EPSRC, grant number: EP/R013764/1, note: the views expressed in this
   publication are those of the author(s) and not necessarily those of the
   Department of Health and Social Care). This work was supported in part
   by the NIHR Biomedical Research Centre of Imperial College Healthcare
   NHS Trust. We also acknowledge Dormeur Investment Services Ltd for
   providing funds to purchase equipment used in these studies.
CR Al-Omari A, 2019, DIAGN MICR INFEC DIS, V93, P265, DOI 10.1016/j.diagmicrobio.2018.10.011
   Badamchi-Zadeh A, 2015, PLOS ONE, V10, DOI 10.1371/journal.pone.0141209
   Blakney AK, 2020, ACS NANO, V14, P5711, DOI 10.1021/acsnano.0c00326
   Blakney AK, 2019, GENE THER, V26, P363, DOI 10.1038/s41434-019-0095-2
   Branca MA, 2018, NAT BIOTECHNOL, V36, P772, DOI 10.1038/nbt0818-772c
   Geall AJ, 2012, P NATL ACAD SCI USA, V109, P14604, DOI 10.1073/pnas.1209367109
   Hu K, 2013, J IMMUNOL, V191, P1935, DOI 10.4049/jimmunol.1300120
   Jayaraman M, 2012, ANGEW CHEM INT EDIT, V51, P8529, DOI 10.1002/anie.201203263
   Kim E, 2020, EBIOMEDICINE, V55, DOI 10.1016/j.ebiom.2020.102743
   Kirchdoerfer RN, 2018, SCI REP-UK, V8, DOI 10.1038/s41598-018-34171-7
   Kirchdoerfer RN, 2016, NATURE, V531, P118, DOI 10.1038/nature17200
   Ksiazek TG, 2003, NEW ENGL J MED, V348, P1953, DOI 10.1056/NEJMoa030781
   Maier MA, 2013, MOL THER, V21, P1570, DOI 10.1038/mt.2013.124
   Organization W. H., 2020, GLOB COVID 19 STAT
   Pardi N, 2015, J CONTROL RELEASE, V217, P345, DOI 10.1016/j.jconrel.2015.08.007
   Perri S, 2003, J VIROL, V77, P10394, DOI 10.1128/JVI.77.19.10394-10403.2003
   Tetro JA, 2020, MICROBES INFECT, V22, P72, DOI 10.1016/j.micinf.2020.02.006
   Vogel AB, 2018, MOL THER, V26, P446, DOI 10.1016/j.ymthe.2017.11.017
   Wang SF, 2014, BIOCHEM BIOPH RES CO, V451, P208, DOI 10.1016/j.bbrc.2014.07.090
   Wright E, 2008, J GEN VIROL, V89, P2204, DOI 10.1099/vir.0.2008/000349-0
   Wu F, 2020, NATURE, V579, P265, DOI 10.1038/s41586-020-2008-3
   Zaki AM, 2012, NEW ENGL J MED, V367, P1814, DOI 10.1056/NEJMoa1211721
NR 22
TC 239
Z9 246
U1 10
U2 93
PU NATURE PORTFOLIO
PI BERLIN
PA HEIDELBERGER PLATZ 3, BERLIN, 14197, GERMANY
EI 2041-1723
J9 NAT COMMUN
JI Nat. Commun.
PD JUL 9
PY 2020
VL 11
IS 1
AR 3523
DI 10.1038/s41467-020-17409-9
PG 7
WC Multidisciplinary Sciences
WE Science Citation Index Expanded (SCI-EXPANDED)
SC Science & Technology - Other Topics
GA MY8PY
UT WOS:000558681600002
PM 32647131
OA Green Published, gold
DA 2023-11-04
ER

PT J
AU Liu, SL
   Jiang, Q
   Zhao, X
   Zhao, RF
   Wang, YN
   Wang, YM
   Liu, JB
   Shang, YX
   Zhao, S
   Wu, TT
   Zhang, YL
   Nie, GJ
   Ding, BQ
AF Liu, Shaoli
   Jiang, Qiao
   Zhao, Xiao
   Zhao, Ruifang
   Wang, Yuanning
   Wang, Yiming
   Liu, Jianbing
   Shang, Yingxu
   Zhao, Shuai
   Wu, Tiantian
   Zhang, Yinlong
   Nie, Guangjun
   Ding, Baoquan
TI A DNA nanodevice-based vaccine for cancer immunotherapy
SO NATURE MATERIALS
LA English
DT Article
ID DENDRITIC CELLS; NANOVACCINE; NANOROBOT; DELIVERY; ANTIGEN
AB A DNA nanodevice vaccine has been developed and utilized to stimulate a tumour-specific cytotoxic T lymphocyte response in vivo, leading to the inhibition of tumour growth as well as prevention of metastasis.
   A major challenge in cancer vaccine therapy is the efficient delivery of antigens and adjuvants to stimulate a controlled yet robust tumour-specific T-cell response. Here, we describe a structurally well defined DNA nanodevice vaccine generated by precisely assembling two types of molecular adjuvants and an antigen peptide within the inner cavity of a tubular DNA nanostructure that can be activated in the subcellular environment to trigger T-cell activation and cancer cytotoxicity. The integration of low pH-responsive DNA 'locking strands' outside the nanostructures enables the opening of the vaccine in lysosomes in antigen-presenting cells, exposing adjuvants and antigens to activate a strong immune response. The DNA nanodevice vaccine elicited a potent antigen-specific T-cell response, with subsequent tumour regression in mouse cancer models. Nanodevice vaccination generated long-term T-cell responses that potently protected the mice against tumour rechallenge.
C1 [Liu, Shaoli; Jiang, Qiao; Zhao, Xiao; Zhao, Ruifang; Wang, Yuanning; Wang, Yiming; Liu, Jianbing; Shang, Yingxu; Zhao, Shuai; Wu, Tiantian; Zhang, Yinlong; Nie, Guangjun; Ding, Baoquan] Natl Ctr Nanosci & Technol, CAS Ctr Excellence Nanosci, CAS Key Lab Nanosyst & Hierarch Fabricat, Beijing, Peoples R China.
   [Liu, Shaoli; Wang, Yiming; Shang, Yingxu; Zhao, Shuai; Wu, Tiantian; Nie, Guangjun; Ding, Baoquan] Univ Chinese Acad Sci, Beijing, Peoples R China.
   [Ding, Baoquan] Zhengzhou Univ, Henan Inst Adv Technol, Sch Mat Sci & Engn, Zhengzhou, Peoples R China.
C3 Chinese Academy of Sciences; National Center for Nanoscience &
   Technology - China; Chinese Academy of Sciences; University of Chinese
   Academy of Sciences, CAS; Zhengzhou University
RP Ding, BQ (通讯作者)，Natl Ctr Nanosci & Technol, CAS Ctr Excellence Nanosci, CAS Key Lab Nanosyst & Hierarch Fabricat, Beijing, Peoples R China.; Ding, BQ (通讯作者)，Univ Chinese Acad Sci, Beijing, Peoples R China.; Ding, BQ (通讯作者)，Zhengzhou Univ, Henan Inst Adv Technol, Sch Mat Sci & Engn, Zhengzhou, Peoples R China.
EM dingbq@nanoctr.cn
FU Beijing Municipal Science & Technology Commission [Z191100004819008];
   National Basic Research Program of China [2016YFA0201601,
   2018YFA0208900]; National Natural Science Foundation of China [21573051,
   31700871, 21708004, 51761145044]; Science Fund for Creative Research
   Groups of the National Natural Science Foundation of China [21721002];
   Key Research Program of Frontier Sciences, CAS [QYZDBSSW-SLH029]; CAS
   Interdisciplinary Innovation Team; K. C. Wong Education Foundation
   [GJTD-2018-03]; Strategic Priority Research Program of Chinese Academy
   of Sciences [XDB36000000]
FX This work was supported by the Beijing Municipal Science & Technology
   Commission (Z191100004819008), the National Basic Research Program of
   China (2016YFA0201601, 2018YFA0208900), the National Natural Science
   Foundation of China (21573051, 31700871, 21708004 and 51761145044), the
   Science Fund for Creative Research Groups of the National Natural
   Science Foundation of China (21721002), the Key Research Program of
   Frontier Sciences, CAS, Grant QYZDBSSW-SLH029, the CAS Interdisciplinary
   Innovation Team and K. C. Wong Education Foundation (GJTD-2018-03) and
   the Strategic Priority Research Program of Chinese Academy of Sciences
   (XDB36000000).
CR Banchereau J, 2005, NAT REV IMMUNOL, V5, P296, DOI 10.1038/nri1592
   Barber DL, 2003, J IMMUNOL, V171, P27, DOI 10.4049/jimmunol.171.1.27
   Conniot J, 2019, NAT NANOTECHNOL, V14, P891, DOI 10.1038/s41565-019-0512-0
   Douglas SM, 2007, P NATL ACAD SCI USA, V104, P6644, DOI 10.1073/pnas.0700930104
   Douglas SM, 2012, SCIENCE, V335, P831, DOI 10.1126/science.1214081
   Green LN, 2017, NANO LETT, V17, P7283, DOI 10.1021/acs.nanolett.7b02787
   Hailemichael Y, 2013, NAT MED, V19, P465, DOI 10.1038/nm.3105
   Hamanishi J, 2007, P NATL ACAD SCI USA, V104, P3360, DOI 10.1073/pnas.0611533104
   Jiang Q, 2019, ADV MATER, V31, DOI 10.1002/adma.201804785
   Kaczanowska S, 2013, J LEUKOCYTE BIOL, V93, P847, DOI 10.1189/jlb.1012501
   Kranz LM, 2016, NATURE, V534, P396, DOI 10.1038/nature18300
   Kreiter S, 2015, NATURE, V520, P692, DOI 10.1038/nature14426
   Kuai R, 2017, NAT MATER, V16, P489, DOI [10.1038/nmat4822, 10.1038/NMAT4822]
   Latz E, 2004, NAT IMMUNOL, V5, P190, DOI 10.1038/ni1028
   Li AW, 2018, NAT MATER, V17, P528, DOI 10.1038/s41563-018-0028-2
   Li SP, 2018, NAT BIOTECHNOL, V36, P258, DOI 10.1038/nbt.4071
   Liu HP, 2014, NATURE, V507, P519, DOI 10.1038/nature12978
   Liu L, 2008, SCIENCE, V320, P379, DOI 10.1126/science.1155406
   Liu YF, 2016, CANCER CELL, V30, P243, DOI 10.1016/j.ccell.2016.06.021
   Luo M, 2017, NAT NANOTECHNOL, V12, P648, DOI [10.1038/nnano.2017.52, 10.1038/NNANO.2017.52]
   Mellman I, 2011, NATURE, V480, P480, DOI 10.1038/nature10673
   Min YZ, 2017, NAT NANOTECHNOL, V12, P877, DOI [10.1038/nnano.2017.113, 10.1038/NNANO.2017.113]
   Ott PA, 2017, NATURE, V547, P217, DOI 10.1038/nature22991
   Praetorius F, 2017, NATURE, V552, P84, DOI 10.1038/nature24650
   Reed SG, 2009, TRENDS IMMUNOL, V30, P23, DOI 10.1016/j.it.2008.09.006
   Rothemund PWK, 2006, NATURE, V440, P297, DOI 10.1038/nature04586
   Sahin U, 2017, NATURE, V547, P222, DOI 10.1038/nature23003
   Verdegaal EME, 2016, NATURE, V536, P91, DOI 10.1038/nature18945
   Zhu GZ, 2017, NAT COMMUN, V8, DOI 10.1038/s41467-017-01386-7
   Zhu GZ, 2017, ACS NANO, V11, P2387, DOI 10.1021/acsnano.7b00978
NR 30
TC 237
Z9 240
U1 70
U2 583
PU NATURE PORTFOLIO
PI BERLIN
PA HEIDELBERGER PLATZ 3, BERLIN, 14197, GERMANY
SN 1476-1122
EI 1476-4660
J9 NAT MATER
JI Nat. Mater.
PD MAR
PY 2021
VL 20
IS 3
BP 421
EP +
DI 10.1038/s41563-020-0793-6
EA SEP 2020
PG 17
WC Chemistry, Physical; Materials Science, Multidisciplinary; Physics,
   Applied; Physics, Condensed Matter
WE Science Citation Index Expanded (SCI-EXPANDED)
SC Chemistry; Materials Science; Physics
GA QM7IZ
UT WOS:000566892000002
PM 32895504
HC Y
HP N
DA 2023-11-04
ER

PT J
AU Marcandalli, J
   Fiala, B
   Ols, S
   Perotti, M
   de van der Schueren, WD
   Snijder, J
   Hodge, E
   Benhaim, M
   Ravichandran, R
   Carter, L
   Sheffler, W
   Brunner, L
   Lawrenz, M
   Dubois, P
   Lanzavecchia, A
   Sallusto, F
   Lee, KK
   Veesler, D
   Correnti, CE
   Stewart, LJ
   Baker, D
   Loré, K
   Perez, L
   King, NP
AF Marcandalli, Jessica
   Fiala, Brooke
   Ols, Sebastian
   Perotti, Michela
   de van der Schueren, Willem
   Snijder, Joost
   Hodge, Edgar
   Benhaim, Mark
   Ravichandran, Rashmi
   Carter, Lauren
   Sheffler, Will
   Brunner, Livia
   Lawrenz, Maria
   Dubois, Patrice
   Lanzavecchia, Antonio
   Sallusto, Federica
   Lee, Kelly K.
   Veesler, David
   Correnti, Colin E.
   Stewart, Lance J.
   Baker, David
   Lore, Karin
   Perez, Laurent
   King, Neil P.
TI Induction of Potent Neutralizing Antibody Responses by a Designed
   Protein Nanoparticle Vaccine for Respiratory Syncytial Virus
SO CELL
LA English
DT Article
ID FUSION-GLYCOPROTEIN VACCINE; RATIONAL DESIGN; ACCURATE DESIGN;
   INFECTION; MALARIA; IMMUNOGENICITY; MICROSCOPY; PARTICLES; IMMUNITY;
   CELLS
AB Respiratory syncytial virus (RSV) is a worldwide public health concern for which no vaccine is available. Elucidation of the prefusion structure of the RSV F glycoprotein and its identification as the main target of neutralizing antibodies have provided new opportunities for development of an effective vaccine. Here, we describe the structure-based design of a self-assembling protein nanoparticle presenting a prefusion-stabilized variant of the F glycoprotein trimer (DS-Cav1) in a repetitive array on the nanoparticle exterior. The two-component nature of the nanoparticle scaffold enabled the production of highly ordered, monodisperse immunogens that display DS-Cav1 at controllable density. In mice and nonhuman primates, the full-valency nanoparticle immunogen displaying 20 DS-Cav1 trimers induced neutralizing antibody responses similar to 10-fold higher than trimeric DS-Cav1. These results motivate continued development of this promising nanoparticle RSV vaccine candidate and establish computationally designed two-component nanoparticles as a robust and customizable platform for structure-based vaccine design.
C1 [Marcandalli, Jessica; Perotti, Michela; Lanzavecchia, Antonio; Sallusto, Federica; Perez, Laurent] Univ Svizzera Italiana, Inst Res Biomed, Fac Biomed Sci, Bellinzona, Switzerland.
   [Fiala, Brooke; Snijder, Joost; Ravichandran, Rashmi; Carter, Lauren; Sheffler, Will; Veesler, David; Stewart, Lance J.; Baker, David; King, Neil P.] Univ Washington, Dept Biochem, Seattle, WA 98195 USA.
   [Fiala, Brooke; Ravichandran, Rashmi; Carter, Lauren; Sheffler, Will; Stewart, Lance J.; Baker, David; King, Neil P.] Univ Washington, Inst Prot Design, Seattle, WA 98195 USA.
   [Ols, Sebastian; Lore, Karin] Karolinska Inst, Div Immunol & Allergy, Dept Med Solna, Stockholm, Sweden.
   [Ols, Sebastian; Lore, Karin] Karolinska Inst, Ctr Mol Med, Stockholm, Sweden.
   [Perotti, Michela; Sallusto, Federica] Swiss Fed Inst Technol, Inst Microbiol, Zurich, Switzerland.
   [de van der Schueren, Willem; Correnti, Colin E.] Fred Hutchinson Canc Res Ctr, Div Clin Res, 1124 Columbia St, Seattle, WA 98104 USA.
   [Hodge, Edgar; Benhaim, Mark; Lee, Kelly K.] Univ Washington, Dept Med Chem, Seattle, WA 98195 USA.
   [Brunner, Livia] Univ Lausanne, Vaccine Formulat Lab, Epalinges, Switzerland.
   [Lawrenz, Maria; Dubois, Patrice] Vaccine Formulat Inst, Godalming, Surrey, England.
   [Lee, Kelly K.] Univ Washington, Biol Phys Struct & Design Program, Seattle, WA 98195 USA.
   [Baker, David] Univ Washington, Howard Hughes Med Inst, Seattle, WA 98195 USA.
   [Perez, Laurent] European Virus Bioinformat Ctr, Jena, Germany.
   [de van der Schueren, Willem] Bluebird Bio, Seattle, WA USA.
C3 Universita della Svizzera Italiana; University of Washington; University
   of Washington Seattle; University of Washington; University of
   Washington Seattle; Karolinska Institutet; Karolinska Institutet; Swiss
   Federal Institutes of Technology Domain; ETH Zurich; Fred Hutchinson
   Cancer Center; University of Washington; University of Washington
   Seattle; University of Lausanne; University of Washington; University of
   Washington Seattle; Howard Hughes Medical Institute; University of
   Washington; University of Washington Seattle
RP Perez, L (通讯作者)，Univ Svizzera Italiana, Inst Res Biomed, Fac Biomed Sci, Bellinzona, Switzerland.; King, NP (通讯作者)，Univ Washington, Dept Biochem, Seattle, WA 98195 USA.; King, NP (通讯作者)，Univ Washington, Inst Prot Design, Seattle, WA 98195 USA.; Perez, L (通讯作者)，European Virus Bioinformat Ctr, Jena, Germany.
EM laurent.perez@irb.usi.ch; neilking@uw.edu
RI Veesler, David/HCH-3986-2022; Perez, Laurent/ABA-4145-2021
OI Perez, Laurent/0000-0002-8860-7928; Ols, Sebastian/0000-0001-9784-7176;
   Sallusto, Federica/0000-0003-3750-2752
FU Bill and Melinda Gates Foundation [OPP1120319, OPP1126258, OPP1162875];
   state of Washington; Howard Hughes Medical Institute; Netherlands
   Organization for Scientific Research (NWO) [Rubicon 019.2015.2.310.006];
   European Molecular Biology Organisation (EMBO) [ALTF 933-2015]; Swedish
   Research Council [Vetenskapsradet 2015-02608]; Karolinska Institutet;
   NIAID [HHSN272201700059C]; NIGMS [R01GM120553]; Pew Biomedical Scholars
   Award; Investigators in the Pathogenesis of Infectious Disease Award
   from the Burroughs Wellcome Fund; Bill and Melinda Gates Foundation
   [OPP1162875, OPP1120319, OPP1126258] Funding Source: Bill and Melinda
   Gates Foundation
FX The authors wish to thank Ratika Krishnamurty for project management
   support and helpful suggestions, David Jarrossay for scientific advice
   with flow cytometry data acquisition and cell sorting, the IRB animal
   house for supporting immunization studies, Drs. Mats Spangberg and Bengt
   Eriksson and their personnel at the Astrid Fagraeus laboratory at
   Karolinska Institutet for expert assistance and care of the nonhuman
   primates, Daniel Ellis for advice in protein production and in vitro
   assembly, Barney Graham for helpful discussions and advice, and Amy
   Weiner and Lynda Stuart for support and advice. This work was supported
   by the Bill and Melinda Gates Foundation (OPP1120319 to D.B., N.P.K.,
   L.P., and K.L.; OPP1126258 to K.K.L.; OPP1162875 to P.D.), the state of
   Washington (to D.B.), the Howard Hughes Medical Institute (to D.B.), the
   Netherlands Organization for Scientific Research (NWO; Rubicon
   019.2015.2.310.006 to J.S.), the European Molecular Biology Organisation
   (EMBO; ALTF 933-2015 to J.S.), the Swedish Research Council
   (Vetenskapsradet 2015-02608 to K.L.), an intramural faculty salary grant
   from Karolinska Institutet (to S.O.), NIAID (HHSN272201700059C to D.V.),
   NIGMS (R01GM120553 to D.V.), a Pew Biomedical Scholars Award (to D.V.),
   and an Investigators in the Pathogenesis of Infectious Disease Award
   from the Burroughs Wellcome Fund (to D.V.).
CR Abbott RK, 2018, IMMUNITY, V48, P133, DOI 10.1016/j.immuni.2017.11.023
   Afonso CL, 2016, ARCH VIROL, V161, P2351, DOI 10.1007/s00705-016-2880-1
   Aide P, 2011, VACCINE, V29, P6059, DOI 10.1016/j.vaccine.2011.03.041
   August A, 2017, VACCINE, V35, P3749, DOI 10.1016/j.vaccine.2017.05.045
   Bachmann MF, 2010, NAT REV IMMUNOL, V10, P787, DOI 10.1038/nri2868
   Bale JB, 2016, SCIENCE, V353, P389, DOI 10.1126/science.aaf8818
   Bandaranayake AD, 2011, NUCLEIC ACIDS RES, V39, DOI 10.1093/nar/gkr706
   Blanco JCG, 2018, NAT COMMUN, V9, DOI 10.1038/s41467-018-04216-6
   Chen SX, 2013, ULTRAMICROSCOPY, V135, P24, DOI 10.1016/j.ultramic.2013.06.004
   Collins KA, 2017, SCI REP-UK, V7, DOI 10.1038/srep46621
   Collins PL, 2013, CURR TOP MICROBIOL, V372, P3, DOI 10.1007/978-3-642-38919-1_1
   Corti D, 2013, NATURE, V501, P439, DOI 10.1038/nature12442
   Crotty S, 2014, IMMUNITY, V41, P529, DOI 10.1016/j.immuni.2014.10.004
   Duan HY, 2018, IMMUNITY, V49, P301, DOI 10.1016/j.immuni.2018.07.005
   Falsey AR, 1998, J INFECT DIS, V177, P463, DOI 10.1086/517376
   Frietze KM, 2016, CURR OPIN VIROL, V18, P44, DOI 10.1016/j.coviro.2016.03.001
   Gasteiger E., 2005, PROTEOMICS PROTOCOLS, DOI DOI 10.1385/1-59259-890-0:571
   Gause KT, 2017, ACS NANO, V11, P54, DOI 10.1021/acsnano.6b07343
   Gilman MSA, 2016, SCI IMMUNOL, V1, DOI 10.1126/sciimmunol.aaj1879
   GLEZEN WP, 1986, AM J DIS CHILD, V140, P543, DOI 10.1001/archpedi.1986.02140200053026
   Goddard TD, 2018, PROTEIN SCI, V27, P14, DOI 10.1002/pro.3235
   Graham BS, 2016, VACCINE, V34, P3535, DOI 10.1016/j.vaccine.2016.04.083
   Guttman M, 2013, J AM SOC MASS SPECTR, V24, P1906, DOI 10.1007/s13361-013-0727-5
   Hall CB, 2009, NEW ENGL J MED, V360, P588, DOI 10.1056/NEJMoa0804877
   Harrison SC, 2015, VIROLOGY, V479, P498, DOI 10.1016/j.virol.2015.03.043
   He LL, 2016, NAT COMMUN, V7, DOI 10.1038/ncomms12041
   Huang PS, 2016, NATURE, V537, P320, DOI 10.1038/nature19946
   Irvine DJ, 2015, CHEM REV, V115, P11109, DOI 10.1021/acs.chemrev.5b00109
   Irvine DJ, 2013, NAT MATER, V12, P978, DOI [10.1038/NMAT3775, 10.1038/nmat3775]
   Jardine JG, 2015, SCIENCE, V349, P156, DOI 10.1126/science.aac5894
   Joyce MG, 2016, NAT STRUCT MOL BIOL, V23, P811, DOI 10.1038/nsmb.3267
   Kanekiyo M, 2015, CELL, V162, P1090, DOI 10.1016/j.cell.2015.07.043
   Kanekiyo M, 2013, NATURE, V499, P102, DOI 10.1038/nature12202
   Kimanius D, 2016, ELIFE, V5, DOI 10.7554/eLife.18722
   King NP, 2014, NATURE, V510, P103, DOI 10.1038/nature13404
   King NP, 2012, SCIENCE, V336, P1171, DOI 10.1126/science.1219364
   Krarup A, 2015, NAT COMMUN, V6, DOI 10.1038/ncomms9143
   Kwakkenbos MJ, 2010, NAT MED, V16, P123, DOI 10.1038/nm.2071
   Langley JM, 2017, J INFECT DIS, V215, P24, DOI 10.1093/infdis/jiw453
   López-Sagaseta J, 2016, COMPUT STRUCT BIOTEC, V14, P58, DOI 10.1016/j.csbj.2015.11.001
   Lozano R, 2012, LANCET, V380, P2095, DOI 10.1016/S0140-6736(12)61728-0
   Magro M, 2012, P NATL ACAD SCI USA, V109, P3089, DOI 10.1073/pnas.1115941109
   McGuire AT, 2016, NAT COMMUN, V7, DOI 10.1038/ncomms10618
   McLellan JS, 2013, SCIENCE, V342, P592, DOI 10.1126/science.1243283
   McLellan JS, 2013, SCIENCE, V340, P1113, DOI 10.1126/science.1234914
   McLellan JS, 2011, J VIROL, V85, P7788, DOI 10.1128/JVI.00555-11
   Moon JJ, 2012, P NATL ACAD SCI USA, V109, P1080, DOI 10.1073/pnas.1112648109
   Ngwuta JO, 2015, SCI TRANSL MED, V7, DOI 10.1126/scitranslmed.aac4241
   Palomo C, 2016, J VIROL, V90, P5485, DOI 10.1128/JVI.00338-16
   Piedra PA, 2003, VACCINE, V21, P3479, DOI 10.1016/S0264-410X(03)00355-4
   Rosenthal PB, 2003, J MOL BIOL, V333, P721, DOI 10.1016/j.jmb.2003.07.013
   Schrodinger LLC, 2015, PYMOL MOL GRAPHICS S, DOI DOI 10.1007/S13398-014-0173-7.2
   Sliepen K, 2015, RETROVIROLOGY, V12, DOI 10.1186/s12977-015-0210-4
   Smith G, 2012, PLOS ONE, V7, DOI 10.1371/journal.pone.0050852
   Snijder J, 2017, J STRUCT BIOL, V198, P38, DOI 10.1016/j.jsb.2017.02.008
   Steff AM, 2017, NAT COMMUN, V8, DOI 10.1038/s41467-017-01092-4
   Suloway C, 2005, J STRUCT BIOL, V151, P41, DOI 10.1016/j.jsb.2005.03.010
   Swanson KA, 2011, P NATL ACAD SCI USA, V108, P9619, DOI 10.1073/pnas.1106536108
   Tang G, 2007, J STRUCT BIOL, V157, P38, DOI 10.1016/j.jsb.2006.05.009
   Ventura R, 2013, VACCINE, V31, P1641, DOI 10.1016/j.vaccine.2012.07.074
   Verkerke HP, 2016, J VIROL, V90, P9471, DOI 10.1128/JVI.01351-16
   Voss NR, 2009, J STRUCT BIOL, V166, P205, DOI 10.1016/j.jsb.2009.01.004
   Weis DD, 2006, J AM SOC MASS SPECTR, V17, P1700, DOI 10.1016/j.jasms.2006.07.025
   Wen XW, 2017, NAT MICROBIOL, V2, DOI 10.1038/nmicrobiol.2016.272
   Widmer K, 2012, J INFECT DIS, V206, P56, DOI 10.1093/infdis/jis309
   Yassine HM, 2015, NAT MED, V21, P1065, DOI 10.1038/nm.3927
   Zhang K, 2016, J STRUCT BIOL, V193, P1, DOI 10.1016/j.jsb.2015.11.003
   Zheng SQ, 2017, NAT METHODS, V14, P331, DOI 10.1038/nmeth.4193
NR 68
TC 237
Z9 247
U1 16
U2 124
PU CELL PRESS
PI CAMBRIDGE
PA 50 HAMPSHIRE ST, FLOOR 5, CAMBRIDGE, MA 02139 USA
SN 0092-8674
EI 1097-4172
J9 CELL
JI Cell
PD MAR 7
PY 2019
VL 176
IS 6
BP 1420
EP +
DI 10.1016/j.cell.2019.01.046
PG 29
WC Biochemistry & Molecular Biology; Cell Biology
WE Science Citation Index Expanded (SCI-EXPANDED)
SC Biochemistry & Molecular Biology; Cell Biology
GA HN9HD
UT WOS:000460509600016
PM 30849373
OA Green Published, hybrid
HC Y
HP N
DA 2023-11-04
ER

PT J
AU Xu, LG
   Liu, Y
   Chen, ZY
   Li, W
   Liu, Y
   Wang, LM
   Liu, Y
   Wu, XC
   Ji, YL
   Zhao, YL
   Ma, LY
   Shao, YM
   Chen, CY
AF Xu, Ligeng
   Liu, Ye
   Chen, Zhiyun
   Li, Wei
   Liu, Ying
   Wang, Liming
   Liu, Yong
   Wu, Xiaochun
   Ji, Yinglu
   Zhao, Yuliang
   Ma, Liying
   Shao, Yiming
   Chen, Chunying
TI Surface-Engineered Gold Nanorods: Promising DNA Vaccine Adjuvant for
   HIV-1 Treatment
SO NANO LETTERS
LA English
DT Article
DE Gold nanorod; surface chemistry; adjuvant; DNA vaccine; HIV-1
ID POLY(GAMMA-GLUTAMIC ACID) NANOPARTICLES; AT-PT NANOSTRUCTURES; DENDRITIC
   CELLS; IMMUNE-RESPONSE; CELLULAR UPTAKE; INDUCTION; DELIVERY;
   COMBINATION; PROTEINS; EFFICACY
AB With the intense international response to the AIDS pandemic, HIV vaccines have been extensively investigated but have failed due to issues of safety or efficacy in humans. Adjuvants for HIV/AIDS vaccines are under intense research but a rational design approach is still lacking. Nanomaterials represent an obvious opportunity in this field due to their unique physicochemical properties. Gold nanostructures are being actively studied as a promising and versatile platform for biomedical application. Herein, we report novel surface-engineered gold nanorods (NRs) used as promising DNA vaccine adjuvant for HIV treatment. We have exploited the effects of surface chemistry on the adjuvant activity of the gold nanorod by placing three kinds of molecules, that is, cetyltrimethylammonium bromide (CTAB), poly(diallydimethylammonium chloride) (PDDAC), and polyethyleneimine (PEI) on the surface of the nanorod. These PDDAC- or PEI-modified Au NRs can significantly promote cellular and humoral immunity as well as T cell proliferation through activating antigen-presenting cells if compared to naked HIV-1 Env plasmid DNA treatment in vivo. These findings have shed light on the rational design of low-toxic nanomaterials as a versatile platform for vaccine nanoadjuvants/delivery systems.
C1 [Wu, Xiaochun; Ji, Yinglu] Natl Ctr Nanosci & Technol China, CAS Key Lab Standardizat & Measurement Nanotechno, Beijing 100190, Peoples R China.
   [Xu, Ligeng; Chen, Zhiyun; Liu, Ying; Wang, Liming; Zhao, Yuliang; Chen, Chunying] Natl Ctr Nanosci & Technol China, CAS Key Lab Biomed Effects Nanomat & Nanosafety, Beijing 100190, Peoples R China.
   [Liu, Ye; Liu, Yong; Ma, Liying; Shao, Yiming] Natl Ctr AIDS STD Control & Prevent China CDC, Beijing 102206, Peoples R China.
   [Li, Wei; Wang, Liming; Zhao, Yuliang] Chinese Acad Sci, Inst High Energy Phys, CAS Key Lab Biomed Effects Nanomat & Nanosafety, Beijing 100049, Peoples R China.
C3 Chinese Academy of Sciences; National Center for Nanoscience &
   Technology - China; Chinese Academy of Sciences; National Center for
   Nanoscience & Technology - China; Chinese Center for Disease Control &
   Prevention; National Center for AIDS/STD Control & Prevention, Chinese
   Center for Disease Control & Prevention; Chinese Academy of Sciences;
   Institute of High Energy Physics, CAS
RP Wu, XC (通讯作者)，Natl Ctr Nanosci & Technol China, CAS Key Lab Standardizat & Measurement Nanotechno, Beijing 100190, Peoples R China.
EM wuxc@nanoctr.cn; chenchy@nanoctr.cn
RI Wang, Liming/A-6924-2012; chen, zhiyun/IAP-8698-2023; Xu,
   Ligeng/F-9844-2013; Chen, Chunying/AAA-2891-2021; Liu,
   Ying/HMD-5234-2023; ma, li/HOH-7275-2023
OI Wang, Liming/0000-0003-1382-9195; Xu, Ligeng/0000-0003-4946-2567; Chen,
   Chunying/0000-0002-6027-0315; Liu, Ying/0000-0002-6540-0473; Liu,
   Ye/0000-0001-5581-9046
FU Ministry of Science and Technology of China [2011CB933401, 2011CB932802,
   2010CB93404]; Natural Science Foundation of China [31070854]; Major
   National ST Program [2012ZX10001-008]; Chinese Academy of Sciences
FX The authors acknowledge the financial support by the Ministry of Science
   and Technology of China as the National Basic Research Programs
   (2011CB933401, 2011CB932802, and 2010CB93404), the Natural Science
   Foundation of China (31070854), the Major National S&T Program
   (2012ZX10001-008), and the Knowledge Innovation Program of the Chinese
   Academy of Sciences. The authors are indebted to Dr. Ann Motten,
   NIEHS/NIH, for critical reading of the manuscript.
CR [Anonymous], 2010, IRANIAN J EPIDEMIOL
   Borges O, 2008, EUR J PHARM BIOPHARM, V69, P405, DOI 10.1016/j.ejpb.2008.01.019
   Brownlie A, 2004, INT J PHARMACEUT, V274, P41, DOI 10.1016/j.ijpharm.2003.12.029
   Buchbinder SP, 2008, LANCET, V372, P1881, DOI 10.1016/S0140-6736(08)61591-3
   Carney RP, 2011, NAT COMMUN, V2, DOI 10.1038/ncomms1338
   Chakravarthy KV, 2010, P NATL ACAD SCI USA, V107, P10172, DOI 10.1073/pnas.0914561107
   Chen CC, 2006, J AM CHEM SOC, V128, P3709, DOI 10.1021/ja0570180
   Ding H, 2007, J PHYS CHEM C, V111, P12552, DOI 10.1021/jp0733419
   Diwan Manish, 2004, Current Drug Delivery, V1, P405, DOI 10.2174/1567201043334597
   Donnelly JJ, 2005, J IMMUNOL, V175, P633, DOI 10.4049/jimmunol.175.2.633
   EDELMAN R, 1992, AIDS RES HUM RETROV, V8, P1409, DOI 10.1089/aid.1992.8.1409
   Fauci AS, 2008, SCIENCE, V321, P530, DOI 10.1126/science.1161000
   Feng LL, 2008, CHEM-EUR J, V14, P9764, DOI 10.1002/chem.200800544
   Florindo HF, 2009, BIOMATERIALS, V30, P879, DOI 10.1016/j.biomaterials.2008.10.035
   Gao YX, 2007, J ANAL ATOM SPECTROM, V22, P856, DOI 10.1039/b703323k
   Garzón MR, 2005, VACCINE, V23, P1384, DOI 10.1016/j.vaccine.2004.09.009
   Ge CC, 2011, P NATL ACAD SCI USA, V108, P16968, DOI 10.1073/pnas.1105270108
   Godbey WT, 1999, J CONTROL RELEASE, V60, P149, DOI 10.1016/S0168-3659(99)00090-5
   Guo R, 2010, LANGMUIR, V26, P5428, DOI 10.1021/la903893n
   Gurunathan S, 2000, CURR OPIN IMMUNOL, V12, P442, DOI 10.1016/S0952-7915(00)00118-7
   He WW, 2011, BIOMATERIALS, V32, P1139, DOI 10.1016/j.biomaterials.2010.09.040
   Huang HC, 2009, ACS NANO, V3, P2941, DOI 10.1021/nn900947a
   Hunsaker BD, 2001, VET IMMUNOL IMMUNOP, V79, P1, DOI 10.1016/S0165-2427(01)00244-6
   Jen CP, 2004, LANGMUIR, V20, P1369, DOI 10.1021/la036154k
   Jo JI, 2008, EUR J PHARM BIOPHARM, V68, P90, DOI 10.1016/j.ejpb.2007.04.021
   Johansson L, 2004, NAT METHODS, V1, P61, DOI 10.1038/NMETH707
   Kapsenberg M.L., 1998, ENCY IMMUNOLOGY, P1379
   Kobayashi S, 2009, BIOCONJUGATE CHEM, V20, P953, DOI 10.1021/bc800530v
   Li YF, 2011, SMALL, V7, P2965, DOI 10.1002/smll.201101059
   Liu Y, 2009, BIOMATERIALS, V30, P3934, DOI 10.1016/j.biomaterials.2009.04.001
   Lu L, 2008, NATURE, V455, P609, DOI 10.1038/455609a
   Lutsiak MEC, 2006, J PHARM PHARMACOL, V58, P739, DOI 10.1211/jpp.58.6.0004
   Lutz MB, 1999, J IMMUNOL METHODS, V223, P77, DOI 10.1016/S0022-1759(98)00204-X
   Mancini-Bourgine M, 2004, HEPATOLOGY, V40, P874, DOI 10.1002/hep.20408
   Mao HQ, 2001, J CONTROL RELEASE, V70, P399, DOI 10.1016/S0168-3659(00)00361-8
   Moon JJ, 2011, NAT MATER, V10, P243, DOI 10.1038/NMAT2960
   Mumper RJ, 2001, MOL BIOTECHNOL, V19, P79, DOI 10.1385/MB:19:1:079
   Nikoobakht B, 2003, CHEM MATER, V15, P1957, DOI [10.1021/cm020732l, 10.1021/cm0207321]
   Pardoll DM, 2002, NAT REV IMMUNOL, V2, P227, DOI 10.1038/nri774
   Parris K, 2003, ALTERN MED REV, V8, P223
   Petrovsky N, 2004, IMMUNOL CELL BIOL, V82, P488, DOI 10.1111/j.0818-9641.2004.01272.x
   Qiu Y, 2010, BIOMATERIALS, V31, P7606, DOI 10.1016/j.biomaterials.2010.06.051
   RAZ E, 1994, P NATL ACAD SCI USA, V91, P9519, DOI 10.1073/pnas.91.20.9519
   Rea JC, 2009, ACTA BIOMATER, V5, P903, DOI 10.1016/j.actbio.2008.10.003
   Salem AK, 2003, NAT MATER, V2, P668, DOI 10.1038/nmat974
   Uto T, 2007, J IMMUNOL, V178, P2979, DOI 10.4049/jimmunol.178.5.2979
   Uto T, 2011, BIOMATERIALS, V32, P5206, DOI 10.1016/j.biomaterials.2011.03.052
   Verma A, 2008, NAT MATER, V7, P588, DOI 10.1038/nmat2202
   Wang LM, 2011, NANO LETT, V11, P772, DOI 10.1021/nl103992v
   Wendorf J, 2008, HUM VACCINES, V4, P44, DOI 10.4161/hv.4.1.4886
   Wiethoff CM, 2003, J PHARM SCI-US, V92, P203, DOI 10.1002/jps.10286
   Wilsonl KD, 2009, J GENE MED, V11, P14, DOI 10.1002/jgm.1267
   Zhao F, 2011, SMALL, V7, P1322, DOI 10.1002/smll.201100001
   Zhao YL, 2008, NAT NANOTECHNOL, V3, P191, DOI 10.1038/nnano.2008.77
NR 54
TC 236
Z9 248
U1 4
U2 280
PU AMER CHEMICAL SOC
PI WASHINGTON
PA 1155 16TH ST, NW, WASHINGTON, DC 20036 USA
SN 1530-6984
EI 1530-6992
J9 NANO LETT
JI Nano Lett.
PD APR
PY 2012
VL 12
IS 4
BP 2003
EP 2012
DI 10.1021/nl300027p
PG 10
WC Chemistry, Multidisciplinary; Chemistry, Physical; Nanoscience &
   Nanotechnology; Materials Science, Multidisciplinary; Physics, Applied;
   Physics, Condensed Matter
WE Science Citation Index Expanded (SCI-EXPANDED)
SC Chemistry; Science & Technology - Other Topics; Materials Science;
   Physics
GA 922CO
UT WOS:000302524600044
PM 22372996
DA 2023-11-04
ER

PT J
AU Hamdy, S
   Haddadi, A
   Hung, RW
   Lavasanifar, A
AF Hamdy, Samar
   Haddadi, Azita
   Hung, Ryan W.
   Lavasanifar, Afsaneh
TI Targeting dendritic cells with nano-particulate PLGA cancer vaccine
   formulations
SO ADVANCED DRUG DELIVERY REVIEWS
LA English
DT Review
DE Adjuvant; Cancer; Vaccine; PLGA
ID POLY(D,L-LACTIC-CO-GLYCOLIC ACID) MICROSPHERES; ANTIGEN
   CROSS-PRESENTATION; MACROPHAGES IN-VITRO; OF-THE-ART; IMMUNE-RESPONSES;
   BIODEGRADABLE MICROSPHERES; MELANOMA PATIENTS; TUMOR-IMMUNOTHERAPY;
   T-CELLS; PHASE-I
AB Development of safe and effective cancer vaccine formulation is a primary focus in the field of cancer immunotherapy. The recognition of the crucial role of dendritic cells (DCs) in initiating anti-tumor immunity has led to the development of several strategies that target vaccine antigens to DCs as an attempt for developing potent, specific and lasting anti-tumor T cell responses. The main objective of this review is to provide an overview on the application of poly (D,L-lactic-co-glycolic acid) nanoparticles (PLGA-NPs) as cancer vaccine delivery system and highlight their potential in the development of future therapeutic cancer vaccines. PLGA-NPs containing antigens along with immunostimulatory molecules (adjuvants) can not only target antigen actively to DCs, but also provide immune activation and rescue impaired DCs from tumor-induced immuosupression. (C) 2011 Elsevier B.V. All rights reserved.
C1 [Hamdy, Samar; Lavasanifar, Afsaneh] Univ Alberta, Fac Pharm & Pharmaceut Sci, Dent Pharm Ctr 3133, Edmonton, AB T6G 2N8, Canada.
   [Haddadi, Azita] Univ Saskatchewan, Coll Pharm & Nutr, Saskatoon, SK S7N 0W0, Canada.
   [Hung, Ryan W.] Univ Alberta, Fac Med, Dept Radiol & Diagnost Imaging, Edmonton, AB T6G 2N8, Canada.
   [Lavasanifar, Afsaneh] Univ Alberta, Dept Chem & Mat Engn, Edmonton, AB T6G 2N8, Canada.
C3 University of Alberta; University of Saskatchewan; University of
   Alberta; University of Alberta
RP Lavasanifar, A (通讯作者)，Univ Alberta, Fac Pharm & Pharmaceut Sci, Dent Pharm Ctr 4119, Edmonton, AB T6G 2N8, Canada.
RI Haddadi, Azita/AAC-4995-2020
OI Haddadi, Azita/0000-0002-9997-7756
FU Canadian Health Institute of Research [MOP 42407]; Natural Sciences and
   Engineering Council of Canada [STPGP 336987]
FX This project was supported by research grants from the Canadian Health
   Institute of Research (MOP 42407) and the Natural Sciences and
   Engineering Council of Canada (STPGP 336987). This manuscript is
   dedicated to Prof. Dr. John Samuel, our mentor who passed away in April
   2007 and was an expert in the field of cancer immunotherapy.
CR Acharya AP, 2009, BIOMATERIALS, V30, P4168, DOI 10.1016/j.biomaterials.2009.04.032
   Ackerman AL, 2003, P NATL ACAD SCI USA, V100, P12889, DOI 10.1073/pnas.1735556100
   ALONSO MJ, 1994, VACCINE, V12, P299, DOI 10.1016/0264-410X(94)90092-2
   Alpar HO, 2004, J DRUG TARGET, V11, P459, DOI 10.1080/10611860410001683013
   Audran R, 2003, VACCINE, V21, P1250, DOI 10.1016/S0264-410X(02)00521-2
   Bala I, 2004, CRIT REV THER DRUG, V21, P387, DOI 10.1615/CritRevTherDrugCarrierSyst.v21.i5.20
   Banchereau J, 2001, CANCER RES, V61, P6451
   BERNARDS R, 1987, P NATL ACAD SCI USA, V84, P6854, DOI 10.1073/pnas.84.19.6854
   Blander JM, 2006, NATURE, V440, P808, DOI 10.1038/nature04596
   Bousso P, 2003, NAT IMMUNOL, V4, P579, DOI 10.1038/ni928
   Brigl M, 2004, ANNU REV IMMUNOL, V22, P817, DOI 10.1146/annurev.immunol.22.012703.104608
   Butts C, 2005, J CLIN ONCOL, V23, P6674, DOI 10.1200/JCO.2005.13.011
   Casadevall A, 1999, CLIN IMMUNOL, V93, P5, DOI 10.1006/clim.1999.4768
   Cassaday RD, 2007, CLIN CANCER RES, V13, P540, DOI 10.1158/1078-0432.CCR-06-2039
   Celis E, 2007, CANCER RES, V67, P7945, DOI 10.1158/0008-5472.CAN-07-1652
   Chang DH, 2005, J EXP MED, V201, P1503, DOI 10.1084/jem.20042592
   Chang MH, 2003, LIVER INT, V23, P309, DOI 10.1034/j.1478-3231.2003.00865.x
   Chong CSW, 2005, J CONTROL RELEASE, V102, P85, DOI 10.1016/j.jconrel.2004.09.014
   Cohen S, 1994, Int J Technol Assess Health Care, V10, P121
   CUTRIGHT DE, 1974, ORAL SURG ORAL MED O, V37, P142, DOI 10.1016/0030-4220(74)90171-6
   Davis ID, 2004, P NATL ACAD SCI USA, V101, P10697, DOI 10.1073/pnas.0403572101
   de Vries IJM, 2003, CANCER RES, V63, P12
   Demento SL, 2009, VACCINE, V27, P3013, DOI 10.1016/j.vaccine.2009.03.034
   Dieu MC, 1998, J EXP MED, V188, P373, DOI 10.1084/jem.188.2.373
   Diwan M, 2004, J DRUG TARGET, V11, P495, DOI 10.1080/10611860410001670026
   Diwan M, 2002, J CONTROL RELEASE, V85, P247, DOI 10.1016/S0168-3659(02)00275-4
   Diwan Manish, 2004, Current Drug Delivery, V1, P405, DOI 10.2174/1567201043334597
   Elamanchili P, 2004, VACCINE, V22, P2406, DOI 10.1016/j.vaccine.2003.12.032
   Elamanchili P, 2007, J IMMUNOTHER, V30, P378, DOI 10.1097/CJI.0b013e31802cf3e3
   ELDRIDGE JH, 1991, MOL IMMUNOL, V28, P287, DOI 10.1016/0161-5890(91)90076-V
   Fehérvári Z, 2004, INT IMMUNOL, V16, P1769, DOI 10.1093/intimm/dxh178
   Fields RC, 1998, P NATL ACAD SCI USA, V95, P9482, DOI 10.1073/pnas.95.16.9482
   Foged C, 2002, PHARM RES-DORDR, V19, P229, DOI 10.1023/A:1014474414097
   Fong L, 2001, P NATL ACAD SCI USA, V98, P8809, DOI 10.1073/pnas.141226398
   Frazer IH, 2004, VACCINE, V23, P172, DOI 10.1016/j.vaccine.2004.05.013
   Gagnon E, 2002, CELL, V110, P119, DOI 10.1016/S0092-8674(02)00797-3
   Gamvrellis A, 2004, IMMUNOL CELL BIOL, V82, P506, DOI 10.1111/j.0818-9641.2004.01271.x
   Garcia FAR, 2007, OBSTET GYN CLIN N AM, V34, P761, DOI 10.1016/j.ogc.2007.09.007
   Garg S, 2003, NAT IMMUNOL, V4, P907, DOI 10.1038/ni962
   Garinot M, 2007, J CONTROL RELEASE, V120, P195, DOI 10.1016/j.jconrel.2007.04.021
   Giarelli Ellen, 2007, Oncology (Williston Park), V21, P11
   Goforth R, 2009, CANCER IMMUNOL IMMUN, V58, P517, DOI 10.1007/s00262-008-0574-6
   GOLDSBY TJK, 2006, KUBY IMMUNOLOGY
   Goldszmid RS, 2003, J IMMUNOL, V171, P5940, DOI 10.4049/jimmunol.171.11.5940
   GOMBOTZ WR, 1995, BIOCONJUGATE CHEM, V6, P332, DOI 10.1021/bc00034a002
   Guermonprez P, 2003, NATURE, V425, P397, DOI 10.1038/nature01911
   Hamdy S, 2008, VACCINE, V26, P5046, DOI 10.1016/j.vaccine.2008.07.035
   Hamdy S, 2007, J BIOMED MATER RES A, V81A, P652, DOI 10.1002/jbm.a.31019
   Heath WR, 2001, ANNU REV IMMUNOL, V19, P47, DOI 10.1146/annurev.immunol.19.1.47
   Heikenwalder M, 2004, NAT MED, V10, P187, DOI 10.1038/nm987
   Heit A, 2007, EUR J IMMUNOL, V37, P2063, DOI 10.1002/eji.200737169
   Houde M, 2003, NATURE, V425, P402, DOI 10.1038/nature01912
   Hunter SK, 2001, AM J OBSTET GYNECOL, V185, P1174, DOI 10.1067/mob.2001.117658
   HUTCHINSON FG, 1985, BIOCHEM SOC T, V13, P520, DOI 10.1042/bst0130520
   Jain RA, 2000, BIOMATERIALS, V21, P2475, DOI 10.1016/S0142-9612(00)00115-0
   Josephson L, 1999, BIOCONJUGATE CHEM, V10, P186, DOI 10.1021/bc980125h
   Kalinski P, 1999, IMMUNOL TODAY, V20, P561, DOI 10.1016/S0167-5699(99)01547-9
   Kamath AT, 2005, J IMMUNOL, V174, P767, DOI 10.4049/jimmunol.174.2.767
   Kawano T, 1997, SCIENCE, V278, P1626, DOI 10.1126/science.278.5343.1626
   Kazzaz J, 2006, J CONTROL RELEASE, V110, P566, DOI 10.1016/j.jconrel.2005.10.010
   Kempf M, 2003, J DRUG TARGET, V11, P11, DOI 10.1080/1061186031000072978
   Kikuchi T, 2006, IMMUNOLOGY, V117, P47, DOI 10.1111/j.1365-2567.2005.02262.x
   Kopito RR, 1997, CELL, V88, P427, DOI 10.1016/S0092-8674(00)81881-4
   Kowalczyk DW, 2003, ACTA BIOCHIM POL, V50, P613
   Kubo T, 2004, J IMMUNOL, V173, P7249, DOI 10.4049/jimmunol.173.12.7249
   Kugler A, 2000, NAT MED, V6, P332, DOI 10.1038/73193
   Kurts C, 2000, J MOL MED, V78, P326, DOI 10.1007/s001090000108
   Lankat-Buttgereit B, 2002, PHYSIOL REV, V82, P187, DOI 10.1152/physrev.00025.2001
   LATHE R, 1987, NATURE, V326, P878, DOI 10.1038/326878a0
   Luster AD, 2002, CURR OPIN IMMUNOL, V14, P129, DOI 10.1016/S0952-7915(01)00308-9
   Lutsiak MEC, 2006, J PHARM PHARMACOL, V58, P739, DOI 10.1211/jpp.58.6.0004
   Lutsiak MEC, 2002, PHARM RES-DORDR, V19, P1480, DOI 10.1023/A:1020452531828
   Mackensen A, 2000, INT J CANCER, V86, P385, DOI 10.1002/(SICI)1097-0215(20000501)86:3<385::AID-IJC13>3.0.CO;2-T
   Meidenbauer N, 2000, PROSTATE, V43, P88, DOI 10.1002/(SICI)1097-0045(20000501)43:2<88::AID-PROS3>3.0.CO;2-G
   Mercer JC, 2005, INT J BIOCHEM CELL B, V37, P1337, DOI 10.1016/j.biocel.2004.11.019
   Mesa C, 2004, IMMUNOL CELL BIOL, V82, P644, DOI 10.1111/j.0818-9641.2004.01279.x
   MILLER RA, 1977, J BIOMED MATER RES, V11, P711, DOI 10.1002/jbm.820110507
   Morse MA, 1999, CLIN CANCER RES, V5, P1331
   Mundargi RC, 2008, J CONTROL RELEASE, V125, P193, DOI 10.1016/j.jconrel.2007.09.013
   Murshid A, 2008, EXPERT REV VACCINES, V7, P1019, DOI 10.1586/14760584.7.7.1019
   Nash J, 1996, NAT MED, V2, P25, DOI 10.1038/nm0196-25
   Neeson P, 2006, IMMUNOL INVEST, V35, P359, DOI 10.1080/08820130600755009
   Nestle FO, 1998, NAT MED, V4, P328, DOI 10.1038/nm0398-328
   Newman KD, 2002, J BIOMED MATER RES, V60, P480, DOI 10.1002/jbm.10019
   Newman KD, 2000, J BIOMED MATER RES, V50, P591, DOI 10.1002/(SICI)1097-4636(20000615)50:4<591::AID-JBM15>3.0.CO;2-9
   Newman KD, 1998, J PHARM SCI-US, V87, P1421, DOI 10.1021/js980070s
   Newman KD, 1998, J CONTROL RELEASE, V54, P49, DOI 10.1016/S0168-3659(97)00142-9
   Nixon DF, 1996, VACCINE, V14, P1523, DOI 10.1016/S0264-410X(96)00099-0
   Ogihara T, 2004, INT J ONCOL, V25, P453
   Onaitis Mark, 2002, Surg Oncol Clin N Am, V11, P645, DOI 10.1016/S1055-3207(02)00027-3
   Osman Y, 1999, LEUKEMIA, V13, P166, DOI 10.1038/sj.leu.2401311
   Pack DW, 2005, NAT REV DRUG DISCOV, V4, P581, DOI 10.1038/nrd1775
   Pandha H, 2007, CLIN EXP IMMUNOL, V148, P127, DOI 10.1111/j.1365-2249.2006.03289.x
   Panyam J, 2002, FASEB J, V16, DOI 10.1096/fj.02-0088com
   Pasare C, 2003, SCIENCE, V299, P1033, DOI 10.1126/science.1078231
   Perez-Diez A, 2007, BLOOD, V109, P5346, DOI 10.1182/blood-2006-10-051318
   Pinilla-Ibarz J, 2000, BLOOD, V95, P1781, DOI 10.1182/blood.V95.5.1781.005k46_1781_1787
   Pinzon-Charry A, 2007, BRIT J CANCER, V97, P1251, DOI 10.1038/sj.bjc.6604018
   Putney SD, 1998, NAT BIOTECHNOL, V16, P153, DOI 10.1038/nbt0298-153
   Razzaque A, 2000, VACCINE, V19, P644, DOI 10.1016/S0264-410X(00)00251-6
   Reddy ST, 2006, TRENDS IMMUNOL, V27, P573, DOI 10.1016/j.it.2006.10.005
   Reece JC, 2001, IMMUNOL CELL BIOL, V79, P255, DOI 10.1046/j.1440-1711.2001.01011.x
   Román BS, 2008, EUR J PHARM BIOPHARM, V70, P98, DOI 10.1016/j.ejpb.2008.03.015
   ROMANI N, 1994, J EXP MED, V180, P83, DOI 10.1084/jem.180.1.83
   Rosenberg SA, 2004, NAT MED, V10, P909, DOI 10.1038/nm1100
   Roy CR, 2003, NATURE, V425, P351, DOI 10.1038/425351a
   Samuel J, 1998, INT J CANCER, V75, P295, DOI 10.1002/(SICI)1097-0215(19980119)75:2<295::AID-IJC20>3.0.CO;2-B
   Sangha R, 2007, CLIN CANCER RES, V13, p4652S, DOI 10.1158/1078-0432.CCR-07-0213
   Saupe A, 2006, EXPERT OPIN DRUG DEL, V3, P345, DOI 10.1517/17425247.3.3.345
   Schlosser E, 2008, VACCINE, V26, P1626, DOI 10.1016/j.vaccine.2008.01.030
   Schroder K, 2004, J LEUKOCYTE BIOL, V75, P163, DOI 10.1189/jlb.0603252
   Schuster Manfred, 2006, Biotechnology Journal, V1, P138, DOI 10.1002/biot.200500044
   Shen LJ, 2004, IMMUNITY, V21, P155, DOI 10.1016/j.immuni.2004.07.004
   Shortman K, 2009, EXP MOL MED, V41, P61, DOI 10.3858/emm.2009.41.2.008
   Song R, 1996, J IMMUNOL, V156, P4182
   Steitz J, 2001, GENE THER, V8, P1255, DOI 10.1038/sj.gt.3301521
   Tacken PJ, 2007, NAT REV IMMUNOL, V7, P790, DOI 10.1038/nri2173
   Takakura Y, 2007, CURR OPIN MOL THER, V9, P385
   Tamura Y, 1997, SCIENCE, V278, P117, DOI 10.1126/science.278.5335.117
   Trombetta ES, 2005, ANNU REV IMMUNOL, V23, P975, DOI 10.1146/annurev.immunol.22.012703.104538
   Tuting T, 1997, J MOL MED-JMM, V75, P478, DOI 10.1007/s001090050133
   UCHIDA T, 1994, BIOL PHARM BULL, V17, P1272
   Underhill DM, 2002, ANNU REV IMMUNOL, V20, P825, DOI 10.1146/annurev.immunol.20.103001.114744
   van Elsas A, 2001, J EXP MED, V194, P481, DOI 10.1084/jem.194.4.481
   Waeckerle-Men Y, 2005, ADV DRUG DELIVER REV, V57, P475, DOI 10.1016/j.addr.2004.09.007
   Walzer T, 2005, BLOOD, V106, P2252, DOI 10.1182/blood-2005-03-1154
   Wang DQ, 1999, J CONTROL RELEASE, V57, P9, DOI 10.1016/S0168-3659(98)00099-6
   Warger T, 2006, BLOOD, V108, P544, DOI 10.1182/blood-2005-10-4015
   Winzler C, 1997, J EXP MED, V185, P317, DOI 10.1084/jem.185.2.317
   Wischke C, 2009, INT J PHARMACEUT, V365, P61, DOI 10.1016/j.ijpharm.2008.08.039
   WRITER PS, 2008, PHARM BUSINESS REV
   Xiang SD, 2008, EXPERT REV VACCINES, V7, P1103, DOI 10.1586/14760584.7.7.1103
   Yang YP, 2004, NAT IMMUNOL, V5, P508, DOI 10.1038/ni1059
   Zaks K, 2006, J IMMUNOL, V176, P7335, DOI 10.4049/jimmunol.176.12.7335
   Zanoni I, 2005, J IMMUNOL, V175, P286, DOI 10.4049/jimmunol.175.1.286
NR 135
TC 234
Z9 272
U1 6
U2 179
PU ELSEVIER SCIENCE BV
PI AMSTERDAM
PA PO BOX 211, 1000 AE AMSTERDAM, NETHERLANDS
SN 0169-409X
EI 1872-8294
J9 ADV DRUG DELIVER REV
JI Adv. Drug Deliv. Rev.
PD SEP 10
PY 2011
VL 63
IS 10-11
BP 943
EP 955
DI 10.1016/j.addr.2011.05.021
PG 13
WC Pharmacology & Pharmacy
WE Science Citation Index Expanded (SCI-EXPANDED)
SC Pharmacology & Pharmacy
GA 828JX
UT WOS:000295498400009
PM 21679733
DA 2023-11-04
ER

PT J
AU Liu, XW
   Xu, Y
   Yu, T
   Clifford, C
   Liu, Y
   Yan, H
   Chang, Y
AF Liu, Xiaowei
   Xu, Yang
   Yu, Tao
   Clifford, Craig
   Liu, Yan
   Yan, Hao
   Chang, Yung
TI A DNA Nanostructure Platform for Directed Assembly of Synthetic Vaccines
SO NANO LETTERS
LA English
DT Article
DE DNA nanostructure; synthetic vaccine; mouse immunization; antibody
   response; immuno-adjuvant
ID DELIVERY; ORIGAMI
AB Safe and effective vaccines offer the best intervention for disease control. One strategy to maximize vaccine immunogenicity without compromising safety is to rationally design molecular complexes that mimic the natural structure of immunogenic microbes but without the disease-causing components. Here we use highly programmable DNA nanostructures as platforms to assemble a model antigen and CpG adjuvants together into nanoscale complexes with precise control of the valency and spatial arrangement of each element. Our results from immunized mice show that compared to a mixture of antigen and CpG molecules, the assembled antigen-adjuvant-DNA complexes induce strong and long-lasting antibody responses against the antigen without stimulating a reaction to the DNA nanostructure itself. This result demonstrates the potential of DNA nanostructures to serve as general platforms for the rational design and construction of a variety of vaccines.
C1 [Liu, Xiaowei; Yu, Tao; Clifford, Craig; Chang, Yung] Arizona State Univ, Ctr Infect Dis & Vaccinol, Biodesign Inst, Tempe, AZ 85287 USA.
   [Liu, Xiaowei; Liu, Yan; Yan, Hao] Arizona State Univ, Dept Chem & Biochem, Tempe, AZ 85287 USA.
   [Liu, Xiaowei; Xu, Yang; Liu, Yan; Yan, Hao] Arizona State Univ, Biodesign Inst, Ctr Single Mol Biophys, Tempe, AZ 85287 USA.
   [Yu, Tao] Sichuan Univ, W China Coll Stomatol, Dept Oral Maxillofacial Surg, Chengdu 610041, Sichuan Provinc, Peoples R China.
   [Clifford, Craig; Chang, Yung] Arizona State Univ, Sch Life Sci, Tempe, AZ 85287 USA.
C3 Arizona State University; Arizona State University-Tempe; Arizona State
   University; Arizona State University-Tempe; Arizona State University;
   Arizona State University-Tempe; Sichuan University; Arizona State
   University; Arizona State University-Tempe
RP Chang, Y (通讯作者)，Arizona State Univ, Ctr Infect Dis & Vaccinol, Biodesign Inst, Tempe, AZ 85287 USA.
EM Hao.Yan@asu.edu; Yung.Chang@asu.edu
RI Xu, Yang/F-4892-2014; Liu, Xiaowei/L-2383-2016; Liu, Yan/K-1999-2014
OI Liu, Yan/0000-0003-0906-2606
FU National Institute of Health [CA141021, DA030045]
FX This work was supported by grants from the National Institute of Health
   (CA141021 and DA030045 to Y.C. and H.Y.). We thank Dr. Chengde Mao for
   kindly providing information on the design and assembly of the
   tetrahedron DNA. We also thank Dr. Jeanette Nangreave for editing the
   manuscript. Dr. Yang Xu is a visiting scholar from the State Key Lab of
   Molecular Oncology, Cancer Institute and Hospital, PUMC and CAMS of
   China. Y.C., H.Y. and Y.L. conceived the project and designed the
   project. Y.C., H.Y., Y.L. and X.L. designed the experiment. XL., Y.X.,
   T.Y. and C.C. performed the experiments. X.L. analyzed the data and
   wrote the manuscript. All authors discussed the results and commented on
   the manuscript.
CR Aldaye FA, 2008, SCIENCE, V321, P1795, DOI 10.1126/science.1154533
   [Anonymous], 1988, SMALLPOX ITS ERADICA
   Auyeung E, 2012, NAT NANOTECHNOL, V7, P24, DOI [10.1038/nnano.2011.222, 10.1038/NNANO.2011.222]
   Bachmann MF, 2010, NAT REV IMMUNOL, V10, P787, DOI 10.1038/nri2868
   Beyer Thomas, 2001, Current Drug Targets - Infectious Disorders, V1, P287, DOI 10.2174/1568005014605973
   CEPPELLINI R, 1957, P SOC EXP BIOL MED, V96, P572
   Chhabra R, 2010, ADV DRUG DELIVER REV, V62, P617, DOI 10.1016/j.addr.2010.03.005
   CHURCHILL MEA, 1988, P NATL ACAD SCI USA, V85, P4653, DOI 10.1073/pnas.85.13.4653
   Dietz H, 2009, SCIENCE, V325, P725, DOI 10.1126/science.1174251
   Douglas SM, 2012, SCIENCE, V335, P831, DOI 10.1126/science.1214081
   Douglas SM, 2009, NATURE, V459, P414, DOI 10.1038/nature08016
   Goodman RP, 2005, SCIENCE, V310, P1661, DOI 10.1126/science.1120367
   Han DR, 2011, SCIENCE, V332, P342, DOI 10.1126/science.1202998
   He Y, 2008, NATURE, V452, P198, DOI 10.1038/nature06597
   Kasturi SP, 2011, NATURE, V470, P543, DOI 10.1038/nature09737
   Klinman DM, 2004, NAT REV IMMUNOL, V4, P248, DOI 10.1038/nri1329
   Klinman DM, 1999, VACCINE, V17, P19, DOI 10.1016/S0264-410X(98)00151-0
   Krishnamachari Y, 2009, ADV DRUG DELIVER REV, V61, P205, DOI 10.1016/j.addr.2008.12.013
   Lee H, 2012, NAT NANOTECHNOL, V7, P389, DOI [10.1038/NNANO.2012.73, 10.1038/nnano.2012.73]
   Li J, 2011, ACS NANO, V5, P8783, DOI 10.1021/nn202774x
   Mohri K, 2012, ACS NANO, V6, P5931, DOI 10.1021/nn300727j
   Nishikawa M, 2008, IMMUNOLOGY, V124, P247, DOI 10.1111/j.1365-2567.2007.02762.x
   Noad R, 2003, TRENDS MICROBIOL, V11, P438, DOI 10.1016/S0966-842X(03)00208-7
   Peek LJ, 2008, ADV DRUG DELIVER REV, V60, P915, DOI 10.1016/j.addr.2007.05.017
   Rattanakiat S, 2009, BIOMATERIALS, V30, P5701, DOI 10.1016/j.biomaterials.2009.06.053
   Schüller VJ, 2011, ACS NANO, V5, P9696, DOI 10.1021/nn203161y
   SEEMAN NC, 1982, J THEOR BIOL, V99, P237, DOI 10.1016/0022-5193(82)90002-9
   Shih WM, 2004, NATURE, V427, P618, DOI 10.1038/nature02307
   Surana S, 2011, NAT COMMUN, V2, DOI 10.1038/ncomms1340
   Sytkowski AJ, 1998, P NATL ACAD SCI USA, V95, P1184, DOI 10.1073/pnas.95.3.1184
   Walsh AS, 2011, ACS NANO, V5, P5427, DOI 10.1021/nn2005574
   Yan H, 2003, SCIENCE, V301, P1882, DOI 10.1126/science.1089389
   Zhang C, 2008, P NATL ACAD SCI USA, V105, P10665, DOI 10.1073/pnas.0803841105
   Zhang C, 2012, ANGEW CHEM INT EDIT, V51, P3382, DOI 10.1002/anie.201108710
   Zhang CA, 2010, CHEM COMMUN, V46, P6792, DOI 10.1039/c0cc02363a
NR 35
TC 231
Z9 240
U1 7
U2 229
PU AMER CHEMICAL SOC
PI WASHINGTON
PA 1155 16TH ST, NW, WASHINGTON, DC 20036 USA
SN 1530-6984
EI 1530-6992
J9 NANO LETT
JI Nano Lett.
PD AUG
PY 2012
VL 12
IS 8
BP 4254
EP 4259
DI 10.1021/nl301877k
PG 6
WC Chemistry, Multidisciplinary; Chemistry, Physical; Nanoscience &
   Nanotechnology; Materials Science, Multidisciplinary; Physics, Applied;
   Physics, Condensed Matter
WE Science Citation Index Expanded (SCI-EXPANDED)
SC Chemistry; Science & Technology - Other Topics; Materials Science;
   Physics
GA 984SD
UT WOS:000307211000060
PM 22746330
OA Green Accepted
DA 2023-11-04
ER

PT J
AU Xu, ZH
   Wang, YH
   Zhang, L
   Huang, L
AF Xu, Zhenghong
   Wang, Yuhua
   Zhang, Lu
   Huang, Leaf
TI Nanoparticle-Delivered Transforming Growth Factor-β siRNA Enhances
   Vaccination against Advanced Melanoma by Modifying Tumor
   Microenvironment
SO ACS NANO
LA English
DT Article
DE nanoparticle; peptide vaccine; melanoma; tumor microenvironment;
   immunotherapy
ID CYTOTOXIC T-LYMPHOCYTES; TGF-BETA; ANTITUMOR IMMUNITY;
   CANCER-IMMUNOTHERAPY; LUNG METASTASIS; TRP2 PEPTIDE; TNF-ALPHA; THERAPY;
   CELL; SUPPRESSOR
AB Achievement of potent immunoresponses against self/tumor antigens and effective therapeutic outcome against advanced tumors remain major challenges in cancer immunotherapy. The specificity and efficiency of two nanoparticle-based delivery systems, lipid-calcium-phosphate (LCP) nanoparticle (NP) and liposome-protamine-hyaluronic acid (LPH) NP, provide us an opportunity to address both challenges. A mannose-modified LCP NP delivered both tumor antigen (Trp 2 peptide) and adjuvant (CpG oligonucleotide) to the dendritic cells and elicited a potent, systemic immune response regardless of the existence or the stage of tumors in the host. This vaccine was less effective, however, against later stage B16F10 melanoma in a subcutaneous syngeneic model. Mechanistic follow-up studies suggest that elevated levels of immune-suppressive cytokines within the tumor microenvironment, such as TGF-beta, might be responsible. We strategically augment the efficacy of LCP vaccine on an advanced tumor by silencing TGF-beta in tumor cells. The delivery of siRNA using LPH NP resulted in about 50% knockdown of TGF-beta in the late stage tumor microenvironment. TGF-beta down-regulation boosted the vaccine efficacy and inhibited tumor growth by 52% compared with vaccine treatment alone, as a result of increased levels of tumor infiltrating CD8+ T cells and decreased level of regulatory T cells. Combination of systemic induction of antigen-specific immune response with LCP vaccine and targeted modification of tumor microenvironment with LPH NP offers a flexible and powerful platform for both mechanism study and immunotherapeutic strategy development.
C1 [Xu, Zhenghong; Wang, Yuhua; Zhang, Lu; Huang, Leaf] Univ N Carolina, Eshelman Sch Pharm, Ctr Nanotechnol Drug Delivery, Div Mol Pharmaceut, Chapel Hill, NC 27599 USA.
C3 University of North Carolina; University of North Carolina Chapel Hill
RP Huang, L (通讯作者)，Univ N Carolina, Eshelman Sch Pharm, Ctr Nanotechnol Drug Delivery, Div Mol Pharmaceut, Chapel Hill, NC 27599 USA.
EM leafh@unc.edu
FU NIH [CA129421, CA149363]
FX The authors graciously thank NIH for funding (grants CA129421 and
   CA149363).
CR Andrews DM, 2008, IMMUNOL REV, V222, P242, DOI 10.1111/j.1600-065X.2008.00612.x
   Balkwill F, 2006, CANCER METAST REV, V25, P409, DOI 10.1007/s10555-006-9005-3
   Chen WH, 2008, MOL PHARMACEUT, V5, P464, DOI 10.1021/mp700126c
   Connolly EC, 2012, INT J BIOL SCI, V8, P964, DOI 10.7150/ijbs.4564
   Devaud C, 2013, ONCOIMMUNOLOGY, V2, DOI 10.4161/onci.25961
   Dougan M, 2009, ANNU REV IMMUNOL, V27, P83, DOI 10.1146/annurev.immunol.021908.132544
   Gabrilovich DI, 2009, NAT REV IMMUNOL, V9, P162, DOI 10.1038/nri2506
   Gorelik L, 2002, NAT REV IMMUNOL, V2, P46, DOI 10.1038/nri704
   Grasso F, 2013, INT J CANCER, V132, P335, DOI 10.1002/ijc.27676
   Hamdy S, 2008, VACCINE, V26, P5046, DOI 10.1016/j.vaccine.2008.07.035
   Jérôme V, 2006, J IMMUNOTHER, V29, P294
   Kim S, 2008, CANCER RES, V68, P10247, DOI 10.1158/0008-5472.CAN-08-1494
   Li MO, 2008, CELL, V134, P392, DOI 10.1016/j.cell.2008.07.025
   Li MO, 2006, ANNU REV IMMUNOL, V24, P99, DOI 10.1146/annurev.immunol.24.021605.090737
   Liotta LA, 2001, NATURE, V411, P375, DOI 10.1038/35077241
   Liu ZQ, 2009, J IMMUNOL, V182, P6160, DOI 10.4049/jimmunol.0802664
   Melief CJM, 2002, IMMUNOL REV, V188, P177, DOI 10.1034/j.1600-065X.2002.18816.x
   Mellman I, 2011, NATURE, V480, P480, DOI 10.1038/nature10673
   Peer D, 2007, NAT NANOTECHNOL, V2, P751, DOI 10.1038/nnano.2007.387
   Sabel MS, 2004, ANN SURG ONCOL, V11, P147, DOI 10.1245/ASO.2004.03.022
   Sheng WY, 2011, PHARM RES-DORDR, V28, P200, DOI 10.1007/s11095-010-0258-8
   Shi JJ, 2010, NANO LETT, V10, P3223, DOI 10.1021/nl102184c
   Tamada K, 2006, CANCER IMMUNOL IMMUN, V55, P355, DOI 10.1007/s00262-005-0081-y
   Thomas DA, 2005, CANCER CELL, V8, P369, DOI 10.1016/j.ccr.2005.10.012
   Vasievich EA, 2011, CANCER IMMUNOL IMMUN, V60, P629, DOI 10.1007/s00262-011-0970-1
   von Boehmer H, 2005, NAT IMMUNOL, V6, P338, DOI 10.1038/ni1180
   Wahl SM, 2006, IMMUNOL REV, V213, P213, DOI 10.1111/j.1600-065X.2006.00437.x
   Wan YY, 2008, J CLIN IMMUNOL, V28, P647, DOI 10.1007/s10875-008-9251-y
   Wang YH, 2013, MOL THER, V21, P1919, DOI 10.1038/mt.2013.135
   Whiteside TL, 2008, ONCOGENE, V27, P5904, DOI 10.1038/onc.2008.271
   Xiang SD, 2013, METHODS, V60, P232, DOI 10.1016/j.ymeth.2013.03.036
   Xu ZH, 2013, J CONTROL RELEASE, V172, P259, DOI 10.1016/j.jconrel.2013.08.021
   Yang L, 2008, CANCER RES, V68, P9107, DOI 10.1158/0008-5472.CAN-08-2556
   Zagury D, 2004, DRUG DISCOV TODAY, V9, P72, DOI 10.1016/S1359-6446(03)02955-6
   Zhang L, 2008, CLIN PHARMACOL THER, V83, P761, DOI 10.1038/sj.clpt.6100400
   Zhang ZP, 2011, BIOMATERIALS, V32, P3666, DOI 10.1016/j.biomaterials.2011.01.067
NR 36
TC 228
Z9 234
U1 6
U2 276
PU AMER CHEMICAL SOC
PI WASHINGTON
PA 1155 16TH ST, NW, WASHINGTON, DC 20036 USA
SN 1936-0851
EI 1936-086X
J9 ACS NANO
JI ACS Nano
PD APR
PY 2014
VL 8
IS 4
BP 3636
EP 3645
DI 10.1021/nn500216y
PG 10
WC Chemistry, Multidisciplinary; Chemistry, Physical; Nanoscience &
   Nanotechnology; Materials Science, Multidisciplinary
WE Science Citation Index Expanded (SCI-EXPANDED)
SC Chemistry; Science & Technology - Other Topics; Materials Science
GA AF8UH
UT WOS:000334990600057
PM 24580381
OA Green Published, hybrid, Green Submitted
DA 2023-11-04
ER

PT J
AU Mottram, PL
   Leong, D
   Crimeen-Irwin, B
   Gloster, S
   Xiang, SD
   Meanger, J
   Ghildyal, R
   Vardaxis, N
   Plebanski, M
AF Mottram, Patricia L.
   Leong, David
   Crimeen-Irwin, Blessing
   Gloster, Simone
   Xiang, Sue D.
   Meanger, Jayesh
   Ghildyal, Reena
   Vardaxis, Nicholas
   Plebanski, Magdalena
TI Type 1 and 2 immunity following vaccination is influenced by
   nanoparticle size: Formulation of a model vaccine for respiratory
   syncytial virus
SO MOLECULAR PHARMACEUTICS
LA English
DT Article
DE type 1 and 2 immunity; nanobead size; ovalbumin; RSV vaccine; mice
ID MHC CLASS-I; PLASMA-MEMBRANE; BALB/C MICE; RESPONSES; CAVEOLAE; ANTIGEN;
   INVOLVEMENT; ENDOCYTOSIS; PROTECTION; CHALLENGE
AB Previous studies compared uptake by dendritic cells (DC) of 20, 40, 100, 200, 500, 1000, and 2000 nm beads in vivo. When beads were used as antigen carriers, bead size influenced antibody responses and induction of IFN-gamma-producing CD4 and CD8 T cells. Beads of 40-50 nm were taken up preferentially by DC and induced particularly strong immunity. Herein, we examine immunity induced by minute differences in nanobead size, specifically within a narrow viral-sized range (20, 40, 49, 67, 93, 101, and 123 nm), to see if bead carrier size influenced the induction of type 1 or type 2 cells as demonstrated by the production of IFN-gamma or IL-4. In vivo uptake by DC was assessed for selected sizes in this range. Responses to whole ovalbumin (OVA) or the OVA-derived CD8 T cell peptide epitope (SIINFEKL) were tested. After one immunization with beads-OVA, IFN-gamma responses to both OVA and SIINFEKL were significantly better with 40 and 49 nm beads than other sizes, while, in contrast, IL-4 responses to OVA were higher after immunization with OVA conjugated to larger beads (93, 101, and 123 nm). Thus IFN-gamma induction from CD8 T cells was limited to 40-49 nm beads, while CD4 T cell activation and IL-4 were induced by 93-123 nm beads-OVA. After two immunizations, there were comparable high levels of IFN-gamma produced with 40 and 49 beads and IL-4 reactivity was still higher for larger beads (93, 101, 123 nm). Production of IgG1 was seen across the full range of bead sizes, increasing after two immunizations. Since protection against respiratory syncytial virus (RSV) depends on strong IFN responses, while IL-4 responses are reported to cause asthma-like symptoms, immunization with RSV antigens on the 49 nm carrier beads could provide the basis for a suitable vaccine. When the 49 nm beads were conjugated to RSV proteins G88 (surface) or M2.1 (internal capsid), one immunization with G88 induced high levels of IFN-gamma and low levels of IL-4. IL-4 increased with two immunizations. Beads-M2.1 induced only moderate levels of IFN-gamma and low titer antibody after two immunizations. Mice vaccinated once with G88-conjugated 49 nm beads and challenged intranasally with RSV strain A2 subtype showed reduced viral titers and recovered from weight loss more rapidly than mice immunized with M2.1-conjugated 49 nm beads or naive control mice. These results show that precise selection of nanobead size for vaccination can influence the type 1/type 2 cytokine balance after one immunization, and this will be useful in the development of effective vaccines against common human pathogens such as RSV.
C1 Burnet Inst, Vaccines & Infect Dis Unit, Heidelberg, Vic 3084, Australia.
   Burnet Inst, Prahran, Vic 3181, Australia.
   RMIT Univ, Melbourne, Vic 3001, Australia.
C3 Burnet Institute; Burnet Institute; Royal Melbourne Institute of
   Technology (RMIT)
RP Plebanski, M (通讯作者)，Burnet Inst, Vaccines & Infect Dis Unit, Studley Rd, Heidelberg, Vic 3084, Australia.
EM mplebans@burnet.edu.au
RI Vardaxis, Nicholas/AAN-2538-2021; Leong, David/G-1056-2012; Xiang,
   Sue/E-9036-2017; Plebanski, Magdalena/AAU-3144-2021
OI Leong, David/0000-0001-8539-9062; Xiang, Sue/0000-0002-5686-8680;
   Plebanski, Magdalena/0000-0001-6889-3667; Ghildyal,
   Reena/0000-0002-3147-4976
CR Allsopp CEM, 1996, EUR J IMMUNOL, V26, P1951, DOI 10.1002/eji.1830260841
   Bataki EL, 2005, CLIN EXP IMMUNOL, V140, P470, DOI 10.1111/j.1365-2249.2005.02780.x
   CASTRO SM, 2006, AM J RESP CRIT CARE
   Chen YZ, 1999, EXP CELL RES, V246, P83, DOI 10.1006/excr.1998.4301
   Coffman RL, 2006, NAT IMMUNOL, V7, P539, DOI 10.1038/ni0606-539
   CONNORS M, 1994, J VIROL, V68, P5321, DOI 10.1128/JVI.68.8.5321-5325.1994
   Cranage M, 2005, EXPERT OPIN BIOL TH, V5, P939, DOI 10.1517/14712598.5.7.939
[truncated: 4,219,047 more chars]
