# Supplementary material for: A bibliometric insight into nanomaterials in vaccine: trends, collaborations, and future avenues
Source: Front Immunol. 2024 Aug 12;15:1420216. doi: 10.3389/fimmu.2024.1420216 (PMC11345159; doi:10.3389/fimmu.2024.1420216)
Supplement: Supplementary file 4 [file DataSheet4.zip › bio/savedrecs (44).txt]

FN Clarivate Analytics Web of Science
VR 1.0
PT J
AU Szebeni, J
   Storm, G
   Ljubimova, JY
   Castells, M
   Phillips, EJ
   Turjeman, K
   Barenholz, Y
   Crommelin, DJA
   Dobrovolskaia, MA
AF Szebeni, Janos
   Storm, Gert
   Ljubimova, Julia Y.
   Castells, Mariana
   Phillips, Elizabeth J.
   Turjeman, Keren
   Barenholz, Yechezkel
   Crommelin, Daan J. A.
   Dobrovolskaia, Marina A.
TI Applying lessons learned from nanomedicines to understand rare
   hypersensitivity reactions to mRNA-based SARS-CoV-2 vaccines
SO NATURE NANOTECHNOLOGY
LA English
DT Review
ID ACTIVATION-RELATED PSEUDOALLERGY; TUMOR-NECROSIS-FACTOR; COMPLEMENT
   ACTIVATION; OXIDATIVE STRESS; COVID-19 VACCINATION; LIPID NANOPARTICLES;
   IMMUNE-RESPONSES; IN-VIVO; ANAPHYLAXIS; ANTIBODIES
AB After over a billion of vaccinations with messenger RNA-lipid nanoparticle (mRNA-LNP) based SARS-CoV-2 vaccines, anaphylaxis and other manifestations of hypersensitivity can be considered as very rare adverse events. Although current recommendations include avoiding a second dose in those with first-dose anaphylaxis, the underlying mechanisms are unknown; therefore, the risk of a future reaction cannot be predicted. Given how important new mRNA constructs will be to address the emergence of new viral variants and viruses, there is an urgent need for clinical approaches that would allow a safe repeated immunization of high-risk individuals and for reliable predictive tools of adverse reactions to mRNA vaccines. In many aspects, anaphylaxis symptoms experienced by the affected vaccine recipients resemble those of infusion reactions to nanomedicines. Here we share lessons learned over a decade of nanomedicine research and discuss the current knowledge about several factors that individually or collectively contribute to infusion reactions to nanomedicines. We aim to use this knowledge to inform the SARS-CoV-2 lipid-nanoparticle-based mRNA vaccine field.
C1 [Szebeni, Janos] Semmelweis Univ, Inst Translat Med, Nanomed Res & Educ Ctr, Budapest, Hungary.
   [Szebeni, Janos] SeroSci LCC, Budapest, Hungary.
   Univ Miskolc, Fac Hlth, Dept Nanobiotechnol & Regenerat Med, Miskolc, Hungary.
   [Storm, Gert; Crommelin, Daan J. A.] Univ Utrecht, Utrecht Inst Pharmaceut Sci UIPS, Dept Pharmaceut, Fac Sci, Utrecht, Netherlands.
   [Storm, Gert] Univ Twente, Dept Biomat Sci & Technol, Enschede, Netherlands.
   [Storm, Gert] Natl Univ Singapore, Yong Loo Lin Sch Med, Dept Surg, Singapore, Singapore.
   [Ljubimova, Julia Y.] Terasaki Inst Biomed Innovat, Los Angeles, CA USA.
   [Castells, Mariana] Harvard Med Sch, Brigham & Womens Hosp, Div Allergy & Clin Immunol, Boston, MA 02115 USA.
   [Phillips, Elizabeth J.] Vanderbilt Univ, Dept Med, Med Ctr, Nashville, TN USA.
   [Turjeman, Keren; Barenholz, Yechezkel] Hebrew Univ Jerusalem, Lab Membrane & Liposome Res, IMRIC, Hadassah Med Sch, Jerusalem, Israel.
   [Dobrovolskaia, Marina A.] NCI, Nanotechnol Characterizat Lab, Frederick Natl Lab Canc Res, Frederick, MD 21701 USA.
C3 Semmelweis University; University of Miskolc; Utrecht University;
   University of Twente; National University of Singapore; Harvard
   University; Brigham & Women's Hospital; Harvard Medical School;
   Vanderbilt University; Hebrew University of Jerusalem; National
   Institutes of Health (NIH) - USA; NIH National Cancer Institute (NCI)
RP Dobrovolskaia, MA (通讯作者)，NCI, Nanotechnol Characterizat Lab, Frederick Natl Lab Canc Res, Frederick, MD 21701 USA.
EM marina@mail.nih.gov
RI Nanotechnology Characterization Lab, (NCL)/K-8454-2012
OI Dobrovolskaia, Marina/0000-0002-4233-9227
FU National Cancer Institute, National Institutes of Health
   [75N91019D00024]; NIH/NCI [R01CA206220]; National Institutes of Health
   [P50GM115305, R01HG010863, R01AI152183, R21AI139021, U01AI154659]; NIH
   [UAI109565]; European Union [825828, 952520]; Department of
   Nanobiotechnology and Regenerative Medicine, Faculty of Health, Miskolc
   University, Miskolc, Hungary; Barenholz Fund
FX The study was funded in part by federal funds from the National Cancer
   Institute, National Institutes of Health, under contract 75N91019D00024
   (M.A.D.), a NIH/NCI R01CA206220 grant (J.Y.L.), National Institutes of
   Health grants P50GM115305, R01HG010863, R01AI152183, R21AI139021 and
   U01AI154659 (E.J.P.) and NIH contract UAI109565 (E.J.P. and M.C.). The
   content of this publication does not necessarily reflect the views or
   policies of the Department of Health and Human Services, nor does
   mention of trade names, commercial products or organizations imply
   endorsement by the US Government. J.S. acknowledges support by the
   European Union Horizon 2020 projects 825828 (Expert) and 952520
   (Biosafety), and the Department of Nanobiotechnology and Regenerative
   Medicine, Faculty of Health, Miskolc University, Miskolc, Hungary. The
   Hebrew University received royalties from Barenholz inventions; the
   Barenholz Fund established with a portion of these royalties is used to
   support research in the Barenholz Laboratory (Y.B. and K.T.). Funders
   played no role in any aspect of this review.
CR Ali H, 2010, IMMUNOL LETT, V128, P36, DOI 10.1016/j.imlet.2009.10.007
   Ali YM, 2021, FRONT IMMUNOL, V12, DOI 10.3389/fimmu.2021.714511
   ALVING CR, 1984, BIOCHEM SOC T, V12, P342, DOI 10.1042/bst0120342
   Anderson EJ, 2020, NEW ENGL J MED, V383, P2427, DOI 10.1056/NEJMoa2028436
   [Anonymous], 2021, MPEG N N DIT ALC 015
   [Anonymous], VACCINE ADVERSE EVEN
   [Anonymous], PFIZER BIONTECH COVI
   [Anonymous], COM TOZ COVID 19 MRN
   [Anonymous], 2017, COMM TERM CRIT ADV E
   [Anonymous], 23ANDM REL DAT HLA G, V2021
   [Anonymous], SUMM M MON COMM VACC
   [Anonymous], 2021, GUID HLTH CAR PROV U
   [Anonymous], INTERIM CLIN CONSIDE
   [Anonymous], 2020, PFIZ BIONTECH COVID
   [Anonymous], CORONAVIRUS COVID 19
   [Anonymous], ADV EV REP SYST
   [Anonymous], 2020, FDA BRIEF DOC MOD CO
   Arteta MY, 2018, P NATL ACAD SCI USA, V115, pE3351, DOI 10.1073/pnas.1720542115
   Baden LR, 2021, NEW ENGL J MED, V384, P403, DOI 10.1056/NEJMoa2035389
   Banerji A, 2021, J ALLER CL IMM-PRACT, V9, P1423, DOI 10.1016/j.jaip.2020.12.047
   Bardenheier BH, 2016, VACCINE, V34, P4406, DOI 10.1016/j.vaccine.2016.07.019
   Blumenthal KG, 2021, NEW ENGL J MED, V384, P1273, DOI 10.1056/NEJMc2102131
   BURKEGAFFNEY A, 1993, IMMUNOPHARMACOLOGY, V25, P1, DOI 10.1016/0162-3109(93)90025-L
   Castells M, 2017, J ALLERGY CLIN IMMUN, V140, P321, DOI 10.1016/j.jaci.2017.06.012
   Castells MC, 2021, NEW ENGL J MED, V384, P643, DOI [10.1056/NEJMra2035343, 10.1056/NEJMc2100766]
   Chen BM, 2016, ANAL CHEM, V88, P10661, DOI 10.1021/acs.analchem.6b03109
   Cheng MH, 2020, P NATL ACAD SCI USA, V117, P25254, DOI 10.1073/pnas.2010722117
   CHONN A, 1991, J IMMUNOL, V146, P4234
   Coombs RRA, 1968, CLIN ASPECTS IMMUNOL, P575
   Corbett Kizzmekia S, 2020, bioRxiv, DOI [10.1038/s41586-020-2622-0, 10.1101/2020.06.11.145920]
   Crooke ST, 2016, MOL THER, V24, P1771, DOI 10.1038/mt.2016.136
   Dagan N, 2021, NEW ENGL J MED, V384, P1412, DOI 10.1056/NEJMoa2101765
   DELBALZO U, 1989, CIRC RES, V65, P847, DOI 10.1161/01.RES.65.3.847
   Dézsi L, 2022, GEROSCIENCE, V44, P597, DOI 10.1007/s11357-021-00495-y
   Dobrovolskaia MA, 2015, J CONTROL RELEASE, V220, P571, DOI 10.1016/j.jconrel.2015.08.056
   Dobrovolskaia MA, 2013, J CONTROL RELEASE, V172, P456, DOI 10.1016/j.jconrel.2013.05.025
   Dobrovolskaia MA, 2012, MOL PHARMACEUT, V9, P382, DOI 10.1021/mp200463e
   Ellis R., 2021, PFIZER VACCINE SHOWN
   Elzagallaai AA, 2020, J CLIN PHARMACOL, V60, P409, DOI 10.1002/jcph.1535
   Felgner PL, 1997, HUM GENE THER, V8, P511, DOI 10.1089/hum.1997.8.5-511
   Fernandez CA, 2014, BLOOD, V124, P1266, DOI 10.1182/blood-2014-03-563742
   Fevang B, 2005, CLIN EXP IMMUNOL, V142, P576, DOI 10.1111/j.1365-2249.2005.02951.x
   Garvey LH, 2021, BRIT J ANAESTH, V126, pE106, DOI 10.1016/j.bja.2020.12.020
   Gold MS, 2020, VACCINE, V38, P3025, DOI 10.1016/j.vaccine.2020.02.046
   Halsey NA, 2013, VACCINE, V31, P6107, DOI 10.1016/j.vaccine.2013.09.066
   Halsey NA, 2012, VACCINE, V30, P5791, DOI 10.1016/j.vaccine.2012.04.005
   Hassett KJ, 2019, MOL THER-NUCL ACIDS, V15, P1, DOI 10.1016/j.omtn.2019.01.013
   Horváth A, 2001, ATHEROSCLEROSIS, V156, P185, DOI 10.1016/S0021-9150(00)00630-4
   Hosoki K, 2016, CURR OPIN ALLERGY CL, V16, P45, DOI 10.1097/ACI.0000000000000231
   Ilinskaya AN, 2019, NANOMED-NANOTECHNOL, V17, P266, DOI 10.1016/j.nano.2019.02.002
   Ilinskaya AN, 2015, NANOMED-NANOTECHNOL, V11, P1925, DOI 10.1016/j.nano.2015.07.012
   Ivanov K, 2020, PATHOGENS, V9, DOI 10.3390/pathogens9040252
   Jakubovic BD, 2021, ALLERGY, V76, P1571, DOI 10.1111/all.14644
   JIANG HX, 1992, J BIOL CHEM, V267, P25597
   Johann-Lang R, 2011, ANN ALLERG ASTHMA IM, V106, P440, DOI 10.1016/j.anai.2011.01.014
   Johnson JB, 2011, J VIROL, V85, P5940, DOI 10.1128/JVI.00193-11
   Kaakati R, 2021, J ALLER CL IMM-PRACT, V9, P3198, DOI 10.1016/j.jaip.2021.05.010
   Karikó K, 2008, MOL THER, V16, P1833, DOI 10.1038/mt.2008.200
   Kelso JM, 2022, CLIN EXP ALLERGY, V52, P10, DOI 10.1111/cea.13995
   Kenawy HI, 2015, FRONT IMMUNOL, V6, DOI 10.3389/fimmu.2015.00215
   Kolev M, 2014, NAT REV IMMUNOL, V14, P811, DOI 10.1038/nri3761
   Kozma GT, 2020, ADV DRUG DELIVER REV, V154, P163, DOI 10.1016/j.addr.2020.07.024
   Kozma GT, 2019, ACS NANO, V13, P9315, DOI 10.1021/acsnano.9b03942
   Krantz MS, 2021, JAMA INTERN MED, V181, P1530, DOI 10.1001/jamainternmed.2021.3779
   Krantz MS, 2021, ALLERGY, V76, P2916, DOI 10.1111/all.14958
   Krebs K, 2020, AM J HUM GENET, V107, P612, DOI 10.1016/j.ajhg.2020.08.008
   Lei H, 2020, SIGNAL TRANSDUCT TAR, V5, DOI 10.1038/s41392-020-00434-x
   Li C, 2022, CLIN INFECT DIS, V74, P1933, DOI [10.1093/cid/ciab707, 10.1093/cid/ciab941]
   Li Y, 2016, CELL, V167, P1099, DOI 10.1016/j.cell.2016.10.017
   Li Y, 2016, NAT MED, V22, P952, DOI 10.1038/nm.4139
   Liang F, 2017, MOL THER, V25, P2635, DOI 10.1016/j.ymthe.2017.08.006
   Lindsay KE, 2019, NAT BIOMED ENG, V3, P371, DOI 10.1038/s41551-019-0378-3
   Liotti L, 2021, NUTRIENTS, V13, DOI 10.3390/nu13082637
   Lokugamage MP, 2020, ADV MATER, V32, DOI 10.1002/adma.201904905
   Lyons JJ, 2016, NAT GENET, V48, P1564, DOI 10.1038/ng.3696
   Lyons-Weiler J, 2020, J TRANSL AUTOIMMUN, V3, DOI 10.1016/j.jtauto.2020.100051
   McMahon DE, 2021, J AM ACAD DERMATOL, V85, P46, DOI 10.1016/j.jaad.2021.03.092
   Mezouar S, 2020, J LEUKOCYTE BIOL, V108, P419, DOI 10.1002/JLB.4MIR0420-619RR
   Mocan T, 2010, ACTA PHYSIOL HUNG, V97, P247, DOI 10.1556/APhysiol.97.2010.3.1
   Moghimi SM, 2021, MOL THER, V29, P898, DOI 10.1016/j.ymthe.2021.01.030
   Mui BL, 2013, MOL THER-NUCL ACIDS, V2, DOI 10.1038/mtna.2013.66
   Nakatani K, 2019, SCI REP-UK, V9, DOI 10.1038/s41598-019-52619-2
   Ndeupen S, 2021, ISCIENCE, V24, DOI 10.1016/j.isci.2021.103479
   Neun BW, 2018, MOLECULES, V23, DOI 10.3390/molecules23071700
   Nguyen A, 2020, J VIROL, V94, DOI 10.1128/JVI.00510-20
   Novakowski S, 2019, SCI REP-UK, V9, DOI 10.1038/s41598-018-36910-2
   O'Shaughnessy J.A., COMMUNICATION
   Ogata AF, 2022, CLIN INFECT DIS, V74, P715, DOI 10.1093/cid/ciab465
   Oliver SE, 2021, MMWR-MORBID MORTAL W, V69, P1653, DOI 10.15585/mmwr.mm695152e1
   Pardi N, 2018, NAT REV DRUG DISCOV, V17, P261, DOI 10.1038/nrd.2017.243
   Pardi N, 2015, J CONTROL RELEASE, V217, P345, DOI 10.1016/j.jconrel.2015.08.007
   Passia E, 2020, CLIN REV ALLERG IMMU, V58, P366, DOI 10.1007/s12016-020-08777-7
   Pflipsen MC, 2020, AM FAM PHYSICIAN, V102, P355
   Pham CTN, 2011, J BIOL CHEM, V286, P123, DOI 10.1074/jbc.M110.180760
   Plank C, 1996, HUM GENE THER, V7, P1437, DOI 10.1089/hum.1996.7.12-1437
   Polack FP, 2020, NEW ENGL J MED, V383, P2603, DOI 10.1056/NEJMoa2034577
   Pollard C, 2013, MOL THER, V21, P251, DOI 10.1038/mt.2012.202
   Profaizer T, 2012, INT J IMMUNOGENET, V39, P99, DOI 10.1111/j.1744-313X.2011.01061.x
   Profaizer T, 2020, HUM IMMUNOL, V81, P354, DOI 10.1016/j.humimm.2020.05.001
   Rama TA, 2021, J ALLERGY CLIN IMMUN, V147, P877, DOI 10.1016/j.jaci.2021.01.004
   Reinke S, 2020, VACCINES-BASEL, V8, DOI 10.3390/vaccines8030554
   ROYALL JA, 1989, AM J PHYSIOL, V257, pL399, DOI 10.1152/ajplung.1989.257.6.L399
   Sabnis S, 2018, MOL THER, V26, P1509, DOI 10.1016/j.ymthe.2018.03.010
   Sahin U, 2020, NATURE, V586, P594, DOI 10.1038/s41586-020-2814-7
   Schirinzi A, 2021, J INFECTION, V82, P121, DOI 10.1016/j.jinf.2020.10.027
   Schoenmaker L, 2021, INT J PHARMACEUT, V601, DOI 10.1016/j.ijpharm.2021.120586
   Sedic M, 2018, VET PATHOL, V55, P341, DOI 10.1177/0300985817738095
   Sellaturay P, 2021, CLIN EXP ALLERGY, V51, P861, DOI 10.1111/cea.13874
   Selvaraj G, 2021, INTERDISCIP SCI, V13, P344, DOI 10.1007/s12539-021-00438-3
   Seneff S, 2021, INT J VACCINE THEORY, V2, P402
   Sherman MR, 2012, BIOCONJUGATE CHEM, V23, P485, DOI 10.1021/bc200551b
   Shirayanagi T, 2020, BIOL PHARM BULL, V43, P1007, DOI 10.1248/bpb.b20-00102
   Simons FER, 2012, CURR OPIN ALLERGY CL, V12, P389, DOI 10.1097/ACI.0b013e328355b7e4
   Sloane D, 2016, J ALLER CL IMM-PRACT, V4, P497, DOI 10.1016/j.jaip.2015.12.019
   Stone CA, 2019, J ALLER CL IMM-PRACT, V7, P1533, DOI 10.1016/j.jaip.2018.12.003
   Suzuki T, 2020, INT J PHARMACEUT, V588, DOI 10.1016/j.ijpharm.2020.119792
   Szebeni J, 2005, TOXICOLOGY, V216, P106, DOI 10.1016/j.tox.2005.07.023
   Szebeni J, 2018, NAT NANOTECHNOL, V13, P1100, DOI 10.1038/s41565-018-0273-1
   Szebeni J, 2014, MOL IMMUNOL, V61, P163, DOI 10.1016/j.molimm.2014.06.038
   Tangamornsuksan W, 2020, SCI REP-UK, V10, DOI 10.1038/s41598-020-67610-5
   Tezel G, 2010, INVEST OPHTH VIS SCI, V51, P5071, DOI 10.1167/iovs.10-5289
   Thi TTH, 2020, POLYMERS-BASEL, V12, DOI 10.3390/polym12020298
   Van Hoecke L, 2020, MOL THER-NUCL ACIDS, V22, P373, DOI 10.1016/j.omtn.2020.09.004
   Vardi N., 2020, FORBES
   Viger-Gravel J, 2018, J PHYS CHEM B, V122, P2073, DOI 10.1021/acs.jpcb.7b10795
   Vojdani A, 2021, FRONT IMMUNOL, V11, DOI 10.3389/fimmu.2020.617089
   Warren CM, 2021, JAMA NETW OPEN, V4, DOI 10.1001/jamanetworkopen.2021.25524
   Jimenez-Rodriguez TW, 2018, J ASTHMA ALLERGY, V11, P121, DOI 10.2147/JAA.S159411
   Wittling MC, 2021, FRONT IMMUNOL, V11, DOI 10.3389/fimmu.2020.605673
   Yu J, 2020, BLOOD, V136, P2080, DOI 10.1182/blood.2020008248
   Zhang S, 2020, J HEMATOL ONCOL, V13, DOI 10.1186/s13045-020-00954-7
   Zheng W, 2007, ANN ALLERG ASTHMA IM, V99, P574, DOI 10.1016/S1081-1206(10)60391-2
   Zhou ZH, 2021, J ALLER CL IMM-PRACT, V9, P1731, DOI 10.1016/j.jaip.2020.11.011
NR 133
TC 40
Z9 42
U1 12
U2 78
PU NATURE PORTFOLIO
PI BERLIN
PA HEIDELBERGER PLATZ 3, BERLIN, 14197, GERMANY
SN 1748-3387
EI 1748-3395
J9 NAT NANOTECHNOL
JI Nat. Nanotechnol.
PD APR
PY 2022
VL 17
IS 4
BP 337
EP 346
DI 10.1038/s41565-022-01071-x
EA APR 2022
PG 10
WC Nanoscience & Nanotechnology; Materials Science, Multidisciplinary
WE Science Citation Index Expanded (SCI-EXPANDED)
SC Science & Technology - Other Topics; Materials Science
GA 0O9RG
UT WOS:000779218600002
PM 35393599
OA Bronze
DA 2023-11-04
ER

PT J
AU Houser, KV
   Chen, GL
   Carter, C
   Crank, MC
   Nguyen, TA
   Florez, MCB
   Berkowitz, NM
   Mendoza, F
   Hendel, CS
   Gordon, IJ
   Coates, EE
   Vazquez, S
   Stein, J
   Case, CL
   Lawlor, H
   Carlton, K
   Gaudinski, MR
   Strom, L
   Hofstetter, AR
   Liang, CJ
   Narpala, S
   Hatcher, C
   Gillespie, RA
   Creanga, A
   Kanekiyo, M
   Raab, JE
   Andrews, SF
   Zhang, Y
   Yang, ES
   Wang, LS
   Leung, K
   Kong, WP
   Freyn, AW
   Nachbagauer, R
   Palese, P
   Bailer, RT
   McDermott, AB
   Koup, RA
   Gall, JG
   Arnold, F
   Mascola, JR
   Graham, BS
   Ledgerwood, JE
AF Houser, Katherine, V
   Chen, Grace L.
   Carter, Cristina
   Crank, Michelle C.
   Nguyen, Thuy A.
   Florez, Maria Claudia Burgos
   Berkowitz, Nina M.
   Mendoza, Floreliz
   Hendel, Cynthia Starr
   Gordon, Ingelise J.
   Coates, Emily E.
   Vazquez, Sandra
   Stein, Judy
   Case, Christopher L.
   Lawlor, Heather
   Carlton, Kevin
   Gaudinski, Martin R.
   Strom, Larisa
   Hofstetter, Amelia R.
   Liang, C. Jason
   Narpala, Sandeep
   Hatcher, Christian
   Gillespie, Rebecca A.
   Creanga, Adrian
   Kanekiyo, Masaru
   Raab, Julie E.
   Andrews, Sarah F.
   Zhang, Yi
   Yang, Eun Sung
   Wang, Lingshu
   Leung, Kwanyee
   Kong, Wing-Pui
   Freyn, Alec W.
   Nachbagauer, Raffael
   Palese, Peter
   Bailer, Robert T.
   McDermott, Adrian B.
   Koup, Richard A.
   Gall, Jason G.
   Arnold, Frank
   Mascola, John R.
   Graham, Barney S.
   Ledgerwood, Julie E.
CA VRC 316 Study Team
TI Safety and immunogenicity of a ferritin nanoparticle H2 influenza
   vaccine in healthy adults: a phase 1 trial
SO NATURE MEDICINE
LA English
DT Article
ID HEMAGGLUTININ-STEM; ANTIBODIES; INDUCTION
AB Currently, licensed seasonal influenza vaccines display variable vaccine effectiveness, and there remains a need for novel vaccine platforms capable of inducing broader responses against viral protein domains conserved among influenza subtypes. We conducted a first-in-human, randomized, open-label, phase 1 clinical trial (NCT03186781) to evaluate a novel ferritin (H2HA-Ferritin) nanoparticle influenza vaccine platform. The H2 subtype has not circulated in humans since 1968. Adults born after 1968 have been exposed to only the H1 subtype of group 1 influenza viruses, which shares a conserved stem with H2. Including both H2-naive and H2-exposed adults in the trial allowed us to evaluate memory responses against the conserved stem domain in the presence or absence of pre-existing responses against the immunodominant HA head domain. Fifty healthy participants 18-70 years of age received H2HA-Ferritin intramuscularly as a single 20-mu g dose (n = 5) or a 60-mu g dose either twice in a homologous (n = 25) prime-boost regimen or once in a heterologous (n = 20) prime-boost regimen after a matched H2 DNA vaccine prime. The primary objective of this trial was to evaluate the safety and tolerability of H2HA-Ferritin either alone or in prime-boost regimens. The secondary objective was to evaluate antibody responses after vaccination. Both vaccines were safe and well tolerated, with the most common solicited symptom being mild headache after both H2HA-Ferritin (n = 15, 22%) and H2 DNA (n = 5, 25%). Exploratory analyses identified neutralizing antibody responses elicited by the H2HA-Ferritin vaccine in both H2-naive and H2-exposed populations. Furthermore, broadly neutralizing antibody responses against group 1 influenza viruses, including both seasonal H1 and avian H5 subtypes, were induced in the H2-naive population through targeting the HA stem. This ferritin nanoparticle vaccine technology represents a novel, safe and immunogenic platform with potential application for pandemic preparedness and universal influenza vaccine development.
C1 [Houser, Katherine, V; Chen, Grace L.; Carter, Cristina; Crank, Michelle C.; Nguyen, Thuy A.; Florez, Maria Claudia Burgos; Berkowitz, Nina M.; Mendoza, Floreliz; Hendel, Cynthia Starr; Gordon, Ingelise J.; Coates, Emily E.; Vazquez, Sandra; Stein, Judy; Lawlor, Heather; Carlton, Kevin; Gaudinski, Martin R.; Strom, Larisa; Hofstetter, Amelia R.; Narpala, Sandeep; Hatcher, Christian; Gillespie, Rebecca A.; Creanga, Adrian; Kanekiyo, Masaru; Raab, Julie E.; Andrews, Sarah F.; Zhang, Yi; Yang, Eun Sung; Wang, Lingshu; Leung, Kwanyee; Kong, Wing-Pui; Bailer, Robert T.; McDermott, Adrian B.; Koup, Richard A.; Gall, Jason G.; Arnold, Frank; Mascola, John R.; Graham, Barney S.; Ledgerwood, Julie E.] NIAID, Vaccine Res Ctr, NIH, 9000 Rockville Pike, Bethesda, MD 20892 USA.
   [Case, Christopher L.] Leidos Biomed Res Inc, Vaccine Clin Mat Program, Frederick Natl Lab Canc Res, Frederick, MD USA.
   [Gaudinski, Martin R.] US PHS, Commissioned Corps, Rockville, MD USA.
   [Liang, C. Jason] NIAID, Biostat Res Branch, Div Clin Res, NIH, 9000 Rockville Pike, Bethesda, MD 20892 USA.
   [Freyn, Alec W.; Palese, Peter] Icahn Sch Med Mt Sinai, Dept Microbiol, New York, NY 10029 USA.
   [Nachbagauer, Raffael; Palese, Peter] Icahn Sch Med Mt Sinai, Dept Med, New York, NY 10029 USA.
C3 National Institutes of Health (NIH) - USA; NIH National Institute of
   Allergy & Infectious Diseases (NIAID); National Institutes of Health
   (NIH) - USA; NIH National Cancer Institute (NCI); United States Public
   Health Service; National Institutes of Health (NIH) - USA; NIH National
   Institute of Allergy & Infectious Diseases (NIAID); Icahn School of
   Medicine at Mount Sinai; Icahn School of Medicine at Mount Sinai
RP Houser, KV (通讯作者)，NIAID, Vaccine Res Ctr, NIH, 9000 Rockville Pike, Bethesda, MD 20892 USA.
EM katherine.houser@nih.gov
RI Mascola, John/AAI-7193-2021; Strom, Larisa/HCI-4729-2022; Nachbagauer,
   Raffael/H-7798-2019
OI Nachbagauer, Raffael/0000-0001-5568-5420; Gaudinski,
   Martin/0000-0002-3743-5281
FU National Institute of Allergy and Infectious Diseases (NIAID) through
   the National Institutes of Health (NIH) Intramural Research Program;
   NIAID [P01 AI097092-07, R01 AI145870-03, 75N93021C00014]; Collaborative
   Vaccine Innovation Centers [75N93019C00051]
FX We thank the trial participants for their involvement as well as
   PharmaJet for the use of the needle-free Stratis device in this clinical
   trial. This work was supported by intramural funding from the National
   Institute of Allergy and Infectious Diseases (NIAID) through the
   National Institutes of Health (NIH) Intramural Research Program (K.V.H.,
   G.L.C., C.C., M.C.C., T.A.N., M.C.B.F., N.M.B., F.M., C.S.H., I.J.G.,
   E.E.C., S.V., J.S., C.L.C., H.L., K.C., M.R.G., L.S., A.R.H., C.J.L.,
   S.N., C.H., R.A.G., A.C., M.K., J.E.R., S.F.A., Y.Z., E.S.Y., L.W.,
   K.L., W-P.K., R.T.B., A.B.M., R.A.K., J.G.G., F.A., J.R.M., B.S.G. and
   J.E.L.). This work was partially funded by the NIAID-funded Centers of
   Excellence for Influenza Research and Response (75N93021C00014, to
   A.W.F., R.N. and P.P.), by NIAID grant P01 AI097092-07 (to A.W.F., R.N.
   and P.P.), by NIAID grant R01 AI145870-03 (to A.W.F., R.N. and P.P.) and
   by the Collaborative Vaccine Innovation Centers contract 75N93019C00051
   (to A.W.F., R.N. and P.P.). The Vaccine Research Center (VRC) and its
   investigators had complete control over study conceptualization and
   design, data collection and analysis, decision to publish and
   preparation of this manuscript. Study team representative: Floreliz
   Mendoza, VRC, NIAID, NIH (email: floreliz.mendoza@nih.gov; phone:
   301-451-8715).
CR Andrews SF, 2018, CSH PERSPECT BIOL, V10, DOI 10.1101/cshperspect.a029413
   [Anonymous], 2007, GUID IND CLIN DAT NE
   Belongia EA, 2017, EXPERT REV VACCINES, V16, P723, DOI 10.1080/14760584.2017.1334554
   Bernstein DI, 2020, LANCET INFECT DIS, V20, P80, DOI 10.1016/S1473-3099(19)30393-7
   Corti D, 2011, SCIENCE, V333, P850, DOI 10.1126/science.1205669
   Darricarrère N, 2021, SCI TRANSL MED, V13, DOI 10.1126/scitranslmed.abe5449
   DeZure AD, 2017, NPJ VACCINES, V2, DOI 10.1038/s41541-017-0016-6
   DiLillo DJ, 2014, NAT MED, V20, P143, DOI 10.1038/nm.3443
   Ekiert DC, 2011, SCIENCE, V333, P843, DOI 10.1126/science.1204839
   Ellebedy AH, 2014, P NATL ACAD SCI USA, V111, P13133, DOI 10.1073/pnas.1414070111
   Grohskopf LA, 2020, MMWR RECOMM REP, V69, P1, DOI 10.15585/mmwr.rr6908a1
   Hehme N, 2002, MED MICROBIOL IMMUN, V191, P203, DOI 10.1007/s00430-002-0147-9
   Impagliazzo A, 2015, SCIENCE, V349, P1301, DOI 10.1126/science.aac7263
   Isakova-Sivak I, 2015, HUM VACC IMMUNOTHER, V11, P970, DOI 10.1080/21645515.2015.1010859
   Iuliano AD, 2018, LANCET, V391, P1285, DOI 10.1016/S0140-6736(17)33293-2
   Jones JC, 2014, J VIROL, V88, P1175, DOI 10.1128/JVI.02526-13
   Joyce MG, 2016, CELL, V166, P609, DOI 10.1016/j.cell.2016.06.043
   Kanekiyo M, 2021, CSH PERSPECT MED, V11, DOI 10.1101/cshperspect.a038448
   Kanekiyo M, 2013, NATURE, V499, P102, DOI 10.1038/nature12202
   Krammer F, 2018, CSH PERSPECT BIOL, V10, DOI 10.1101/cshperspect.a028845
   Krammer F, 2014, J VIROL, V88, P2340, DOI 10.1128/JVI.03183-13
   Ledgerwood JE, 2013, J INFECT DIS, V208, P418, DOI 10.1093/infdis/jit180
   Ledgerwood JE, 2011, LANCET INFECT DIS, V11, P916, DOI 10.1016/S1473-3099(11)70240-7
   Nabel GJ, 2011, NATURE, V471, P157, DOI 10.1038/471157a
   Nabel GJ, 2010, NAT MED, V16, P1389, DOI 10.1038/nm1210-1389
   Nachbagauer R, 2021, NAT MED, V27, P106, DOI 10.1038/s41591-020-1118-7
   Nachbagauer R, 2016, NPJ VACCINES, V1, DOI 10.1038/npjvaccines.2016.15
   Nachbagauer R, 2016, J VIROL, V90, P3268, DOI 10.1128/JVI.02481-15
   Ng S, 2019, NAT MED, V25, P962, DOI 10.1038/s41591-019-0463-x
   Sangesland M, 2021, VACCINES-BASEL, V9, DOI 10.3390/vaccines9020125
   Stadlbauer D, 2017, MSPHERE, V2, DOI 10.1128/mSphere.00502-17
   Sui JH, 2009, NAT STRUCT MOL BIOL, V16, P265, DOI 10.1038/nsmb.1566
   Talaat KR, 2013, INFLUENZA OTHER RESP, V7, P66, DOI 10.1111/j.1750-2659.2012.00350.x
   Taubenberger JK, 2019, SCI TRANSL MED, V11, DOI 10.1126/scitranslmed.aau5485
   Vanderven HA, 2017, CURR OPIN VIROL, V22, P89, DOI 10.1016/j.coviro.2016.12.002
   Wei CJ, 2020, NAT REV DRUG DISCOV, V19, P239, DOI 10.1038/s41573-019-0056-x
   Wong SS, 2013, CLIN MICROBIOL REV, V26, P476, DOI 10.1128/CMR.00097-12
   World Health Organization (WHO), SEAS INFL
   Wu NC, 2018, NAT STRUCT MOL BIOL, V25, P115, DOI 10.1038/s41594-018-0025-9
   Yassine HM, 2015, NAT MED, V21, P1065, DOI 10.1038/nm.3927
   Zarnitsyna VI, 2016, PLOS PATHOG, V12, DOI 10.1371/journal.ppat.1005692
NR 41
TC 40
Z9 41
U1 5
U2 24
PU NATURE PORTFOLIO
PI BERLIN
PA HEIDELBERGER PLATZ 3, BERLIN, 14197, GERMANY
SN 1078-8956
EI 1546-170X
J9 NAT MED
JI Nat. Med.
PD FEB
PY 2022
VL 28
IS 2
BP 383
EP +
DI 10.1038/s41591-021-01660-8
EA FEB 2022
PG 21
WC Biochemistry & Molecular Biology; Cell Biology; Medicine, Research &
   Experimental
WE Science Citation Index Expanded (SCI-EXPANDED)
SC Biochemistry & Molecular Biology; Cell Biology; Research & Experimental
   Medicine
GA ZF7EE
UT WOS:000750724400004
PM 35115706
OA Bronze
DA 2023-11-04
ER

PT J
AU Benassai, E
   Del Bubba, M
   Ancillotti, C
   Colzi, I
   Gonnelli, C
   Calisi, N
   Salvatici, MC
   Casalone, E
   Ristori, S
AF Benassai, Emilia
   Del Bubba, Massimo
   Ancillotti, Claudia
   Colzi, Ilaria
   Gonnelli, Cristina
   Calisi, Nicola
   Salvatici, Maria Cristina
   Casalone, Enrico
   Ristori, Sandra
TI Green and cost-effective synthesis of copper nanoparticles by extracts
   of non-edible and waste plant materials from <i>Vaccinium</i> species:
   Characterization and antimicrobial activity
SO MATERIALS SCIENCE AND ENGINEERING C-MATERIALS FOR BIOLOGICAL
   APPLICATIONS
LA English
DT Article
DE Copper chloride; Copper nitrate; Copper acetate; Polyphenols;
   Nanoparticle characterization; Antibacterial and antifungal activity
ID FLOWERS AQUEOUS EXTRACT; SILVER NANOPARTICLES; ESCHERICHIA-COLI; OXIDE
   NANOPARTICLES; GOLD NANOPARTICLES; PHENOLIC-COMPOUNDS;
   CATALYTIC-ACTIVITY; CU NANOPARTICLES; FRUIT EXTRACT; IN-SITU
AB The aim of this work was the green synthesis of copper nanoparticles (Cu-NPs) using aqueous extracts of (i) bilberry (Vaccinium myrtillus L.) waste residues from the production of fruit juices and (ii) non-edible "false bilberry" fruits (Vaccinium uliginosum L. subsp. gaultherioides). Different cupric salts (CuCl2, Cu(CH3COO)(2) and Cu (NO3)(2)) were used for the synthesis. The formation of stable nanoparticles (CuNPs) was assessed by transmission electron microscopy and the oxidation state of copper in these aggregates was followed by X-ray photoelectron spectroscopy. The polyphenol composition of the extracts was characterized, before and after the synthesis, using spectrophotometric methods (i.e. total soluble polyphenols and total monomeric anthocyanins) and highperformance liquid chromatography coupled with tandem mass spectrometry (i.e. individual anthocyanins). Polyphenol concentration in the extracts was found to decrease after the synthesis, indicating their active participation to the processes, which led to the formation of Cu-NPs. The antimicrobial activity of Cu-NPs, berry extracts, and cupric ion solutions were analysed by broth microdilution and time-kill assays, on prokaryotic and eukaryotic models. The antimicrobial activity of Cu-NPs, especially those derived from bilberry waste residues, appeared to be higher for both Gram-negative and Gram-positive bacteria, and for fungi, compared to the ones of its single components (cupric salts and berry extracts). Therefore, Cu-NPs from the green synthesis here proposed can be considered as a cost-effective sanitization tool with a wide spectrum of action.
C1 [Benassai, Emilia; Del Bubba, Massimo; Ancillotti, Claudia] Univ Florence, Dept Chem Ugo Schiff, Via Lastruccia 3, I-50019 Sesto Fiorentino, FI, Italy.
   [Colzi, Ilaria; Gonnelli, Cristina; Casalone, Enrico] Univ Florence, Dept Biol, Via Madonna Piano 6, I-50019 Florence, Italy.
   [Calisi, Nicola] Univ Firenze, Dept Ind Engn, Via S Marta 3, I-50139 Florence, Italy.
   [Salvatici, Maria Cristina] CNR, ICCOM, CeME Ctr Microscopie Elettron, Via Madonna Piano10, I-50019 Sesto Fiorentino, Italy.
   [Ristori, Sandra] Ctr Colloid & Surface Sci CSGI, Dept Chem, Via Lastruccia 3, I-50019 Sesto Fiorentino, Italy.
C3 University of Florence; University of Florence; University of Florence;
   Consiglio Nazionale delle Ricerche (CNR); Isituto di Chimica dei
   Composti Organometallici (ICCOM-CNR)
RP Del Bubba, M (通讯作者)，Univ Florence, Dept Chem Ugo Schiff, Via Lastruccia 3, I-50019 Sesto Fiorentino, FI, Italy.; Casalone, E (通讯作者)，Univ Florence, Dept Biol, Via Madonna Piano 6, I-50019 Florence, Italy.
EM delbubba@unifi.it; enrico.casalone@unifi.it
RI Salvatici, maria Cristina/V-7956-2017
OI Salvatici, maria Cristina/0000-0002-7570-6636; Ancillotti,
   Claudia/0000-0001-5934-0833; Benassai, Emilia/0000-0001-6095-9342;
   Calisi, Nicola/0000-0001-5060-859X
CR Alswat AA, 2017, J MATER SCI TECHNOL, V33, P889, DOI 10.1016/j.jmst.2017.03.015
   Amendola V, 2009, PHYS CHEM CHEM PHYS, V11, P3805, DOI 10.1039/b900654k
   Ancillotti C, 2017, ANAL BIOANAL CHEM, V409, P1347, DOI 10.1007/s00216-016-0067-y
   Ancillotti C, 2016, FOOD CHEM, V204, P176, DOI 10.1016/j.foodchem.2016.02.106
   [Anonymous], 2020, THERMO FISHER SCI
   Baer DR, 2010, ANAL BIOANAL CHEM, V396, P983, DOI 10.1007/s00216-009-3360-1
   Bhushan B., 2017, SPRINGER HDB NANOTEC, V4th
   Bondarenko O, 2013, ARCH TOXICOL, V87, P1181, DOI 10.1007/s00204-013-1079-4
   Bordbar M, 2017, J SOL-GEL SCI TECHN, V81, P724, DOI 10.1007/s10971-016-4239-1
   Bruzzoniti MC, 2019, J CHROMATOGR A, V1605, DOI 10.1016/j.chroma.2019.07.004
   BUNTING JW, 1970, CAN J CHEMISTRY, V48, P1654, DOI 10.1139/v70-273
   Chastain J., 1992, HDB XRAY PHOTOELECTR, V40, P221, DOI DOI 10.1007/S10853-011-5503-Y
   Christena LR, 2015, RSC ADV, V5, P12899, DOI 10.1039/c4ra15382k
   Clemente I, 2017, CHEMISTRYSELECT, V2, P9777, DOI 10.1002/slct.201701681
   Doumett S, 2011, FOOD RES INT, V44, P1209, DOI 10.1016/j.foodres.2010.10.044
   Elersek T, 2018, PEERJ, V6, DOI 10.7717/peerj.4986
   Everette JD, 2010, J AGR FOOD CHEM, V58, P8139, DOI 10.1021/jf1005935
   FRENS G, 1973, NATURE-PHYS SCI, V241, P20, DOI 10.1038/physci241020a0
   Games PA., 1976, J EDUCATIONAL STATIS, V1, P113, DOI [DOI 10.2307/1164979, DOI 10.3102/10769986001002113]
   Giannousi K, 2014, INORG CHEM, V53, P9657, DOI 10.1021/ic501143z
   Giannousi K, 2014, J INORG BIOCHEM, V133, P24, DOI 10.1016/j.jinorgbio.2013.12.009
   Gonnelli C, 2015, GREEN CHEM LETT REV, V8, P39, DOI 10.1080/17518253.2015.1027288
   Griffitt RJ, 2008, ENVIRON TOXICOL CHEM, V27, P1972, DOI 10.1897/08-002.1
   Gupta D, 2017, NANOSCALE RES LETT, V12, DOI 10.1186/s11671-017-2222-6
   Hemmati S, 2018, MATER CHEM PHYS, V214, P527, DOI 10.1016/j.matchemphys.2018.04.114
   Hirst L. S., 2012, FUNDAMENTALS SOFT MA
   Ingle AP, 2014, APPL MICROBIOL BIOT, V98, P1001, DOI 10.1007/s00253-013-5422-8
   Issaabadi Z, 2017, J CLEAN PROD, V142, P3584, DOI 10.1016/j.jclepro.2016.10.109
   Janeiro P, 2007, ELECTROANAL, V19, P1779, DOI 10.1002/elan.200703941
   Jellen-Ritter AS, 2001, ANTIMICROB AGENTS CH, V45, P1467, DOI 10.1128/AAC.45.5.1467-1472.2001
   Jovanovic IN, 2017, J MOL LIQ, V241, P255, DOI 10.1016/j.molliq.2017.06.017
   Khani R, 2018, J MOL LIQ, V255, P541, DOI 10.1016/j.molliq.2018.02.010
   Lee HJ, 2013, J CHEM TECHNOL BIOT, V88, P1971, DOI 10.1002/jctb.4052
   Lee J, 2005, J AOAC INT, V88, P1269
   Liu WH, 2001, GEOCHIM COSMOCHIM AC, V65, P2937, DOI 10.1016/S0016-7037(01)00631-7
   Lundström M, 2009, HYDROMETALLURGY, V95, P285, DOI 10.1016/j.hydromet.2008.06.009
   Malandrakis AA, 2020, SCI TOTAL ENVIRON, V703, DOI 10.1016/j.scitotenv.2019.135557
   Martinez-Gutierrez F, 2010, NANOMED-NANOTECHNOL, V6, P681, DOI 10.1016/j.nano.2010.02.001
   Morones JR, 2005, NANOTECHNOLOGY, V16, P2346, DOI 10.1088/0957-4484/16/10/059
   Nakamura T., 2006, CHEM LETT, V36, P154
   Nakamura T, 2007, B CHEM SOC JPN, V80, P224, DOI 10.1246/bcsj.80.224
   Nasrollahzadeh M, 2016, J COLLOID INTERF SCI, V462, P243, DOI 10.1016/j.jcis.2015.09.065
   Nasrollahzadeh M, 2015, J COLLOID INTERF SCI, V460, P146, DOI 10.1016/j.jcis.2015.08.040
   Nasrollahzadeh M, 2015, RSC ADV, V5, P46240, DOI 10.1039/c5ra08927a
   Nasrollahzadeh M, 2015, J COLLOID INTERF SCI, V450, P374, DOI 10.1016/j.jcis.2015.03.033
   Nasrollahzadeh M, 2014, RSC ADV, V4, P47313, DOI 10.1039/c4ra08863h
   Patil AB, 2014, PHYS CHEM CHEM PHYS, V16, P3027, DOI 10.1039/c3cp54382j
   Prabhu YT, 2017, J SAUDI CHEM SOC, V21, P180, DOI 10.1016/j.jscs.2015.04.002
   Puupponen-Pimiä R, 2001, J APPL MICROBIOL, V90, P494, DOI 10.1046/j.1365-2672.2001.01271.x
   Rafique M, 2017, NANO, V12, DOI 10.1142/S1793292017500436
   Rai MK, 2012, J APPL MICROBIOL, V112, P841, DOI 10.1111/j.1365-2672.2012.05253.x
   Riihinen K, 2008, FOOD CHEM, V110, P156, DOI 10.1016/j.foodchem.2008.01.057
   Ruparelia JP, 2008, ACTA BIOMATER, V4, P707, DOI 10.1016/j.actbio.2007.11.006
   Sajadi SM, 2016, J COLLOID INTERF SCI, V469, P93, DOI 10.1016/j.jcis.2016.02.009
   Salavati-Niasari M, 2009, MATER LETT, V63, P441, DOI 10.1016/j.matlet.2008.11.023
   Santo CE, 2012, MICROBIOLOGYOPEN, V1, P46, DOI 10.1002/mbo3.2
   Sathiyavimal S, 2018, J PHOTOCH PHOTOBIO B, V188, P126, DOI 10.1016/j.jphotobiol.2018.09.014
   Shah M, 2015, MATERIALS, V8, P7278, DOI 10.3390/ma8115377
   SHIRLEY DA, 1972, PHYS REV B, V5, P4709, DOI 10.1103/PhysRevB.5.4709
   Slavin YN, 2017, J NANOBIOTECHNOL, V15, DOI 10.1186/s12951-017-0308-z
   Tamboli DP, 2013, J HAZARD MATER, V260, P878, DOI 10.1016/j.jhazmat.2013.06.003
   Tangeysh B, 2019, J PHYS CHEM A, V123, P6430, DOI 10.1021/acs.jpca.9b04206
   Tuli HS, 2015, LIFE SCI, V143, P71, DOI 10.1016/j.lfs.2015.10.021
   Turkevich J., 1985, GOLD BULL, V18, P125, DOI [DOI 10.1007/BF03214690, 10.1007/BF03214694]
   van der Werf ID, 2015, HERIT SCI, V3, DOI 10.1186/s40494-015-0060-3
   Vasantharaj S, 2019, J PHOTOCH PHOTOBIO B, V191, P143, DOI 10.1016/j.jphotobiol.2018.12.026
   Vestergaard M, 2005, ANAL CHIM ACTA, V538, P273, DOI 10.1016/j.aca.2005.01.067
   Vincent M, 2018, J APPL MICROBIOL, V124, P1032, DOI 10.1111/jam.13681
   Warnes SL, 2012, ENVIRON MICROBIOL, V14, P1730, DOI 10.1111/j.1462-2920.2011.02677.x
   World Health Organization, 2014, ANT RES GLOB REP SUR
   Yoon KY, 2007, SCI TOTAL ENVIRON, V373, P572, DOI 10.1016/j.scitotenv.2006.11.007
   Zhao H, 2013, ANAL CHEM, V85, P7696, DOI 10.1021/ac4016769
NR 72
TC 40
Z9 41
U1 3
U2 34
PU ELSEVIER
PI AMSTERDAM
PA RADARWEG 29, 1043 NX AMSTERDAM, NETHERLANDS
SN 0928-4931
EI 1873-0191
J9 MAT SCI ENG C-MATER
JI Mater. Sci. Eng. C-Mater. Biol. Appl.
PD FEB
PY 2021
VL 119
AR 111453
DI 10.1016/j.msec.2020.111453
PG 12
WC Materials Science, Biomaterials
WE Science Citation Index Expanded (SCI-EXPANDED)
SC Materials Science
GA PI1WR
UT WOS:000600889600001
PM 33321590
DA 2023-11-04
ER

PT J
AU Razazan, A
   Behravan, J
   Arab, A
   Barati, N
   Arabi, L
   Gholizadeh, Z
   Hatamipour, M
   Nikpoor, AR
   Momtazi-Borojeni, AA
   Mosaffa, F
   Ghahremani, MH
   Jaafari, MR
AF Razazan, Atefeh
   Behravan, Javad
   Arab, Atefeh
   Barati, Nastaran
   Arabi, Leila
   Gholizadeh, Zahra
   Hatamipour, Mahdi
   Nikpoor, Amin Reza
   Momtazi-Borojeni, Amir Abbas
   Mosaffa, Fatemeh
   Ghahremani, Mohamad Hosein
   Jaafari, Mahmoud Reza
TI Conjugated nanoliposome with the HER2/neu-derived peptide GP2 as an
   effective vaccine against breast cancer in mice xenograft model
SO PLOS ONE
LA English
DT Article
ID CYTOTOXIC T-LYMPHOCYTES; MONOPHOSPHORYL-LIPID-A; PH-SENSITIVE LIPOSOMES;
   DENDRITIC CELLS; ADJUVANT SYSTEM; IN-VIVO; ANTIGEN; INDUCTION; DELIVERY;
   ACTIVATION
AB One of the challenging issues in vaccine development is peptide and adjuvant delivery into target cells. In this study, we developed a vaccine and therapeutic delivery system to increase cytotoxic T lymphocyte (CTL) response against a breast cancer model overexpressing HER2/neu.
   Gp2, a HER2/neu-derived peptide, was conjugated to Maleimide-mPEG2000-DSPE micelles and post inserted into liposomes composed of DMPC, DMPG phospholipids, and fusogenic lipid dioleoylphosphatidylethanolamine (DOPE) containing monophosphoryl lipid A (MPL) adjuvant (DMPC-DMPG-DOPE-MPL-Gp2). BALB/c mice were immunized with different formulations and the immune response was evaluated in vitro and in vivo. ELISpot and intracellular cytokine analysis by flow cytometry showed that the mice vaccinated with Lip-DOPE-MPL-GP2 incited the highest number of IFN-.+ in CD8+ cells and CTL response. The immunization led to lower tumor sizes and longer survival time compared to the other groups of mice immunized and treated with the Lip-DOPE-MPL-GP2 formulation in both prophylactic and therapeutic experiments. These results showed that co-formulation of DOPE and MPL conjugated with GP2 peptide not only induces high antitumor immunity but also enhances therapeutic efficacy in TUBO mice model. Lip-DOPE-MPL-GP2 formulation could be a promising vaccine and a therapeutic delivery system against HER2 positive cancers and merits further investigation.
C1 [Razazan, Atefeh; Ghahremani, Mohamad Hosein] Univ Tehran Med Sci, Sch Adv Technol Med, Dept Mol Med, Tehran, Iran.
   [Razazan, Atefeh; Arab, Atefeh; Barati, Nastaran; Arabi, Leila; Hatamipour, Mahdi; Momtazi-Borojeni, Amir Abbas; Jaafari, Mahmoud Reza] Mashhad Univ Med Sci, Nanotechnol Res Ctr, Mashhad, Iran.
   [Razazan, Atefeh; Behravan, Javad; Arab, Atefeh; Barati, Nastaran; Arabi, Leila; Mosaffa, Fatemeh; Jaafari, Mahmoud Reza] Mashhad Univ Med Sci, Biotechnol Res Ctr, Mashhad, Iran.
   [Behravan, Javad; Arab, Atefeh; Barati, Nastaran; Arabi, Leila; Hatamipour, Mahdi; Mosaffa, Fatemeh; Jaafari, Mahmoud Reza] Mashhad Univ Med Sci, Sch Pharm, Mashhad, Iran.
   [Gholizadeh, Zahra; Nikpoor, Amin Reza] Mashhad Univ Med Sci, Sch Med, Dept Immunol, Mashhad, Iran.
   [Momtazi-Borojeni, Amir Abbas] Mashhad Univ Med Sci, Fac Med, Dept Med Biotechnol, Student Res Comm, Mashhad, Iran.
C3 Tehran University of Medical Sciences; Mashhad University Medical
   Science; Mashhad University Medical Science; Mashhad University Medical
   Science; Mashhad University Medical Science; Mashhad University Medical
   Science
RP Ghahremani, MH (通讯作者)，Univ Tehran Med Sci, Sch Adv Technol Med, Dept Mol Med, Tehran, Iran.; Jaafari, MR (通讯作者)，Mashhad Univ Med Sci, Nanotechnol Res Ctr, Mashhad, Iran.; Jaafari, MR (通讯作者)，Mashhad Univ Med Sci, Biotechnol Res Ctr, Mashhad, Iran.; Jaafari, MR (通讯作者)，Mashhad Univ Med Sci, Sch Pharm, Mashhad, Iran.
EM mhghahremani@sina.tums.ac.ir; JafariMR@mums.ac.ir
RI Momtazi-Borojeni, Amir/AAC-6972-2019; Mosaffa, Fatemeh/A-5367-2011;
   Ghahremani, Mohammad H/F-1615-2013; Arabi, Leila/H-2312-2018; Behravan,
   Javad/AAY-1219-2020; Barati, Nastaran/GQQ-5548-2022; barati,
   nastaran/W-1903-2019; Behravan, Javad/AAR-9538-2020; Nikpoor, Amin
   Reza/I-2907-2018
OI Momtazi-Borojeni, Amir/0000-0002-4376-1083; Mosaffa,
   Fatemeh/0000-0001-7469-2773; Ghahremani, Mohammad H/0000-0001-5051-6214;
   Arabi, Leila/0000-0003-1623-3346; Nikpoor, Amin Reza/0000-0001-5619-8771
FU Mashhad University of Medical Sciences [930078]; Tehran University of
   Medical Sciences [92-03-87-23034]
FX This work was financially supported by the Mashhad University of Medical
   Sciences (grant number: 930078) and Tehran University of Medical
   Sciences (grant number: 92-03-87-23034).
CR Allison A.C., 1974, LIPOSOMES IMMUNOLOGI
   Alving CR, 2012, EXPERT REV VACCINES, V11, P733, DOI [10.1586/ERV.12.35, 10.1586/erv.12.35]
   Alving CR., 1992, LIPOSOME DERMATICS, P226
   [Anonymous], 1993, J LIPOSOME RES
   Bachmann MF, 2010, NAT REV IMMUNOL, V10, P787, DOI 10.1038/nri2868
   BARTLETT GR, 1959, J BIOL CHEM, V234, P466
   Baxevanis CN, 2006, CANCER IMMUNOL IMMUN, V55, P85, DOI 10.1007/s00262-005-0692-3
   Berzofsky JA, 2005, CANC TREAT, V123, P115
   Brossart P, 2000, BLOOD, V96, P3102, DOI 10.1182/blood.V96.9.3102.h8003102_3102_3108
   BRUNNER KT, 1968, IMMUNOLOGY, V14, P181
   Carmichael MG, 2010, CANCER-AM CANCER SOC, V116, P292, DOI 10.1002/cncr.24756
   Carstens MG, 2011, VACCINE, V29, P4761, DOI 10.1016/j.vaccine.2011.04.081
   Chen WH, 2008, MOL PHARMACEUT, V5, P464, DOI 10.1021/mp700126c
   Chen WC, 2005, ADV GENET, V54, P315, DOI 10.1016/S0065-2660(05)54013-6
   Chikh G, 2002, BIOSCIENCE REP, V22, P339, DOI 10.1023/A:1020151025412
   Chikh GG, 2001, J IMMUNOL, V167, P6462, DOI 10.4049/jimmunol.167.11.6462
   Clive KS, 2012, J SURG ONCOL, V105, P452, DOI 10.1002/jso.21723
   Cluff CW, 2009, ADV EXP MED BIOL, V667, P111, DOI 10.1007/978-1-4419-1603-7_10
   CONNOR J, 1984, P NATL ACAD SCI-BIOL, V81, P1715, DOI 10.1073/pnas.81.6.1715
   Correa I, 2001, BREAST CANCER RES, V3, P1
   Dees EC, 2004, CANCER IMMUNOL IMMUN, V53, P777, DOI 10.1007/s00262-004-0520-1
   Dermime S, 2002, BRIT MED BULL, V62, P149, DOI 10.1093/bmb/62.1.149
   Duthie MS, 2011, IMMUNOL REV, V239, P178, DOI 10.1111/j.1600-065X.2010.00978.x
   GALDIERO F, 1995, FEMS IMMUNOL MED MIC, V10, P235, DOI 10.1016/0928-8244(94)00090-G
   Guan HH, 1998, BIOCONJUGATE CHEM, V9, P451, DOI 10.1021/bc970183n
   GUSTAFSON GL, 1992, RES IMMUNOL, V143, P483, DOI 10.1016/0923-2494(92)80058-S
   Gutschalk CM, 2006, CANCER RES, V66, P8026, DOI 10.1158/0008-5472.CAN-06-0158
   Gutschalk CM, 2013, CANCER MED-US, V2, P117, DOI 10.1002/cam4.20
   Harmon P, 1997, ANAL BIOCHEM, V250, P139, DOI 10.1006/abio.1997.2216
   Huang ZH, 2009, ANGEW CHEM INT EDIT, V48, P4146, DOI 10.1002/anie.200900111
   Jeong JM, 2002, J BIOTECHNOL, V94, P255, DOI 10.1016/S0168-1656(01)00430-8
   Kamath AT, 2012, J IMMUNOL, V188, P4828, DOI 10.4049/jimmunol.1103183
   Kopf M, 1996, J EXP MED, V184, P1127, DOI 10.1084/jem.184.3.1127
   Krishnamachari Y, 2011, PHARM RES-DORDR, V28, P215, DOI 10.1007/s11095-010-0241-4
   Lahiri A, 2008, VACCINE, V26, P6777, DOI 10.1016/j.vaccine.2008.09.045
   Lee RJ, 1998, BIOSCIENCE REP, V18, P69, DOI 10.1023/A:1020132226113
   LICHTENFELS R, 1994, J IMMUNOL METHODS, V172, P227, DOI 10.1016/0022-1759(94)90110-4
   LITZINGER DC, 1992, BIOCHIM BIOPHYS ACTA, V1113, P201, DOI 10.1016/0304-4157(92)90039-D
   Lollini PL, 2006, NAT REV CANCER, V6, P204, DOI 10.1038/nrc1815
   Ludewig B, 2000, VACCINE, V19, P23, DOI 10.1016/S0264-410X(00)00163-8
   Matyas GR, 2013, VACCINE, V31, P2804, DOI 10.1016/j.vaccine.2013.04.027
   Mitri Z, 2012, CHEMOTHERAPY RES PRA, V2012
   Mittendorf EA, 2006, ANN SURG ONCOL, V13, P1085, DOI 10.1245/ASO.2006.03.069
   Mittendorf EA, 2006, CANCER-AM CANCER SOC, V106, P2309, DOI 10.1002/cncr.21849
   Moser Christian, 2003, Expert Rev Vaccines, V2, P189, DOI 10.1586/14760584.2.2.189
   Nakamura T, 2013, J CONTROL RELEASE, V171, P216, DOI 10.1016/j.jconrel.2013.07.004
   Neidhart J, 2004, VACCINE, V22, P773, DOI 10.1016/j.vaccine.2003.08.021
   Oussoren C, 1997, BBA-BIOMEMBRANES, V1328, P261, DOI 10.1016/S0005-2736(97)00122-3
   PEOPLES GE, 1995, P NATL ACAD SCI USA, V92, P432, DOI 10.1073/pnas.92.2.432
   Powell, 1995, VACCINE DESIGN SUBUN, P495
   Rigo A, 2010, MOL CANCER, V9, DOI 10.1186/1476-4598-9-273
   Rosenberg SA, 2004, NAT MED, V10, P909, DOI 10.1038/nm1100
   Roth A, 2005, BRIT J CANCER, V92, P1421, DOI 10.1038/sj.bjc.6602526
   Saupe A, 2006, EXPERT OPIN DRUG DEL, V3, P345, DOI 10.1517/17425247.3.3.345
   Schneble EJ, 2014, ASCO ANN M P
   SHAHUM E, 1995, INT J IMMUNOPHARMACO, V17, P9, DOI 10.1016/0192-0561(94)00082-Y
   Shariat S, 2014, CANCER LETT, V355, P54, DOI 10.1016/j.canlet.2014.09.016
   Siegel DP, 1997, BIOPHYS J, V73, P3089, DOI 10.1016/S0006-3495(97)78336-X
   Spergel JM, 1998, J CLIN INVEST, V101, P1614, DOI 10.1172/JCI1647
   STOLLERY JG, 1977, BIOCHIM BIOPHYS ACTA, V471, P372, DOI 10.1016/0005-2736(77)90043-8
   SUBBARAO NK, 1987, BIOCHEMISTRY-US, V26, P2964, DOI 10.1021/bi00385a002
   Sue R, 2015, JNCI-J NATL CANCER I, V107
   Tanaka Y, 2001, INT J CANCER, V94, P540, DOI 10.1002/ijc.1508
   Xu Q, 2007, CLIN EXP PHARMACOL P, V34, P499, DOI 10.1111/j.1440-1681.2007.04601.x
   Yarden Y, 2001, ONCOLOGY-BASEL, V61, P1, DOI 10.1159/000055396
   Zhong ZH, 2010, INT J PHARMACEUT, V399, P156, DOI 10.1016/j.ijpharm.2010.07.053
   ZHOU F, 1991, J IMMUNOL METHODS, V145, P143, DOI 10.1016/0022-1759(91)90320-F
   Zollinger WD, 2012, VACCINE, V30, P712, DOI 10.1016/j.vaccine.2011.11.084
NR 68
TC 40
Z9 43
U1 1
U2 9
PU PUBLIC LIBRARY SCIENCE
PI SAN FRANCISCO
PA 1160 BATTERY STREET, STE 100, SAN FRANCISCO, CA 94111 USA
SN 1932-6203
J9 PLOS ONE
JI PLoS One
PD OCT 18
PY 2017
VL 12
IS 10
AR e0185099
DI 10.1371/journal.pone.0185099
PG 22
WC Multidisciplinary Sciences
WE Science Citation Index Expanded (SCI-EXPANDED)
SC Science & Technology - Other Topics
GA FK0KG
UT WOS:000413168100010
PM 29045460
OA Green Published, Green Submitted, gold
DA 2023-11-04
ER

PT J
AU Rincon-Restrepo, M
   Mayer, A
   Hauert, S
   Bonner, DK
   Phelps, EA
   Hubbell, JA
   Swartz, MA
   Hirosue, S
AF Rincon-Restrepo, Marcela
   Mayer, Aaron
   Hauert, Sylvie
   Bonner, Daniel K.
   Phelps, Edward A.
   Hubbell, Jeffrey A.
   Swartz, Melody A.
   Hirosue, Sachiko
TI Vaccine nanocarriers: Coupling intracellular pathways and cellular
   biodistribution to control CD4 vs CD8 T cell responses
SO BIOMATERIALS
LA English
DT Article
DE Vaccine design; Antigen presentation; T follicular helper cells;
   Germinal center; Dendritic cells
ID POLY(PROPYLENE SULFIDE) NANOPARTICLES; RESIDENT DENDRITIC CELLS;
   LYMPH-NODES; CROSS-PRESENTATION; STEADY-STATE; B-CELLS; ANTIGEN;
   IMMUNITY; DELIVERY; SIZE
AB Nanoparticle delivery systems are known to enhance the immune response to soluble antigens (Ags) and are thus a promising tool for the development of new vaccines. Our laboratory has engineered two different nanoparticulate systems in which Ag is either encapsulated within the core of polymersomes (PSs) or decorated onto the surface of nanoparticles (NPs). Previous studies showed that PSs are better at enhancing CD4 T cells and antibody titers, while NPs preferentially augment cytotoxic CD8 T cells. Herein, we demonstrate that the differential activation of T cell immunity reflects differences in the modes of intracellular trafficking and distinct biodistribution of the Ag in lymphoid organs, which are both driven by the properties of each nanocarrier. Furthermore, we found that Ags within PSs promoted better CD4 T cell activation and induced a higher frequency of CD4 T follicular helper (Tfh) cells. These differences correlated with changes in the frequency of germinal center B cells and plasma cell formation, which reflects the previously observed antibody titers. Our results show that PSs are a promising vector for the delivery of Ags for B cell vaccine development. This study demonstrates that nanocarrier design has a large impact on the quality of the induced adaptive immune response. (C) 2017 Published by Elsevier Ltd.
C1 [Rincon-Restrepo, Marcela; Mayer, Aaron; Hauert, Sylvie; Bonner, Daniel K.; Phelps, Edward A.; Hubbell, Jeffrey A.; Swartz, Melody A.; Hirosue, Sachiko] Ecole Polytech Fed Lausanne, Inst Bioengn, Lausanne, Switzerland.
   [Hubbell, Jeffrey A.; Swartz, Melody A.] Univ Chicago, Inst Mol Engn, Chicago, IL 60637 USA.
C3 Swiss Federal Institutes of Technology Domain; Ecole Polytechnique
   Federale de Lausanne; University of Chicago
RP Hirosue, S (通讯作者)，Ecole Polytech Fed Lausanne, Inst Bioengn, Lausanne, Switzerland.
EM sachiko.hirosue@epfl.ch
RI Hubbell, Jeffrey A/A-9266-2008; Phelps, Edward A/Q-1302-2016; Mayer,
   Aaron/L-6049-2019
OI Hubbell, Jeffrey A/0000-0003-0276-5456; Phelps, Edward
   A/0000-0001-8666-805X; Swartz, Melody/0000-0001-5484-1903;
   Rincon-Restrepo, Marcela/0000-0002-1695-5392
FU Swiss National Science Foundation [SXPHI0_142025]; Interdisciplinary
   project [CR23I2_143754]; Swiss National Science Foundation (SNF)
   [CR23I2_143754] Funding Source: Swiss National Science Foundation (SNF)
FX The authors would like to acknowledge Patricia Corthesy-Henrioud and
   Yassin Ben Saida for their assistance. The research was supported by
   Swiss National Science Foundation grant SysX IphD (SXPHI0_142025)
   awarded to M.A.S. and Sai T. Reddy (ETHZ), and Interdisciplinary project
   grant (CR23I2_143754) awarded to M.A.S. and Stefan Kunz (CHUV).
CR Allan RS, 2006, IMMUNITY, V25, P153, DOI 10.1016/j.immuni.2006.04.017
   Allenspach EJ, 2008, IMMUNITY, V29, P795, DOI 10.1016/j.immuni.2008.08.013
   Andersen P, 2014, TRENDS IMMUNOL, V35, P387, DOI 10.1016/j.it.2014.04.006
   Austin CD, 2005, P NATL ACAD SCI USA, V102, P17987, DOI 10.1073/pnas.0509035102
   Bachmann MF, 2010, NAT REV IMMUNOL, V10, P787, DOI 10.1038/nri2868
   Ballester M, 2011, VACCINE, V29, P6959, DOI 10.1016/j.vaccine.2011.07.039
   Ballesteros-Tato A, 2014, IMMUNOL CELL BIOL, V92, P22, DOI 10.1038/icb.2013.62
   Baumjohann D, 2013, IMMUNITY, V38, P596, DOI 10.1016/j.immuni.2012.11.020
   Bershteyn A, 2012, J CONTROL RELEASE, V157, P354, DOI 10.1016/j.jconrel.2011.07.029
   Broggi MAS, 2014, JOVE-J VIS EXP, DOI 10.3791/51803
   Burgdorf S, 2007, SCIENCE, V316, P612, DOI 10.1126/science.1137971
   Burgdorf S, 2006, J IMMUNOL, V176, P6770, DOI 10.4049/jimmunol.176.11.6770
   Cerovic V, 2015, MUCOSAL IMMUNOL, V8, P38, DOI 10.1038/mi.2014.40
   Cresswell P, 2005, IMMUNOL REV, V207, P5, DOI 10.1111/j.0105-2896.2005.00320.x
   Crotty S, 2011, ANNU REV IMMUNOL, V29, P621, DOI 10.1146/annurev-immunol-031210-101400
   Gerner MY, 2015, IMMUNITY, V42, P172, DOI 10.1016/j.immuni.2014.12.024
   Gerner MY, 2012, IMMUNITY, V37, P364, DOI 10.1016/j.immuni.2012.07.011
   Gregory A. E., 2013, FRONT CELL INFECT MI, V25, P3
   Heath WR, 2013, NAT IMMUNOL, V14, P978, DOI 10.1038/ni.2680
   Heath WR, 2009, NAT IMMUNOL, V10, P1237, DOI 10.1038/ni.1822
   Herd H, 2013, ACS NANO, V7, P1961, DOI 10.1021/nn304439f
   Hirosue S., 2015, MODES ANTIGEN PRESEN, V6
   Hirosue S, 2010, VACCINE, V28, P7897, DOI 10.1016/j.vaccine.2010.09.077
   Iezzi G, 2006, J IMMUNOL, V177, P1250, DOI 10.4049/jimmunol.177.2.1250
   Irvine DJ, 2015, CHEM REV, V115, P11109, DOI 10.1021/acs.chemrev.5b00109
   Irvine DJ, 2013, NAT MATER, V12, P978, DOI [10.1038/NMAT3775, 10.1038/nmat3775]
   Itano AA, 2003, IMMUNITY, V19, P47, DOI 10.1016/S1074-7613(03)00175-4
   Jakubzick C, 2008, J EXP MED, V205, P2839, DOI 10.1084/jem.20081430
   Joffre OP, 2012, NAT REV IMMUNOL, V12, P557, DOI 10.1038/nri3254
   Kim H, 2010, ADV FUNCT MATER, V20, P3925, DOI 10.1002/adfm.201000021
   Kou LF, 2013, ASIAN J PHARM SCI, V8, P1, DOI 10.1016/j.ajps.2013.07.001
   Kourtis IC, 2013, PLOS ONE, V8, DOI 10.1371/journal.pone.0061646
   Li AV, 2013, SCI TRANSL MED, V5, DOI 10.1126/scitranslmed.3006516
   Link A, 2007, NAT IMMUNOL, V8, P1255, DOI 10.1038/ni1513
   Lutz MB, 1999, J IMMUNOL METHODS, V223, P77, DOI 10.1016/S0022-1759(98)00204-X
   Manolova V, 2008, EUR J IMMUNOL, V38, P1404, DOI 10.1002/eji.200737984
   Mildner A, 2014, IMMUNITY, V40, P642, DOI 10.1016/j.immuni.2014.04.016
   Moon JJ, 2012, P NATL ACAD SCI USA, V109, P1080, DOI 10.1073/pnas.1112648109
   Moyle PM, 2013, CHEMMEDCHEM, V8, P360, DOI 10.1002/cmdc.201200487
   Nembrini C, 2011, P NATL ACAD SCI USA, V108, pE989, DOI 10.1073/pnas.1104264108
   Ohl L, 2004, IMMUNITY, V21, P279, DOI 10.1016/j.immuni.2004.06.014
   Petros RA, 2010, NAT REV DRUG DISCOV, V9, P615, DOI 10.1038/nrd2591
   Plotkin SA, 2011, NAT REV MICROBIOL, V9, P889, DOI 10.1038/nrmicro2668
   Rappuoli R, 2011, NAT REV IMMUNOL, V11, P865, DOI 10.1038/nri3085
   Reddy ST, 2007, NAT BIOTECHNOL, V25, P1159, DOI [10.1038/nbt1332, 10.1038/nbtl332]
   Reddy ST, 2006, J CONTROL RELEASE, V112, P26, DOI 10.1016/j.jconrel.2006.01.006
   Rehor A, 2005, LANGMUIR, V21, P411, DOI 10.1021/la0478043
   Scott EA, 2012, BIOMATERIALS, V33, P6211, DOI 10.1016/j.biomaterials.2012.04.060
   Shin C, 2015, CELL REP, V11, P1929, DOI 10.1016/j.celrep.2015.05.042
   Shortman K, 2010, IMMUNOL REV, V234, P18, DOI 10.1111/j.0105-2896.2009.00870.x
   Sixt M, 2005, IMMUNITY, V22, P19, DOI 10.1016/j.immuni.2004.11.013
   Slifka MK, 1998, IMMUNITY, V8, P363, DOI 10.1016/S1074-7613(00)80541-5
   Stano A, 2013, BIOMATERIALS, V34, P4339, DOI 10.1016/j.biomaterials.2013.02.024
   Stano A, 2011, VACCINE, V29, P804, DOI 10.1016/j.vaccine.2010.11.010
   Todryk SM, 2007, NAT REV MICROBIOL, V5, P487, DOI 10.1038/nrmicro1712
   Turley SJ, 2010, NAT REV IMMUNOL, V10, P813, DOI 10.1038/nri2886
   van der Vlies AJ, 2010, BIOCONJUGATE CHEM, V21, P653, DOI 10.1021/bc9004443
   Vollmer J, 2010, METHODS MOL BIOL, V626, P131, DOI 10.1007/978-1-60761-585-9_10
   Vyas JM, 2008, NAT REV IMMUNOL, V8, P607, DOI 10.1038/nri2368
NR 59
TC 40
Z9 42
U1 0
U2 71
PU ELSEVIER SCI LTD
PI OXFORD
PA THE BOULEVARD, LANGFORD LANE, KIDLINGTON, OXFORD OX5 1GB, OXON, ENGLAND
SN 0142-9612
EI 1878-5905
J9 BIOMATERIALS
JI Biomaterials
PD JUL
PY 2017
VL 132
BP 48
EP 58
DI 10.1016/j.biomaterials.2017.03.047
PG 11
WC Engineering, Biomedical; Materials Science, Biomaterials
WE Science Citation Index Expanded (SCI-EXPANDED)
SC Engineering; Materials Science
GA EU7JB
UT WOS:000401210000005
PM 28407494
OA hybrid
DA 2023-11-04
ER

PT J
AU Dai, CX
   Kang, H
   Yang, WQ
   Sun, JY
   Liu, CL
   Cheng, GG
   Rong, GY
   Wang, XH
   Wang, X
   Jin, Z
   Zhao, K
AF Dai, Chunxiao
   Kang, Hong
   Yang, Wanqiu
   Sun, Jinyan
   Liu, Chunlong
   Cheng, Guogang
   Rong, Guangyu
   Wang, Xiaohua
   Wang, Xin
   Jin, Zheng
   Zhao, Kai
TI <i>O</i>-2′-Hydroxypropyltrimethyl ammonium chloride chitosan
   nanoparticles for the delivery of live Newcastle disease vaccine
SO CARBOHYDRATE POLYMERS
LA English
DT Article
DE Nanoparticles; Chitosan derivatives; Newcastle disease; Mucosal immune
   delivery system; Sustained release
ID DRUG; MICROSPHERES; CHICKENS; ADJUVANT; IMMUNITY; SYSTEMS; CARRIER;
   VIRUS; NASAL
AB A novel complex chitosan derivative, O-2'-hydroxypropyltrimethyl ammonium chloride chitosan (O-2'-HACC), was synthesized and used to make nanoparticles as a delivery vehicle for live attenuated Newcastle disease vaccine. We found that O-2'-HACC had high antimicrobial activity, low toxicity, and a high safety level. Newcastle disease virus (NDV) was then encapsulated in the O-2'-HACC nanoparticles (NDV/La Sota-O-2'-HACC-NPs) by the ionic crosslinking method, and the properties of the resulting nanoparticles were determined by transmission electron microscopy, Zeta potential analysis, Fourier transform infrared spectroscopy, proton nuclear magnetic resonance spectroscopy, and X-ray diffraction. NDV/La Sota-O-2'-HACC-NPs had regular spherical morphologies and high stability, with an encapsulation efficiency of 95.68 +/- 2.2% and a loading capacity of 58.75 +/- 4.03%. An in vitro release assay indicated that release of NDV from NDV/La Sota-O-2'-HACC-NPs occurred slowly. Specific pathogen-free chickens immunized with NDV/La Sota-O-2'-HACC-NPs intranasally had much stronger cellular, humoral and mucosal immune responses than did those immunized intramuscularly or with live attenuated Newcastle disease vaccine. NDV/La Sota-O-2'-HACC-NPs are a novel drug delivery carrier with immense potential in medical applications. (C) 2015 Elsevier Ltd. All rights reserved.
C1 [Dai, Chunxiao; Kang, Hong; Rong, Guangyu; Wang, Xiaohua; Wang, Xin; Zhao, Kai] Heilongjiang Univ, Sch Life Sci, Key Lab Microbiol, Harbin 150080, Peoples R China.
   [Dai, Chunxiao; Cheng, Guogang; Jin, Zheng] Heilongjiang Univ, Key Lab Chem Engn Proc & Technol High Efficiency, Harbin 150080, Peoples R China.
   [Yang, Wanqiu] Harbin Pharmaceut Grp Biovaccine Co Ltd, Harbin 150069, Peoples R China.
   [Sun, Jinyan] Heilongjiang Acad Agr Sci, Anim Husb Res Inst, Harbin 150086, Peoples R China.
   [Liu, Chunlong] Chinese Acad Sci, Northeast Inst Geog & Agr Ecol, Harbin 150081, Peoples R China.
C3 Heilongjiang University; Heilongjiang University; Heilongjiang Academy
   of Agricultural Sciences; Chinese Academy of Sciences; Northeast
   Institute of Geography & Agroecology, CAS
RP Zhao, K (通讯作者)，Heilongjiang Univ, Sch Life Sci, Key Lab Microbiol, Harbin 150080, Peoples R China.
EM zybin395@126.com
RI Wang, Xiaohua/AAH-5067-2020; zhang, dongjie/ABF-3415-2021
OI Wang, Xiaohua/0000-0003-2320-4543; zhang, dongjie/0000-0001-5679-0206;
   Zhao, Kai/0000-0001-6139-1912; Jin, Zheng/0000-0003-2537-6664
FU Key Program of Natural Science Foundation of Heilongjiang Province of
   China [ZD2015002]; Innovative Research Team for Agricultural
   Microbiology Fermentation Technology at Heilongjiang Provincial
   University [2012td009]; Changjiang Scholar Candidates Program for
   Provincial Universities in Heilongjiang [2014CJHB005]; Scientific and
   Technological Key Project of Heilongjiang Province [GC13B403]; Early
   Research and Development Cultivation Project of Scientific and
   Technological Achievements Industrialization for Provincial Universities
   in Heilongjiang [1253CGZH10]; Technological Innovation Talent Foundation
   of Harbin [2013RFQXJ030]
FX We gratefully acknowledge the Key Laboratory of Functional Inorganic
   Material Chemistry (Heilongjiang University), the Ministry of Education
   and Engineering Research Center of Agricultural Microbiology Technology,
   and the Ministry of Education for providing the facilities to carry out
   this work. This work was supported in part by the Key Program of Natural
   Science Foundation of Heilongjiang Province of China (ZD2015002), the
   Innovative Research Team for Agricultural Microbiology Fermentation
   Technology at Heilongjiang Provincial University (2012td009), the
   Changjiang Scholar Candidates Program for Provincial Universities in
   Heilongjiang (2014CJHB005), the Scientific and Technological Key Project
   of Heilongjiang Province (GC13B403), the Early Research and Development
   Cultivation Project of Scientific and Technological Achievements
   Industrialization for Provincial Universities in Heilongjiang
   (1253CGZH10), and the Technological Innovation Talent Foundation of
   Harbin (2013RFQXJ030).
CR Bal SM, 2012, EUR J PHARM SCI, V45, P475, DOI 10.1016/j.ejps.2011.10.003
   Barakat NS, 2011, J PHARM PHARMACOL, V63, P169, DOI 10.1111/j.2042-7158.2010.01214.x
   Cheburu CN, 2011, MED-SURG J, V115, P864
   Gao JQ, 2010, INT J PHARMACEUT, V387, P286, DOI 10.1016/j.ijpharm.2009.12.033
   Ge WJ, 2015, CARBOHYD POLYM, V117, P169, DOI 10.1016/j.carbpol.2014.09.056
   Gupta NK, 2011, VACCINE, V29, P9026, DOI 10.1016/j.vaccine.2011.09.033
   Hagenaars N, 2009, J CONTROL RELEASE, V140, P126, DOI 10.1016/j.jconrel.2009.08.018
   Hu WW, 2012, BIOCONJUGATE CHEM, V23, P1587, DOI 10.1021/bc300121y
   Janes KA, 2001, ADV DRUG DELIVER REV, V47, P83, DOI 10.1016/S0169-409X(00)00123-X
   Jin Z, 2013, CHEM ENG J, V221, P331, DOI 10.1016/j.cej.2013.02.011
   Kang YM, 2010, INT J MOL SCI, V11, P4140, DOI 10.3390/ijms11104140
   Kapczynski DR, 2013, DEV COMP IMMUNOL, V41, P447, DOI 10.1016/j.dci.2013.04.012
   Kapczynski DR, 2005, VACCINE, V23, P3424, DOI 10.1016/j.vaccine.2005.01.140
   Lavelle EC, 2004, J DRUG TARGET, V12, P89, DOI 10.1080/10611860410001693733
   Li Z., 2000, CHINESE SOCIAL SECUR, V03, P10
   Luz PP, 2011, J NANOSCI NANOTECHNO, V11, P1278, DOI 10.1166/jnn.2011.3843
   Martín JJ, 2012, BBA-BIOMEMBRANES, V1818, P753, DOI 10.1016/j.bbamem.2011.12.004
   Matet M, 2015, CARBOHYD POLYM, V117, P177, DOI 10.1016/j.carbpol.2014.09.058
   Mi FL, 2008, BIOCONJUGATE CHEM, V19, P1248, DOI 10.1021/bc800076n
   Rauw F, 2010, VET IMMUNOL IMMUNOP, V134, P249, DOI 10.1016/j.vetimm.2009.10.028
   Rauw F, 2009, VACCINE, V27, P3631, DOI 10.1016/j.vaccine.2009.03.068
   Serrao E, 2012, PREV VET MED, V104, P301, DOI 10.1016/j.prevetmed.2011.12.018
   Sinha VR, 2004, INT J PHARMACEUT, V274, P1, DOI 10.1016/j.ijpharm.2003.12.026
   Varshosaz J, 2007, EXPERT OPIN DRUG DEL, V4, P263, DOI 10.1517/17425247.4.3.263
   Wang JJ, 2011, INT J NANOMED, V6, P765, DOI 10.2147/IJN.S17296
   Zhao K, 2014, INT J NANOMED, V9, P389, DOI 10.2147/IJN.S54226
   Zhao K, 2012, PLOS ONE, V7, DOI 10.1371/journal.pone.0053314
NR 27
TC 40
Z9 42
U1 4
U2 81
PU ELSEVIER SCI LTD
PI OXFORD
PA THE BOULEVARD, LANGFORD LANE, KIDLINGTON, OXFORD OX5 1GB, OXON, ENGLAND
SN 0144-8617
EI 1879-1344
J9 CARBOHYD POLYM
JI Carbohydr. Polym.
PD OCT 5
PY 2015
VL 130
BP 280
EP 289
DI 10.1016/j.carbpol.2015.05.008
PG 10
WC Chemistry, Applied; Chemistry, Organic; Polymer Science
WE Science Citation Index Expanded (SCI-EXPANDED)
SC Chemistry; Polymer Science
GA CL8SR
UT WOS:000357244900035
PM 26076628
DA 2023-11-04
ER

PT J
AU Knuschke, T
   Bayer, W
   Rotan, O
   Sokolova, V
   Wadwa, M
   Kirschning, CJ
   Hansen, W
   Dittmer, U
   Epple, M
   Buer, J
   Westendorf, AM
AF Knuschke, Torben
   Bayer, Wibke
   Rotan, Olga
   Sokolova, Viktoriya
   Wadwa, Munisch
   Kirschning, Carsten J.
   Hansen, Wiebke
   Dittmer, Ulf
   Epple, Matthias
   Buer, Jan
   Westendorf, Astrid M.
TI Prophylactic and therapeutic vaccination with a nanoparticle-based
   peptide vaccine induces efficient protective immunity during acute and
   chronic retroviral infection
SO NANOMEDICINE-NANOTECHNOLOGY BIOLOGY AND MEDICINE
LA English
DT Article
DE Retrovirus; Vaccination; Nanoparticle; Delivery system; T cell immunity
ID REGULATORY T-CELLS; CELLULAR-IMMUNITY; FRIEND; LEUKEMIA; DELIVERY;
   ESTABLISHMENT; NANOMEDICINE; IMMUNIZATION; SPECIFICITY; ADJUVANTS
AB Retroviral infections e. g. HIV still represent a unique burden in the field of vaccine research. A common challenge in vaccine design is to find formulations that create appropriate immune responses to protect against and/or control the given pathogen. Nanoparticles have been considered to be ideal vaccination vehicles that mimic invading pathogens. In this study, we present biodegradable calcium phosphate (CaP) nanoparticles, functionalized with CpG and retroviral T cell epitopes of Friend virus (FV) as excellent vaccine delivery system. CaP nanoparticles strongly increased antigen delivery to antigen-presenting cells to elicit a highly efficient T cell-mediated immune response against retroviral FV infection. Moreover, single-shot immunization of chronically FV-infected mice with functionalized CaP nanoparticles efficiently reactivated effector T cells which led to a significant decrease in viral loads. Thus, our findings clearly indicate that a nanoparticle-based peptide immunization is a promising approach to improve antiretroviral vaccination.
   From the Clinical Editor: In this study, biodegradable calcium phosphate nanoparticles were used as a vaccine delivery system after functionalization with CpG and Friend virus-derived T-cell epitopes. This vaccination strategy resulted in increased T-cell mediated immune response even in chronically infected mice, providing a promising approach to the development of clinically useful antiretroviral vaccination strategies. (C) 2014 Elsevier Inc. All rights reserved.
C1 [Knuschke, Torben; Wadwa, Munisch; Kirschning, Carsten J.; Hansen, Wiebke; Buer, Jan; Westendorf, Astrid M.] Univ Duisburg Essen, Univ Hosp Essen, Inst Med Microbiol, Essen, Germany.
   [Bayer, Wibke; Dittmer, Ulf] Univ Duisburg Essen, Univ Hosp Essen, Inst Virol, Essen, Germany.
   [Rotan, Olga; Sokolova, Viktoriya; Epple, Matthias] Univ Duisburg Essen, Essen, Germany.
   [Rotan, Olga; Sokolova, Viktoriya; Epple, Matthias] Univ Duisburg Essen, Ctr Nanointegrat Duisburg Essen CeNIDE, Essen, Germany.
C3 University of Duisburg Essen; University of Duisburg Essen; University
   of Duisburg Essen; University of Duisburg Essen
RP Westendorf, AM (通讯作者)，Univ Hosp Essen, Inst Med Microbiol, Hufelandstr 55, D-45122 Essen, Germany.
EM astrid.westendorf@uk-essen.de
RI Sokolova, Viktoriya/GLT-9039-2022; Westendorf, Astrid M./AAX-1937-2020;
   Epple, Matthias/AAX-9694-2020; Knuschke, Torben/ABH-2933-2020
OI Epple, Matthias/0000-0002-1641-7068; Knuschke,
   Torben/0000-0002-2273-1475; Hansen, Wiebke/0000-0002-6020-0886; Buer,
   Jan/0000-0002-7602-1698; Bayer, Wibke/0000-0002-5885-5592; Wadwa,
   Munisch/0009-0003-2352-0594
FU Deutsche Forschungsgemeinschaft [SFB/Transregio 60]
FX Funding Sources: This work was supported by the Deutsche
   Forschungsgemeinschaft (SFB/Transregio 60 to WB, CJK, UD, ME, JB, and
   AMW).
CR Altfeld M, 2006, TRENDS IMMUNOL, V27, P504, DOI 10.1016/j.it.2006.09.007
   Antunes I, 2008, IMMUNITY, V29, P782, DOI 10.1016/j.immuni.2008.09.016
   Armstead AL, 2011, INT J NANOMED, V6, P3281, DOI 10.2147/IJN.S27285
   Bayer W, 2008, VACCINE, V26, P716, DOI 10.1016/j.vaccine.2007.11.050
   Bayer W, 2011, RETROVIROLOGY, V8, DOI 10.1186/1742-4690-8-75
   Canton I, 2012, CHEM SOC REV, V41, P2718, DOI 10.1039/c2cs15309b
   Cervantes-Barragan L, 2012, P NATL ACAD SCI USA, V109, P3012, DOI 10.1073/pnas.1117359109
   Chen W, 1996, J VIROL, V70, P7773, DOI 10.1128/JVI.70.11.7773-7782.1996
   CHESEBRO B, 1974, J EXP MED, V140, P1457, DOI 10.1084/jem.140.6.1457
   Cohen J, 2003, SCIENCE, V299, P1290, DOI 10.1126/science.299.5611.1290
   Correia-Pinto JF, 2013, INT J PHARMACEUT, V440, P27, DOI 10.1016/j.ijpharm.2012.04.047
   Cubas R, 2009, J IMMUNOTHER, V32, P118, DOI 10.1097/CJI.0b013e31818f13c4
   Dane KY, 2011, J CONTROL RELEASE, V156, P154, DOI 10.1016/j.jconrel.2011.08.009
   de Titta A, 2013, P NATL ACAD SCI USA, V110, P19902, DOI 10.1073/pnas.1313152110
   Dietze KK, 2011, P NATL ACAD SCI USA, V108, P2420, DOI 10.1073/pnas.1015148108
   Dittmer U, 1999, J VIROL, V73, P3753, DOI 10.1128/JVI.73.5.3753-3757.1999
   Dorozhkin SV, 2002, ANGEW CHEM INT EDIT, V41, P3130, DOI 10.1002/1521-3773(20020902)41:17<3130::AID-ANIE3130>3.0.CO;2-1
   Fuse S, 2008, CRIT REV IMMUNOL, V28, P159, DOI 10.1615/CritRevImmunol.v28.i2.40
   Gandhi RT, 2002, CURR OPIN IMMUNOL, V14, P487, DOI 10.1016/S0952-7915(02)00359-X
   Gibbert K, 2010, J IMMUNOL, V185, P6179, DOI 10.4049/jimmunol.1000858
   Hansen SG, 2011, NATURE, V473, P523, DOI 10.1038/nature10003
   Hart DNJ, 1997, BLOOD, V90, P3245, DOI 10.1182/blood.V90.9.3245
   Hasenkrug KJ, 2007, FRONT BIOSCI-LANDMRK, V12, P1544, DOI 10.2741/2167
   Hasenkrug KJ, 1998, J VIROL, V72, P6559, DOI 10.1128/JVI.72.8.6559-6564.1998
   Klinman DM, 2009, ADV DRUG DELIVER REV, V61, P248, DOI 10.1016/j.addr.2008.12.012
   Knuschke T, 2013, HUM VACC IMMUNOTHER, V10, P1
   Knuschke T, 2013, J IMMUNOL, V190, P6221, DOI 10.4049/jimmunol.1202654
   Krieg AM, 2012, NUCLEIC ACID THER, V22, P77, DOI 10.1089/nat.2012.0340
   Krishnamachari Y, 2009, ADV DRUG DELIVER REV, V61, P205, DOI 10.1016/j.addr.2008.12.013
   Mamo T, 2010, NANOMEDICINE-UK, V5, P269, DOI 10.2217/NNM.10.1
   Nair S, 2011, RETROVIROLOGY, V8, DOI 10.1186/1742-4690-8-76
   Nilsson J, 2006, BLOOD, V108, P3808, DOI 10.1182/blood-2006-05-021576
   Pitisuttithum P, 2006, J INFECT DIS, V194, P1661, DOI 10.1086/508748
   Riehemann K, 2009, ANGEW CHEM INT EDIT, V48, P872, DOI 10.1002/anie.200802585
   ROBERTSON MN, 1992, J VIROL, V66, P3271, DOI 10.1128/JVI.66.6.3271-3277.1992
   ROBERTSON MN, 1991, J VIROL METHODS, V34, P255, DOI 10.1016/0166-0934(91)90105-9
   Sheng KC, 2008, EUR J IMMUNOL, V38, P424, DOI 10.1002/eji.200737578
   Sokolova V, 2011, ACTA BIOMATER, V7, P4029, DOI 10.1016/j.actbio.2011.07.010
   Sokolova V, 2010, BIOMATERIALS, V31, P5627, DOI 10.1016/j.biomaterials.2010.03.067
   Sokolova VV, 2006, BIOMATERIALS, V27, P3147, DOI 10.1016/j.biomaterials.2005.12.030
   Storni T, 2005, ADV DRUG DELIVER REV, V57, P333, DOI 10.1016/j.addr.2004.09.008
   von Herrath MG, 2000, VIROLOGY, V268, P411, DOI 10.1006/viro.1999.0130
   Wherry EJ, 2005, J VIROL, V79, P8960, DOI 10.1128/JVI.79.14.8960-8968.2005
   Younes SA, 2003, J EXP MED, V198, P1909, DOI 10.1084/jem.20031598
   Zelinskyy G, 2006, EUR J IMMUNOL, V36, P2658, DOI 10.1002/eji.200636059
   Zelinskyy G, 2009, BLOOD, V114, P3199, DOI 10.1182/blood-2009-03-208736
   Zhao Z, 1996, J PHARM SCI-US, V85, P1261, DOI 10.1021/js9602812
   Zolnik BS, 2010, ENDOCRINOLOGY, V151, P458, DOI 10.1210/en.2009-1082
   Zou WP, 2006, NAT REV IMMUNOL, V6, P295, DOI 10.1038/nri1806
NR 49
TC 40
Z9 40
U1 0
U2 30
PU ELSEVIER SCIENCE BV
PI AMSTERDAM
PA PO BOX 211, 1000 AE AMSTERDAM, NETHERLANDS
SN 1549-9634
EI 1549-9642
J9 NANOMED-NANOTECHNOL
JI Nanomed.-Nanotechnol. Biol. Med.
PD NOV
PY 2014
VL 10
IS 8
BP 1787
EP 1798
DI 10.1016/j.nano.2014.06.014
PG 12
WC Nanoscience & Nanotechnology; Medicine, Research & Experimental
WE Science Citation Index Expanded (SCI-EXPANDED)
SC Science & Technology - Other Topics; Research & Experimental Medicine
GA AT4UT
UT WOS:000344939700021
PM 25014891
DA 2023-11-04
ER

PT J
AU Shah, MAA
   Khan, SU
   Ali, Z
   Yang, HW
   Liu, KK
   Mao, LL
AF Shah, Muhammad Ali A.
   Khan, Sajid Umar
   Ali, Zeeshan
   Yang, Haowen
   Liu, Keke
   Mao, Lanlan
TI Applications of Nanoparticles for DNA Based Rabies Vaccine
SO JOURNAL OF NANOSCIENCE AND NANOTECHNOLOGY
LA English
DT Review
DE Rabies; DNA Vaccines; Nanoparticles
ID MESENCHYMAL STEM-CELLS; CALCIUM-PHOSPHATE NANOPARTICLES; INDUCED
   PROTECTIVE IMMUNITY; MAGNETIC NANOPARTICLES; DRUG-DELIVERY; IN-VITRO;
   NEUROTROPHIC FACTOR; NEUTRALIZING ANTIBODY; VIRUS GLYCOPROTEIN;
   GENE-EXPRESSION
AB Rabies is a fatal encephalomyelitis. Most cases occur in developing countries and are transmitted by dogs. The cell culture vaccines as associated with high cost; therefore, have not replaced the unsafe brain-derived vaccines. In the developing countries these brain-derived rabies vaccines still can be seen in action. Moreover, there will be a need for vaccines against rabies-related viruses against which classical vaccines are not always effective. The worldwide incidence of rabies and the inability of currently used vaccination strategies to provide highly potent and cost-effective therapy indicate the need for alternate control strategies. DNA vaccines have emerged as the safest vaccines and best remedy for complicated diseases like hepatitis, HIV, and rabies. A number of recombinant DNA vaccines are now being developed against several diseases such as AIDS and malaria. Therefore, it can be a valuable alternative for the production of cheaper rabies vaccines against its larger spectrum of viruses. In this review we report published data on DNA-based immunization with sequences encoding rabies with special reference to nanotechnology.
C1 [Shah, Muhammad Ali A.; Ali, Zeeshan; Yang, Haowen] Southeast Univ, Sch Biol Sci & Med Engn, State Key Lab Bioelect, Nanjing 210096, Jiangsu, Peoples R China.
   [Shah, Muhammad Ali A.; Khan, Sajid Umar] PMAS Arid Agr Univ, Fac Vet & Anim Sci, Rawalpindi 44000, Pakistan.
   [Liu, Keke; Mao, Lanlan] Hunan Univ Technol, Hunan Key Lab Green Packaging & Biomed Nanotechno, Zhuzhou 412007, Peoples R China.
C3 Southeast University - China; Arid Agriculture University; Hunan
   University of Technology
RP Shah, MAA (通讯作者)，Southeast Univ, Sch Biol Sci & Med Engn, State Key Lab Bioelect, Nanjing 210096, Jiangsu, Peoples R China.
RI Yang, Haowen/J-5928-2019; Ali, Zeeshan/AAF-6139-2019; Liu,
   keke/HKF-4509-2023; SHI, YAN/HNI-1042-2023
OI Yang, Haowen/0000-0002-3196-8917; Ali, Zeeshan/0000-0003-3297-9578; 
FU National Key Program for Developing Basic Research of China
   [2010CB933903]; National Key Special Program of Science and Technology
   Infrastructure Program [2013ZX10004103-002]; NSFC [61271056]; Hunan
   Science and Technology Projects [2013TP4062, 2012SK3105, 2010SK2003];
   Natural Science Foundation of Hunan Province, China [12JJ6060]; key
   Research Foundation of Education Bureau of Hunan Province, China
   [11A030]; China Postdoctoral Science Foundation [2013M531253]
FX This research was financially supported by the National Key Program for
   Developing Basic Research of China (2010CB933903), the National Key
   Special Program of Science and Technology Infrastructure Program
   (2013ZX10004103-002), NSFC (61271056), Hunan Science and Technology
   Projects (2013TP4062, 2012SK3105 and 2010SK2003), the Natural Science
   Foundation of Hunan Province, China (No. 12JJ6060), the key Research
   Foundation of Education Bureau of Hunan Province, China (No. 11A030),
   and the China Postdoctoral Science Foundation (No. 2013M531253).
CR Acosta F, 2006, FISH SHELLFISH IMMUN, V21, P272, DOI 10.1016/j.fsi.2005.12.006
   Alcalá-Barraza SR, 2010, J DRUG TARGET, V18, P179, DOI 10.3109/10611860903318134
   Ali ZS, 2013, J NANOSCI NANOTECHNO, V13, P40, DOI 10.1166/jnn.2013.6705
   Ali Z, 2012, J NANOSCI NANOTECHNO, V12, P8241, DOI 10.1166/jnn.2012.6692
   Anderson ED, 1996, MOL MAR BIOL BIOTECH, V5, P114
   [Anonymous], J BIONANOSCI
   [Anonymous], J BIONANOSCI
   [Anonymous], J BIONANOSCI
   [Anonymous], 2012, ADV SCI LETT, DOI [DOI 10.1371/JOURNAL.PONE.0036522, 10.1166/asl.2012.3315, DOI 10.1371/J0URNAL.P0NE.0042234]]
   Autry AE, 2012, PHARMACOL REV, V64, P238, DOI 10.1124/pr.111.005108
   Bahloul C, 2006, VACCINE, V24, P1063, DOI 10.1016/j.vaccine.2005.09.016
   Beran J, 2005, VACCINE, V23, P3902, DOI 10.1016/j.vaccine.2005.03.007
   Bergman PJ, 2003, CLIN CANCER RES, V9, P1284
   Bertram JP, 2010, PHARM RES-DORDR, V27, P82, DOI 10.1007/s11095-009-0009-x
   Biswas S, 2001, HUM GENE THER, V12, P1917, DOI 10.1089/104303401753153965
   Biswas Subhabrata, 2001, Indian Journal of Experimental Biology, V39, P533
   Bjorklund T, 2010, MOVEMENT DISORD, V25, pS161, DOI 10.1002/mds.22785
   Boyer JD, 1999, CLIN IMMUNOL, V90, P100, DOI 10.1006/clim.1998.4616
   Brigger I, 2002, ADV DRUG DELIVER REV, V54, P631, DOI 10.1016/S0169-409X(02)00044-3
   Bu J, 2003, COMP IMMUNOL MICROB, V26, P175, DOI 10.1016/S0147-9571(02)00050-4
   Bua J., 2000, VET RES, V31, P138
   Burki T, 2008, LANCET, V372, P1135, DOI 10.1016/S0140-6736(08)61462-2
   Chappell KJ, 2008, CURR MED CHEM, V15, P2771, DOI 10.2174/092986708786242804
   Checa-Casalengua P, 2012, INT J PHARMACEUT, V436, P545, DOI 10.1016/j.ijpharm.2012.07.019
   Chen JP, 2011, J NANOSCI NANOTECHNO, V11, P11089, DOI 10.1166/jnn.2011.3953
   Chen Y., 2004, Current Drug Delivery, V1, P361, DOI 10.2174/1567201043334542
   Chen Y, 2012, ADV DRUG DELIVER REV, V64, P640, DOI 10.1016/j.addr.2011.11.010
   Cherian AK, 2000, DRUG DEV IND PHARM, V26, P459, DOI 10.1081/DDC-100101255
   Chua KY, 2009, CURR OPIN ALLERGY CL, V9, P50, DOI 10.1097/ACI.0b013e3283207ad8
   Cohen H, 2000, GENE THER, V7, P1896, DOI 10.1038/sj.gt.3301318
   Corbeil S, 1999, DIS AQUAT ORGAN, V39, P29, DOI 10.3354/dao039029
   Cui ZR, 2005, MOL PHARMACEUT, V2, P22, DOI 10.1021/mp049907k
   Cupillard L, 2005, VACCINE, V23, P1910, DOI 10.1016/j.vaccine.2004.10.018
   Davis BS, 2001, J VIROL, V75, P4040, DOI 10.1128/JVI.75.9.4040-4047.2001
   Davis HL, 1999, MICROBES INFECT, V1, P7, DOI 10.1016/S1286-4579(99)80009-4
   de Boer AG, 2007, ANNU REV PHARMACOL, V47, P323, DOI 10.1146/annurev.pharmtox.47.120505.105237
   Denduangboripant J, 2005, BMC INFECT DIS, V5, DOI 10.1186/1471-2334-5-52
   Deng Y, 2013, J BIOMED NANOTECHNOL, V9, P1123, DOI 10.1166/jbn.2013.1599
   Deng Y, 2013, NANOSCALE RES LETT, V8, DOI 10.1186/1556-276X-8-190
   Deng Y, 2013, J BIOMED NANOTECHNOL, V9, P318, DOI 10.1166/jbn.2013.1487
   Deng Y, 2013, NEUROCHEM RES, V38, P504, DOI 10.1007/s11064-012-0942-7
   Dhama K, 2008, VET RES COMMUN, V32, P341, DOI 10.1007/s11259-008-9040-3
   Diogo MM, 2001, J GENE MED, V3, P577, DOI 10.1002/jgm.218
   Dodet B, 2007, VACCINE, V25, P4123, DOI 10.1016/j.vaccine.2007.03.002
   Donnelly JJ, 2005, J IMMUNOL, V175, P633, DOI 10.4049/jimmunol.175.2.633
   Donnelly JJ, 1999, BRAZ J MED BIOL RES, V32, P215, DOI 10.1590/S0100-879X1999000200010
   Drape RJ, 2006, VACCINE, V24, P4475, DOI 10.1016/j.vaccine.2005.08.012
   Elingarami S, 2013, J NANOSCI NANOTECHNO, V13, P3204, DOI 10.1166/jnn.2013.7148
   Elingarami S, 2013, J NANOSCI NANOTECHNO, V13, P4539, DOI 10.1166/jnn.2013.7522
   FALLOUH NA, 1986, INT J PHARM, V28, P125
   Fan XL, 2009, MICROBIOL RES, V164, P374, DOI 10.1016/j.micres.2007.04.006
   Feltquate DM, 1998, J CELL BIOCHEM, P304
   Fu J, 2012, J BIOMED NANOTECHNOL, V8, P669, DOI 10.1166/jbn.2012.1427
   FYNAN EF, 1993, P NATL ACAD SCI USA, V90, P11478, DOI 10.1073/pnas.90.24.11478
   Garbayo E, 2011, MOVEMENT DISORD, V26, P1943, DOI 10.1002/mds.23793
   Garcia-Garcia E, 2005, INT J PHARMACEUT, V298, P274, DOI 10.1016/j.ijpharm.2005.03.031
   GARCIAARENAL F, 1987, VIROLOGY, V158, P339, DOI 10.1016/0042-6822(87)90206-6
   Goren D, 1996, BRIT J CANCER, V74, P1749, DOI 10.1038/bjc.1996.625
   Gu XS, 2011, PROG NEUROBIOL, V93, P204, DOI 10.1016/j.pneurobio.2010.11.002
   Guan J, 2012, BIOMATERIALS, V33, P1386, DOI 10.1016/j.biomaterials.2011.10.073
   Gupta PK, 2006, ACTA VIROL, V50, P87
   Gurunathan S, 2000, ANNU REV IMMUNOL, V18, P927, DOI 10.1146/annurev.immunol.18.1.927
   Guzman LA, 1996, CIRCULATION, V94, P1441, DOI 10.1161/01.CIR.94.6.1441
   Haley B, 2008, UROL ONCOL-SEMIN ORI, V26, P57, DOI 10.1016/j.urolonc.2007.03.015
   Hao YZ, 2012, J NANOSCI NANOTECHNO, V12, P7716, DOI 10.1166/jnn.2012.6647
   He NY, 2012, J NANOSCI NANOTECHNO, V12, P3862, DOI 10.1166/jnn.2012.5868
   He NY, 2012, J NANOSCI NANOTECHNO, V12, P2858, DOI 10.1166/jnn.2012.5756
   Herrmann JE, 1999, VIROLOGY, V259, P148, DOI 10.1006/viro.1999.9751
   Hiszczynska-Sawicka Elzbieta, 2009, Wiad Parazytol, V55, P125
   Hunsperger E, 2011, CLIN VACCINE IMMUNOL, V18, P978, DOI 10.1128/CVI.00040-11
   Ingolotti M, 2010, EXPERT REV VACCINES, V9, P747, DOI 10.1586/ERV.10.57
   Ivory Catherine, 2004, Genet Vaccines Ther, V2, P17, DOI 10.1186/1479-0556-2-17
   Jamilpour N, 2011, J BIOMED NANOTECHNOL, V7, P542, DOI 10.1166/jbn.2011.1319
   Jha A. K., 2013, Journal of Bionanoscience, V7, P245, DOI 10.1166/jbns.2013.1139
   Jiang HR, 2013, J NANOSCI NANOTECHNO, V13, P1617, DOI 10.1166/jnn.2013.7103
   Jiang YF, 2011, NEUROL RES, V33, P331, DOI 10.1179/016164110X12816242542571
   John TJ, 2011, LANCET, V377, P252, DOI 10.1016/S0140-6736(10)61265-2
   Kakkar M, 2012, PLOS NEGLECT TROP D, V6, DOI 10.1371/journal.pntd.0001748
   Kalinna BH, 1997, IMMUNOL CELL BIOL, V75, P370, DOI 10.1038/icb.1997.58
   Kamath AT, 1999, INFECT IMMUN, V67, P1702
   Kersten Gideon, 2004, Expert Rev Vaccines, V3, P453, DOI 10.1586/14760584.3.4.453
   Khan AS, 2010, VACCINE, V28, P1905, DOI 10.1016/j.vaccine.2009.10.093
   Kilpatrick AM, 2010, VECTOR-BORNE ZOONOT, V10, P377, DOI 10.1089/vbz.2009.0029
   Kim TW, 2004, J VIROL, V78, P4638, DOI 10.1128/JVI.78.9.4638-4645.2004
   Kreuter J, 2003, PHARM RES-DORDR, V20, P409, DOI 10.1023/A:1022604120952
   Külkamp IC, 2011, J BIOMED NANOTECHNOL, V7, P598, DOI 10.1166/jbn.2011.1318
   Kumar R, 2011, J BIOMED NANOTECHNOL, V7, P325, DOI 10.1166/jbn.2011.1290
   Labhasetwar V, 1999, COLLOID SURFACE B, V16, P281, DOI 10.1016/S0927-7765(99)00079-X
   Lampe KJ, 2011, J BIOMED MATER RES A, V96A, P595, DOI 10.1002/jbm.a.33011
   Lamprecht A, 2001, J PHARMACOL EXP THER, V299, P775
   Lasic DD, 1999, CURR OPIN MOL THER, V1, P177
   Le TP, 2000, VACCINE, V18, P1893, DOI 10.1016/S0264-410X(99)00407-7
   Ledgerwood JE, 2011, J INFECT DIS, V203, P1396, DOI 10.1093/infdis/jir054
   Lekshmi UMD, 2011, J BIOMED NANOTECHNOL, V7, P578, DOI 10.1166/jbn.2011.1317
   Li CY, 2012, J NANOSCI NANOTECHNO, V12, P2964, DOI 10.1166/jnn.2012.6428
   Li HY, 2011, J NANOSCI NANOTECHNO, V11, P8547, DOI 10.1166/jnn.2011.4965
   Li L, 2012, J BIOTECHNOL, V162, P171, DOI 10.1016/j.jbiotec.2012.08.012
   Li S, 2013, J BIOMED NANOTECHNOL, V9, P689, DOI 10.1166/jbn.2013.1568
   Li S, 2012, THERANOSTICS, V2, P967, DOI 10.7150/thno.5032
   Li X., 2012, ADV SCI LETT, V10, P284, DOI DOI 10.1166/ASL.2012.3723
   Li XL, 2013, J NANOSCI NANOTECHNO, V13, P5859, DOI 10.1166/jnn.2013.7540
   Li XL, 2013, NANOSCI NANOTECH LET, V5, P271, DOI 10.1166/nnl.2013.1495
   Li XL, 2012, J NANOSCI NANOTECHNO, V12, P2028, DOI 10.1166/jnn.2012.5177
   Li ZY, 2013, J BIOMED NANOTECHNOL, V9, P1945, DOI 10.1166/jbn.2013.1694
   Liao Jack C F, 2006, Cancer Immun, V6, P8
   Liu HG, 2012, BRAIN RES, V1477, P37, DOI 10.1016/j.brainres.2012.08.007
   Liu MA, 2011, IMMUNOL REV, V239, P62, DOI 10.1111/j.1600-065X.2010.00980.x
   Liu Q, 2012, J NANOSCI NANOTECHNO, V12, P7709, DOI 10.1166/jnn.2012.6618
   Liu Y, 2009, BIOMATERIALS, V30, P4195, DOI 10.1016/j.biomaterials.2009.02.051
   Liu Z, 2012, J NANOSCI NANOTECHNO, V12, P8448, DOI 10.1166/jnn.2012.6623
   LORENZEN N, 1990, J GEN VIROL, V71, P561, DOI 10.1099/0022-1317-71-3-561
   Lu P, 2005, EXP NEUROL, V191, P344, DOI 10.1016/j.expneurol.2004.09.018
   Lu ZX, 2012, NANOSCALE, V4, P5840, DOI 10.1039/c2nr31497e
   Ma C, 2013, J BIOMED NANOTECHNOL, V9, P703, DOI 10.1166/jbn.2013.1566
   Ma C, 2013, NANOSCI NANOTECH LET, V5, P301, DOI 10.1166/nnl.2013.1497
   Ma C, 2012, J BIOMED NANOTECHNOL, V8, P1000, DOI 10.1166/jbn.2012.1454
   Ma NN, 2013, J NANOSCI NANOTECHNO, V13, P6485, DOI 10.1166/jnn.2013.7525
   Ma NN, 2013, J NANOSCI NANOTECHNO, V13, P33, DOI 10.1166/jnn.2013.6697
   Madduri S, 2010, BIOMATERIALS, V31, P2323, DOI 10.1016/j.biomaterials.2009.11.073
   Maeda A, 2009, VIRUS RES, V144, P35, DOI 10.1016/j.virusres.2009.03.021
   Mahvi DM, 2002, HUM GENE THER, V13, P1711, DOI 10.1089/104303402760293556
   Malerba F, 2011, EXPERT OPIN DRUG DEL, V8, P1277, DOI 10.1517/17425247.2011.588204
   Manoj S, 2004, CRIT REV CL LAB SCI, V41, P1, DOI 10.1080/10408360490269251
   Martin JE, 2007, J INFECT DIS, V196, P1732, DOI 10.1086/523650
   Medigeshi GR, 2009, J VIROL, V83, P6125, DOI 10.1128/JVI.02617-08
   Moloney TC, 2010, BRAIN RES, V1359, P33, DOI 10.1016/j.brainres.2010.08.040
   Mukherjee P, 2005, J BIOMED NANOTECHNOL, V1, P224, DOI 10.1166/jbn.2005.016
   Nagahara AH, 2009, NAT MED, V15, P331, DOI 10.1038/nm.1912
   Nandedkar TD, 2009, J BIOSCIENCES, V34, P995, DOI 10.1007/s12038-009-0114-3
   Naresh M, 2011, J BIOMED NANOTECHNOL, V7, P572, DOI 10.1166/jbn.2011.1323
   Navalakhe RM, 2007, INDIAN J EXP BIOL, V45, P160
   Nimesh S, 2011, J BIOMED NANOTECHNOL, V7, P504, DOI 10.1166/jbn.2011.1313
   O'Hagan DT, 2004, IMMUNOL REV, V199, P191, DOI 10.1111/j.0105-2896.2004.00153.x
   Olivier JC, 1999, PHARMACEUT RES, V16, P1836, DOI 10.1023/A:1018947208597
   Osinubi MOV, 2009, VACCINE, V27, P7214, DOI 10.1016/j.vaccine.2009.09.031
   Pachuk CJ, 2000, CURR OPIN MOL THER, V2, P188
   Panyam J, 2002, J DRUG TARGET, V10, P515, DOI 10.1080/1061186021000038391
   Patial S, 2007, VACCINE, V25, P4020, DOI 10.1016/j.vaccine.2007.02.051
   Perrin P, 2000, INTERVIROLOGY, V43, P302, DOI 10.1159/000053998
   Prince HE, 2009, CLIN VACCINE IMMUNOL, V16, P587, DOI 10.1128/CVI.00462-08
   Purcell MK, 2006, MOL IMMUNOL, V43, P2089, DOI 10.1016/j.molimm.2005.12.005
   Qin B., 2012, ADV SCI LETT, V5, P160
   Raghuvanshi RJ, 2001, J MICROENCAPSUL, V18, P723
   Ramaswamy S, 2012, NEUROBIOL DIS, V48, P243, DOI 10.1016/j.nbd.2011.12.030
   Ramshaw IA, 1997, IMMUNOL CELL BIOL, V75, P409, DOI 10.1038/icb.1997.64
   Rao M, 2000, ADV DRUG DELIVER REV, V41, P171, DOI 10.1016/S0169-409X(99)00064-2
   Rath A, 2005, VIRUS RES, V113, P143, DOI 10.1016/j.virusres.2005.05.002
   Redding L, 2009, EXPERT REV VACCINES, V8, P1251, DOI 10.1586/erv.09.77
   Reece JF, 2007, VET REC, V161, P292, DOI 10.1136/vr.161.9.292
   Rejinold NS, 2011, J BIOMED NANOTECHNOL, V7, P521, DOI 10.1166/jbn.2011.1320
   Robertson James S., 2006, V127, P363
   Robertson JS, 2000, METH MOLEC MED, V29, P499, DOI 10.1385/1-59259-688-6:499
   Robertson JS, 2001, MOL BIOTECHNOL, V17, P143, DOI 10.1385/MB:17:2:143
   Rottinghaus ST, 2003, VACCINE, V21, P4604, DOI 10.1016/S0264-410X(03)00447-X
   Roy I, 2003, INT J PHARMACEUT, V250, P25, DOI 10.1016/S0378-5173(02)00452-0
   Roy MJ, 2000, VACCINE, V19, P764, DOI 10.1016/S0264-410X(00)00302-9
   Ruozi B, 2012, INT REV NEUROBIOL, V102, P207, DOI 10.1016/B978-0-12-386986-9.00009-0
   Saade F, 2012, EXPERT REV VACCINES, V11, P189, DOI [10.1586/erv.11.188, 10.1586/ERV.11.188]
   Shah MAA, 2010, VET PARASITOL, V169, P185, DOI 10.1016/j.vetpar.2009.12.035
   Shah MAA, 2010, EXP PARASITOL, V124, P330, DOI 10.1016/j.exppara.2009.11.010
   Shah MAA, 2010, PARASITOL RES, V107, P747, DOI 10.1007/s00436-010-1940-9
   Shah MAA, 2011, RES VET SCI, V90, P72, DOI 10.1016/j.rvsc.2010.05.003
   Sheets EE, 2003, AM J OBSTET GYNECOL, V188, P916, DOI 10.1067/mob.2003.256
   Shi J, 2012, INT J MOL SCI, V13, P4714, DOI 10.3390/ijms13044714
   Singh R, 2011, J BIOMED NANOTECHNOL, V7, P489, DOI 10.1166/jbn.2011.1324
   Slepushkin VA, 1996, BIOCHEM BIOPH RES CO, V227, P827, DOI 10.1006/bbrc.1996.1592
   Soman P, 2011, J BIOMED NANOTECHNOL, V7, P334, DOI 10.1166/jbn.2011.1295
   Somoza R, 2010, BIOL BLOOD MARROW TR, V16, P1530, DOI 10.1016/j.bbmt.2010.06.006
   Song HY, 2010, EXP PARASITOL, V126, P224, DOI 10.1016/j.exppara.2010.05.015
   Song XK, 2009, VET PARASITOL, V159, P30, DOI 10.1016/j.vetpar.2008.10.015
   Staecker H, 2010, EXP NEUROL, V226, P1, DOI 10.1016/j.expneurol.2010.07.012
   Stevenson FK, 2004, IMMUNOL REV, V199, P5, DOI 10.1111/j.0105-2896.2004.00146.x
   Strugnell RA, 1997, IMMUNOL CELL BIOL, V75, P364, DOI 10.1038/icb.1997.57
   Sultana N., 2013, J BIONANOSCI, V7, P169, DOI [DOI 10.1166/JBNS.2013.1112, 10.1166/jbns.2013.1112]
   Sun EC, 2011, VIROL J, V8, DOI 10.1186/1743-422X-8-100
   Sun HX, 2012, J NANOSCI NANOTECHNO, V12, P267, DOI 10.1166/jnn.2012.5170
   Tang YJ, 2013, THERANOSTICS, V3, P85, DOI 10.7150/thno.5588
   Tang YJ, 2013, J BIOMED NANOTECHNOL, V9, P312, DOI 10.1166/jbn.2013.1493
   Tang YJ, 2012, J NANOSCI NANOTECHNO, V12, P8081, DOI 10.1166/jnn.2012.6639
   Cruz ET, 2008, VACCINE, V26, P6936, DOI 10.1016/j.vaccine.2008.09.083
   Tesoro-Cruz E, 2008, VET RES, V39, DOI 10.1051/vetres:2007054
   Tuinstra HM, 2012, BIOMATERIALS, V33, P1618, DOI 10.1016/j.biomaterials.2011.11.002
   Ullah S, 2013, WORLD POULTRY SCI J, V69, P125, DOI 10.1017/S0043933913000111
   ULMER JB, 1993, SCIENCE, V259, P1745, DOI 10.1126/science.8456302
   Versluis AJ, 1998, PHARMACEUT RES, V15, P531, DOI 10.1023/A:1011917508056
   Wagner V, 2006, NAT BIOTECHNOL, V24, P1211, DOI 10.1038/nbt1006-1211
   Wang RB, 2004, J IMMUNOL, V172, P5561, DOI 10.4049/jimmunol.172.9.5561
   Wang T, 2013, ACS APPL MATER INTER, V5, P3757, DOI 10.1021/am400369c
   Wang T, 2012, INT J PHARMACEUT, V422, P462, DOI 10.1016/j.ijpharm.2011.10.058
   Wang W, 2013, J BIOMED NANOTECHNOL, V9, P736, DOI 10.1166/jbn.2013.1577
   Wang W, 2012, J NANOSCI NANOTECHNO, V12, P7301, DOI 10.1166/jnn.2012.6154
   Wang W, 2012, J NANOSCI NANOTECHNO, V12, P7206, DOI 10.1166/jnn.2012.6504
   Wang YC, 2012, J NANOSCI NANOTECHNO, V12, P6176, DOI 10.1166/jnn.2012.6436
   Wang Y, 2012, J NANOSCI NANOTECHNO, V12, P8266, DOI 10.1166/jnn.2012.6677
   Wang ZF, 2013, J BIOMED NANOTECHNOL, V9, P1050, DOI 10.1166/jbn.2013.1609
   Wang ZF, 2012, NANOSCALE, V4, P3536, DOI 10.1039/c2nr30649b
   Watnasirichaikul S, 2000, PHARMACEUT RES, V17, P684, DOI 10.1023/A:1007574030674
   Wertheimer AM, 2010, PLOS ONE, V5, DOI 10.1371/journal.pone.0015514
   WHO, 2005, WHO TECH REP SER, V931, P1
   Wilde H, 2005, VACCINE, V23, P2284, DOI 10.1016/j.vaccine.2005.01.030
   Wise AK, 2010, MOL THER, V18, P1111, DOI 10.1038/mt.2010.28
   WOLFF JA, 1990, SCIENCE, V247, P1465, DOI 10.1126/science.1690918
   Wu SQ, 2004, PARASITOL RES, V94, P332, DOI 10.1007/s00436-004-1185-6
   Xu LJ, 2013, J NANOSCI NANOTECHNO, V13, P2302, DOI 10.1166/jnn.2013.6860
   Xu QM, 2008, VET PARASITOL, V156, P319, DOI 10.1016/j.vetpar.2008.05.025
   Yager Eric J, 2013, Methods Mol Biol, V940, P223, DOI 10.1007/978-1-62703-110-3_19
   Yasuike M, 2007, FISH SHELLFISH IMMUN, V23, P531, DOI 10.1016/j.fsi.2006.12.006
   Yih TC, 2006, J CELL BIOCHEM, V97, P1184, DOI 10.1002/jcb.20796
   Youssef S, 1999, J AUTOIMMUN, V13, P21, DOI 10.1006/jaut.1999.0306
   Zeng X., 2012, ADV SCI LETT, V5, P212, DOI [10.1166/asl.2012.1926, DOI 10.1166/ASL.2012.1926]
   Zhang J, 2012, J NANOSCI NANOTECHNO, V12, P2045, DOI 10.1166/jnn.2012.5179
   Zhang L. M., 2013, J NANOSCI N IN PRESS, V13
   Zhang LM, 2012, POLYM CHEM-UK, V3, P1958, DOI 10.1039/c2py20201h
   Zhang LM, 2012, J NANOSCI NANOTECHNO, V12, P2924, DOI 10.1166/jnn.2012.5698
   Zhang MZ, 2012, J NANOSCI NANOTECHNO, V12, P9029, DOI 10.1166/jnn.2012.6783
   Zhang W, 2010, BRAIN RES, V1359, P256, DOI 10.1016/j.brainres.2010.08.072
   Zuccato C, 2009, NAT REV NEUROL, V5, P311, DOI 10.1038/nrneurol.2009.54
NR 217
TC 40
Z9 41
U1 0
U2 35
PU AMER SCIENTIFIC PUBLISHERS
PI VALENCIA
PA 26650 THE OLD RD, STE 208, VALENCIA, CA 91381-0751 USA
SN 1533-4880
EI 1533-4899
J9 J NANOSCI NANOTECHNO
JI J. Nanosci. Nanotechnol.
PD JAN
PY 2014
VL 14
IS 1
BP 881
EP 891
DI 10.1166/jnn.2014.9139
PG 11
WC Chemistry, Multidisciplinary; Nanoscience & Nanotechnology; Materials
   Science, Multidisciplinary; Physics, Applied; Physics, Condensed Matter
WE Science Citation Index Expanded (SCI-EXPANDED)
SC Chemistry; Science & Technology - Other Topics; Materials Science;
   Physics
GA AB5BM
UT WOS:000331803900057
PM 24730305
DA 2023-11-04
ER

PT J
AU Tao, P
   Mahalingam, M
   Kirtley, ML
   van Lier, CJ
   Sha, J
   Yeager, LA
   Chopra, AK
   Rao, VB
AF Tao, Pan
   Mahalingam, Marthandan
   Kirtley, Michelle L.
   van Lier, Christina J.
   Sha, Jian
   Yeager, Linsey A.
   Chopra, Ashok K.
   Rao, Venigalla B.
TI Mutated and Bacteriophage T4 Nanoparticle Arrayed F1-V Immunogens from
   <i>Yersinia pestis</i> as Next Generation Plague Vaccines
SO PLOS PATHOGENS
LA English
DT Article
ID OUTER CAPSID PROTEIN; FUSION PROTEIN; PNEUMONIC PLAGUE; V-ANTIGEN;
   SUBUNIT VACCINE; IMMUNE DEFENSE; IN-VITRO; RECOMBINANT; PURIFICATION;
   SYSTEM
AB Pneumonic plague is a highly virulent infectious disease with 100% mortality rate, and its causative organism Yersinia pestis poses a serious threat for deliberate use as a bioterror agent. Currently, there is no FDA approved vaccine against plague. The polymeric bacterial capsular protein F1, a key component of the currently tested bivalent subunit vaccine consisting, in addition, of low calcium response V antigen, has high propensity to aggregate, thus affecting its purification and vaccine efficacy. We used two basic approaches, structure-based immunogen design and phage T4 nanoparticle delivery, to construct new plague vaccines that provided complete protection against pneumonic plague. The NH2-terminal beta-strand of F1 was transplanted to the COOH-terminus and the sequence flanking the beta-strand was duplicated to eliminate polymerization but to retain the T cell epitopes. The mutated F1 was fused to the V antigen, a key virulence factor that forms the tip of the type three secretion system (T3SS). The F1mut-V protein showed a dramatic switch in solubility, producing a completely soluble monomer. The F1mut-V was then arrayed on phage T4 nanoparticle via the small outer capsid protein, Soc. The F1mut-V monomer was robustly immunogenic and the T4-decorated F1mut-V without any adjuvant induced balanced T(H)1 and T(H)2 responses in mice. Inclusion of an oligomerization-deficient YscF, another component of the T3SS, showed a slight enhancement in the potency of F1-V vaccine, while deletion of the putative immunomodulatory sequence of the V antigen did not improve the vaccine efficacy. Both the soluble (purified F1mut-V mixed with alhydrogel) and T4 decorated F1mut-V (no adjuvant) provided 100% protection to mice and rats against pneumonic plague evoked by high doses of Y. pestis CO92. These novel platforms might lead to efficacious and easily manufacturable next generation plague vaccines.
C1 [Tao, Pan; Mahalingam, Marthandan; Rao, Venigalla B.] Catholic Univ Amer, Dept Biol, Washington, DC 20064 USA.
   [Kirtley, Michelle L.; van Lier, Christina J.; Sha, Jian; Yeager, Linsey A.; Chopra, Ashok K.] Univ Texas Med Branch, Dept Microbiol & Immunol, Galveston, TX 77555 USA.
   [Sha, Jian; Chopra, Ashok K.] Univ Texas Med Branch, Inst Human Infect & Immun, Galveston, TX 77555 USA.
   [Sha, Jian; Yeager, Linsey A.; Chopra, Ashok K.] Univ Texas Med Branch, Galveston Natl Lab, Galveston, TX 77555 USA.
   [Chopra, Ashok K.] Univ Texas Med Branch, Sealy Ctr Vaccine Dev, Galveston, TX 77555 USA.
C3 Catholic University of America; University of Texas System; University
   of Texas Medical Branch Galveston; University of Texas System;
   University of Texas Medical Branch Galveston; University of Texas
   System; University of Texas Medical Branch Galveston; University of
   Texas System; University of Texas Medical Branch Galveston
RP Chopra, AK (通讯作者)，Univ Texas Med Branch, Dept Microbiol & Immunol, Galveston, TX 77555 USA.
EM achopra@utmb.edu; rao@cua.edu
OI Rao, Venigalla/0000-0002-0777-6587; Tao, Pan/0000-0002-0082-2229; van
   Lier, Christina/0000-0003-3712-2792
FU National Institutes of Health [NIAID U01-AI082086]; T32 predoctoral
   training grant on Biodefense [AI060549];  [NIAID AI064389]; 
   [NO1-A1-30065]
FX This work was supported by a grant from National Institutes of Health
   (NIAID U01-AI082086) to VBR and in part by grants NIAID AI064389 and
   NO1-A1-30065 to AKC. CJvL was supported by the T32 predoctoral training
   grant on Biodefense (AI060549). The funders had no role in study design,
   data collection and analysis, decision to publish, or preparation of the
   manuscript.
CR Agar SL, 2008, MICROBIOL-SGM, V154, P1939, DOI 10.1099/mic.0.2008/017335-0
   Agar SL, 2009, MICROBES INFECT, V11, P205, DOI 10.1016/j.micinf.2008.11.009
   Amemiya K, 2009, VACCINE, V27, P2220, DOI 10.1016/j.vaccine.2009.02.016
   Anderson GW, 1998, AM J TROP MED HYG, V58, P793, DOI 10.4269/ajtmh.1998.58.793
   Andrews GP, 1996, INFECT IMMUN, V64, P2180, DOI 10.1128/IAI.64.6.2180-2187.1996
   Black LW, 2012, ADV VIRUS RES, V82, P119, DOI 10.1016/B978-0-12-394621-8.00018-2
   Brito LA, 2011, J PHARM SCI-US, V100, P34, DOI 10.1002/jps.22267
   Brubaker RR, 2003, INFECT IMMUN, V71, P3673, DOI 10.1128/IAI.71.7.3673-3681.2003
   Bruttin A, 2005, ANTIMICROB AGENTS CH, V49, P2874, DOI 10.1128/AAC.49.7.2874-2878.2005
   Chalton DA, 2006, INFECT IMMUN, V74, P6624, DOI 10.1128/IAI.00437-06
   Davis AJ, 2007, J BACTERIOL, V189, P83, DOI 10.1128/JB.01396-06
   DeBord KL, 2006, INFECT IMMUN, V74, P4910, DOI 10.1128/IAI.01860-05
   Derewenda U, 2004, STRUCTURE, V12, P301, DOI 10.1016/j.str.2004.01.010
   Do Y, 2008, EUR J IMMUNOL, V38, P20, DOI 10.1002/eji.200737799
   Erova TE, 2013, CLIN VACCINE IMMUNOL, V20, P227, DOI 10.1128/CVI.00597-12
   Feodorova VA, 2009, EXPERT REV VACCINES, V8, P1721, DOI [10.1586/erv.09.129, 10.1586/ERV.09.129]
   Fokine A, 2011, J VIROL, V85, P8141, DOI 10.1128/JVI.00847-11
   FRIEDLANDER AM, 1995, CLIN INFECT DIS, V21, pS178, DOI 10.1093/clinids/21.Supplement_2.S178
   Goodin JL, 2007, PROTEIN EXPRES PURIF, V53, P63, DOI 10.1016/j.pep.2006.12.018
   Goodin JL, 2011, PROTEIN EXPRES PURIF, V76, P136, DOI 10.1016/j.pep.2010.10.011
   Heath DG, 1998, VACCINE, V16, P1131, DOI 10.1016/S0264-410X(98)80110-2
   Hickey AJ, 2013, INFECT IMMUN, V81, P2123, DOI 10.1128/IAI.00316-13
   HORTON RM, 1989, GENE, V77, P61, DOI 10.1016/0378-1119(89)90359-4
   Hu XH, 2010, NUCLEIC ACIDS RES, V38, pW474, DOI 10.1093/nar/gkq407
   Inglesby TV, 2000, JAMA-J AM MED ASSOC, V283, P2281, DOI 10.1001/jama.283.17.2281
   ISHII T, 1977, J MOL BIOL, V109, P487, DOI 10.1016/S0022-2836(77)80088-0
   Kool JL, 2005, CLIN INFECT DIS, V40, P1166, DOI 10.1086/428617
   Kopp E, 2002, J EXP MED, V196, P1009, DOI 10.1084/jem.20021311
   Li Q, 2007, J MOL BIOL, V370, P1006, DOI 10.1016/j.jmb.2007.05.008
   Li Q, 2006, J MOL BIOL, V363, P577, DOI 10.1016/j.jmb.2006.08.049
   Lin JS, 2010, VACCINE, V29, P357, DOI 10.1016/j.vaccine.2010.08.099
   Matson JS, 2005, BMC MICROBIOL, V5, DOI 10.1186/1471-2180-5-38
   Miller J, 1998, FEMS IMMUNOL MED MIC, V21, P213, DOI 10.1111/j.1574-695X.1998.tb01168.x
   Mizel SB, 2009, CLIN VACCINE IMMUNOL, V16, P21, DOI 10.1128/CVI.00333-08
   Musson JA, 2006, J BIOL CHEM, V281, P26129, DOI 10.1074/jbc.M605482200
   Overheim KA, 2005, INFECT IMMUN, V73, P5152, DOI 10.1128/IAI.73.8.5152-5159.2005
   Parent MA, 2005, INFECT IMMUN, V73, P7304, DOI 10.1128/IAI.73.11.7304-7310.2005
   Peachman KK, 2012, CLIN VACCINE IMMUNOL, V19, P11, DOI 10.1128/CVI.05376-11
   Perry RD, 1997, CLIN MICROBIOL REV, V10, P35, DOI 10.1128/CMR.10.1.35
   Pettersen EF, 2004, J COMPUT CHEM, V25, P1605, DOI 10.1002/jcc.20084
   Philipovskiy AV, 2007, INFECT IMMUN, V75, P878, DOI 10.1128/IAI.01529-06
   Powell BS, 2005, BIOTECHNOL PROGR, V21, P1490, DOI 10.1021/bp050098r
   Qin L, 2010, J MOL BIOL, V395, P728, DOI 10.1016/j.jmb.2009.10.007
   Quenee LE, 2009, HUM VACCINES, V5, P817, DOI 10.4161/hv.9866
   Rao M, 2011, VACCINE, V29, P873, DOI 10.1016/j.vaccine.2010.11.049
   Roggenkamp A, 1997, INFECT IMMUN, V65, P446, DOI 10.1128/IAI.65.2.446-451.1997
   Rosenzweig JA, 2011, APPL MICROBIOL BIOT, V91, P265, DOI 10.1007/s00253-011-3380-6
   Sathaliyawala T, 2006, J VIROL, V80, P7688, DOI 10.1128/JVI.00235-06
   Sathaliyawala T, 2010, MOL MICROBIOL, V77, P444, DOI 10.1111/j.1365-2958.2010.07219.x
   Sha J, 2013, INFECT IMMUN, V81, P815, DOI 10.1128/IAI.01067-12
   Shivachandra SB, 2007, VACCINE, V25, P1225, DOI 10.1016/j.vaccine.2006.10.010
   Sing A, 2002, J EXP MED, V196, P1017, DOI 10.1084/jem.20020908
   Smiley ST, 2008, IMMUNOL REV, V225, P256, DOI 10.1111/j.1600-065X.2008.00674.x
   Smiley ST, 2008, EXPERT REV VACCINES, V7, P209, DOI 10.1586/14760584.7.2.209
   Sodhi A, 2005, IMMUNOL LETT, V99, P146, DOI 10.1016/j.imlet.2005.02.009
   Stenseth NC, 2008, PLOS MED, V5, P9, DOI 10.1371/journal.pmed.0050003
   Tao P, 2013, P NATL ACAD SCI USA, V110, P5846, DOI 10.1073/pnas.1300867110
   Wang SX, 2011, VACCINE, V29, P6802, DOI 10.1016/j.vaccine.2010.12.062
   Williamson ED, 2012, J MED MICROBIOL, V61, P911, DOI 10.1099/jmm.0.037960-0
   Williamson ED, 2009, VACCINE, V27, pD56, DOI 10.1016/j.vaccine.2009.07.068
   Williamson ED, 2005, INFECT IMMUN, V73, P3598, DOI 10.1128/IAI.73.6.3598-3608.2005
   WILLIAMSON ED, 1995, FEMS IMMUNOL MED MIC, V12, P223, DOI 10.1111/j.1574-695X.1995.tb00196.x
   Worsham PL, 1995, CONTRIB TO MICROBIOL, V13, P325
   Zavialov AV, 2003, CELL, V113, P587, DOI 10.1016/S0092-8674(03)00351-9
   Zilinskas RA, 2006, CRIT REV MICROBIOL, V32, P47, DOI 10.1080/10408410500496896
NR 65
TC 40
Z9 44
U1 0
U2 19
PU PUBLIC LIBRARY SCIENCE
PI SAN FRANCISCO
PA 1160 BATTERY STREET, STE 100, SAN FRANCISCO, CA 94111 USA
SN 1553-7366
EI 1553-7374
J9 PLOS PATHOG
JI PLoS Pathog.
PD JUL
PY 2013
VL 9
IS 7
AR e1003495
DI 10.1371/journal.ppat.1003495
PG 15
WC Microbiology; Parasitology; Virology
WE Science Citation Index Expanded (SCI-EXPANDED)
SC Microbiology; Parasitology; Virology
GA 190CX
UT WOS:000322316700038
PM 23853602
OA Green Published, gold, Green Submitted
DA 2023-11-04
ER

PT J
AU Sahdev, P
   Podaralla, S
   Kaushik, RS
   Perumal, O
AF Sahdev, Preety
   Podaralla, Satheesh
   Kaushik, Radhey S.
   Perumal, Omathanu
TI Calcium Phosphate Nanoparticles for Transcutaneous Vaccine Delivery
SO JOURNAL OF BIOMEDICAL NANOTECHNOLOGY
LA English
DT Article
DE CAP Nanoparticles; Adjuvant; Transcutaneous Vaccination; Tape Stripping
ID IMMUNE-RESPONSES; CONCANAVALIN-A; IMMUNIZATION; BARRIER; ADJUVANTS;
   SKIN; ENTEROTOXIN; CERAMICS; ALUMINUM; VEHICLE
AB The main objective of this study was to investigate the potential of calcium phosphate (CAP) nanoparticles for transcutaneous vaccine delivery. CAP nanoparticles were prepared by nanoprecipitation method followed by sequential adsorption of sugars and ovalbumin. Nanoparticles were characterized using dynamic light scattering, XRD, ATR-FTIR, and microscopy methods. In-vitro release of ovalbumin from nanoparticles was studied in phosphate buffer (pH 7.4). In-vivo immunization studies were carried out in Balb/C mice. The size and zeta potential of ovalbunnin-sugar adsorbed CAP nanoparticles was 350 +/- 22.5 nm and -12.93 +/- 1.02 mV respectively. Around 60% ovalbumin was released from nanoparticles within 24 hrs. To test the feasibility for transcutaneous vaccine delivery, the nanoparticles were applied in mice after removing the stratum corneum by tape-stripping. In the positive control group, the nanoparticles were administered by intradermal injection. Ovalbumin-sugar coated CAP nanoparticles showed significantly higher antibody titers (Total IgG and IgG1) compared to ovalbunnin alone. IgG2a antibodies were only seen with intradermal injection. Both topical and intradermal treatment groups showed splenocyte proliferation when re-stimulated with ovalbumin. The results from this study demonstrate the potential of using CAP nanoparticles for transcutaneous vaccine delivery.
C1 [Sahdev, Preety; Podaralla, Satheesh; Perumal, Omathanu] S Dakota State Univ, Dept Pharmaceut Sci, Brookings, SD 57007 USA.
   [Kaushik, Radhey S.] S Dakota State Univ, Dept Biol & Microbiol, Brookings, SD 57007 USA.
   [Kaushik, Radhey S.] S Dakota State Univ, Dept Biomed & Vet Sci, Brookings, SD 57007 USA.
C3 South Dakota State University; South Dakota State University; South
   Dakota State University
RP Perumal, O (通讯作者)，S Dakota State Univ, Dept Pharmaceut Sci, Brookings, SD 57007 USA.
RI Podaralla, Satheesh K/C-7199-2013; kaushik, Radhey Shyam/AAE-3773-2020
OI Kaushik, Radhey/0000-0003-4204-9323
CR Akagi T, 2012, ADV POLYM SCI, V247, P31, DOI 10.1007/12_2011_150
   APRILE MA, 1966, C J PUBLIC HEALTH, V57, P343
   Bisht S, 2005, INT J PHARMACEUT, V288, P157, DOI 10.1016/j.ijpharm.2004.07.035
   Bos JD, 2000, EXP DERMATOL, V9, P165, DOI 10.1034/j.1600-0625.2000.009003165.x
   Castellino F, 2009, EUR J IMMUNOL, V39, P2100, DOI 10.1002/eji.200939550
   Cherian AK, 2000, DRUG DEV IND PHARM, V26, P459, DOI 10.1081/DDC-100101255
   Cohn E. J., 1943, PROTEINS AMINO ACIDS
   DURAND C, 1992, NOUV DERMATOL, V11, P523
   DWYER JM, 1981, CLIN EXP IMMUNOL, V46, P237
   Epple M, 2010, KEY ENG MATER, V441, P299, DOI 10.4028/www.scientific.net/KEM.441.299
   ERDOHAZI M, 1971, BRIT MED J, V3, P621, DOI 10.1136/bmj.3.5775.621
   Frerichs DM, 2008, VACCINE, V26, P2782, DOI 10.1016/j.vaccine.2008.02.070
   Fujihashi K, 2002, VACCINE, V20, P2431, DOI 10.1016/S0264-410X(02)00155-X
   Glenn G M, 1999, Expert Opin Investig Drugs, V8, P797, DOI 10.1517/13543784.8.6.797
   Glenn GM, 2006, CURR TOP MICROBIOL, V304, P247
   Glenn GM, 2000, NAT MED, V6, P1403, DOI 10.1038/82225
   Glenn Gregory M, 2003, Expert Rev Vaccines, V2, P253, DOI 10.1586/14760584.2.2.253
   Goldberg ME, 2005, PROTEIN SCI, V14, P2781, DOI 10.1110/ps.051678205
   Goyal AK, 2006, INT J PHARMACEUT, V309, P227, DOI 10.1016/j.ijpharm.2005.11.037
   Goyal AK, 2008, DRUG DEV IND PHARM, V34, P1297, DOI [10.1080/03639040802071661, 10.1080/03639040802071661 ]
   Gupta R K, 1995, Pharm Biotechnol, V6, P229
   Gupta RK, 1998, ADV DRUG DELIVER REV, V32, P155, DOI 10.1016/S0169-409X(98)00008-8
   He Q, 2002, CLIN DIAGN LAB IMMUN, V9, P1021, DOI 10.1128/CDLI.9.5.1021-1024.2002
   He Q, 2000, CLIN DIAGN LAB IMMUN, V7, P899, DOI 10.1128/CDLI.7.6.899-903.2000
   Hoo CM, 2008, J NANOPART RES, V10, P89, DOI 10.1007/s11051-008-9435-7
   HOSKEN NA, 1995, J EXP MED, V182, P1579, DOI 10.1084/jem.182.5.1579
   Kahlon R, 2003, VACCINE, V21, P2890, DOI 10.1016/S0264-410X(03)00141-5
   Kanchan V, 2009, BIOMATERIALS, V30, P4763, DOI 10.1016/j.biomaterials.2009.05.075
   Khopade AJ, 2002, INT J PHARMACEUT, V241, P145, DOI 10.1016/S0378-5173(02)00235-1
   KOSSOVSKY N, 1994, BIOMATERIALS, V15, P1201, DOI 10.1016/0142-9612(94)90270-4
   Kossovsky N, 1996, J CONTROL RELEASE, V39, P383, DOI 10.1016/0168-3659(95)00169-7
   Lambert PH, 2008, VACCINE, V26, P3197, DOI 10.1016/j.vaccine.2008.03.095
   Laurentin A, 2003, ANAL BIOCHEM, V315, P143, DOI 10.1016/S0003-2697(02)00704-2
   Mitragotri S, 2005, NAT REV IMMUNOL, V5, P905, DOI 10.1038/nri1728
   Nayar S, 2006, J MATER SCI-MATER M, V17, P1063, DOI 10.1007/s10856-006-0532-9
   NICKOLOFF BJ, 1994, J AM ACAD DERMATOL, V30, P535, DOI 10.1016/S0190-9622(94)70059-1
   Nishijima T, 1997, J INVEST DERMATOL, V109, P175, DOI 10.1111/1523-1747.ep12319282
   PALACIOS R, 1982, J IMMUNOL, V128, P337
   Patil S, 2004, DRUG DELIV, V11, P193, DOI 10.1080/10717540490433976
   Relyveld E H, 1986, Dev Biol Stand, V65, P131
   Rojas-Oviedo I, 2007, EUR J PHARM SCI, V32, P223, DOI 10.1016/j.ejps.2007.07.008
   Schweizer S, 2007, MACROMOL BIOSCI, V7, P1085, DOI 10.1002/mabi.200600283
   Seo N, 2000, P NATL ACAD SCI USA, V97, P371, DOI 10.1073/pnas.97.1.371
   Singh M, 1998, VACCINE, V16, P1822, DOI 10.1016/S0264-410X(98)00179-0
   STREILEIN JW, 1982, J EXP MED, V155, P863, DOI 10.1084/jem.155.3.863
   Tierney R, 2003, J INFECT DIS, V188, P753, DOI 10.1086/377287
   VANDERVALK PGM, 1990, CLIN EXP DERMATOL, V15, P180
   Wood L C, 1994, Exp Dermatol, V3, P56, DOI 10.1111/j.1600-0625.1994.tb00047.x
   Wu Y, 2010, BIOMED MATER, V5, DOI 10.1088/1748-6041/5/1/015001
   Yuan L, 2010, VACCINE, V28, P4402, DOI 10.1016/j.vaccine.2010.04.046
   Zanetti-Ramos BG, 2009, MAT SCI ENG C-BIO S, V29, P638, DOI 10.1016/j.msec.2008.10.040
NR 51
TC 40
Z9 41
U1 1
U2 25
PU AMER SCIENTIFIC PUBLISHERS
PI VALENCIA
PA 26650 THE OLD RD, STE 208, VALENCIA, CA 91381-0751 USA
SN 1550-7033
EI 1550-7041
J9 J BIOMED NANOTECHNOL
JI J. Biomed. Nanotechnol.
PD JAN
PY 2013
VL 9
IS 1
BP 132
EP 141
DI 10.1166/jbn.2013.1545
PG 10
WC Nanoscience & Nanotechnology; Materials Science, Biomaterials
WE Science Citation Index Expanded (SCI-EXPANDED)
SC Science & Technology - Other Topics; Materials Science
GA 079SG
UT WOS:000314191900013
PM 23627076
DA 2023-11-04
ER

PT J
AU Bharali, DJ
   Pradhan, V
   Elkin, G
   Qi, W
   Hutson, A
   Mousa, SA
   Thanavala, Y
AF Bharali, Dhruba J.
   Pradhan, Vandana
   Elkin, Galina
   Qi, Wu
   Hutson, Alan
   Mousa, Shaker A.
   Thanavala, Yasmin
TI Novel nanoparticles for the delivery of recombinant hepatitis B vaccine
SO NANOMEDICINE-NANOTECHNOLOGY BIOLOGY AND MEDICINE
LA English
DT Article
DE Hepatitis B; Nanoparticles; Vaccines; Immune system; Prophylaxis
ID POLY(DL-LACTIDE-CO-GLYCOLIDE) MICROSPHERES; ANTICANCER DRUGS;
   HOMOSEXUAL-MEN; MICROPARTICLES; EFFICACY; PLGA; IMMUNOGENICITY; RELEASE;
   PROTEIN; BIODISTRIBUTION
AB We describe the use of methoxypolyethylene glycol-poly(lactide-co-glycolide) nanoparticles as a delivery system for recombinant hepatitis B surface antigen (HBsAg). Evaluation of the stability and release kinetics of nanoencapsulated HBsAg in vitro in serum revealed an initial burst effect and a subsequent slower release of the antigen. Importantly the antigenicity was not destroyed by the encapsulation process, because upon release it was able to react with an anti-HBs antibody. Bone marrow-derived dendritic cells showed efficient uptake of the nanoparticle vaccine as visualized by confocal imaging. To determine whether nano-encapsulated HBsAg was capable of eliciting an immune response in the absence of an adjuvant, mice were immunized with the nanoparticle vaccine or with nonencapsulated recombinant HBsAg. In mice immunized with the nanoparticle vaccine, anti-HBs antibodies were detected at significantly earlier time points than in mice immunized with the nonencapsulated recombinant HBsAg. (c) 2008 Elsevier Inc. All rights reserved.
C1 [Bharali, Dhruba J.; Mousa, Shaker A.] Albany Coll Pharm, Pharmaceut Res Inst, Rensselaer, NY USA.
   [Pradhan, Vandana; Elkin, Galina; Qi, Wu; Thanavala, Yasmin] Roswell Pk Canc Inst, Dept Immunol, Buffalo, NY 14263 USA.
   [Hutson, Alan] Dept Biostat, Buffalo, NY USA.
C3 Albany College of Pharmacy & Health Sciences; Roswell Park Comprehensive
   Cancer Center
RP Mousa, SA (通讯作者)，Albany Coll Pharm, Pharmaceut Res Inst, Rensselaer, NY USA.
EM mousas@acp.edu
RI qi, wu/HLX-0073-2023; Mousa, Shaker A/A-7151-2017
OI Mousa, Shaker A/0000-0002-9294-015X
FU NCI NIH HHS [CA016056.] Funding Source: Medline
CR [Anonymous], HEPATITIS B VACCINES
   Avgoustakis Konstantinos, 2004, Current Drug Delivery, V1, P321, DOI 10.2174/1567201043334605
   Beletsi A, 2005, INT J PHARMACEUT, V298, P233, DOI 10.1016/j.ijpharm.2005.03.024
   Beletsi A, 1999, INT J PHARM, V182, P187, DOI 10.1016/S0378-5173(99)00058-7
   Clements CJ, 2002, VACCINE, V20, pS24, DOI 10.1016/S0264-410X(02)00168-8
   Davis JP, 2005, AM J MED, V118, P7, DOI 10.1016/j.amjmed.2005.07.011
   Davis SS, 1997, TRENDS BIOTECHNOL, V15, P217, DOI 10.1016/S0167-7799(97)01036-6
   Dong YC, 2004, BIOMATERIALS, V25, P2843, DOI 10.1016/j.biomaterials.2003.09.055
   Dong YC, 2005, BIOMATERIALS, V26, P6068, DOI 10.1016/j.biomaterials.2005.03.021
   Duncan Jacqueline D., 1996, P159, DOI 10.1016/B978-012410580-5/50013-3
   ELDRIDGE JH, 1989, CURR TOP MICROBIOL, V146, P59
   ELDRIDGE JH, 1992, RES IMMUNOL, V143, P557, DOI 10.1016/0923-2494(92)80069-W
   FRANCIS DP, 1982, ANN INTERN MED, V97, P362, DOI 10.7326/0003-4819-97-3-362
   GIUDICE GD, 2006, CLIN VACCINE IMMUNOL, V13, P1010
   Govender T, 1999, J CONTROL RELEASE, V57, P171, DOI 10.1016/S0168-3659(98)00116-3
   GREF R, 1994, SCIENCE, V263, P1600, DOI 10.1126/science.8128245
   GUPTA RK, 1995, VACCINE, V13, P1263, DOI 10.1016/0264-410X(95)00011-O
   Gupta RK, 1997, VACCINE, V15, P672, DOI 10.1016/S0264-410X(96)00233-2
   HADLER SC, 1986, NEW ENGL J MED, V315, P209, DOI 10.1056/NEJM198607243150401
   Hu JF, 1997, ONCOGENE, V15, P2795, DOI 10.1038/sj.onc.1201444
   JEFFERY H, 1993, PHARMACEUT RES, V10, P362, DOI 10.1023/A:1018980020506
   Jiang WL, 2005, ADV DRUG DELIVER REV, V57, P391, DOI 10.1016/j.addr.2004.09.003
   Kavanagh OV, 2003, VACCINE, V21, P4472, DOI 10.1016/S0264-410X(03)00432-8
   KERSTEN GFA, 1996, CONCEPTS VACCINE DEV, P265
   Kersten Gideon, 2004, Expert Rev Vaccines, V3, P453, DOI 10.1586/14760584.3.4.453
   McGee JP, 1997, J MICROENCAPSUL, V14, P197, DOI 10.3109/02652049709015333
   McNeela EA, 2000, VACCINE, V19, P1188, DOI 10.1016/S0264-410X(00)00309-1
   Panagi Z, 2001, INT J PHARM, V221, P143, DOI 10.1016/S0378-5173(01)00676-7
   Singh M, 1997, VACCINE, V15, P475, DOI 10.1016/S0264-410X(97)00225-9
   Spiers ID, 2000, J PHARM PHARMACOL, V52, P1195, DOI 10.1211/0022357001777324
   SZMUNESS W, 1980, NEW ENGL J MED, V303, P833, DOI 10.1056/NEJM198010093031501
   Teixeira M, 2005, EUR J PHARM BIOPHARM, V59, P491, DOI 10.1016/j.ejpb.2004.09.002
   Thanavala Y, 2005, P NATL ACAD SCI USA, V102, P3378, DOI 10.1073/pnas.0409899102
   THANAVALA Y, 2001, P NATL ACAD SCI USA, V98, P11539
   Trollfors B, 2005, VACCINE, V23, P975, DOI 10.1016/j.vaccine.2004.08.024
   van der Lubben IM, 2003, VACCINE, V21, P1400, DOI 10.1016/S0264-410X(02)00686-2
   Wikingsson LD, 2002, VACCINE, V20, P3355, DOI 10.1016/S0264-410X(02)00288-8
NR 37
TC 40
Z9 41
U1 0
U2 18
PU ELSEVIER SCIENCE BV
PI AMSTERDAM
PA PO BOX 211, 1000 AE AMSTERDAM, NETHERLANDS
SN 1549-9634
EI 1549-9642
J9 NANOMED-NANOTECHNOL
JI Nanomed.-Nanotechnol. Biol. Med.
PD DEC
PY 2008
VL 4
IS 4
BP 311
EP 317
DI 10.1016/j.nano.2008.05.006
PG 7
WC Nanoscience & Nanotechnology; Medicine, Research & Experimental
WE Science Citation Index Expanded (SCI-EXPANDED)
SC Science & Technology - Other Topics; Research & Experimental Medicine
GA 397NE
UT WOS:000262668600006
PM 18640075
DA 2023-11-04
ER

PT J
AU Wuertz, KM
   Barkei, EK
   Chen, WH
   Martinez, EJ
   Lakhal-Naouar, I
   Jagodzinski, LL
   Paquin-Proulx, D
   Gromowski, GD
   Swafford, I
   Ganesh, A
   Dong, M
   Zeng, XK
   Thomas, PV
   Sankhala, RS
   Hajduczki, A
   Peterson, CE
   Kuklis, C
   Soman, S
   Wieczorek, L
   Zemil, M
   Anderson, A
   Darden, J
   Hernandez, H
   Grove, H
   Dussupt, V
   Hack, H
   de la Barrera, R
   Zarling, S
   Wood, JF
   Froude, JW
   Gagne, M
   Henry, AR
   Mokhtari, EB
   Mudvari, P
   Krebs, SJ
   Pekosz, AS
   Currier, JR
   Kar, S
   Porto, M
   Winn, A
   Radzyminski, K
   Lewis, MG
   Vasan, S
   Suthar, M
   Polonis, VR
   Matyas, GR
   Boritz, EA
   Douek, DC
   Seder, RA
   Daye, SP
   Rao, M
   Peel, SA
   Joyce, MG
   Bolton, DL
   Michael, NL
   Modjarrad, K
AF Wuertz, Kathryn McGuckin
   Barkei, Erica K.
   Chen, Wei-Hung
   Martinez, Elizabeth J.
   Lakhal-Naouar, Ines
   Jagodzinski, Linda L.
   Paquin-Proulx, Dominic
   Gromowski, Gregory D.
   Swafford, Isabella
   Ganesh, Akshaya
   Dong, Ming
   Zeng, Xiankun
   Thomas, Paul, V
   Sankhala, Rajeshwer S.
   Hajduczki, Agnes
   Peterson, Caroline E.
   Kuklis, Caitlin
   Soman, Sandrine
   Wieczorek, Lindsay
   Zemil, Michelle
   Anderson, Alexander
   Darden, Janice
   Hernandez, Heather
   Grove, Hannah
   Dussupt, Vincent
   Hack, Holly
   de la Barrera, Rafael
   Zarling, Stasya
   Wood, James F.
   Froude, Jeffrey W.
   Gagne, Matthew
   Henry, Amy R.
   Mokhtari, Elham Bayat
   Mudvari, Prakriti
   Krebs, Shelly J.
   Pekosz, Andrew S.
   Currier, Jeffrey R.
   Kar, Swagata
   Porto, Maciel
   Winn, Adrienne
   Radzyminski, Kamil
   Lewis, Mark G.
   Vasan, Sandhya
   Suthar, Mehul
   Polonis, Victoria R.
   Matyas, Gary R.
   Boritz, Eli A.
   Douek, Daniel C.
   Seder, Robert A.
   Daye, Sharon P.
   Rao, Mangala
   Peel, Sheila A.
   Joyce, M. Gordon
   Bolton, Diane L.
   Michael, Nelson L.
   Modjarrad, Kayvon
TI A SARS-CoV-2 spike ferritin nanoparticle vaccine protects hamsters
   against Alpha and Beta virus variant challenge
SO NPJ VACCINES
LA English
DT Article
AB The emergence of SARS-CoV-2 variants of concern (VOC) requires adequate coverage of vaccine protection. We evaluated whether a SARS-CoV-2 spike ferritin nanoparticle vaccine (SpFN), adjuvanted with the Army Liposomal Formulation QS21 (ALFQ), conferred protection against the Alpha (B.1.1.7), and Beta (B.1.351) VOCs in Syrian golden hamsters. SpFN-ALFQ was administered as either single or double-vaccination (0 and 4 week) regimens, using a high (10 mu g) or low (0.2 mu g) dose. Animals were intranasally challenged at week 11. Binding antibody responses were comparable between high- and low-dose groups. Neutralizing antibody titers were equivalent against WA1, B.1.1.7, and B.1.351 variants following two high dose vaccinations. Dose-dependent SpFN-ALFQ vaccination protected against SARS-CoV-2-induced disease and viral replication following intranasal B.1.1.7 or B.1.351 challenge, as evidenced by reduced weight loss, lung pathology, and lung and nasal turbinate viral burden. These data support the development of SpFN-ALFQ as a broadly protective, next-generation SARS-CoV-2 vaccine.
C1 [Wuertz, Kathryn McGuckin; Paquin-Proulx, Dominic; Swafford, Isabella; Ganesh, Akshaya; Dong, Ming; Wieczorek, Lindsay; Zemil, Michelle; Dussupt, Vincent; Krebs, Shelly J.; Polonis, Victoria R.; Matyas, Gary R.; Rao, Mangala; Bolton, Diane L.] Walter Reed Army Inst Res, Ctr Infect Dis Res, US Mil HIV Res Program, Silver Spring, MD USA.
   [Barkei, Erica K.] Walter Reed Army Inst Res, Vet Pathol Div, Silver Spring, MD USA.
   [Chen, Wei-Hung; Martinez, Elizabeth J.; Thomas, Paul, V; Sankhala, Rajeshwer S.; Hajduczki, Agnes; Peterson, Caroline E.; Anderson, Alexander; Joyce, M. Gordon; Modjarrad, Kayvon] Walter Reed Army Inst Res, Emerging Infect Dis Branch, Ctr Infect Dis Res, Silver Spring, MD 20910 USA.
   [Chen, Wei-Hung; Martinez, Elizabeth J.; Lakhal-Naouar, Ines; Paquin-Proulx, Dominic; Swafford, Isabella; Dong, Ming; Thomas, Paul, V; Sankhala, Rajeshwer S.; Hajduczki, Agnes; Peterson, Caroline E.; Wieczorek, Lindsay; Zemil, Michelle; Darden, Janice; Hernandez, Heather; Grove, Hannah; Dussupt, Vincent; Hack, Holly; Krebs, Shelly J.; Vasan, Sandhya; Joyce, M. Gordon; Bolton, Diane L.] Henry M Jackson Fdn Adv Mil Med, Bethesda, MD USA.
   [Lakhal-Naouar, Ines; Jagodzinski, Linda L.; Darden, Janice; Hernandez, Heather; Grove, Hannah; Hack, Holly; Peel, Sheila A.] Walter Reed Army Inst Res, Ctr Infect Dis Res, Diagnost Countermeasures Branch, Silver Spring, MD USA.
   [Gromowski, Gregory D.; Kuklis, Caitlin; Soman, Sandrine; Currier, Jeffrey R.] Walter Reed Army Inst Res, Ctr Infect Dis Res, Virus Dis Branch, Silver Spring, MD USA.
   [Ganesh, Akshaya; Anderson, Alexander] Oak Ridge Inst Sci & Educ, Oak Ridge, TN USA.
   [Zeng, Xiankun] US Army Med Res Inst Infect Dis, Pathol Div, Frederick, MD USA.
   [de la Barrera, Rafael; Zarling, Stasya; Wood, James F.; Froude, Jeffrey W.] Walter Reed Army Inst Res, Pilot Bioprod Facil, Silver Spring, MD USA.
   [Gagne, Matthew; Henry, Amy R.; Douek, Daniel C.] NIAID, Human Immunol Sect, Vaccine Res Ctr, NIH, 9000 Rockville Pike, Bethesda, MD 20892 USA.
   [Mokhtari, Elham Bayat; Mudvari, Prakriti; Boritz, Eli A.] NIAID, Virus Persistence & Dynam Sect, Vaccine Res Ctr, NIH, 9000 Rockville Pike, Bethesda, MD 20892 USA.
   [Pekosz, Andrew S.] Johns Hopkins Bloomberg Sch Publ Hlth, W Harry Feinstone Dept Mol Microbiol & Immunol, Baltimore, MD USA.
   [Kar, Swagata; Porto, Maciel; Winn, Adrienne; Radzyminski, Kamil; Lewis, Mark G.] BioQual Inc, Rockville, MD USA.
   [Suthar, Mehul] Emory Sch Med, Emory Vaccine Ctr, Dept Pediat, Atlanta, GA USA.
   [Seder, Robert A.] NIAID, Cellular Immunol Sect, Vaccine Res Ctr, NIH, 9000 Rockville Pike, Bethesda, MD 20892 USA.
   [Daye, Sharon P.] Walter Reed Army Inst Res, One Hlth Branch, Silver Spring, MD USA.
   [Michael, Nelson L.] Walter Reed Army Inst Res, Ctr Infect Dis Res, Silver Spring, MD 20910 USA.
C3 United States Department of Defense; United States Army; Walter Reed
   Army Institute of Research (WRAIR); Walter Reed Army Institute of
   Research (WRAIR); United States Department of Defense; United States
   Army; Walter Reed Army Institute of Research (WRAIR); United States
   Department of Defense; United States Army; Henry M. Jackson Foundation
   for the Advancement of Military Medicine, Inc; Walter Reed Army
   Institute of Research (WRAIR); United States Department of Defense;
   United States Army; Walter Reed Army Institute of Research (WRAIR);
   United States Department of Defense; United States Army; Oak Ridge
   Associated Universities; United States Department of Energy (DOE); Oak
   Ridge Institute for Science & Education; United States Army Medical
   Research Institute of Infectious Diseases; United States Department of
   Defense; United States Army; United States Department of Defense; United
   States Army; Walter Reed Army Institute of Research (WRAIR); National
   Institutes of Health (NIH) - USA; NIH National Institute of Allergy &
   Infectious Diseases (NIAID); National Institutes of Health (NIH) - USA;
   NIH National Institute of Allergy & Infectious Diseases (NIAID); Johns
   Hopkins University; Johns Hopkins Bloomberg School of Public Health;
   BIOQUAL Inc.; Emory University; National Institutes of Health (NIH) -
   USA; NIH National Institute of Allergy & Infectious Diseases (NIAID);
   United States Department of Defense; United States Army; Walter Reed
   Army Institute of Research (WRAIR); United States Department of Defense;
   United States Army; Walter Reed Army Institute of Research (WRAIR)
RP Modjarrad, K (通讯作者)，Walter Reed Army Inst Res, Emerging Infect Dis Branch, Ctr Infect Dis Res, Silver Spring, MD 20910 USA.; Michael, NL (通讯作者)，Walter Reed Army Inst Res, Ctr Infect Dis Res, Silver Spring, MD 20910 USA.
EM nelson.l.michael2.civ@mail.mil; kayvon.modjarrad.civ@mail.mil
RI Suthar, Mehul S/B-2015-2013; Paquin-Proulx, Dominic/AFS-1852-2022;
   Swafford, Isabella/JDV-7275-2023; Krebs, Shelly/D-8015-2016
OI Paquin-Proulx, Dominic/0000-0003-1407-3414; Swafford,
   Isabella/0000-0001-8638-2772; Krebs, Shelly/0000-0003-1136-1760; Zeng,
   Xiankun (Kevin)/0000-0003-3526-8755; Gromowski,
   Gregory/0000-0003-4576-4277; Martinez, Elizabeth/0000-0002-7755-7056;
   Lakhal-Naouar, Ines/0000-0001-6811-6534; Zemil,
   Michelle/0000-0002-1700-6658; Barkei, Erica/0000-0003-1120-7894
FU US Department of Defense, Defense Health Agency [W81XWH-18-2-0040]
FX We thank Morgane Rolland for molecular phylogeny and Misook Choe for
   SpFN expression consultation. We also thank Sebastian Molnar, Erin
   Kavusak, Jonah Heller, Claudelle Busano, Hannah King, Sylriel Peters,
   Theron Jenifer, and Jean-Paul Todd for technical support. We also thank
   Mihret Amare, Mekdi Taddese, Jarrett Headley and Yahel Romem for
   programmatic support and planning and Paul Scott scientific inputs and
   administrative oversight. This work was funded by the US Department of
   Defense, Defense Health Agency and was executed, in part, through a
   cooperative agreement (W81XWH-18-2-0040) between the Henry M. Jackson
   Foundation for the Advancement of Military Medicine, Inc., and the U.S.
   Department of Defense (DOD). Material has been reviewed by the Walter
   Reed Army Institute of Research. The opinions or assertions contained
   herein are the private views of the authors, and are not to be construed
   as official, or as reflecting true views of the Department of the Army
   or the Department of Defense.
CR Alving CR, 2020, EXPERT REV VACCINES, V19, P279, DOI 10.1080/14760584.2020.1745636
   Carmen J. S., SPIKE FERRITIN NANOP, DOI [10.1101/2021.04.28.441763, DOI 10.1101/2021.04.28.441763]
   CDC, 2021, SARS COV 2 VAR CLASS
   Centers for Disease Control and Prevention (CDC), COVID DAT TRACK
   Chan JFW, 2020, CLIN INFECT DIS, V71, P2428, DOI 10.1093/cid/ciaa325
   Cohen J., 2021, SCI MAGAZINE
   Corbett KS, 2020, NEW ENGL J MED, V383, P1544, DOI 10.1056/NEJMoa2024671
   Craven J., 2021, REGULATORY AFFAIRS P
   Fischer RJ, 2021, NAT COMMUN, V12, DOI 10.1038/s41467-021-26178-y
   Galloway SE, 2021, MMWR-MORBID MORTAL W, V70, P95, DOI [10.15585/mmwr.mm7003e2externalicon, 10.15585/mmwr.mm7003e2]
   Garcia-Beltran WF, 2021, CELL, V184, P2372, DOI [10.1016/j.cell.2021.03.013, 10.1101/2021.02.14.21251704, 10.1016/j.cell.2021.04.006]
   Hacisuleyman E, 2021, NEW ENGL J MED, V384, P2212, DOI [10.1056/NEJMoa2105000, 10.1056/NEJMc2107808]
   Hoffmann D, 2021, NAT COMMUN, V12, DOI 10.1038/s41467-021-24339-7
   Hoffmann M, 2020, CELL, V181, P271, DOI 10.1016/j.cell.2020.02.052
   Hu B, 2021, NAT REV MICROBIOL, V19, P141, DOI 10.1038/s41579-020-00459-7
   Hu J, 2021, CELL MOL IMMUNOL, V18, P1061, DOI 10.1038/s41423-021-00648-1
   Imai M, 2020, P NATL ACAD SCI USA, V117, P16587, DOI 10.1073/pnas.2009799117
   Joyce M Gordon, 2021, bioRxiv, DOI 10.1101/2021.05.09.443331
   Joyce Michael G, 2021, bioRxiv, DOI 10.1101/2021.03.24.436523
   Karim F., 2021, PERSISTENT SARS COV, DOI DOI 10.1101/2021.06.03.21258228
   King HAD, 2021, P NATL ACAD SCI USA, V118, DOI 10.1073/pnas.2106433118
   Mercado NB, 2021, NATURE, DOI 10.1038/s41586-020-03100-y
   Mercado NB, 2020, NATURE, V586, P583, DOI 10.1038/s41586-020-2607-z
   Muñoz-Fontela C, 2020, NATURE, V586, P509, DOI 10.1038/s41586-020-2787-6
   Rambaut A., 2020, VIROLOGICALORG
   Schäfer A, 2021, J EXP MED, V218, DOI 10.1084/jem.20201993
   Sia SF, 2020, NATURE, V583, P834, DOI 10.1038/s41586-020-2342-5
   Suryadevara N, 2021, CELL, V184, P2316, DOI 10.1016/j.cell.2021.03.029
   Tegally H, 2021, NATURE, V592, P438, DOI 10.1038/s41586-021-03402-9
   Tostanoski LH, 2020, NAT MED, V26, P1694, DOI 10.1038/s41591-020-1070-6
   Wang PF, 2021, NATURE, V593, P130, DOI 10.1038/s41586-021-03398-2
   Wibmer CK, 2021, NAT MED, V27, DOI [10.1038/s41591-021-01285-x, 10.1101/2021.01.18.427166]
   Winkler ES, 2021, CELL, V184, P1804, DOI 10.1016/j.cell.2021.02.026
   Wu Wu K. K., PREPRINT, DOI [DOI 10.1101/2021.01.25.427948(2021, 10.1101/2021.01.25.427948(2021 10.1101/2021.01.25.427948(2021]
   Yu JY, 2020, SCIENCE, V369, P806, DOI 10.1126/science.abc6284
NR 35
TC 39
Z9 39
U1 1
U2 7
PU NATURE PORTFOLIO
PI BERLIN
PA HEIDELBERGER PLATZ 3, BERLIN, 14197, GERMANY
EI 2059-0105
J9 NPJ VACCINES
JI npj Vaccines
PD OCT 28
PY 2021
VL 6
IS 1
AR 129
DI 10.1038/s41541-021-00392-7
PG 11
WC Immunology; Medicine, Research & Experimental
WE Science Citation Index Expanded (SCI-EXPANDED)
SC Immunology; Research & Experimental Medicine
GA WO4EU
UT WOS:000712410100001
PM 34711815
OA Green Published, gold
DA 2023-11-04
ER

PT J
AU Chen, JJ
   Qiu, M
   Ye, ZF
   Nyalile, T
   Li, YM
   Glass, Z
   Zhao, XW
   Yang, L
   Chen, JZ
   Xu, QB
AF Chen, Jinjin
   Qiu, Min
   Ye, Zhongfeng
   Nyalile, Thomas
   Li, Yamin
   Glass, Zachary
   Zhao, Xuewei
   Yang, Liu
   Chen, Jianzhu
   Xu, Qiaobing
TI In situ cancer vaccination using lipidoid nanoparticles
SO SCIENCE ADVANCES
LA English
DT Article
AB In situ vaccination is a promising strategy for cancer immunotherapy owing to its convenience and the ability to induce numerous tumor antigens. However, the advancement of in situ vaccination techniques has been hindered by low cross-presentation of tumor antigens and the immunosuppressive tumor microenvironment. To balance the safety and efficacy of in situ vaccination, we designed a lipidoid nanoparticle (LNP) to achieve simultaneously enhancing cross-presentation and STING activation. From combinatorial library screening, we identified 93-O17S-F, which promotes both the cross-presentation of tumor antigens and the intracellular delivery of cGAMP (STING agonist). Intratumor injection of 93-O17S-F/cGAMP in combination with pretreatment with doxorubicin exhibited excellent antitumor efficacy, with 35% of mice exhibiting total recovery from a primary B16F10 tumor and 71% of mice with a complete recovery from a subsequent challenge, indicating the induction of an immune memory against the tumor. This study provides a promising strategy for in situ cancer vaccination.
C1 [Chen, Jinjin; Qiu, Min; Ye, Zhongfeng; Nyalile, Thomas; Li, Yamin; Glass, Zachary; Zhao, Xuewei; Yang, Liu; Xu, Qiaobing] Tufts Univ, Dept Biomed Engn, 4 Colby St, Medford, MA 02155 USA.
   [Chen, Jianzhu] MIT, Koch Inst Integrat Canc Res, 77 Massachusetts Ave, Cambridge, MA 02139 USA.
   [Chen, Jianzhu] MIT, Dept Biol, 77 Massachusetts Ave, Cambridge, MA 02139 USA.
   [Nyalile, Thomas] Univ Massachusetts, Program Mol Med, Med Sch, 373 Plantat St, Worcester, MA 01605 USA.
C3 Tufts University; Massachusetts Institute of Technology (MIT);
   Massachusetts Institute of Technology (MIT); University of Massachusetts
   System; University of Massachusetts Worcester
RP Xu, QB (通讯作者)，Tufts Univ, Dept Biomed Engn, 4 Colby St, Medford, MA 02155 USA.
EM qiaobing.xu@tufts.edu
RI ye, zhongfeng/GZM-7122-2022
OI Zhao, Xuewei/0000-0002-2658-5604; Yang, Liu/0000-0002-7886-3362;
   Nyalile, Thomas/0000-0003-0899-0021; Chen, Jianzhu/0000-0002-5687-6154;
   ye, zhongfeng/0000-0003-0383-7247; Qiu, Min/0000-0002-7373-2355
FU NIH [R01 EB027170-01]
FX We acknowledge the financial support by the NIH grants R01 EB027170-01.
CR Brody JD, 2010, J CLIN ONCOL, V28, P4324, DOI 10.1200/JCO.2010.28.9793
   Buchan S, 2005, J IMMUNOL, V174, P6292, DOI 10.4049/jimmunol.174.10.6292
   Chen Q, 2016, NAT COMMUN, V7, DOI 10.1038/ncomms13193
   Cookenham T, 2020, VACCINE, V38, P5256, DOI 10.1016/j.vaccine.2020.05.085
   Corrales L, 2016, J CLIN INVEST, V126, P2404, DOI 10.1172/JCI86892
   CURRIE GA, 1972, BRIT J CANCER, V26, P141, DOI 10.1038/bjc.1972.21
   De Gregorio E, 2008, EUR J IMMUNOL, V38, P2068, DOI 10.1002/eji.200838648
   Dovedi SJ, 2013, BLOOD, V121, P251, DOI 10.1182/blood-2012-05-432393
   Fong YM, 2016, MOL THER, V24, P1161, DOI 10.1038/mt.2016.128
   Frank MJ, 2018, CANCER DISCOV, V8, P1258, DOI 10.1158/2159-8290.CD-18-0743
   Gajewski TF, 2013, NAT IMMUNOL, V14, P1014, DOI 10.1038/ni.2703
   Galluzzi L, 2018, CELL, V173, DOI 10.1016/j.cell.2018.03.015
   Hammerich L, 2019, NAT MED, V25, P814, DOI 10.1038/s41591-019-0410-x
   Hammerich L, 2015, MOL ONCOL, V9, P1966, DOI 10.1016/j.molonc.2015.10.016
   Holm CK, 2012, NAT IMMUNOL, V13, P737, DOI 10.1038/ni.2350
   Huang LP, 2019, NAT COMMUN, V10, DOI 10.1038/s41467-019-12771-9
   Jiang Y, 2020, ADV MATER, V32, DOI 10.1002/adma.202001808
   Kantoff PW, 2010, NEW ENGL J MED, V363, P411, DOI 10.1056/NEJMoa1001294
   Kim Myoungjoo V, 2014, Bio Protoc, V4, DOI 10.21769/BioProtoc.1172
   Li YM, 2018, BIOMATERIALS, V178, P652, DOI 10.1016/j.biomaterials.2018.03.011
   Luo M, 2017, NAT NANOTECHNOL, V12, P648, DOI [10.1038/nnano.2017.52, 10.1038/NNANO.2017.52]
   Martins F, 2019, NAT REV CLIN ONCOL, V16, P563, DOI 10.1038/s41571-019-0218-0
   Melero I, 2014, NAT REV CLIN ONCOL, V11, P509, DOI 10.1038/nrclinonc.2014.111
   Melief CJM, 2015, J CLIN INVEST, V125, P3401, DOI 10.1172/JCI80009
   Min YZ, 2017, NAT NANOTECHNOL, V12, P877, DOI [10.1038/nnano.2017.113, 10.1038/NNANO.2017.113]
   Monge MC, 2020, J CLIN ONCOL, V38
   Morris ZS, 2016, CANCER RES, V76, P3929, DOI 10.1158/0008-5472.CAN-15-2644
   Nam J, 2018, NAT COMMUN, V9, DOI 10.1038/s41467-018-03473-9
   Obeid M, 2007, NAT MED, V13, P54, DOI 10.1038/nm1523
   Oberli MA, 2017, NANO LETT, V17, P1326, DOI 10.1021/acs.nanolett.6b03329
   Park G, 2017, PLOS ONE, V12, DOI 10.1371/journal.pone.0182701
   Pelin A, 2019, MOL THER-ONCOLYTICS, V14, P246, DOI 10.1016/j.omto.2019.06.004
   Ruterbusch M, 2020, ANNU REV IMMUNOL, V38, P705, DOI 10.1146/annurev-immunol-103019-085803
   Sahin U, 2018, SCIENCE, V359, P1355, DOI 10.1126/science.aar7112
   Shen YQ, 2005, MOL THER, V11, P180, DOI 10.1016/j.ymthe.2004.10.015
   Shin H, 2019, BIOMATERIALS, V197, P32, DOI 10.1016/j.biomaterials.2019.01.015
   Su T, 2019, THERANOSTICS, V9, P7759, DOI 10.7150/thno.37574
   van Montfoort N, 2018, CELL, V175, P1744, DOI 10.1016/j.cell.2018.10.028
   Wang M, 2019, ADV SCI, V6, DOI 10.1002/advs.201802157
   Wang M, 2016, P NATL ACAD SCI USA, V113, P2868, DOI 10.1073/pnas.1520244113
   Wang M, 2014, ANGEW CHEM INT EDIT, V53, P13444, DOI 10.1002/anie.201407234
   Wang RP, 2019, ACS APPL MATER INTER, V11, P13964, DOI 10.1021/acsami.9b01107
NR 42
TC 39
Z9 40
U1 14
U2 132
PU AMER ASSOC ADVANCEMENT SCIENCE
PI WASHINGTON
PA 1200 NEW YORK AVE, NW, WASHINGTON, DC 20005 USA
SN 2375-2548
J9 SCI ADV
JI Sci. Adv.
PD MAY
PY 2021
VL 7
IS 19
AR eabf1244
DI 10.1126/sciadv.abf1244
PG 13
WC Multidisciplinary Sciences
WE Science Citation Index Expanded (SCI-EXPANDED)
SC Science & Technology - Other Topics
GA RZ1BC
UT WOS:000648332700022
PM 33952519
OA Green Published
DA 2023-11-04
ER

PT J
AU Shukla, S
   Wang, C
   Beiss, V
   Steinmetz, NF
AF Shukla, Sourabh
   Wang, Chao
   Beiss, Veronique
   Steinmetz, Nicole F.
TI Antibody Response against Cowpea Mosaic Viral Nanoparticles Improves
   <i>In Situ</i> Vaccine Efficacy in Ovarian Cancer
SO ACS NANO
LA English
DT Article
DE plant viruses; CPMV; in situ vaccine; cancer immunotherapy; ovarian
   cancer; antiviral antibodies
ID PERITONEAL-CAVITY; CHAIN-LENGTH; VIRUS; MACROMOLECULES; EXCHANGE
AB Cancer immunotherapies are designed to facilitate recognition and elimination of transformed cells by the immune system. We have established the immunotherapeutic efficacy of the plant virus cowpea mosaic virus (CPMV) as an in situ vaccine in several syngeneic tumor mouse models as well as in companion dogs with metastatic melanoma. Intratumoral injection of CPMV modulates the local tumor microenvironment to relieve immunosuppression and potentiate antitumor immunity. The viral nucleocapsid that drives this antitumor immunity, however, also is a potent immunogen itself, and thus immune response in the form of anti-CPMV antibodies is expected during the treatment based on repeat administrations. Moreover, being part of the food chain, pre-existing antibodies to plant viruses may be prevalent. The presence of such pre-existing anti-CPMV immunity could potentially impact immunotherapeutic efficacy of the in situ vaccine and could have translational implications. To address such concerns, this study evaluated the efficacy of CPMV in situ vaccine in the presence of pre-existing antibodies in a syngeneic mouse model of ovarian cancer. Our results indicate that prior exposure to CPMV had no negative impact on the efficacy of CPMV in situ vaccine. Strikingly, an improved efficacy of CPMV in situ vaccine was observed. This study therefore presents an important milestone in the translational development of plant viral-based in situ vaccines and alleviates concerns about the presence of anti-CPMV antibodies, which are developed during the course of treatment but have no impact on immunotherapeutic efficacy.
C1 [Steinmetz, Nicole F.] Univ Calif San Diego, Moores Canc Ctr, Dept Radiol, Dept NanoEngn,Dept Bioengn, La Jolla, CA 92039 USA.
   [Steinmetz, Nicole F.] Univ Calif San Diego, Ctr NanoimmunoEngn, La Jolla, CA 92039 USA.
   [Shukla, Sourabh; Wang, Chao; Beiss, Veronique] Univ Calif San Diego, Dept NanoEngn, La Jolla, CA 92039 USA.
C3 University of California System; University of California San Diego;
   University of California System; University of California San Diego;
   University of California System; University of California San Diego
RP Steinmetz, NF (通讯作者)，Univ Calif San Diego, Moores Canc Ctr, Dept Radiol, Dept NanoEngn,Dept Bioengn, La Jolla, CA 92039 USA.; Steinmetz, NF (通讯作者)，Univ Calif San Diego, Ctr NanoimmunoEngn, La Jolla, CA 92039 USA.
EM nsteinmetz@ucsd.edu
OI Shukla, Sourabh/0000-0001-9751-5833; Wang, Chao/0000-0003-2820-3646;
   Beiss, Veronique/0000-0002-0953-053X
FU NCI Alliance for Nanotechnology in Cancer [U01CA218292]; NCI
   [R01CA224605]
FX This work was supported in part by a grant from the NCI Alliance for
   Nanotechnology in Cancer U01CA218292 and NCI grant R01CA224605 (to
   N.F.S.).
CR Biddlecome A, 2019, PLOS ONE, V14, DOI 10.1371/journal.pone.0215031
   Bommareddy PK, 2018, J CLIN INVEST, V128, P1258, DOI 10.1172/JCI120303
   Cai H, 2019, J AM CHEM SOC, V141, P6509, DOI 10.1021/jacs.9b01523
   Chartrand K, 2018, FRONT IMMUNOL, V8, DOI 10.3389/fimmu.2017.01885
   Chatterji A, 2004, CHEM BIOL, V11, P855, DOI 10.1016/j.chembiol.2004.04.011
   Colson P, 2010, PLOS ONE, V5, DOI 10.1371/journal.pone.0010041
   Conejo-Garcia JR, 2004, NAT MED, V10, P950, DOI 10.1038/nm1097
   Ferguson MS, 2012, ADV VIROL, V2012, DOI 10.1155/2012/805629
   FLESSNER MF, 1985, AM J PHYSIOL, V248, pH15, DOI 10.1152/ajpheart.1985.248.1.H15
   Gonzalez MJ, 2009, PLOS ONE, V4, DOI 10.1371/journal.pone.0007981
   Goto T, 2019, VACCINES-BASEL, V7, DOI 10.3390/vaccines7030100
   Guan CX, 2018, SMALL, V14, DOI 10.1002/smll.201803284
   Hoopes PJ, 2018, MOL PHARMACEUT, V15, P3717, DOI 10.1021/acs.molpharmaceut.8b00126
   Jokerst JV, 2011, NANOMEDICINE-UK, V6, P715, DOI [10.2217/NNM.11.19, 10.2217/nnm.11.19]
   Joyce JA, 2015, SCIENCE, V348, P74, DOI 10.1126/science.aaa6204
   Kawai T, 2010, NAT IMMUNOL, V11, P373, DOI 10.1038/ni.1863
   Kerstetter-Fogle A, 2019, CANCERS, V11, DOI 10.3390/cancers11040515
   Komura F, 2019, NUCLEIC ACID THER, V29, P335, DOI 10.1089/nat.2019.0787
   Lebel ME, 2016, NANO LETT, V16, P1826, DOI 10.1021/acs.nanolett.5b04877
   Lee KL, 2015, ACTA BIOMATER, V19, P166, DOI 10.1016/j.actbio.2015.03.001
   Lewis JD, 2006, NAT MED, V12, P354, DOI 10.1038/nm1368
   Liu MG, 2019, NAT IMMUNOL, V20, P265, DOI 10.1038/s41590-018-0292-y
   Liu RL, 2013, PLOS ONE, V8, DOI 10.1371/journal.pone.0060621
   Lizotte PH, 2016, NAT NANOTECHNOL, V11, P295, DOI [10.1038/NNANO.2015.292, 10.1038/nnano.2015.292]
   Madan-Lala R, 2017, SCI REP-UK, V7, DOI 10.1038/s41598-017-02804-y
   Murray AA, 2018, MOL PHARMACEUT, V15, P3700, DOI 10.1021/acs.molpharmaceut.8b00316
   NAGY JA, 1989, CANCER RES, V49, P5448
   Niemann J, 2019, NAT COMMUN, V10, DOI 10.1038/s41467-019-11137-5
   Patel R, 2018, ACS OMEGA, V3, P3702, DOI 10.1021/acsomega.8b00227
   Plummer EM, 2013, MOL PHARMACEUT, V10, P26, DOI 10.1021/mp300238w
   Qie YQ, 2016, SCI REP-UK, V6, DOI 10.1038/srep26269
   Le QV, 2019, ACS NANO, V13, P7442, DOI 10.1021/acsnano.9b02071
   Ricca JM, 2018, MOL THER, V26, P1008, DOI 10.1016/j.ymthe.2018.01.019
   Rosenberg SA, 2014, NAT REV CLIN ONCOL, V11, P630, DOI 10.1038/nrclinonc.2014.174
   Saunders K, 2009, VIROLOGY, V393, P329, DOI 10.1016/j.virol.2009.08.023
   Shukla S, 2017, BIOMATERIALS, V121, P15, DOI 10.1016/j.biomaterials.2016.12.030
   Steinmetz NF, 2009, BIOMACROMOLECULES, V10, P784, DOI 10.1021/bm8012742
   VanBlargan LA, 2016, MICROBIOL MOL BIOL R, V80, DOI 10.1128/MMBR.00024-15
   Walkey CD, 2012, J AM CHEM SOC, V134, P2139, DOI 10.1021/ja2084338
   Wang C, 2019, ADV THER-GERMANY, V2, DOI 10.1002/adtp.201900003
   Wang C, 2019, J VIROL, V93, DOI 10.1128/JVI.00129-19
   Wellink J, 1998, METH MOL B, V81, P205
NR 42
TC 39
Z9 39
U1 0
U2 58
PU AMER CHEMICAL SOC
PI WASHINGTON
PA 1155 16TH ST, NW, WASHINGTON, DC 20036 USA
SN 1936-0851
EI 1936-086X
J9 ACS NANO
JI ACS Nano
PD MAR 24
PY 2020
VL 14
IS 3
BP 2994
EP 3003
DI 10.1021/acsnano.9b07865
PG 10
WC Chemistry, Multidisciplinary; Chemistry, Physical; Nanoscience &
   Nanotechnology; Materials Science, Multidisciplinary
WE Science Citation Index Expanded (SCI-EXPANDED)
SC Chemistry; Science & Technology - Other Topics; Materials Science
GA LD8TZ
UT WOS:000526301400036
PM 32133838
OA Green Accepted
DA 2023-11-04
ER

PT J
AU Yang, Y
   Xing, RG
   Liu, S
   Qin, YK
   Li, KC
   Yu, HH
   Li, PC
AF Yang, Yue
   Xing, Ronge
   Liu, Song
   Qin, Yukun
   Li, Kecheng
   Yu, Huahua
   Li, Pengcheng
TI Chitosan, hydroxypropyltrimethyl ammonium chloride chitosan and sulfated
   chitosan nanoparticles as adjuvants for inactivated Newcastle disease
   vaccine
SO CARBOHYDRATE POLYMERS
LA English
DT Article
DE Newcastle disease virus; Adjuvant; Nanoparticle; Chitosan;
   Hydroxypropyltrimethyl ammonium chloride chitosan; Sulfated chitosan
ID ASTRAGALUS POLYSACCHARIDE; INTRANASAL VACCINATION; IMMUNE-RESPONSE;
   DELIVERY; MUCOSAL; ENHANCE; MICROPARTICLES; IMMUNIZATION; MACROPHAGES;
   VETERINARY
AB Chitosan (CS) and its water-soluble derivatives, hydroxypropyltrimethyl ammonium chloride chitosan (HACC) and sulfated chitosan (SCS), were used as adjuvants of inactivated Newcastle disease (ND) vaccine. First, NDV-loaded and blank CS, HACC/CS and SCS nanoparticles were prepared. The particle sizes were respectively 343.43 +/- 4.12, 320.03 +/- 0.84, 156.2 +/- 9.29 nm and the zeta potentials were respectively +19.67 +/- 0.58, +18.3 +/- 0.5, -17.8 +/- 2.65 mV under the optimal conditions. Then chickens were immunized with nanoparticles or commercial inactivated oil emulsion vaccine. After immunization, the humoral immunity levels of the chickens were evaluated. The cellular immunity levels were determined by the quantification of cytokines, lymphocyte proliferation assay, the percentages of CD4(+) and CD8(+) T lymphocytes. Finally, the chickens were challenged with highly virulent virus. The results demonstrated that the humoral immunity levels in NDV-loaded CS and HACC/CS nanoparticles groups were lower than commercial vaccine but the cellular immunity levels are better. Moreover, the prevention effects of NDV-loaded CS and HACC/CS nanoparticles against highly virulent NDV are comparable to commercial vaccine. Our study provides the basis of developing HACC and CS as effective vaccine adjuvants.
C1 [Yang, Yue; Xing, Ronge; Liu, Song; Qin, Yukun; Li, Kecheng; Yu, Huahua; Li, Pengcheng] Chinese Acad Sci, Key Lab Expt Marine Biol, Ctr Ocean Mega Sci, Inst Oceanol, 7 Nanhai Rd, Qingdao 266071, Shandong, Peoples R China.
   [Yang, Yue; Xing, Ronge; Liu, Song; Qin, Yukun; Li, Kecheng; Yu, Huahua; Li, Pengcheng] Qingdao Natl Lab Marine Sci & Technol, Lab Marine Drugs & Bioprod, 1 Wenhai Rd, Qingdao 266237, Shandong, Peoples R China.
   [Yang, Yue] Univ Chinese Acad Sci, Beijing 100049, Peoples R China.
C3 Chinese Academy of Sciences; Institute of Oceanology, CAS; Laoshan
   Laboratory; Chinese Academy of Sciences; University of Chinese Academy
   of Sciences, CAS
RP Xing, RG; Li, PC (通讯作者)，Chinese Acad Sci, Key Lab Expt Marine Biol, Inst Oceanol, 7 Nanhai Rd, Qingdao 266071, Shandong, Peoples R China.
EM xingronge@qdio.ac.cn; pcli@qdio.ac.cn
FU National Key R&D Program of China [2018YFC0311305]; Key Research and
   Development Program of Shandong Province [2019GHY112015, 2017YYSP018];
   Special projects of Foshan science and technology innovation team
   [2017IT100054]
FX authors gratefully thank Prof. Yanbo Yin and his research group for
   providing instrumentations and technical assistance, This study was
   supported by the National Key R&D Program of China (2018YFC0311305), the
   Key Research and Development Program of Shandong Province
   (2019GHY112015, 2017YYSP018), the Special projects of Foshan science and
   technology innovation team (2017IT100054).
CR Ahmed TA, 2016, DRUG DES DEV THER, V10, P483, DOI 10.2147/DDDT.S99651
   Amidi M, 2007, VACCINE, V25, P144, DOI 10.1016/j.vaccine.2006.06.086
   [Anonymous], EVIDENCE BASED COMPL
   Aucouturier J, 2001, VACCINE, V19, P2666, DOI 10.1016/S0264-410X(00)00498-9
   Chen YK, 2010, INT J BIOL MACROMOL, V46, P425, DOI 10.1016/j.ijbiomac.2010.02.004
   Dai CX, 2015, CARBOHYD POLYM, V130, P280, DOI 10.1016/j.carbpol.2015.05.008
   Fan YP, 2015, CARBOHYD POLYM, V119, P219, DOI 10.1016/j.carbpol.2014.11.048
   Garcia-Fuentes M, 2012, J CONTROL RELEASE, V161, P496, DOI 10.1016/j.jconrel.2012.03.017
   Ghendon Y, 2008, ARCH VIROL, V153, P831, DOI 10.1007/s00705-008-0047-4
   Hagenaars N, 2009, J CONTROL RELEASE, V140, P126, DOI 10.1016/j.jconrel.2009.08.018
   Heegaard PMH, 2011, ARCH VIROL, V156, P183, DOI 10.1007/s00705-010-0863-1
   Homhuan A, 2004, EUR J PHARM SCI, V22, P459, DOI 10.1016/j.ejps.2004.05.005
   Huang XY, 2008, CARBOHYD POLYM, V73, P303, DOI 10.1016/j.carbpol.2007.11.032
   Huo MR, 2010, INT J PHARMACEUT, V394, P162, DOI 10.1016/j.ijpharm.2010.05.001
   Illum L, 2001, ADV DRUG DELIVER REV, V51, P81, DOI 10.1016/S0169-409X(01)00171-5
   Ko JA, 2002, INT J PHARMACEUT, V249, P165, DOI 10.1016/S0378-5173(02)00487-8
   Li A, 2011, BIOMATERIALS, V32, P469, DOI 10.1016/j.biomaterials.2010.08.107
   Liu HL, 2008, RES VET SCI, V85, P612, DOI 10.1016/j.rvsc.2008.02.013
   Liu ZG, 2016, CARBOHYD POLYM, V142, P141, DOI 10.1016/j.carbpol.2016.01.021
   Lv PP, 2011, BIOMACROMOLECULES, V12, P4230, DOI 10.1021/bm2010774
   Man S, 2006, ADV DRUG DELIVER REV, V58, P899, DOI 10.1016/j.addr.2006.08.001
   No HK, 2007, J FOOD SCI, V72, pR87, DOI 10.1111/j.1750-3841.2007.00383.x
   Ogra PL, 2001, CLIN MICROBIOL REV, V14, P430, DOI 10.1128/CMR.14.2.430-445.2001
   Qiu Y, 2007, POULTRY SCI, V86, P2530, DOI 10.3382/ps.2007-00076
   Radosevic K, 2008, VACCINE, V26, P3640, DOI 10.1016/j.vaccine.2008.04.071
   Rauw F, 2010, VET IMMUNOL IMMUNOP, V134, P249, DOI 10.1016/j.vetimm.2009.10.028
   Reed SG, 2013, NAT MED, V19, P1597, DOI 10.1038/nm.3409
   Reed SG, 2009, TRENDS IMMUNOL, V30, P23, DOI 10.1016/j.it.2008.09.006
   Reynolds DL, 2000, AVIAN DIS, V44, P138, DOI 10.2307/1592517
   Sachan S, 2015, VACCINE, V33, P4526, DOI 10.1016/j.vaccine.2015.07.016
   Sahni JK, 2008, J PHARM PHARMACOL, V60, P1111, DOI 10.1211/jpp.60.9.0001
   Scherliess R, 2013, VACCINE, V31, P4812, DOI 10.1016/j.vaccine.2013.07.081
   SCHIRMBECK R, 1994, J IMMUNOL, V152, P1110
   Sinani G, 2019, INT J PHARMACEUT, V569, DOI 10.1016/j.ijpharm.2019.118592
   Singh M, 2007, EXPERT REV VACCINES, V6, P797, DOI 10.1586/14760584.6.5.797
   Slütter B, 2009, J CONTROL RELEASE, V138, P113, DOI 10.1016/j.jconrel.2009.05.011
   Smith JD, 2015, CURR OPIN BIOTECH, V34, P217, DOI 10.1016/j.copbio.2015.03.014
   Spickler AR, 2003, J VET INTERN MED, V17, P273, DOI 10.1892/0891-6640(2003)017&lt;0273:AIVVMO&gt;2.3.CO;2
   Summerfield A, 1996, CELL IMMUNOL, V168, P291, DOI 10.1006/cimm.1996.0078
   Svindland SC, 2013, INFLUENZA OTHER RESP, V7, P1181, DOI 10.1111/irv.12056
   Svindland SC, 2012, INFLUENZA OTHER RESP, V6, P90, DOI 10.1111/j.1750-2659.2011.00271.x
   Thekisoe MMO, 2004, VET MICROBIOL, V101, P23, DOI 10.1016/j.vetmic.2004.03.011
   Tretyakova I, 2013, VACCINE, V31, P1019, DOI 10.1016/j.vaccine.2012.12.050
   Tseng LP, 2010, VET J, V185, P204, DOI 10.1016/j.tvjl.2009.05.019
   Wack A, 2005, CURR OPIN IMMUNOL, V17, P411, DOI 10.1016/j.coi.2005.05.005
   Wang XL, 2012, ARCH VIROL, V157, P1451, DOI 10.1007/s00705-012-1318-7
   Weilhammer DR, 2013, BIOMATERIALS, V34, P10305, DOI 10.1016/j.biomaterials.2013.09.038
   Wen ZS, 2011, MAR DRUGS, V9, P1038, DOI 10.3390/md9061038
   Xiang SD, 2006, METHODS, V40, P1, DOI 10.1016/j.ymeth.2006.05.016
   Yang Y, 2019, CARBOHYD POLYM, V205, P401, DOI 10.1016/j.carbpol.2018.10.101
   Yang Y, 2018, INT J BIOL MACROMOL, V108, P1310, DOI 10.1016/j.ijbiomac.2017.11.042
   Yousefi S, 2019, IRAN J BASIC MED SCI, V22, P360, DOI 10.22038/ijbms.2019.31748.7642
   Zaharoff DA, 2007, VACCINE, V25, P8673, DOI 10.1016/j.vaccine.2007.10.037
   Zhao K, 2016, CARBOHYD POLYM, V149, P28, DOI 10.1016/j.carbpol.2016.04.085
   Zou X, 2015, J IND ENG CHEM, V21, P1389, DOI 10.1016/j.jiec.2014.06.012
NR 55
TC 39
Z9 39
U1 14
U2 95
PU ELSEVIER SCI LTD
PI OXFORD
PA THE BOULEVARD, LANGFORD LANE, KIDLINGTON, OXFORD OX5 1GB, OXON, ENGLAND
SN 0144-8617
EI 1879-1344
J9 CARBOHYD POLYM
JI Carbohydr. Polym.
PD FEB 1
PY 2020
VL 229
AR 115423
DI 10.1016/j.carbpol.2019.115423
PG 9
WC Chemistry, Applied; Chemistry, Organic; Polymer Science
WE Science Citation Index Expanded (SCI-EXPANDED)
SC Chemistry; Polymer Science
GA JU6PO
UT WOS:000501796600026
PM 31826462
DA 2023-11-04
ER

PT J
AU Bauleth-Ramos, T
   Shih, TY
   Shahbazi, MA
   Najibi, AJ
   Mao, AS
   Liu, DF
   Granja, P
   Santos, HA
   Sarmento, B
   Mooney, DJ
AF Bauleth-Ramos, Tomas
   Shih, Ting-Yu
   Shahbazi, Mohammad-Ali
   Najibi, Alexander J.
   Mao, Angelo S.
   Liu, Dongfei
   Granja, Pedro
   Santos, Helder A.
   Sarmento, Bruno
   Mooney, David J.
TI Acetalated Dextran Nanoparticles Loaded into an Injectable Alginate
   Cryogel for Combined Chemotherapy and Cancer Vaccination
SO ADVANCED FUNCTIONAL MATERIALS
LA English
DT Article
DE acetalated dextran nanoparticles; alginate cryogels; chemoimmunotherapy;
   in situ vaccination; Nutlin-3a
ID IN-VIVO; VACCINES; IMMUNOTHERAPY; SCAFFOLDS; P53
AB Vaccination represents a promising strategy for cancer therapy due to its ability to efficiently eliminate tumors from the host body and prevent their recurrence. Nevertheless, the current vaccines are still lacking efficacy. Combination therapies, such as those integrating chemotherapy with immunotherapy, represent a powerful tool to potentially circumvent this drawback. Herein, injectable alginate cryogels loaded with granulocyte-macrophage colony-stimulating factor and cytosine-phosphodiester-guanine-rich oligonucleotides, are combined with spermine-modified acetalated dextran nanoparticles (Sp-AcDEX NPs), loaded with p53 activator Nutlin-3a (Nut-3a) for combined chemoimmunotherapy. The Sp-AcDEX NPs are successfully loaded into the alginate cryogels and released over time. Furthermore, the delivery of the NPs from the cryogel enhances their accumulation in tumor tissue following peritumoral injection. Nut-3a exerts toxicity towards the tumor cells and induces immunogenic cell death through the upregulation of surface calreticulin expression. Overall, this combination is a promising strategy to reduce cancer cell proliferation, induce immunogenic cell death, and accumulate drug payloads into the tumor. This approach may avoid cancer recurrence through the induction of in situ cancer vaccination mediated by antigens and danger signals released from the apoptotic cancer cells.
C1 [Bauleth-Ramos, Tomas; Shahbazi, Mohammad-Ali; Liu, Dongfei; Santos, Helder A.] Univ Helsinki, Drug Res Program, Div Pharmaceut Chem & Technol, Fac Pharm, FI-00014 Helsinki, Finland.
   [Bauleth-Ramos, Tomas; Granja, Pedro; Sarmento, Bruno] Univ Porto, Inst Invest & Inovacao Saude I3S, Rua Alfredo Allen 208, P-4200135 Porto, Portugal.
   [Bauleth-Ramos, Tomas; Granja, Pedro; Sarmento, Bruno] Univ Porto, Inst Engn Biomed INEB, Rua Alfredo Allen 208, P-4200135 Porto, Portugal.
   [Bauleth-Ramos, Tomas; Granja, Pedro] Univ Porto, ICBAS, Rua Jorge Viterbo 228, P-4150180 Porto, Portugal.
   [Bauleth-Ramos, Tomas; Shih, Ting-Yu; Najibi, Alexander J.; Mao, Angelo S.; Mooney, David J.] Harvard Univ, John A PaulsonSch Engn & Appl Sci, Cambridge, MA 02138 USA.
   [Bauleth-Ramos, Tomas; Shih, Ting-Yu; Najibi, Alexander J.; Mao, Angelo S.; Mooney, David J.] Harvard Univ, Wyss Inst Biol Inspired Engn, Cambridge, MA 02138 USA.
   [Shahbazi, Mohammad-Ali] Zanjan Univ Med Sci, Sch Pharm, Dept Pharmaceut Nanotechnol, Zanjan 5618445139, Iran.
C3 University of Helsinki; Universidade do Porto; i3S - Instituto de
   Investigacao e Inovacao em Saude, Universidade do Porto; Universidade do
   Porto; Universidade do Porto; Harvard University; Harvard University
RP Santos, HA (通讯作者)，Univ Helsinki, Drug Res Program, Div Pharmaceut Chem & Technol, Fac Pharm, FI-00014 Helsinki, Finland.; Sarmento, B (通讯作者)，Univ Porto, Inst Invest & Inovacao Saude I3S, Rua Alfredo Allen 208, P-4200135 Porto, Portugal.; Sarmento, B (通讯作者)，Univ Porto, Inst Engn Biomed INEB, Rua Alfredo Allen 208, P-4200135 Porto, Portugal.; Mooney, DJ (通讯作者)，Harvard Univ, John A PaulsonSch Engn & Appl Sci, Cambridge, MA 02138 USA.; Mooney, DJ (通讯作者)，Harvard Univ, Wyss Inst Biol Inspired Engn, Cambridge, MA 02138 USA.
EM helder.santos@helsinki.fi; bruno.sarmento@ineb.up.pt;
   mooneyd@seas.harvard.edu
RI Sarmento, Bruno/J-6265-2013; Granja, Pedro Lopes/AAK-3967-2020; Liu,
   Dongfei/B-1087-2011; shahbazi, Mohammad-Ali/M-5838-2013; Santos, Hélder
   A./AAC-6347-2022
OI Sarmento, Bruno/0000-0001-5763-7553; Granja, Pedro
   Lopes/0000-0003-2761-4929; Liu, Dongfei/0000-0002-2426-134X; shahbazi,
   Mohammad-Ali/0000-0002-4860-3017; Santos, Hélder A./0000-0001-7850-6309;
   Mooney, David/0000-0001-6299-1194; Ramos, Tomas/0000-0002-8472-6815
FU FundacAo para a Ciencia e a Tecnologia
FX T.B.-R. acknowledges financial support from FundacAo para a Ciencia e a
   Tecnologia (Grant no. SFRH/BD/110859/2015). This work is funded the
   project NORTE-01-0145-FEDER-000012, supported by Norte Portugal Regional
   Operational Programme (NORTE 2020), under the PORTUGAL 2020 Partnership
   Agreement, through the European Regional Development Fund (ERDF) through
   the COMPETE 2020 - Operational Programme for Competitiveness and
   Internationalisation (POCI) and by Portuguese funds through FCT -
   FundacAo para a Ciencia e a Tecnologia/Ministerio da Ciencia, Tecnologia
   e Ensino Superior in the framework of the project "Institute for
   Research and Innovation in Health Sciences" (POCI-01-0145-FEDER-007274).
   M.-A.S. acknowledges financial support from the Academy of Finland
   (Decision No. 317316). Prof. H. A. Santos acknowledges financial support
   from the HiLIFE Research Funds, the Sigrid Juselius Foundation (Decision
   no. 4704580), and the European Research Council Prof-of-Concept Research
   Grant (Grant no. 4100164). The NIH (R01 CA223255) provided funds for
   this project. The authors thank the Electron Microscopy Unit of the
   Institute of Biotechnology, University of Helsinki for providing
   laboratory facilities and assistance with the measurements. The authors
   thank Imaging core service technician Thomas Ferrante of the Wyss
   Institute at Harvard University for providing assistance with
   measurements.
CR Ali OA, 2009, SCI TRANSL MED, V1, DOI 10.1126/scitranslmed.3000359
   Bachelder EM, 2008, J AM CHEM SOC, V130, P10494, DOI 10.1021/ja803947s
   Bauleth-Ramos T, 2017, ADV FUNCT MATER, V27, DOI 10.1002/adfm.201703303
   Bencherif SA, 2015, NAT COMMUN, V6, DOI 10.1038/ncomms8556
   Bencherif SA, 2012, P NATL ACAD SCI USA, V109, P19590, DOI 10.1073/pnas.1211516109
   Bilati U, 2003, PHARM DEV TECHNOL, V8, P1, DOI 10.1081/PDT-120017517
   Broaders KE, 2009, P NATL ACAD SCI USA, V106, P5497, DOI 10.1073/pnas.0901592106
   Burgess A, 2016, FRONT ONCOL, V6, DOI 10.3389/fonc.2016.00007
   Cohen JL, 2011, BIOCONJUGATE CHEM, V22, P1056, DOI 10.1021/bc100542r
   Crane EK, 2015, PLOS ONE, V10, DOI 10.1371/journal.pone.0135101
   Ding SY, 2016, NAT REV MATER, V1, DOI [10.1038/natrevmats.2016.71, 10.1038/natrevmats.2016.21]
   Ferrari R, 2018, NANOSCALE, V10, P22701, DOI 10.1039/c8nr05933k
   Figueiredo P, 2018, MICRO NANO TECHNOL, P1, DOI 10.1016/B978-0-12-813339-2.00001-3
   Fontana F, 2018, SMALL METHODS, V2, DOI 10.1002/smtd.201700347
   Fontana F, 2017, ADV MATER, V29, DOI 10.1002/adma.201603239
   Goldberg MS, 2015, CELL, V161, P201, DOI 10.1016/j.cell.2015.03.037
   Guo G, 2017, CANCER RES, V77, P2292, DOI 10.1158/0008-5472.CAN-16-2832
   Guvendiren M, 2012, SOFT MATTER, V8, P260, DOI 10.1039/c1sm06513k
   Hammerich L, 2015, MOL ONCOL, V9, P1966, DOI 10.1016/j.molonc.2015.10.016
   Huebsch N, 2009, NATURE, V462, P426, DOI 10.1038/nature08601
   Irvine DJ, 2015, CHEM REV, V115, P11109, DOI 10.1021/acs.chemrev.5b00109
   Kim J, 2015, NAT BIOTECHNOL, V33, P64, DOI 10.1038/nbt.3071
   Koshy ST, 2016, CURR OPIN BIOTECH, V40, P1, DOI 10.1016/j.copbio.2016.02.001
   Koshy ST, 2014, BIOMATERIALS, V35, P2477, DOI 10.1016/j.biomaterials.2013.11.044
   Lee KY, 2012, PROG POLYM SCI, V37, P106, DOI 10.1016/j.progpolymsci.2011.06.003
   Mehta NK, 2015, CANCER IMMUNOL RES, V3, P836, DOI 10.1158/2326-6066.CIR-15-0112
   Melero I, 2014, NAT REV CLIN ONCOL, V11, P509, DOI 10.1038/nrclinonc.2014.111
   Muñoz-Fontela C, 2016, NAT REV IMMUNOL, V16, P741, DOI 10.1038/nri.2016.99
   Obeid M, 2007, NAT MED, V13, P54, DOI 10.1038/nm1523
   Secchiero P, 2008, J LEUKOCYTE BIOL, V83, P434, DOI 10.1189/jlb.0707459
   Secchiero P, 2011, CURR PHARM DESIGN, V17, P569, DOI 10.2174/138161211795222586
   Shahbazi MA, 2014, BIOMATERIALS, V35, P9224, DOI 10.1016/j.biomaterials.2014.07.050
   Shih TY, 2018, ADV HEALTHC MATER, V7, DOI 10.1002/adhm.201701469
   Slingluff CL, 2011, CANCER J, V17, P343, DOI 10.1097/PPO.0b013e318233e5b2
   Tesniere A, 2008, CELL DEATH DIFFER, V15, P3, DOI 10.1038/sj.cdd.4402269
   Vassilev LT, 2004, SCIENCE, V303, P844, DOI 10.1126/science.1092472
   Wang H, 2018, NAT MATER, V17, P761, DOI 10.1038/s41563-018-0147-9
   Wang W, 2018, NANO RES, V11, P3385, DOI [10.1007/s12274-017-1950-3, 10.1007/s12274-018-2162-1]
   Weber JS, 2015, NAT BIOTECHNOL, V33, P44, DOI 10.1038/nbt.3119
   Wilhelm S, 2016, NAT REV MATER, V1, DOI 10.1038/natrevmats.2016.14
   Wong KK, 2016, ADV IMMUNOL, V130, P191, DOI 10.1016/bs.ai.2015.12.001
   Yaguchi T, 2011, INT J HEMATOL, V93, P294, DOI 10.1007/s12185-011-0799-6
   Yarchoan M, 2017, NAT REV CANCER, V17, DOI 10.1038/nrc.2017.74
NR 43
TC 39
Z9 39
U1 6
U2 157
PU WILEY-V C H VERLAG GMBH
PI WEINHEIM
PA POSTFACH 101161, 69451 WEINHEIM, GERMANY
SN 1616-301X
EI 1616-3028
J9 ADV FUNCT MATER
JI Adv. Funct. Mater.
PD AUG
PY 2019
VL 29
IS 35
AR 1903686
DI 10.1002/adfm.201903686
PG 10
WC Chemistry, Multidisciplinary; Chemistry, Physical; Nanoscience &
   Nanotechnology; Materials Science, Multidisciplinary; Physics, Applied;
   Physics, Condensed Matter
WE Science Citation Index Expanded (SCI-EXPANDED)
SC Chemistry; Science & Technology - Other Topics; Materials Science;
   Physics
GA IV6MK
UT WOS:000484382300006
DA 2023-11-04
ER

PT J
AU Liang, XY
   Duan, JW
   Li, XL
   Zhu, XW
   Chen, YL
   Wang, XL
   Sun, HF
   Kong, DL
   Li, C
   Yang, J
AF Liang, Xiaoyu
   Duan, Jianwei
   Li, Xuanling
   Zhu, Xiaowei
   Chen, Youlu
   Wang, Xiaoli
   Sun, Hongfan
   Kong, Deling
   Li, Chen
   Yang, Jing
TI Improved vaccine-induced immune responses via a ROS-triggered
   nanoparticle-based antigen delivery system
SO NANOSCALE
LA English
DT Article
ID DENDRITIC CELL; IN-VIVO; GENE; PEGYLATION; ENDOTOXIN; ADJUVANT; GLYCOL);
   CD8(+); TISSUE; PEI
AB Subunit vaccines that are designed based on recombinant antigens or peptides have shown promising potential as viable substitutes for traditional vaccines due to their better safety and specificity. However, the induction of adequate in vivo immune responses with appropriate effectiveness remains a major challenge for vaccine development. More recently, the implementation of a nanoparticle-based antigen delivery system has been considered a promising approach to improve the in vivo efficacy for subunit vaccine development. Thus, we have designed and prepared a nanoparticle-based antigen delivery system composed of three-armed PLGA, which is conjugated to PEG via the peroxalate ester bond (3sPLGA- PO-PEG) and PEI as a cationic adjuvant (PPO NPs). It is known that during a foreign pathogen attack, NADPH, an oxidase, of the host organism is activated and generates an elevated level of reactive oxygen species, hydrogen peroxide (H2O2) primarily, as a defensive mechanism. Considering the sensitivity of the peroxalate ester bond to H2O2 and the cationic property of PEI for the induction of immune responses, this 3s-PLGA-PO-PEG/ PEI antigen delivery system is expected to be both ROS responsive and facilitative in antigen uptake without severe toxicity that has been reported with cationic adjuvants. Indeed, our results demonstrated excellent loading capacity and in vitro stability of the PPO NPs encapsulated with the model antigen, ovalbumin (OVA). Co-culturing of bone marrow dendritic cells with the PPO NPs also led to enhanced dendritic cell maturation, antigen uptake, enhanced lysosomal escape, antigen cross-presentation and in vitro CD8(+) T cell activation. In vivo experiments using mice further revealed that the administration of the PPO nanovaccine induced robust OVA-specific antibody production, upregulation of splenic CD4(+) and CD8(+) T cell proportions as well as an increase in memory T cell generation. In summary, we report here a ROS-triggered nanoparticle-based antigen delivery system that could be employed to promote the in vivo efficacy of vaccine-induced immune responses.
C1 [Liang, Xiaoyu; Duan, Jianwei; Li, Xuanling; Zhu, Xiaowei; Chen, Youlu; Wang, Xiaoli; Sun, Hongfan; Kong, Deling; Li, Chen; Yang, Jing] Chinese Acad Med Sci, Tianjin Key Lab Biomaterial Res, Inst Biomed Engn, Tianjin 300192, Peoples R China.
   [Liang, Xiaoyu; Duan, Jianwei; Li, Xuanling; Zhu, Xiaowei; Chen, Youlu; Wang, Xiaoli; Sun, Hongfan; Kong, Deling; Li, Chen; Yang, Jing] Peking Union Med Coll, Tianjin 300192, Peoples R China.
   [Kong, Deling] Nankai Univ, Key Lab Bioact Mat, Minist Educ, Tianjin 300071, Peoples R China.
C3 Chinese Academy of Medical Sciences - Peking Union Medical College;
   Institute of BioMedical Engineering - CAMS; Chinese Academy of Medical
   Sciences - Peking Union Medical College; Peking Union Medical College;
   Nankai University
RP Li, C; Yang, J (通讯作者)，Chinese Acad Med Sci, Tianjin Key Lab Biomaterial Res, Inst Biomed Engn, Tianjin 300192, Peoples R China.; Li, C; Yang, J (通讯作者)，Peking Union Med Coll, Tianjin 300192, Peoples R China.
EM cli0616826@126.com; yangjing37@hotmail.com
RI Chen, Youlu/JMJ-7270-2023; wang, xiao/HGB-7081-2022; wang,
   xiao/HZI-9156-2023
OI wang, xiao/0000-0002-4088-3341; Youlu, Chen/0000-0002-7392-8040
FU National Natural Science Funds of China [31771097, 31770968, 31600743];
   Tianjin Research Program of Application Foundation and Advanced
   Technology [17JCZDJC37400, 17JCZDJC33400, 16JCQNJC13900]; CAMS
   Innovation Fund for Medical Sciences [2017-I2M-1-016]; Tianjin
   Innovation Promotion Plan Key Innovation Team of Immunoreactive
   Biomaterials; Young Elite Scientists Sponsorship Program, Tianjin
FX This work was supported by grants from the National Natural Science
   Funds of China (31771097, 31770968, 31600743), the Tianjin Research
   Program of Application Foundation and Advanced Technology
   (17JCZDJC37400, 17JCZDJC33400, 16JCQNJC13900) and the CAMS Innovation
   Fund for Medical Sciences (2017-I2M-1-016), Tianjin Innovation Promotion
   Plan Key Innovation Team of Immunoreactive Biomaterials, and Professor
   Chen Li was also funded by the Young Elite Scientists Sponsorship
   Program by Tianjin.
CR Akinc A, 2002, BIOTECHNOL BIOENG, V78, P503, DOI 10.1002/bit.20215.abs
   Allahyari M, 2016, HUM VACC IMMUNOTHER, V12, P806, DOI 10.1080/21645515.2015.1102804
   Amorij JP, 2012, J CONTROL RELEASE, V161, P363, DOI 10.1016/j.jconrel.2011.12.039
   [Anonymous], 2016, ANGEW CHEM-GER EDIT
   [Anonymous], ADV MAT
   [Anonymous], SMALL
   Bachmann MF, 2010, NAT REV IMMUNOL, V10, P787, DOI 10.1038/nri2868
   Banchereau J, 1998, NATURE, V392, P245, DOI 10.1038/32588
   BOUSSIF O, 1995, P NATL ACAD SCI USA, V92, P7297, DOI 10.1073/pnas.92.16.7297
   Brito LA, 2011, J PHARM SCI-US, V100, P34, DOI 10.1002/jps.22267
   Calarco A, 2013, TOXICOL LETT, V218, P10, DOI 10.1016/j.toxlet.2012.12.019
   Cruz LJ, 2017, NANOMEDICINE-UK, V12, P491, DOI 10.2217/nnm-2016-0295
   Danhier F, 2012, J CONTROL RELEASE, V161, P505, DOI 10.1016/j.jconrel.2012.01.043
   De Koker S, 2016, ANGEW CHEM INT EDIT, V55, P1334, DOI 10.1002/anie.201508626
   Ezraty B, 2017, NAT REV MICROBIOL, V15, P385, DOI 10.1038/nrmicro.2017.26
   Han J, 2010, NANOTECHNOLOGY, V21, DOI 10.1088/0957-4484/21/48/485303
   Han RL, 2011, J BIOMED MATER RES A, V96A, P142, DOI 10.1002/jbm.a.32860
   Kantengwa S, 2003, AM J RESP CRIT CARE, V167, P431, DOI 10.1164/rccm.200205-425OC
   Kipnis A, 2005, INFECT IMMUN, V73, P7759, DOI 10.1128/IAI.73.11.7759-7764.2005
   Kugapreethan R, 2017, DEV COMP IMMUNOL, V67, P43, DOI 10.1016/j.dci.2016.10.012
   Lee D, 2013, J CONTROL RELEASE, V172, P1102, DOI 10.1016/j.jconrel.2013.09.020
   Lee D, 2013, SCI REP-UK, V3, DOI 10.1038/srep02233
   Li Z., 2017, ARCH VIROL, P1
   Lin JQ, 2017, J COLLOID INTERF SCI, V504, P325, DOI 10.1016/j.jcis.2017.05.046
   Liu C, 2016, BIOMATER SCI-UK, V4, P255, DOI 10.1039/c5bm00391a
   Liu LX, 2016, ACS APPL MATER INTER, V8, P11969, DOI 10.1021/acsami.6b01135
   Liu LX, 2016, J CONTROL RELEASE, V225, P230, DOI 10.1016/j.jconrel.2016.01.050
   Luo ZC, 2015, BIOMATERIALS, V38, P50, DOI 10.1016/j.biomaterials.2014.10.050
   Luo ZC, 2013, J CONTROL RELEASE, V170, P259, DOI 10.1016/j.jconrel.2013.05.027
   Lynn GM, 2015, NAT BIOTECHNOL, V33, P1201, DOI 10.1038/nbt.3371
   Marschall R, 2016, SEMIN CELL DEV BIOL, V57, P138, DOI 10.1016/j.semcdb.2016.03.020
   Meitzler JL, 2014, ANTIOXID REDOX SIGN, V20, P2873, DOI 10.1089/ars.2013.5603
   Mittal M, 2014, ANTIOXID REDOX SIGN, V20, P1126, DOI 10.1089/ars.2012.5149
   Neun BW, 2018, METHODS MOL BIOL, V1682, P23, DOI 10.1007/978-1-4939-7352-1_3
   Papi M, 2017, NANOSCALE, V9, P10327, DOI 10.1039/c7nr03042h
   Petrovsky N, 2004, IMMUNOL CELL BIOL, V82, P488, DOI 10.1111/j.0818-9641.2004.01272.x
   PURKERSON J, 1992, FASEB J, V6, P3245, DOI 10.1096/fasebj.6.14.1385241
   Regnström K, 2006, PHARM RES-DORDR, V23, P475, DOI 10.1007/s11095-006-9563-7
   Regnström K, 2003, GENE THER, V10, P1575, DOI 10.1038/sj.gt.3302054
   Rutault K, 1999, FREE RADICAL BIO MED, V26, P232, DOI 10.1016/S0891-5849(98)00194-4
   Saravanakumar G, 2017, ADV SCI, V4, DOI 10.1002/advs.201600124
   Scott EA, 2012, BIOMATERIALS, V33, P6211, DOI 10.1016/j.biomaterials.2012.04.060
   Sekiya T, 2017, BIOMATERIALS, V137, P61, DOI 10.1016/j.biomaterials.2017.05.018
   Shao K, 2015, ACS NANO, V9, P16, DOI 10.1021/nn5062029
   Shi GN, 2017, BIOMATERIALS, V113, P191, DOI 10.1016/j.biomaterials.2016.10.047
   Silva JM, 2013, J CONTROL RELEASE, V168, P179, DOI 10.1016/j.jconrel.2013.03.010
   Skwarczynski M, 2014, NANOMEDICINE-UK, V9, P2657, DOI [10.2217/NNM.14.187, 10.2217/nnm.14.187]
   Wang CW, 2016, J POLYM SCI POL CHEM, V54, P407, DOI 10.1002/pola.27790
   Wang XP, 2016, CHEM COMMUN, V52, P7078, DOI 10.1039/c6cc02848a
   Wang ZG, 2016, ACS APPL MATER INTER, V8, P8401, DOI 10.1021/acsami.6b01742
   Yang J, 2013, BIOMATERIALS, V34, P1635, DOI 10.1016/j.biomaterials.2012.11.006
   Yin WJ, 2016, EBIOMEDICINE, V5, P46, DOI 10.1016/j.ebiom.2016.01.029
   Zhang CN, 2017, J CONTROL RELEASE, V256, P170, DOI 10.1016/j.jconrel.2017.04.020
   Zhu XW, 2016, INT J NANOMED, V11, P6065, DOI 10.2147/IJN.S119446
NR 54
TC 39
Z9 39
U1 3
U2 141
PU ROYAL SOC CHEMISTRY
PI CAMBRIDGE
PA THOMAS GRAHAM HOUSE, SCIENCE PARK, MILTON RD, CAMBRIDGE CB4 0WF, CAMBS,
   ENGLAND
SN 2040-3364
EI 2040-3372
J9 NANOSCALE
JI Nanoscale
PD MAY 28
PY 2018
VL 10
IS 20
BP 9489
EP 9503
DI 10.1039/c8nr00355f
PG 15
WC Chemistry, Multidisciplinary; Nanoscience & Nanotechnology; Materials
   Science, Multidisciplinary; Physics, Applied
WE Science Citation Index Expanded (SCI-EXPANDED)
SC Chemistry; Science & Technology - Other Topics; Materials Science;
   Physics
GA GH2VO
UT WOS:000433260300009
PM 29675543
DA 2023-11-04
ER

PT J
AU Ahmadpour, E
   Sarvi, S
   Soteh, MBH
   Sharif, M
   Rahimi, MT
   Valadan, R
   Tehrani, M
   Khalilian, A
   Montazeri, M
   Fasihi-Ramandi, M
   Daryani, A
AF Ahmadpour, Ehsan
   Sarvi, Shahabeddin
   Soteh, Mohammad Bagher Hashemi
   Sharif, Mehdi
   Rahimi, Mohammad Taghi
   Valadan, Reza
   Tehrani, Mohsen
   Khalilian, Alireza
   Montazeri, Mahbobeh
   Fasihi-Ramandi, Mandi
   Daryani, Ahmad
TI Enhancing immune responses to a DNA vaccine encoding <i>Toxoplasma
   gondii</i> GRA14 by calcium phosphate nanoparticles as an adjuvant
SO IMMUNOLOGY LETTERS
LA English
DT Article
DE Toxoplasma gondii; DNA vaccine; Calcium phosphate nanoparticles;
   Nano-adjuvant; GRA14 gene; Dense granule; Immune response
ID EXCRETORY-SECRETORY ANTIGENS; PROTECTIVE IMMUNITY; MICE; IMMUNIZATION;
   INFECTION; MICROPARTICLES; METAANALYSIS; INDUCTION; DELIVERY; PROTEIN
AB Several approaches have been used to improve the immunogenicity of DNA vaccines. In the current study, we constructed the plasmid encoding T. gondii dense granule 14 (GRA14) and investigated the immunological properties of calcium phosphate nanoparticles (CaPNs) as nano-adjuvant to enhance the protective efficacy of pcGRA14. BALB/c mice intramuscularly injected three times at two-week intervals and the immune responses were evaluated using lymphocyte proliferation assay, cytokine and antibody measurements, survival times, and parasite load of mice challenged with the virulent T. gondii RH strain. The results showed that the immune responses were induced in mice receiving pcGRA14 DNA vaccine. Interestingly, pcGRA14 coated with nanoparticles led to statistically significant enhancements of cellular and humoral immune responses against Toxoplasma infection (P < 0.05). After challenge with RH strain of T. gondii, immunized mice with pcGRA14 showed prolong survival time compared to control groups (P < 0.05). In addition, pcGRA14 coated with nano-adjuvant exhibited the lowest parasitic load in the infected mice tissues. For the first time, our data indicate that the pcGRA14 coated with CaPN was more effective for stimulation of immune responses and should be considered as an adjuvant in the design of vaccines against toxoplasmosis. (C) 2017 European Federation of Immunological Societies. Published by Elsevier B.V. All rights reserved.
C1 [Ahmadpour, Ehsan] Tabriz Univ Med Sci, Immunol Res Ctr, Tabriz, Iran.
   [Sarvi, Shahabeddin; Sharif, Mehdi; Montazeri, Mahbobeh; Daryani, Ahmad] Mazandaran Univ Med Sci, Toxoplasmosis Res Ctr, Sari, Iran.
   [Soteh, Mohammad Bagher Hashemi; Valadan, Reza; Tehrani, Mohsen] Mazandaran Univ Med Sci, Mol & Cell Biol Res Ctr, Sari, Iran.
   [Rahimi, Mohammad Taghi] Shahroud Univ Med Sci, Sch Med, Shahroud, Iran.
   [Khalilian, Alireza] Mazandaran Univ Med Sci, Biostat Dept, Sari, Iran.
   [Fasihi-Ramandi, Mandi] Baqiyatallah Univ Med Sci, Mol Biol Res Ctr, Tehran, Iran.
C3 Tabriz University of Medical Science; Mazandaran University Medical
   Sciences; Mazandaran University Medical Sciences; Shahroud University
   Medical Sciences; Mazandaran University Medical Sciences; Baqiyatallah
   University of Medical Sciences (BMSU)
RP Daryani, A (通讯作者)，Mazandaran Univ Med Sci, Sari Med Sch, Dept Parasitol & Mycol, PC 48168-95475, Sari, Iran.
EM daryanii@yahoo.com
RI Ahmadpour, Ehsan/K-2514-2017; Khalilian, Alireza/CAE-9606-2022; Daryani,
   Ahmad/E-2186-2017; fasihi-ramandi/V-3484-2019; Valadan,
   Reza/F-6280-2014; Sarvi, Shahabeddin/F-6023-2017; Sharif,
   Mehdi/F-6326-2017; Hashemi-Soteh, Seyed MohammadBagher/F-2695-2017
OI Ahmadpour, Ehsan/0000-0003-1202-6147; Khalilian,
   Alireza/0000-0001-7463-1188; Daryani, Ahmad/0000-0001-8571-5803;
   fasihi-ramandi/0000-0002-8242-4880; Valadan, Reza/0000-0002-9074-6994;
   Sarvi, Shahabeddin/0000-0002-3412-1033; Sharif,
   Mehdi/0000-0003-3905-5781; Hashemi-Soteh, Seyed
   MohammadBagher/0000-0001-5361-520X; Rahimi, Mohammad
   Taghi/0000-0002-9543-7779
FU Mazandaran University of Medical Sciences, Sari, Iran [91/327, 1383]
FX This study was prepared from E. Ahmadpour's PhD thesis and supported by
   grant (No. 91/327 and 1383) from Deputy of Research, Mazandaran
   University of Medical Sciences, Sari, Iran. The sponsor or funding
   organization had no role in the design or conduct of this research.
CR Abkar M, 2015, VET RES COMMUN, V39, P217, DOI 10.1007/s11259-015-9645-2
   Ahmadpour E, 2014, J INFECT DEV COUNTR, V8, P1503, DOI 10.3855/jidc.4796
   Altin JG, 2006, METHODS, V40, P39, DOI 10.1016/j.ymeth.2006.05.027
   [Anonymous], 2016, FRONT MICROBIOL
   Bivas-Benita M, 2003, INT J PHARM, V266, P17, DOI 10.1016/S0378-5173(03)00377-6
   Caputo A, 2009, VACCINE, V27, P3605, DOI 10.1016/j.vaccine.2009.03.047
   Chuang SC, 2013, EXP PARASITOL, V134, P430, DOI 10.1016/j.exppara.2013.04.002
   Dadimoghaddam Y, 2014, ASIAN PAC J TROP MED, V7, P521, DOI 10.1016/S1995-7645(14)60087-0
   Daryani A, 2014, EXP PARASITOL, V143, P55, DOI 10.1016/j.exppara.2014.05.008
   Daryani A, 2014, JUNDISHAPUR J MICROB, V7, DOI 10.5812/jjm.9525
   Deilami KN, 2014, COMP IMMUNOL MICROB, V37, P369, DOI 10.1016/j.cimid.2014.10.003
   Denkers EY, 1998, CLIN MICROBIOL REV, V11, P569, DOI 10.1128/CMR.11.4.569
   Desolme B, 2000, VACCINE, V18, P2512, DOI 10.1016/S0264-410X(00)00035-9
   Dimier-Poisson I, 2015, BIOMATERIALS, V50, P164, DOI 10.1016/j.biomaterials.2015.01.056
   El Temsahy M. M., 2015, J PARASIT DIS, P1
   El-Malky M, 2005, MICROBIOL IMMUNOL, V49, P639, DOI 10.1111/j.1348-0421.2005.tb03656.x
   Epple M, 2010, J MATER CHEM, V20, P18, DOI 10.1039/b910885h
   Foroutan-Rad M, 2016, TRANSFUS MED REV, V30, P116, DOI 10.1016/j.tmrv.2016.03.002
   Golkar M, 2007, VACCINE, V25, P4301, DOI 10.1016/j.vaccine.2007.02.057
   He Q, 2000, CLIN DIAGN LAB IMMUN, V7, P899, DOI 10.1128/CDLI.7.6.899-903.2000
   Hill D, 2002, CLIN MICROBIOL INFEC, V8, P634, DOI 10.1046/j.1469-0691.2002.00485.x
   Hiszczynska-Sawicka E, 2014, PARASITOLOGY, V141, P1365, DOI 10.1017/S0031182014000481
   Jongert E, 2007, PARASITE IMMUNOL, V29, P445, DOI 10.1111/j.1365-3024.2007.00961.x
   Kalani H, 2016, IRAN J PARASITOL, V11, P104
   Klippstein R, 2010, NANOMED-NANOTECHNOL, V6, P523, DOI 10.1016/j.nano.2010.01.001
   Marrack P, 2009, NAT REV IMMUNOL, V9, P287, DOI 10.1038/nri2510
   Meira CS, 2014, FRONT MICROBIOL, V5, DOI 10.3389/fmicb.2014.00492
   Montoya JG, 2004, LANCET, V363, P1965, DOI 10.1016/S0140-6736(04)16412-X
   Montoya JG, 2008, CLIN INFECT DIS, V47, P554, DOI 10.1086/590149
   Munoz M, 2011, IMMUNOL REV, V240, P269, DOI 10.1111/j.1600-065X.2010.00992.x
   Oyewumi MO, 2010, EXPERT REV VACCINES, V9, P1095, DOI [10.1586/erv.10.89, 10.1586/ERV.10.89]
   Petrovsky N, 2004, IMMUNOL CELL BIOL, V82, P488, DOI 10.1111/j.0818-9641.2004.01272.x
   Sibley LD, 2011, IMMUNOL REV, V240, P72, DOI 10.1111/j.1600-065X.2010.00990.x
   Sonaimuthu P, 2016, FRONT MICROBIOL, V7, DOI 10.3389/fmicb.2016.00808
   Tamuly S, 2012, CURR SCI INDIA, V102, P610
   Verma R, 2013, HUM VACC IMMUNOTHER, V9, P291, DOI 10.4161/hv.22474
   Wang J, 2014, BIOMATERIALS, V35, P466, DOI 10.1016/j.biomaterials.2013.09.060
   Wilson K.L., 2016, FRONT MICROBIOL, P93
   Wu XN, 2012, PARASITOL RES, V111, P2001, DOI 10.1007/s00436-012-3047-y
   Zhang NZ, 2013, EXPERT REV VACCINES, V12, P1287, DOI 10.1586/14760584.2013.844652
NR 40
TC 39
Z9 40
U1 2
U2 24
PU ELSEVIER SCIENCE BV
PI AMSTERDAM
PA PO BOX 211, 1000 AE AMSTERDAM, NETHERLANDS
SN 0165-2478
EI 1879-0542
J9 IMMUNOL LETT
JI Immunol. Lett.
PD MAY
PY 2017
VL 185
BP 40
EP 47
DI 10.1016/j.imlet.2017.03.006
PG 8
WC Immunology
WE Science Citation Index Expanded (SCI-EXPANDED)
SC Immunology
GA EU9SC
UT WOS:000401378900005
PM 28286231
DA 2023-11-04
ER

PT J
AU Pavot, V
   Climent, N
   Rochereau, N
   Garcia, F
   Genin, C
   Tiraby, G
   Vernejoul, F
   Perouzel, E
   Lioux, T
   Verrier, B
   Paul, S
AF Pavot, Vincent
   Climent, Nuria
   Rochereau, Nicolas
   Garcia, Felipe
   Genin, Christian
   Tiraby, Gerard
   Vernejoul, Fabienne
   Perouzel, Eric
   Lioux, Thierry
   Verrier, Bernard
   Paul, Stephane
TI Directing vaccine immune responses to mucosa by nanosized particulate
   carriers encapsulating NOD ligands
SO BIOMATERIALS
LA English
DT Article
DE Vaccine formulations; Adjuvant; PLA nanoparticles; NOD ligands;
   Dendritic cells; Mucosa
ID SYSTEMIC ANTIBODY-RESPONSES; DENDRITIC CELLS; POLY(LACTIC ACID);
   T-CELLS; PROTECTIVE IMMUNITY; RECEPTOR LIGANDS; RECENT PROGRESS; PANETH
   CELLS; B-CELLS; IMMUNIZATION
AB Mucosal surfaces are a major portal of entry for many pathogens that are the cause of infectious diseases. Therefore, effective vaccines that induce a protective immune response at these sites are much needed. However, despite early success with the live attenuated oral polio vaccine over 50 years ago, only a few new mucosal vaccines have been subsequently licensed. Development of new adjuvants, comprising antigen delivery platforms and immunostimulatory molecules, are critical for the successful development of new mucosal vaccines. Among them, biodegradable nanoparticle delivery systems are promising and NOD-like receptors are considered as potential new targets for immunostimulatory molecules. I
   n this work, different NOD1 and NOD2 ligands were encapsulated in polylactic acid (PLA) nano-particles, coated with HIV-1 gag p24 antigen. We showed that these new formulations are able to induce proliferation of HIV-specific T cells from HIV+ individuals as well as autophagy. In vivo, these formulations highly enhanced p24-specific systemic and mucosal immune responses in mice not only after mucosal administration but also after immunization via the parenteral route.
   Our results provide a rational approach for combining nanosized particulate carriers and encapsulated NOD receptor ligands as potent synergistic tools for induction of specific mucosal immunity. (C) 2015 Elsevier Ltd. All rights reserved.
C1 [Pavot, Vincent; Verrier, Bernard] Univ Lyon 1, Lab Biol Tissulaire & Ingn Threrapeut, IBCP, CNRS,UMR 5305, F-69365 Lyon, France.
   [Climent, Nuria; Garcia, Felipe] Univ Barcelona, Hosp Clin IDIBAPS, HIVACAT, E-08036 Barcelona, Spain.
   [Rochereau, Nicolas; Genin, Christian; Paul, Stephane] Fac Med St Etienne, INSERM, Vaccinol CIC1408, Grp Immun Muqueuses & Agents Pathogenes, St Etienne, France.
   [Tiraby, Gerard; Vernejoul, Fabienne; Perouzel, Eric; Lioux, Thierry] InvivoGen, Toulouse, France.
C3 UDICE-French Research Universities; Universite Claude Bernard Lyon 1;
   Centre National de la Recherche Scientifique (CNRS); CNRS - National
   Institute for Biology (INSB); University of Barcelona; Hospital Clinic
   de Barcelona; IDIBAPS; Institut National de la Sante et de la Recherche
   Medicale (Inserm)
RP Paul, S (通讯作者)，Fac Med St Etienne, INSERM, Vaccinol CIC1408, Grp Immun Muqueuses & Agents Pathogenes, St Etienne, France.
EM stephane.paul@univ-st-etienne.fr
RI , Felipe/F-4242-2014; Climent, Núria/AAF-8161-2021; verrier,
   bernard/J-4094-2017
OI , Felipe/0000-0001-7658-5832; Climent, Núria/0000-0002-0791-656X;
   verrier, bernard/0000-0002-8478-7095; Pavot,
   Vincent/0000-0002-7362-643X; , rochereau/0000-0002-6522-895X; paul,
   stephane/0000-0002-8830-4273
FU European Commission FP7 ADITEC program [HEALTH-F4-2011-280873]; FP7
   Cut'hivac [HEALTH- 241904]; ANR [ANR P2N_2010_PECSDELLI]; ANRS (Agence
   Nationale de la Recherche sur le SIDA) [CSS_2013-1_14255]; Fondation
   pour la Recherche Medicale; "Pierre Berge foundation" through
   Pierre-Berge-Sidaction grant;  [108821-55-RGRL];  [SAF 2012-39075]; 
   [FIS PI10/02984]
FX The authors thank Dr. C. Nuttens and Dr. B. Combadiere for the confocal
   microscopy experiments. This work was financially supported by the
   European Commission FP7 ADITEC program (HEALTH-F4-2011-280873) and FP7
   Cut'hivac (HEALTH- 241904) to V.P. and B.V., the ANR (grant ANR
   P2N_2010_PECSDELLI and Euronanomed iNanoDCs; support to V.P., S.P. and
   B.V.), the ANRS (Agence Nationale de la Recherche sur le SIDA
   CSS_2013-1_14255) to S.P. and N.R., the grant from the Fondation pour la
   Recherche Medicale to V.P., the "Pierre Berge foundation" through
   Pierre-Berge-Sidaction grant to B.V. and S.P. and the grants
   #108821-55-RGRL, SAF 2012-39075 and FIS PI10/02984 to N.C. and F.G.
CR Ahmadi T, 2008, IMMUNOLOGY, V124, P129, DOI 10.1111/j.1365-2567.2007.02749.x
   Ataman-Önal Y, 2006, J CONTROL RELEASE, V112, P175, DOI 10.1016/j.jconrel.2006.02.006
   Athanasiou KA, 1996, BIOMATERIALS, V17, P93, DOI 10.1016/0142-9612(96)85754-1
   Balmelli C, 1998, J VIROL, V72, P8220, DOI 10.1128/JVI.72.10.8220-8229.1998
   Bansal V, 2014, INT J PHARMACEUT, V471, P377, DOI 10.1016/j.ijpharm.2014.05.061
   Belyakov IM, 2009, J IMMUNOL, V183, P6883, DOI 10.4049/jimmunol.0901466
   Bergquist C, 1997, INFECT IMMUN, V65, P2676, DOI 10.1128/IAI.65.7.2676-2684.1997
   Bystry RS, 2001, NAT IMMUNOL, V2, P1126, DOI 10.1038/ni735
   Campeau JL, 2012, INFECT IMMUN, V80, P2632, DOI 10.1128/IAI.00288-12
   Castellino F, 2006, NATURE, V440, P890, DOI 10.1038/nature04651
   Claes AK, 2015, PHYSIOLOGY, V30, P241, DOI 10.1152/physiol.00025.2014
   Cooney R, 2010, NAT MED, V16, P90, DOI 10.1038/nm.2069
   Czerkinsky C, 2012, CURR TOP MICROBIOL, V354, P1, DOI 10.1007/82_2010_112
   de Saint-Vis B, 1998, IMMUNITY, V9, P325, DOI 10.1016/S1074-7613(00)80615-9
   Franchi L, 2009, IMMUNOL REV, V227, P106, DOI 10.1111/j.1600-065X.2008.00734.x
   Girardin SE, 2003, J BIOL CHEM, V278, P8869, DOI 10.1074/jbc.C200651200
   Girardin SE, 2003, SCIENCE, V300, P1584, DOI 10.1126/science.1084677
   Guilliams M, 2014, NAT REV IMMUNOL, V14, P571, DOI 10.1038/nri3712
   Holmgren J, 2003, VACCINE, V21, pS89, DOI 10.1016/S0264-410X(03)00206-8
   Holmgren J, 2012, CURR OPIN IMMUNOL, V24, P343, DOI 10.1016/j.coi.2012.03.014
   Hsu YMS, 2007, NAT IMMUNOL, V8, P198, DOI 10.1038/ni1426
   Ito T, 2012, TOHOKU J EXP MED, V227, P39, DOI 10.1620/tjem.227.39
   Jackson EM, 2012, PLOS ONE, V7, DOI 10.1371/journal.pone.0041529
   Janakova L, 2002, INFECT IMMUN, V70, P5479, DOI 10.1128/IAI.70.10.5479-5484.2002
   Kasturi SP, 2011, NATURE, V470, P543, DOI 10.1038/nature09737
   Kim GG, 2007, J IMMUNOL METHODS, V325, P51, DOI 10.1016/j.jim.2007.05.013
   Kim YG, 2011, IMMUNITY, V34, P769, DOI 10.1016/j.immuni.2011.04.013
   Kozlowski PA, 2002, J IMMUNOL, V169, P566, DOI 10.4049/jimmunol.169.1.566
   Lawson LB, 2011, CURR OPIN IMMUNOL, V23, P414, DOI 10.1016/j.coi.2011.03.009
   Levy JA, 2009, J IMMUNOL, V182, P3945, DOI 10.4049/jimmunol.0990015
   Li ZL, 2011, P NATL ACAD SCI USA, V108, P4388, DOI 10.1073/pnas.1012861108
   Lillard JW, 2001, J IMMUNOL, V166, P162, DOI 10.4049/jimmunol.166.1.162
   Lu XH, 2002, VACCINE, V20, P1019, DOI 10.1016/S0264-410X(01)00452-2
   Lycke N, 2012, NAT REV IMMUNOL, V12, P592, DOI 10.1038/nri3251
   Maisonneuve C, 2014, P NATL ACAD SCI USA, V111, P12294, DOI 10.1073/pnas.1400478111
   Marrack P, 2009, NAT REV IMMUNOL, V9, P287, DOI 10.1038/nri2510
   Motta V, 2015, PHYSIOL REV, V95, P149, DOI 10.1152/physrev.00009.2014
   Mulder DJ, 2011, AM J PATHOL, V178, P744, DOI 10.1016/j.ajpath.2010.10.027
   Neutra MR, 2006, NAT REV IMMUNOL, V6, P148, DOI 10.1038/nri1777
   Norton EB, 2012, INFECT IMMUN, V80, P2426, DOI 10.1128/IAI.00181-12
   Ogura Y, 2003, GUT, V52, P1591, DOI 10.1136/gut.52.11.1591
   Ogura Y, 2001, J BIOL CHEM, V276, P4812, DOI 10.1074/jbc.M008072200
   Pavot V, 2014, NANOMEDICINE-UK, V9, P2703, DOI [10.2217/nnm.14.156, 10.2217/NNM.14.156]
   Pavot V, 2014, J IMMUNOL, V193, P5781, DOI 10.4049/jimmunol.1402184
   Pavot V, 2014, AIDS, V28, P1701, DOI 10.1097/QAD.0000000000000308
   Pavot V, 2013, J CONTROL RELEASE, V167, P60, DOI 10.1016/j.jconrel.2013.01.015
   Pavot V, 2012, VACCINE, V30, P142, DOI 10.1016/j.vaccine.2011.11.003
   Primard C, 2010, BIOMATERIALS, V31, P6060, DOI 10.1016/j.biomaterials.2010.04.021
   Sakthivel SK, 2008, BMC MICROBIOL, V8, DOI 10.1186/1471-2180-8-136
   SCHALL TJ, 1993, J EXP MED, V177, P1821, DOI 10.1084/jem.177.6.1821
   Sharma R, 2015, BIOTECHNOL ADV, V33, P64, DOI 10.1016/j.biotechadv.2014.12.004
   Smith JD, 2015, CURR OPIN BIOTECH, V34, P217, DOI 10.1016/j.copbio.2015.03.014
   Soler E, 2007, VACCINE, V25, P6373, DOI 10.1016/j.vaccine.2007.06.011
   Staats HF, 1997, AIDS RES HUM RETROV, V13, P945, DOI 10.1089/aid.1997.13.945
   TAUB DD, 1993, SCIENCE, V260, P355, DOI 10.1126/science.7682337
   Ueno H, 2015, NAT IMMUNOL, V16, P142, DOI 10.1038/ni.3054
   Wischke C, 2012, J CONTROL RELEASE, V164, P299, DOI 10.1016/j.jconrel.2012.06.034
   Zhao L, 2014, VACCINE, V32, P327, DOI 10.1016/j.vaccine.2013.11.069
   Zhu Q, 2012, NAT MED, V18, P1291, DOI 10.1038/nm.2866
NR 59
TC 39
Z9 39
U1 2
U2 83
PU ELSEVIER SCI LTD
PI OXFORD
PA THE BOULEVARD, LANGFORD LANE, KIDLINGTON, OXFORD OX5 1GB, OXON, ENGLAND
SN 0142-9612
EI 1878-5905
J9 BIOMATERIALS
JI Biomaterials
PD JAN
PY 2016
VL 75
BP 327
EP 339
DI 10.1016/j.biomaterials.2015.10.034
PG 13
WC Engineering, Biomedical; Materials Science, Biomaterials
WE Science Citation Index Expanded (SCI-EXPANDED)
SC Engineering; Materials Science
GA CX0FV
UT WOS:000365373200029
PM 26539801
DA 2023-11-04
ER

PT J
AU Sungsuwan, S
   Yin, ZJ
   Huang, XF
AF Sungsuwan, Suttipun
   Yin, Zhaojun
   Huang, Xuefei
TI Lipopeptide-Coated Iron Oxide Nanoparticles as Potential
   Glycoconjugate-Based Synthetic Anticancer Vaccines
SO ACS APPLIED MATERIALS & INTERFACES
LA English
DT Article
DE cancer vaccine; glycopeptide; immunology; MUC1; magnetic nanoparticles
ID MUC1 TANDEM REPEAT; MAGNETIC NANOPARTICLES; O-GLYCOSYLATION;
   BREAST-CANCER; GLYCOPEPTIDE ANTIGENS; ANTITUMOR VACCINES; DENDRITIC
   CELLS; BIOLOGICAL APPLICATIONS; BIOMEDICAL APPLICATIONS; GOLD
   NANOPARTICLES
AB Although iron oxide magnetic nanoparticles (NPs) have been widely utilized in molecular imaging and drug delivery studies, they have not been evaluated as carriers for glycoconjugate-based anticancer vaccines. Tumor-associated carbohydrate antigens (TACAs) are attractive targets for the development of anticancer vaccines. Due to the weak immunogenicity of these antigens, it is highly challenging to elicit strong anti-TACA immune responses. With their high biocompatibilities and large surface areas, magnetic NPs were synthesized for TACA delivery. The magnetic NPs were coated with phospholipid-functionalized TACA glycopeptides through hydrophobic hydrophobic interactions without the need for any covalent linkages. Multiple copies of glycopeptides were presented on NPs, potentially leading to enhanced interactions with antibody-secreting B cells through multivalent binding. Mice immunized with the NPs generated strong antibody responses, and the glycopeptide structures important for high antibody titers were identified. The antibodies produced were capable of recognizing both mouse and human tumor cells expressing the glycopeptide, resulting in tumor cell death through complement-mediated cytotoxicities. These results demonstrate that magnetic NPs can be a new and simple platform for multivalently displaying TACA and boosting anti-TACA immune responses without the need for a typical protein carrier.
C1 [Sungsuwan, Suttipun; Yin, Zhaojun; Huang, Xuefei] Michigan State Univ, Dept Chem, E Lansing, MI 48824 USA.
C3 Michigan State University
RP Huang, XF (通讯作者)，Michigan State Univ, Dept Chem, Chem Bldg,Room 426,578 South Shaw Lane, E Lansing, MI 48824 USA.
EM xuefei@chemistry.msu.edu
RI Huang, Xuefei/G-3371-2014; Yin, Zhaojun/F-7376-2013
OI Huang, Xuefei/0000-0002-6468-5526; Yin, Zhaojun/0000-0003-4396-0215
FU National Cancer Institute [R01CA149451-01A1]
FX We are grateful to the National Cancer Institute (R01CA149451-01A1) for
   financial support of our work.
CR Apostolopoulos V., 2004, CURR TRENDS IMMUNOL, V12, P629
   Bachmann MF, 2010, NAT REV IMMUNOL, V10, P787, DOI 10.1038/nri2868
   Bäckström M, 2003, BIOCHEM J, V376, P677, DOI 10.1042/BJ20031130
   Brinas RP, 2012, BIOCONJUGATE CHEM, V23, P1513, DOI 10.1021/bc200606s
   Brockhausen I, 2006, EMBO REP, V7, P599, DOI 10.1038/sj.embor.7400705
   Burford B, 2013, BRIT J CANCER, V108, P2045, DOI 10.1038/bjc.2013.214
   Buskas T, 2004, CHEM-EUR J, V10, P3517, DOI 10.1002/chem.200400074
   Buskas T, 2009, CHEM COMMUN, P5335, DOI 10.1039/b908664c
   Cai H, 2013, CHEM-EUR J, V19, P1962, DOI 10.1002/chem.201203709
   Cazet A, 2010, BREAST CANCER RES, V12, DOI 10.1186/bcr2577
   Colombo M, 2012, CHEM SOC REV, V41, P4306, DOI 10.1039/c2cs15337h
   Corot C, 2006, ADV DRUG DELIVER REV, V58, P1471, DOI 10.1016/j.addr.2006.09.013
   Danishefsky SJ, 2000, ANGEW CHEM INT EDIT, V39, P836, DOI 10.1002/(SICI)1521-3773(20000303)39:5<836::AID-ANIE836>3.0.CO;2-I
   Deng K, 2008, ANGEW CHEM INT EDIT, V47, P6395, DOI 10.1002/anie.200801885
   DIJOHN D, 1989, LANCET, V2, P1415
   Dobrovolskaia MA, 2007, NAT NANOTECHNOL, V2, P469, DOI 10.1038/nnano.2007.223
   El-Boubbou K, 2011, CURR MED CHEM, V18, P2060, DOI 10.2174/092986711795656144
   Ferguson PM, 2013, PLOS ONE, V8, DOI 10.1371/journal.pone.0065318
   Gaidzik N, 2013, CHEM SOC REV, V42, P4421, DOI 10.1039/c3cs35470a
   Goya GF, 2008, CELL BIOL INT, V32, P1001, DOI 10.1016/j.cellbi.2008.04.001
   Guo ZW, 2009, CURR OPIN CHEM BIOL, V13, P608, DOI 10.1016/j.cbpa.2009.08.010
   Gupta AK, 2005, BIOMATERIALS, V26, P3995, DOI 10.1016/j.biomaterials.2004.10.012
   He HN, 2013, PHARM RES-DORDR, V30, P2445, DOI 10.1007/s11095-013-0982-y
   HERZENBERG LA, 1982, J EXP MED, V155, P1730, DOI 10.1084/jem.155.6.1730
   Hoffmann-Roder A, 2010, ANGEW CHEM INT EDIT, V49, P8498, DOI 10.1002/anie.201003810
   Huang ZH, 2012, J AM CHEM SOC, V134, P8730, DOI 10.1021/ja211725s
   Iwasaki A, 2004, NAT IMMUNOL, V5, P987, DOI 10.1038/ni1112
   Jeong J, 2014, ACS APPL MATER INTER, V6, P5297, DOI 10.1021/am500661j
   Karsten U, 2004, GLYCOBIOLOGY, V14, P681, DOI 10.1093/glycob/cwh090
   Kinarsky L, 2003, GLYCOBIOLOGY, V13, P929, DOI 10.1093/glycob/cwg109
   Kobukai S, 2010, MAGN RESON MED, V63, P1383, DOI 10.1002/mrm.22313
   Laurent S, 2008, CHEM REV, V108, P2064, DOI 10.1021/cr068445e
   Liu CC, 2012, GLYCOCONJUGATE J, V29, P259, DOI 10.1007/s10719-012-9399-9
   Liu HP, 2014, NATURE, V507, P519, DOI 10.1038/nature12978
   Livingston PO, 1997, CANCER IMMUNOL IMMUN, V45, P1, DOI 10.1007/s002620050394
   Marradi M, 2013, CHEM SOC REV, V42, P4728, DOI 10.1039/c2cs35420a
   Matsushita T, 2013, BIOCHEMISTRY-US, V52, P402, DOI 10.1021/bi3013142
   Melero I, 2014, NAT REV CLIN ONCOL, V11, P509, DOI 10.1038/nrclinonc.2014.111
   Monzavi-Karbassi B, 2013, VACCINES-BASEL, V1, P174, DOI 10.3390/vaccines1020174
   Mou YB, 2011, INT J NANOMED, V6, P1779, DOI 10.2147/IJN.S23240
   Müller S, 2002, J BIOL CHEM, V277, P26103, DOI 10.1074/jbc.M202921200
   Newman KD, 1998, J PHARM SCI-US, V87, P1421, DOI 10.1021/js980070s
   Ojeda R, 2007, CARBOHYD RES, V342, P448, DOI 10.1016/j.carres.2006.11.018
   Park J, 2004, NAT MATER, V3, P891, DOI 10.1038/nmat1251
   Parry AL, 2013, J AM CHEM SOC, V135, P9362, DOI 10.1021/ja4046857
   Pen F, 2013, CHEM SOC REV, V42, P4543
   Pihlgren M, 2013, BLOOD, V121, P85, DOI 10.1182/blood-2012-02-413831
   Qiao RR, 2009, J MATER CHEM, V19, P6274, DOI 10.1039/b902394a
   Reddy ST, 2007, NAT BIOTECHNOL, V25, P1159, DOI [10.1038/nbt1332, 10.1038/nbtl332]
   Rich JR, 2006, CHEM-EUR J, V12, P845, DOI 10.1002/chem.200500518
   Ryan SO, 2010, CANCER RES, V70, P5788, DOI 10.1158/0008-5472.CAN-09-4519
   Sabbatini PJ, 2007, CLIN CANCER RES, V13, P4170, DOI 10.1158/1078-0432.CCR-06-2949
   SAD S, 1991, IMMUNOLOGY, V74, P223
   Schietinger A, 2006, SCIENCE, V314, P304, DOI 10.1126/science.1129200
   Sorensen AL, 2006, GLYCOBIOLOGY, V16, P96, DOI 10.1093/glycob/cwj044
   Steinhagen F, 2011, VACCINE, V29, P3341, DOI 10.1016/j.vaccine.2010.08.002
   Steinman RM, 2007, NAT MED, V13, P1155, DOI 10.1038/nm1643
   Sun SH, 2004, J AM CHEM SOC, V126, P273, DOI 10.1021/ja0380852
   Tang CK, 2008, EXPERT REV VACCINES, V7, P951, DOI 10.1586/14760584.7.7.951
   Tarp MA, 2007, GLYCOBIOLOGY, V17, P197, DOI 10.1093/glycob/cwl061
   Tassa C, 2011, ACCOUNTS CHEM RES, V44, P842, DOI 10.1021/ar200084x
   Tong S, 2011, NANO LETT, V11, P3720, DOI 10.1021/nl201978c
   Von Mensdorff-Pouilly Silvia, 2011, Cancers (Basel), V3, P3073, DOI 10.3390/cancers3033073
   Wang YC, 2010, P NATL ACAD SCI USA, V107, P9228, DOI 10.1073/pnas.0914004107
   Westerlind U, 2008, ANGEW CHEM INT EDIT, V47, P7551, DOI 10.1002/anie.200802102
   Yin ZJ, 2013, ACS CHEM BIOL, V8, P1253, DOI 10.1021/cb400060x
   Yin ZJ, 2012, J CARBOHYD CHEM, V31, P143, DOI 10.1080/07328303.2012.659364
NR 67
TC 39
Z9 40
U1 3
U2 72
PU AMER CHEMICAL SOC
PI WASHINGTON
PA 1155 16TH ST, NW, WASHINGTON, DC 20036 USA
SN 1944-8244
J9 ACS APPL MATER INTER
JI ACS Appl. Mater. Interfaces
PD AUG 12
PY 2015
VL 7
IS 31
BP 17535
EP 17544
DI 10.1021/acsami.5b05497
PG 10
WC Nanoscience & Nanotechnology; Materials Science, Multidisciplinary
WE Science Citation Index Expanded (SCI-EXPANDED)
SC Science & Technology - Other Topics; Materials Science
GA CP2BX
UT WOS:000359683600075
PM 26200668
OA Green Accepted
DA 2023-11-04
ER

PT J
AU Tao, Y
   Zhang, Y
   Ju, EG
   Ren, H
   Ren, JS
AF Tao, Yu
   Zhang, Yan
   Ju, Enguo
   Ren, Hui
   Ren, Jinsong
TI Gold nanocluster-based vaccines for dual-delivery of antigens and
   immunostimulatory oligonucleotides
SO NANOSCALE
LA English
DT Article
ID MESOPOROUS SILICA NANOPARTICLES; DENDRITIC CELL ACTIVATION; ENHANCED
   IMMUNE-RESPONSE; IN-VIVO; CANCER-IMMUNOTHERAPY; CPG OLIGONUCLEOTIDES;
   TARGETED PARTICLES; DNA NANOSTRUCTURES; SYNTHETIC VACCINES; DIRECTED
   SYNTHESIS
AB We here report a facile one-pot synthesis of fluorescent gold nanoclusters (AuNCs) via the peptide bio-mineralization method, which can elicit specific immunological responses. The as-prepared peptide-protected AuNCs (peptide-AuNCs) display strong red fluorescence, and more importantly, as compared to the peptide alone, the immune stimulatory ability of the resulting peptide-AuNCs can not only be retained, but can also be efficaciously enhanced. Moreover, through a dual-delivery of antigen peptides and cytosine-phosphate-guanine (CpG) oligodeoxynucleotides (ODNs), the as-prepared peptide-AuNC-CpG conjugates can also act as smart self-vaccines to assist in the generation of high immunostimulatory activity, and be applied as a probe for intracellular imaging. Both in vitro and in vivo studies provide strong evidence that the AuNC-based vaccines may be utilized as safe and efficient immunostimulatory agents that are able to prevent and/or treat a variety of ailments.
C1 [Tao, Yu; Zhang, Yan; Ju, Enguo; Ren, Jinsong] Changchun Inst Appl Chem, Lab Chem Biol, Changchun 130022, Jilin, Peoples R China.
   [Tao, Yu; Zhang, Yan; Ju, Enguo; Ren, Jinsong] Changchun Inst Appl Chem, State Key Lab Rare Earth Resource Utilizat, Changchun 130022, Jilin, Peoples R China.
   [Tao, Yu; Zhang, Yan; Ju, Enguo] Univ Chinese Acad Sci, Beijing 100039, Peoples R China.
   [Ren, Hui] Jilin Univ, Hosp 2, Changchun 130041, Jilin, Peoples R China.
C3 Chinese Academy of Sciences; Changchun Institute of Applied Chemistry,
   CAS; Chinese Academy of Sciences; Changchun Institute of Applied
   Chemistry, CAS; Chinese Academy of Sciences; University of Chinese
   Academy of Sciences, CAS; Jilin University
RP Ren, H (通讯作者)，Jilin Univ, Hosp 2, Changchun 130041, Jilin, Peoples R China.
EM jren@ciac.ac.cn
RI Ju, Enguo/AAA-5706-2022; Tao, Yu/F-7296-2017; Tao, Yu/JLM-6747-2023
OI Ju, Enguo/0000-0003-0968-9994; Tao, Yu/0000-0001-5087-7474
FU National Basic Research Program of China [2012CB720602, 2011CB936004];
   National Natural Science Foundation of China [21210002, 91213302,
   91413111, 21431007]; Jilin Province Science and Technology Development
   Plan Project [20140414019GH]
FX Financial support was provided by the National Basic Research Program of
   China (2012CB720602 and 2011CB936004), the National Natural Science
   Foundation of China (grants 21210002, 91213302, 91413111, 21431007) and
   the Jilin Province Science and Technology Development Plan Project
   (Grant 20140414019GH).
CR Ahn S, 2014, ADV HEALTHC MATER, V3, P1194, DOI 10.1002/adhm.201300597
   Almeida JPM, 2015, SMALL, V11, P1453, DOI 10.1002/smll.201402179
   [Anonymous], 1988, SMALLPOX ITS ERADICA
   Beninga J, 1998, J BIOL CHEM, V273, P18734, DOI 10.1074/jbc.273.30.18734
   Bhatia D, 2011, NAT COMMUN, V2, DOI 10.1038/ncomms1337
   Black M, 2010, EXPERT REV VACCINES, V9, P157, DOI [10.1586/erv.09.160, 10.1586/ERV.09.160]
   Byrd W, 2005, ADV DRUG DELIVER REV, V57, P1362, DOI 10.1016/j.addr.2005.01.014
   Cao YH, 2014, ADV FUNCT MATER, V24, P6963, DOI 10.1002/adfm.201401358
   Chen N, 2014, SMALL, V10, P368, DOI 10.1002/smll.201300903
   Chen SW, 1998, SCIENCE, V280, P2098, DOI 10.1126/science.280.5372.2098
   Chen TT, 2013, J AM CHEM SOC, V135, P11595, DOI 10.1021/ja4035939
   Cho HJ, 2000, NAT BIOTECHNOL, V18, P509, DOI 10.1038/75365
   Cui YY, 2011, ACS NANO, V5, P8684, DOI 10.1021/nn202566n
   De Temmerman ML, 2011, DRUG DISCOV TODAY, V16, P569, DOI 10.1016/j.drudis.2011.04.006
   Dykman L, 2012, CHEM SOC REV, V41, P2256, DOI 10.1039/c1cs15166e
   FARIA PCB, 2014, NANO LETT, V14, P5458
   Foged C, 2012, EUR J PHARM SCI, V45, P482, DOI 10.1016/j.ejps.2011.08.016
   Guo SJ, 2011, NANO TODAY, V6, P240, DOI 10.1016/j.nantod.2011.04.007
   Guy B, 2007, NAT REV MICROBIOL, V5, P505, DOI 10.1038/nrmicro1681
   Hamdy S, 2011, CURR DRUG DELIV, V8, P261, DOI 10.2174/156720111795256101
   HEEMELS MT, 1995, ANNU REV BIOCHEM, V64, P463, DOI 10.1146/annurev.bi.64.070195.002335
   Huang CC, 2007, ANGEW CHEM INT EDIT, V46, P6824, DOI 10.1002/anie.200700803
   Hubbell JA, 2009, NATURE, V462, P449, DOI 10.1038/nature08604
   Hung RW, 2011, CURR DRUG DELIV, V8, P274
   Jain S, 2005, BIOMACROMOLECULES, V6, P2590, DOI 10.1021/bm0503221
   Jayagopal A, 2010, J AM CHEM SOC, V132, P9789, DOI 10.1021/ja102585v
   Kennedy TAC, 2012, CHEM COMMUN, V48, P6845, DOI 10.1039/c2cc32841k
   Keum JW, 2011, SMALL, V7, P3529, DOI 10.1002/smll.201101804
   Lee D, 2004, J AM CHEM SOC, V126, P6193, DOI 10.1021/ja049605b
   Lee IH, 2012, ANGEW CHEM INT EDIT, V51, P8800, DOI 10.1002/anie.201203193
   Li J, 2011, ACS NANO, V5, P8783, DOI 10.1021/nn202774x
   Li ZH, 2013, ADV HEALTHC MATER, V2, P1309, DOI 10.1002/adhm.201200364
   Lin CAJ, 2009, ACS NANO, V3, P395, DOI 10.1021/nn800632j
   Lin YH, 2010, ANAL CHEM, V82, P9194, DOI 10.1021/ac101427y
   LIPFORD GB, 1993, J IMMUNOL, V150, P1212
   Liu CL, 2011, ANGEW CHEM INT EDIT, V50, P7056, DOI 10.1002/anie.201100299
   Liu JB, 2013, ANGEW CHEM INT EDIT, V52, P12572, DOI 10.1002/anie.201304465
   Liu JM, 2013, ANAL CHEM, V85, P3238, DOI 10.1021/ac303603f
   Liu MA, 2011, IMMUNOL REV, V239, P62, DOI 10.1111/j.1600-065X.2010.00980.x
   Liu MA, 2010, IMMUNITY, V33, P504, DOI 10.1016/j.immuni.2010.10.004
   Liu XW, 2012, NANO LETT, V12, P4254, DOI 10.1021/nl301877k
   Lu YZ, 2012, CHEM SOC REV, V41, P3594, DOI 10.1039/c2cs15325d
   Luo ZT, 2012, J AM CHEM SOC, V134, P16662, DOI 10.1021/ja306199p
   Ma LL, 2009, ACS NANO, V3, P2686, DOI 10.1021/nn900440e
   Mahony D, 2013, SMALL, V9, P3138, DOI 10.1002/smll.201300012
   Mao JY, 2011, J MATER CHEM, V21, P11478, DOI 10.1039/c1jm10349k
   McFarland BJ, 1999, BIOCHEMISTRY-US, V38, P16663, DOI 10.1021/bi991393l
   Mody KT, 2013, NANOSCALE, V5, P5167, DOI 10.1039/c3nr00357d
   Molino NM, 2013, ACS NANO, V7, P9743, DOI 10.1021/nn403085w
   Moon JJ, 2012, ADV MATER, V24, P3724, DOI 10.1002/adma.201200446
   Moon JJ, 2011, NAT MATER, V10, P243, DOI 10.1038/NMAT2960
   Moskovitz J, 2011, BIOCHEMISTRY-US, V50, P10687, DOI 10.1021/bi201426b
   Nguyen DN, 2009, ADV MATER, V21, P847, DOI 10.1002/adma.200801478
   Niikura K, 2013, ACS NANO, V7, P3926, DOI 10.1021/nn3057005
   O'Hagan DT, 2004, IMMUNOL REV, V199, P191, DOI 10.1111/j.0105-2896.2004.00153.x
   Perrie Y, 2008, INT J PHARMACEUT, V364, P272, DOI 10.1016/j.ijpharm.2008.04.036
   Plotkin SA, 2011, NAT REV MICROBIOL, V9, P889, DOI 10.1038/nrmicro2668
   Rana S, 2012, ADV DRUG DELIVER REV, V64, P200, DOI 10.1016/j.addr.2011.08.006
   Rappuoli R, 2002, SCIENCE, V297, P937, DOI 10.1126/science.1075173
   Rappuoli R, 2011, NAT REV IMMUNOL, V11, P865, DOI 10.1038/nri3085
   ROTZSCHKE O, 1991, EUR J IMMUNOL, V21, P2891, DOI 10.1002/eji.1830211136
   Salem AK, 2005, NANOTECHNOLOGY, V16, P484, DOI 10.1088/0957-4484/16/4/025
   Sandler AD, 2003, CANCER RES, V63, P394
   Schaeffer N, 2008, CHEM COMMUN, P3986, DOI 10.1039/b809876j
   Schlosser E, 2008, VACCINE, V26, P1626, DOI 10.1016/j.vaccine.2008.01.030
   Scott EA, 2012, BIOMATERIALS, V33, P6211, DOI 10.1016/j.biomaterials.2012.04.060
   Skwarczynski M, 2011, CURR DRUG DELIV, V8, P282, DOI 10.2174/156720111795256192
   Su DL, 2012, J BIOMED BIOTECHNOL, DOI 10.1155/2012/347141
   Tao Y, 2014, BIOMATERIALS, V35, P6646, DOI 10.1016/j.biomaterials.2014.04.073
   Tao Y, 2014, ADV FUNCT MATER, V24, P1004, DOI 10.1002/adfm.201302347
   Tao Y, 2013, CHEM COMMUN, V49, P6918, DOI 10.1039/c3cc41972j
   Ulmer JB, 2006, NAT BIOTECHNOL, V24, P1377, DOI 10.1038/nbt1261
   Wang GC, 2013, P NATL ACAD SCI USA, V110, P7619, DOI 10.1073/pnas.1300233110
   Wang HH, 2011, ACS NANO, V5, P4337, DOI 10.1021/nn102752a
   Wang L, 2014, P NATL ACAD SCI USA, V111, P14846, DOI 10.1073/pnas.1407447111
   Wang YL, 2012, CHEM COMMUN, V48, P871, DOI 10.1039/c1cc15926g
   Wei M, 2012, ANGEW CHEM INT EDIT, V51, P1202, DOI 10.1002/anie.201105187
   Weiner GJ, 1997, P NATL ACAD SCI USA, V94, P10833, DOI 10.1073/pnas.94.20.10833
   Wilson JT, 2013, ACS NANO, V7, P3912, DOI 10.1021/nn305466z
   Xie JP, 2009, J AM CHEM SOC, V131, P888, DOI 10.1021/ja806804u
   Yewdell JW, 2010, CURR OPIN IMMUNOL, V22, P402, DOI 10.1016/j.coi.2010.04.002
   Zhang L, 2013, SMALL, V9, P3439, DOI 10.1002/smll.201202727
   Zhong YL, 2013, J AM CHEM SOC, V135, P8350, DOI 10.1021/ja4026227
   Zhong YL, 2012, ANGEW CHEM INT EDIT, V51, P8485, DOI 10.1002/anie.201202085
   Zhu GZ, 2013, P NATL ACAD SCI USA, V110, P7998, DOI 10.1073/pnas.1220817110
NR 85
TC 39
Z9 40
U1 7
U2 169
PU ROYAL SOC CHEMISTRY
PI CAMBRIDGE
PA THOMAS GRAHAM HOUSE, SCIENCE PARK, MILTON RD, CAMBRIDGE CB4 0WF, CAMBS,
   ENGLAND
SN 2040-3364
EI 2040-3372
J9 NANOSCALE
JI Nanoscale
PY 2015
VL 7
IS 29
BP 12419
EP 12426
DI 10.1039/c5nr02240a
PG 8
WC Chemistry, Multidisciplinary; Nanoscience & Nanotechnology; Materials
   Science, Multidisciplinary; Physics, Applied
WE Science Citation Index Expanded (SCI-EXPANDED)
SC Chemistry; Science & Technology - Other Topics; Materials Science;
   Physics
GA CN1VF
UT WOS:000358207700023
PM 26129929
DA 2023-11-04
ER

PT J
AU van Riet, E
   Ainai, A
   Suzuki, T
   Kersten, G
   Hasegawa, H
AF van Riet, Elly
   Ainai, Akira
   Suzuki, Tadaki
   Kersten, Gideon
   Hasegawa, Hideki
TI Combatting infectious diseases; nanotechnology as a platform for
   rational vaccine design
SO ADVANCED DRUG DELIVERY REVIEWS
LA English
DT Review
DE Nanoparticle; Pathogen; Adjuvant; Administration route; Delivery;
   Targeting; Innate immunity; Adaptive immunity
ID HUMAN DENDRITIC CELLS; BIODEGRADABLE NANOPARTICLES; DELIVERY; RESPONSES;
   ADJUVANT; IMMUNITY; COMPARTMENTS; RECOGNITION; CHALLENGES; RECEPTORS
AB Currently, several successful vaccines are available. However, for pathogens with a highly variable genetic composition, and for which serum IgG antibodies are not a useful correlate of protection, effective vaccines are yet to be developed. This is due to a lack of both the understanding of the immunological pathways leading to long-term protection and the ability to translate the available knowledge into a suitable vaccine formulation. Regarding the latter, nanoparticles can be an attractive platform for vaccine development, as they offer multiple options for improving safety and efficacy. For example, side effects might be decreased upon encapsulation of the adjuvant and the concomitant delivery of antigen and adjuvant is a very promising tool for increasing efficacy. In addition to the many promises, the use of nanoparticles as vaccine carriers should be implemented with caution: the more sophisticated a particle, the more parameters need to be controlled during production and storage. (C) 2014 Published by Elsevier B.V.
C1 [van Riet, Elly; Ainai, Akira] Natl Inst Infect Dis, Influenza Virus Res Ctr, Musashimurayama, Tokyo 2080011, Japan.
   [Ainai, Akira; Suzuki, Tadaki; Hasegawa, Hideki] Natl Inst Infect Dis, Dept Pathol, Shinjuku Ku, Tokyo 1628640, Japan.
   [Kersten, Gideon] Inst Translat Vaccinol Intravacc, NL-3720 AL Bilthoven, Netherlands.
   [Kersten, Gideon] Leiden Univ, Leiden Acad Ctr Drug Res, Div Drug Delivery Technol, NL-2300 RA Leiden, Netherlands.
C3 National Institute of Infectious Diseases (NIID); National Institute of
   Infectious Diseases (NIID); Leiden University - Excl LUMC; Leiden
   University
RP Hasegawa, H (通讯作者)，Natl Inst Infect Dis, Dept Pathol, Shinjuku Ku, Toyama 1-23-1, Tokyo 1628640, Japan.
EM elly.van.riet@intravacc.nl; hasegawa@nih.go.jp
RI Suzuki, Tadaki/ABH-2661-2020; Hasegawa, Hideki/C-7978-2014; van Riet,
   Elly/V-2921-2018
OI Suzuki, Tadaki/0000-0002-3820-9542
FU Japan Society for the Promotion of Science; Ministry of Health, Labour
   and Welfare [H19-Trans-Ippan-002, H23-Shinkou-Ippan-015]; Grants-in-Aid
   for Scientific Research [25286062] Funding Source: KAKEN
FX E. van Riet is a recipient of a Postdoctoral Fellowship for Foreign
   Researchers of the Japan Society for the Promotion of Science. This
   study was further supported by grants from the Ministry of Health,
   Labour and Welfare, "H19-Trans-Ippan-002" and "H23-Shinkou-Ippan-015".
   Also, we would like to acknowledge all scientists contributing to this
   field of work, but whose work is not cited in this review.
CR Ahlén G, 2012, PLOS ONE, V7, DOI 10.1371/journal.pone.0046959
   ALLISON AC, 1974, NATURE, V252, P252, DOI 10.1038/252252a0
   Amorij JP, 2012, J CONTROL RELEASE, V161, P363, DOI 10.1016/j.jconrel.2011.12.039
   Arens R, 2012, ADV IMMUNOL, V114, P217, DOI 10.1016/B978-0-12-396548-6.00009-3
   Bachmann MF, 2010, NAT REV IMMUNOL, V10, P787, DOI 10.1038/nri2868
   Bal SM, 2010, J CONTROL RELEASE, V148, P266, DOI 10.1016/j.jconrel.2010.09.018
   Belizaire R, 2009, P NATL ACAD SCI USA, V106, P17463, DOI 10.1073/pnas.0908583106
   BIRRENBACH G, 1976, J PHARM SCI, V65, P1763, DOI 10.1002/jps.2600651217
   Blander JM, 2006, NATURE, V440, P808, DOI 10.1038/nature04596
   Boehm G, 2002, PHARM RES-DORDR, V19, P1330, DOI 10.1023/A:1020354809581
   Bottazzi B, 2010, ANNU REV IMMUNOL, V28, P157, DOI 10.1146/annurev-immunol-030409-101305
   Budimir N, 2010, VACCINE, V28, P8280, DOI 10.1016/j.vaccine.2010.10.007
   Burgdorf S, 2007, SCIENCE, V316, P612, DOI 10.1126/science.1137971
   Cerutti A, 2008, NAT REV IMMUNOL, V8, P421, DOI 10.1038/nri2322
   Cervi L, 2004, J IMMUNOL, V172, P2016, DOI 10.4049/jimmunol.172.4.2016
   Champion JA, 2006, P NATL ACAD SCI USA, V103, P4930, DOI 10.1073/pnas.0600997103
   Champion JA, 2007, J CONTROL RELEASE, V121, P3, DOI 10.1016/j.jconrel.2007.03.022
   Chua BY, 2012, PLOS ONE, V7, DOI 10.1371/journal.pone.0047492
   Coban C, 2007, TRENDS MICROBIOL, V15, P271, DOI 10.1016/j.tim.2007.04.003
   Cruz LJ, 2012, BIOMATERIALS, V33, P4229, DOI 10.1016/j.biomaterials.2012.02.036
   De Groot A.S., 2013, HUM VACCIN IMMUNOTHE, V9
   Desai N, 2012, AAPS J, V14, P282, DOI 10.1208/s12248-012-9339-4
   Diebold Sandra S, 2009, Handb Exp Pharmacol, P3, DOI 10.1007/978-3-540-71029-5_1
   Ejaz A, 2012, PLOS ONE, V7, DOI 10.1371/journal.pone.0045102
   Fahy AS, 2008, J GEN VIROL, V89, P2377, DOI 10.1099/vir.0.2008/004895-0
   Fröhlich E, 2012, INT J NANOMED, V7, P5577, DOI 10.2147/IJN.S36111
   Gerdts V, 2013, VACCINE, V31, P596, DOI 10.1016/j.vaccine.2012.11.067
   Glenn GM, 2013, VACCINE, V31, P524, DOI 10.1016/j.vaccine.2012.11.009
   Gregory AE, 2013, FRONT CELL INFECT MI, V3, DOI 10.3389/fcimb.2013.00013
   Guiducci C, 2006, J EXP MED, V203, P1999, DOI 10.1084/jem.20060401
   Guy B, 2007, NAT REV MICROBIOL, V5, P505, DOI 10.1038/nrmicro1681
   He YQ, 2010, J BIOMED BIOTECHNOL, P1, DOI [10.1155/2010/297505, 10.1155/2010/218590]
   Hubbell JA, 2009, NATURE, V462, P449, DOI 10.1038/nature08604
   Jegerlehner A, 2002, EUR J IMMUNOL, V32, P3305, DOI 10.1002/1521-4141(200211)32:11<3305::AID-IMMU3305>3.0.CO;2-J
   Johansen P, 1998, PHARMACEUT RES, V15, P1103, DOI 10.1023/A:1011998615267
   Johansen P, 2010, J CONTROL RELEASE, V148, P56, DOI 10.1016/j.jconrel.2010.05.019
   Julien JP, 2012, IMMUNOL REV, V250, P180, DOI 10.1111/imr.12005
   Kaisho T, 2012, VACCINE, V30, P7652, DOI 10.1016/j.vaccine.2012.10.043
   Kamath AT, 2012, J IMMUNOL, V188, P4828, DOI 10.4049/jimmunol.1103183
   Kanekiyo M, 2013, NATURE, V499, P102, DOI 10.1038/nature12202
   Kawai T, 2010, NAT IMMUNOL, V11, P373, DOI 10.1038/ni.1863
   Keijzer C, 2011, PLOS ONE, V6, DOI 10.1371/journal.pone.0026684
   Klechevsky E, 2013, ANN NY ACAD SCI, V1284, P24, DOI 10.1111/nyas.12113
   Kunisawa J, 2001, ADV DRUG DELIVER REV, V52, P177, DOI 10.1016/S0169-409X(01)00214-9
   Lunov O, 2011, ACS NANO, V5, P9648, DOI 10.1021/nn203596e
   Matzinger P, 2011, NAT REV IMMUNOL, V11, P221, DOI 10.1038/nri2940
   McKinstry KK, 2011, J INTERN MED, V269, P507, DOI 10.1111/j.1365-2796.2011.02367.x
   McNeil SE, 2009, WIRES NANOMED NANOBI, V1, P264, DOI 10.1002/wnan.6
   Moise L., 2013, HUM VACCIN IMMUNOTHE, V9
   MOREIN B, 1984, NATURE, V308, P457, DOI 10.1038/308457a0
   Napolitani G, 2005, NAT IMMUNOL, V6, P769, DOI 10.1038/ni1223
   Niikura K, 2013, ACS NANO, V7, P3926, DOI 10.1021/nn3057005
   O'Donnell CD, 2012, MBIO, V3, DOI 10.1128/mBio.00120-12
   O'Hagan DT, 2013, EXPERT REV VACCINES, V12, P13, DOI [10.1586/ERV.12.140, 10.1586/erv.12.140]
   Plotkin SA, 2013, CLIN INFECT DIS, V56, P1458, DOI 10.1093/cid/cit048
   Primard C, 2010, BIOMATERIALS, V31, P6060, DOI 10.1016/j.biomaterials.2010.04.021
   Raghuwanshi D, 2012, VACCINE, V30, P7292, DOI 10.1016/j.vaccine.2012.09.036
   Rappuoli R, 2002, SCIENCE, V297, P937, DOI 10.1126/science.1075173
   Redford PS, 2011, MUCOSAL IMMUNOL, V4, P261, DOI 10.1038/mi.2011.7
   Roush SW, 2007, JAMA-J AM MED ASSOC, V298, P2155, DOI 10.1001/jama.298.18.2155
   Rueckert C, 2012, PLOS PATHOG, V8, DOI 10.1371/journal.ppat.1003001
   Savard C, 2011, PLOS ONE, V6, DOI 10.1371/journal.pone.0021522
   Schroder K, 2010, CELL, V140, P821, DOI 10.1016/j.cell.2010.01.040
   Seong SY, 2004, NAT REV IMMUNOL, V4, P469, DOI 10.1038/nri1372
   Shortman K, 2002, NAT REV IMMUNOL, V2, P151, DOI 10.1038/nri746
   Silva JM, 2013, J CONTROL RELEASE, V168, P179, DOI 10.1016/j.jconrel.2013.03.010
   Slütter B, 2009, J CONTROL RELEASE, V138, P113, DOI 10.1016/j.jconrel.2009.05.011
   Smith G, 2012, BALLET REV, V40, P7
   Srinivas M, 2010, BIOMATERIALS, V31, P7070, DOI 10.1016/j.biomaterials.2010.05.069
   Swartz MA, 2012, SCI TRANSL MED, V4, DOI 10.1126/scitranslmed.3003763
   Tacken PJ, 2011, BLOOD, V118, P6836, DOI 10.1182/blood-2011-07-367615
   Teunissen MBM, 2012, CURR TOP MICROBIOL, V351, P25, DOI 10.1007/82_2011_169
   Vácha R, 2011, NANO LETT, V11, P5391, DOI 10.1021/nl2030213
   van Kooyk Y, 2013, MOL IMMUNOL, V55, P143, DOI 10.1016/j.molimm.2012.10.031
   van Riet E, 2012, VACCINE, V30, P5893, DOI 10.1016/j.vaccine.2012.04.109
   Yildirimer L, 2011, NANO TODAY, V6, P585, DOI 10.1016/j.nantod.2011.10.001
   Yoneyama M, 2008, ADV DRUG DELIVER REV, V60, P841, DOI 10.1016/j.addr.2007.12.001
   Zhu Q, 2012, NAT MED, V18, P1291, DOI 10.1038/nm.2866
NR 78
TC 39
Z9 39
U1 2
U2 36
PU ELSEVIER
PI AMSTERDAM
PA RADARWEG 29, 1043 NX AMSTERDAM, NETHERLANDS
SN 0169-409X
EI 1872-8294
J9 ADV DRUG DELIVER REV
JI Adv. Drug Deliv. Rev.
PD JUL 30
PY 2014
VL 74
BP 28
EP 34
DI 10.1016/j.addr.2014.05.011
PG 7
WC Pharmacology & Pharmacy
WE Science Citation Index Expanded (SCI-EXPANDED)
SC Pharmacology & Pharmacy
GA AO6ST
UT WOS:000341482500005
PM 24862579
OA Green Published
DA 2023-11-04
ER

PT J
AU Orr, MT
   Kramer, RM
   Barnes, VL
   Dowling, QM
   Desbien, AL
   Beebe, EA
   Laurance, JD
   Fox, CB
   Reed, SG
   Coler, RN
   Vedvick, TS
AF Orr, Mark T.
   Kramer, Ryan M.
   Barnes, Lucien, V
   Dowling, Quinton M.
   Desbien, Anthony L.
   Beebe, Elyse A.
   Laurance, John D.
   Fox, Christopher B.
   Reed, Steven G.
   Coler, Rhea N.
   Vedvick, Thomas S.
TI Elimination of the cold-chain dependence of a nanoemulsion adjuvanted
   vaccine against tuberculosis by lyophilization
SO JOURNAL OF CONTROLLED RELEASE
LA English
DT Article
DE Nanoemulsion; Lyophilization; Vaccine; Adjuvant
ID ANTIGENS
AB Next-generation rationally-designed vaccine adjuvants represent a significant breakthrough to enable development of vaccines against challenging diseases including tuberculosis, HIV, and malaria. New vaccine candidates often require maintenance of a cold-chain process to ensure long-term stability and separate vials to enable bedside mixing of antigen and adjuvant. This presents a significant financial and technological barrier to worldwide implementation of such vaccines. Herein we describe the development and characterization of a tuberculosis vaccine comprised of both antigen and adjuvant components that are stable in a single vial at sustained elevated temperatures. Further this vaccine retains the ability to elicit both antibody and T(H)1 responses against the vaccine antigen and protect against experimental challenge with Mycobacterium tuberculosis. These results represent a significant breakthrough in the development of vaccine candidates that can be implemented throughout the world without being hampered by the necessity of a continuous cold chain or separate adjuvant and antigen vials. (C) 2013 Elsevier B.V. All rights reserved.
C1 [Orr, Mark T.; Kramer, Ryan M.; Barnes, Lucien, V; Dowling, Quinton M.; Desbien, Anthony L.; Beebe, Elyse A.; Laurance, John D.; Fox, Christopher B.; Reed, Steven G.; Coler, Rhea N.; Vedvick, Thomas S.] Infect Dis Res Inst, Seattle, WA 98102 USA.
RP Orr, MT (通讯作者)，1616 Eastlake Ave E,Suite 400, Seattle, WA 98102 USA.
EM mark.orr@idri.org
OI Orr, Mark/0000-0003-2684-4722; Fox, Christopher/0000-0002-4644-2619
FU National Institute of Allergy and Infectious Diseases [U01AI078054,
   HHSN272200800045C]; Bill and Melinda Gates Foundation [42387, OP1055855]
FX We thank Valerie Reese, David Argilla, Thomas Hudson, Brian Granger,
   Dean Huang, Ghislain Nana, Susan Lin, Traci Mikasa, and Milllie Fung for
   excellent technical assistance. The project described was supported by
   Grant U01AI078054 and Contract HHSN272200800045C from the National
   Institute of Allergy and Infectious Diseases to RC and grants 42387 and
   OP1055855 from the Bill and Melinda Gates Foundation. The content is
   solely the responsibility of the authors and does not necessarily
   represent the official views of the National Institute of Allergy and
   Infectious Diseases or the National Institutes of Health.
CR Abu-Raddad LJ, 2009, P NATL ACAD SCI USA, V106, P13980, DOI 10.1073/pnas.0901720106
   Andersen P, 2005, NAT REV MICROBIOL, V3, P656, DOI 10.1038/nrmicro1211
   Anderson RC, 2010, COLLOID SURFACE B, V75, P123, DOI 10.1016/j.colsurfb.2009.08.022
   [Anonymous], CENT EUR J PUBLIC HL
   Bachmann MF, 2010, NAT REV IMMUNOL, V10, P787, DOI 10.1038/nri2868
   Bertholet S, 2008, J IMMUNOL, V181, P7948, DOI 10.4049/jimmunol.181.11.7948
   Bertholet S, 2010, SCI TRANSL MED, V2, DOI 10.1126/scitranslmed.3001094
   Checkley AM, 2011, TRENDS PHARMACOL SCI, V32, P601, DOI 10.1016/j.tips.2011.06.003
   Chen DX, 2013, J PHARM SCI-US, V102, P29, DOI 10.1002/jps.23352
   Ching LK, 2011, J IMMUNOL METHODS, V373, P54, DOI 10.1016/j.jim.2011.07.021
   Clausi AL, 2008, J PHARM SCI-US, V97, P2051, DOI 10.1002/jps.21143
   Coler RN, 2011, PLOS ONE, V6, DOI 10.1371/journal.pone.0016333
   Cooper AM, 2009, ANNU REV IMMUNOL, V27, P393, DOI 10.1146/annurev.immunol.021908.132703
   Flynn JL, 2001, ANNU REV IMMUNOL, V19, P93, DOI 10.1146/annurev.immunol.19.1.93
   Fox CB, 2008, COLLOID SURFACE B, V65, P98, DOI 10.1016/j.colsurfb.2008.03.003
   Frentsch M, 2005, NAT MED, V11, P1118, DOI 10.1038/nm1292
   Ivins B, 1995, VACCINE, V13, P1779, DOI 10.1016/0264-410X(95)00139-R
   Kasper JC, 2013, EUR J PHARM BIOPHARM, V85, P162, DOI 10.1016/j.ejpb.2013.05.019
   Orr MT, 2013, J CONTROL RELEASE, V172, P190, DOI 10.1016/j.jconrel.2013.07.030
   Orr MT, 2013, EUR J IMMUNOL, V43, P2398, DOI 10.1002/eji.201243124
   PATH, 2012, SUMM STAB DAT LIC VA
   Reed SG, 2009, TRENDS IMMUNOL, V30, P23, DOI 10.1016/j.it.2008.09.006
   Rossi J., 2007, ROLE LIPID EXCIPIENT, P88
   Rowland R, 2011, EXPERT REV VACCINES, V10, P645, DOI [10.1586/ERV.11.28, 10.1586/erv.11.28]
   Schneider CA, 2012, NAT METHODS, V9, P671, DOI 10.1038/nmeth.2089
   Shiow LR, 2006, NATURE, V440, P540, DOI 10.1038/nature04606
   Thomas T.K.A., 2004, LYOPHILIZATION BIOPH
   US Food and Drug Administration, 2012, VACC REL BIOL PROD A
   Wang W, 2000, INT J PHARMACEUT, V203, P1, DOI 10.1016/S0378-5173(00)00423-3
   Zhang JE, 2012, P NATL ACAD SCI USA, V109, P11981, DOI 10.1073/pnas.1206210109
NR 30
TC 39
Z9 45
U1 2
U2 35
PU ELSEVIER
PI AMSTERDAM
PA RADARWEG 29, 1043 NX AMSTERDAM, NETHERLANDS
SN 0168-3659
EI 1873-4995
J9 J CONTROL RELEASE
JI J. Control. Release
PD MAR 10
PY 2014
VL 177
BP 20
EP 26
DI 10.1016/j.jconrel.2013.12.025
PG 7
WC Chemistry, Multidisciplinary; Pharmacology & Pharmacy
WE Science Citation Index Expanded (SCI-EXPANDED)
SC Chemistry; Pharmacology & Pharmacy
GA AC3CQ
UT WOS:000332393000003
PM 24382398
OA Green Accepted
DA 2023-11-04
ER

PT J
AU Xiang, SD
   Wilson, K
   Day, S
   Fuchsberger, M
   Plebanski, M
AF Xiang, Sue D.
   Wilson, Kirsty
   Day, Stephanie
   Fuchsberger, Martina
   Plebanski, Magdalena
TI Methods of effective conjugation of antigens to nanoparticles as
   non-inflammatory vaccine carriers
SO METHODS
LA English
DT Article
DE Nanoparticle; Vaccine; Inflammation; CD8; Antigen load; Antibody
ID DENDRITIC CELLS; IMMUNE-RESPONSE; IN-VIVO; SIZE; IMMUNOGENICITY;
   MATURATION; ADJUVANTS; DELIVERY
AB It has recently become clear that nanoparticle size is a major determinant for how antigen presenting cells (APCs), and specifically dendritic cells (DC) recognize and handle particles, and hence a critical parameter for the formulation of particulate vaccines that aim to induce immunity by targeting DC. Our previous studies in mice and sheep have shown polystyrene nanoparticles of 40-50 nm (PSNPs) with covalently bound antigen offer a new class of vaccines, which contain only 2 elements, antigen and particle, and no added inflammatory stimuli, but evoke very potent combined COB T cell and antibody responses. Herein we have optimized the methods for antigen conjugation to PSNPs to controllably promote a single antigen (protein or peptide) layer coating on the nanoparticle. Surprisingly, these nanovaccines not only continued to induce high levels of CD8 T cells in vivo, but were further more potent antibody inducers than nanoparticles containing multiple antigen layers. Addressing the issue of antigen loading on PSNPs, we found an optimal range, above or below which immunogenicity is changed either for antibodies or CD8 T cells. The mechanism behind the induction of high levels of CD8 T cells was further explored by assessing the DC subset that takes up the PSNPs in vivo, and these were found to be preferentially CD8(+) CD11c(+) DC in the lymph node draining the injection site. Since the levels of induced antibodies were highly elevated, and CD8(+) DC do not traditionally induce antibodies, we further sought to find if, despite no detectable inflammation at the injection site, the PSNPs may perhaps induce inflammatory cytokines locally in the lymph node after injection, or systemically in sera, resulting in an adjuvant effect. The initial findings presented herein show no detectable induction of the key inflammatory cytokines such as TNF-alpha, IL-1 or IL-6, suggesting a novel "non-inflammatory" adjuvant mechanism. (C) 2013 Elsevier Inc. All rights reserved.
C1 [Xiang, Sue D.; Wilson, Kirsty; Day, Stephanie; Fuchsberger, Martina; Plebanski, Magdalena] Fac Med Nursing & Hlth Sci, Cent Clin Sch, Dept Immunol, Melbourne, Vic 3004, Australia.
RP Xiang, SD (通讯作者)，Fac Med Nursing & Hlth Sci, Cent Clin Sch, Dept Immunol, 89 Commercial Rd, Melbourne, Vic 3004, Australia.
EM Sue.Xiang@monash.edu; Kirsty.Wilson@mona-sh.edu; steph.day@monash.edu;
   martina.fuchsberger@mona-sh.edu; Magdalena.Plebanski@monash.edu
RI Plebanski, Magdalena/AAU-3144-2021; Xiang, Sue/E-9036-2017
OI Xiang, Sue/0000-0002-5686-8680; Plebanski, Magdalena/0000-0001-6889-3667
FU NHMRC; Monash University SGS grant; PX BioSolutions Pty Ltd.
FX The work was supported by NHMRC, Monash University SGS grant and PX
   BioSolutions Pty Ltd. The authors also like to specially thank Dr. Arne
   Heyerick from Reliable Cancer Therapies for his valuable suggestions
   throughout the project.
CR BEVAN MJ, 1976, J EXP MED, V143, P1283, DOI 10.1084/jem.143.5.1283
   Bharat A, 2008, BREAST CANCER RES TR, V110, P453, DOI 10.1007/s10549-007-9741-2
   Chen YS, 2010, NANOTECHNOLOGY, V21, DOI 10.1088/0957-4484/21/19/195101
   Cruz L.J., 2009, MOL PHARM, V8, P104
   Cruz LJ, 2011, BIOMATERIALS, V32, P6791, DOI 10.1016/j.biomaterials.2011.04.082
   den Haan JMM, 2000, J EXP MED, V192, P1685, DOI 10.1084/jem.192.12.1685
   Didierlaurent AM, 2009, J IMMUNOL, V183, P6186, DOI 10.4049/jimmunol.0901474
   Erickson HP, 2009, BIOL PROCED ONLINE, V11, P32, DOI 10.1007/s12575-009-9008-x
   Faham A, 2010, J IMMUNOL, V185, P1744, DOI 10.4049/jimmunol.1000027
   Fifis T, 2004, VACCINE, V23, P258, DOI 10.1016/j.vaccine.2004.05.022
   Fifis T, 2004, J IMMUNOL, V173, P3148, DOI 10.4049/jimmunol.173.5.3148
   Fischer S, 2007, BIOMATERIALS, V28, P994, DOI 10.1016/j.biomaterials.2006.10.034
   Foged C, 2012, EUR J PHARM SCI, V45, P482, DOI 10.1016/j.ejps.2011.08.016
   futureWebsterTJ, 2001, ADV CHEM ENG, V27
   Kalkanidis M, 2006, METHODS, V40, P20, DOI 10.1016/j.ymeth.2006.05.018
   Kumari A, 2010, COLLOID SURFACE B, V75, P1, DOI 10.1016/j.colsurfb.2009.09.001
   Leroux-Roels G, 2010, VACCINE, V28, pC25, DOI 10.1016/j.vaccine.2010.07.021
   Mann JFS, 2009, VACCINE, V27, P3643, DOI 10.1016/j.vaccine.2009.03.040
   Mottram PL, 2007, MOL PHARMACEUT, V4, P73, DOI 10.1021/mp060096p
   Pelkmans L, 2005, BBA-MOL CELL RES, V1746, P295, DOI 10.1016/j.bbamcr.2005.06.009
   Reis CP, 2006, NANOMED-NANOTECHNOL, V2, P8, DOI 10.1016/j.nano.2005.12.003
   Scheerlinck JPY, 2006, VACCINE, V24, P1124, DOI 10.1016/j.vaccine.2005.09.009
   Siegrist CA, 2004, VACCINE, V23, P615, DOI 10.1016/j.vaccine.2004.07.014
   Sjölander A, 1998, J LEUKOCYTE BIOL, V64, P713
   STAROS JV, 1986, ANAL BIOCHEM, V156, P220, DOI 10.1016/0003-2697(86)90176-4
   Steinhagen F, 2011, VACCINE, V29, P3341, DOI 10.1016/j.vaccine.2010.08.002
   Thomas C, 2011, MOL PHARMACEUT, V8, P405, DOI 10.1021/mp100255c
   Villadangos JA, 2007, NAT REV IMMUNOL, V7, P543, DOI 10.1038/nri2103
   Wilkinson BL, 2012, CHEM-EUR J, V18, P16540, DOI 10.1002/chem.201202629
   Xiang SD, 2006, METHODS, V40, P1, DOI 10.1016/j.ymeth.2006.05.016
   Yoshida M, 2004, J BIOMED MATER RES A, V71A, P45, DOI 10.1002/jbm.a.30131
NR 31
TC 39
Z9 39
U1 0
U2 30
PU ACADEMIC PRESS INC ELSEVIER SCIENCE
PI SAN DIEGO
PA 525 B ST, STE 1900, SAN DIEGO, CA 92101-4495 USA
SN 1046-2023
EI 1095-9130
J9 METHODS
JI Methods
PD MAY 1
PY 2013
VL 60
IS 3
BP 232
EP 241
DI 10.1016/j.ymeth.2013.03.036
PG 10
WC Biochemical Research Methods; Biochemistry & Molecular Biology
WE Science Citation Index Expanded (SCI-EXPANDED)
SC Biochemistry & Molecular Biology
GA 173QE
UT WOS:000321093200003
PM 23643867
DA 2023-11-04
ER

PT J
AU Garcia-Cordero, JL
   Nembrini, C
   Stano, A
   Hubbell, JA
   Maerkl, SJ
AF Garcia-Cordero, Jose L.
   Nembrini, Chiara
   Stano, Armando
   Hubbell, Jeffrey A.
   Maerkl, Sebastian J.
TI A high-throughput nanoimmunoassay chip applied to large-scale vaccine
   adjuvant screening
SO INTEGRATIVE BIOLOGY
LA English
DT Article
ID SYSTEMS BIOLOGY; DENDRITIC CELLS; RESPONSES; IMMUNOASSAY; QUANTITIES;
   PATHWAYS; PROTEINS; SYNERGY; LIGANDS
AB Large-scale experimentation is becoming instrumental in enabling new discoveries in systems biology and personalized medicine. We developed a multiplexed high-throughput nanoimmunoassay chip capable of quantifying four biomarkers in 384 5 nL samples, for a total of 1536 assays. Our platform, compared to conventional methods, reduces volume and reagent cost by similar to 1000-fold. We applied our platform in the context of systems vaccinology, to assess the synergistic production of inflammatory cytokines from dendritic cells (DCs) stimulated with 10 different adjuvants that target members of the Toll-like receptor (TLR) family. We quantified these adjuvants both alone and in all pairwise combinations, for a total of 435 conditions, revealing numerous synergistic pairs. We evaluated two synergistic interactions, MPLA + Gardiquimod and MPLA + CpG-B, in a mouse model, where we measured the same inflammatory cytokines in bronchoalveolar lavage and in blood serum at 4 different time points using our chip, and observed similar synergistic effects in vivo, demonstrating the potential of our microfluidic platform to predict agonistic immunogenicity. More generally, a high-throughput, matrix-insensitive, low sample volume technology can play an important role in the discovery of novel therapeutics and research areas requiring large-scale biomarker quantitation.
C1 [Garcia-Cordero, Jose L.; Nembrini, Chiara; Stano, Armando; Hubbell, Jeffrey A.; Maerkl, Sebastian J.] Ecole Polytech Fed Lausanne, Sch Engn, Inst Bioengn, CH-1015 Lausanne, Switzerland.
   [Garcia-Cordero, Jose L.; Nembrini, Chiara; Stano, Armando; Hubbell, Jeffrey A.; Maerkl, Sebastian J.] Ecole Polytech Fed Lausanne, Sch Life Sci, CH-1015 Lausanne, Switzerland.
   [Hubbell, Jeffrey A.] Ecole Polytech Fed Lausanne, Sch Basic Sci, Inst Chem Sci & Engn, CH-1015 Lausanne, Switzerland.
C3 Swiss Federal Institutes of Technology Domain; Ecole Polytechnique
   Federale de Lausanne; Swiss Federal Institutes of Technology Domain;
   Ecole Polytechnique Federale de Lausanne; Swiss Federal Institutes of
   Technology Domain; Ecole Polytechnique Federale de Lausanne
RP Garcia-Cordero, JL (通讯作者)，Ecole Polytech Fed Lausanne, Sch Engn, Inst Bioengn, CH-1015 Lausanne, Switzerland.
EM jeffrey.hubbell@epfl.ch; sebastian.maerkl@epfl.ch
RI Maerkl, Sebastian J. J/C-5438-2008; Hubbell, Jeffrey A/A-9266-2008;
   Garcia-Cordero, Jose L/D-1591-2009
OI Maerkl, Sebastian J. J/0000-0003-1917-5268; Hubbell, Jeffrey
   A/0000-0003-0276-5456; Garcia-Cordero, Jose L/0000-0002-3868-7405
FU European Community's Seventh Framework [FP7-ICT248835]; Swiss National
   Science Foundation; European Research Council; Bill and Melinda Gates
   Foundation
FX The authors would like to thank Marcel Geertz, members of the LBNC,
   Marie Ballester, Ziad Julier, Jeffrey Rice, Federico Tortelli, Alexandre
   deTitta, and Karen Dane for helpful discussions and technical
   assistance. EDA was provided by Ziad Julier and Mikae 'l M. Martino.
   This work was funded by an European Community's Seventh Framework grant
   FP7-ICT248835 grant (to S. J. M.) and a grant from the Swiss National
   Science Foundation (to S. J. M.), the European Research Council grant
   Nanoimmune (to J. A. H.), the Bill and Melinda Gates Foundation (to J.
   A. H.), and a grant from the Swiss National Science Foundation (to J. A.
   H.).
CR Appleyard DC, 2011, ANAL CHEM, V83, P193, DOI 10.1021/ac1022343
   Arenkov P, 2000, ANAL BIOCHEM, V278, P123, DOI 10.1006/abio.1999.4363
   Arlett JL, 2011, NAT NANOTECHNOL, V6, P203, DOI 10.1038/nnano.2011.44
   Bagchi A, 2007, J IMMUNOL, V178, P1164, DOI 10.4049/jimmunol.178.2.1164
   Breslauer DN, 2006, MOL BIOSYST, V2, P97, DOI 10.1039/b515632g
   Buonaguro L, 2011, IMMUNOL REV, V239, P197, DOI 10.1111/j.1600-065X.2010.00971.x
   Chen R, 2012, CURR OPIN PHARMACOL, V12, P623, DOI 10.1016/j.coph.2012.07.011
   Chen R, 2012, CELL, V148, P1293, DOI 10.1016/j.cell.2012.02.009
   Dubensky TW, 2010, SEMIN IMMUNOL, V22, P155, DOI 10.1016/j.smim.2010.04.007
   Duthie MS, 2011, IMMUNOL REV, V239, P178, DOI 10.1111/j.1600-065X.2010.00978.x
   Fan R, 2008, NAT BIOTECHNOL, V26, P1373, DOI 10.1038/nbt.1507
   Fredrickson CK, 2004, LAB CHIP, V4, P526, DOI 10.1039/b410720a
   Gallorini S, 2009, P NATL ACAD SCI USA, V106, P17481, DOI 10.1073/pnas.0903313106
   Gaster RS, 2009, NAT MED, V15, P1327, DOI 10.1038/nm.2032
   Hood L, 2004, SCIENCE, V306, P640, DOI 10.1126/science.1104635
   Kasturi SP, 2011, NATURE, V470, P543, DOI 10.1038/nature09737
   Lasarte JJ, 2007, J IMMUNOL, V178, P748, DOI 10.4049/jimmunol.178.2.748
   Lee H, 2010, NAT MATER, V9, P745, DOI [10.1038/NMAT2815, 10.1038/nmat2815]
   Liu J, 2003, ANAL CHEM, V75, P4718, DOI 10.1021/ac0346407
   Lutz MB, 1999, J IMMUNOL METHODS, V223, P77, DOI 10.1016/S0022-1759(98)00204-X
   Maerkl SJ, 2007, SCIENCE, V315, P233, DOI 10.1126/science.1131007
   Mbow ML, 2010, CURR OPIN IMMUNOL, V22, P411, DOI 10.1016/j.coi.2010.04.004
   Nam JM, 2003, SCIENCE, V301, P1884, DOI 10.1126/science.1088755
   Nam Y, 2006, BIOSENS BIOELECTRON, V22, P589, DOI 10.1016/j.bios.2006.01.027
   Napolitani G, 2005, NAT IMMUNOL, V6, P769, DOI 10.1038/ni1223
   Nembrini C, 2011, P NATL ACAD SCI USA, V108, pE989, DOI 10.1073/pnas.1104264108
   Pulendran B, 2011, NAT IMMUNOL, V12, P509, DOI 10.1038/ni.2039
   Pulendran B, 2010, IMMUNITY, V33, P516, DOI 10.1016/j.immuni.2010.10.006
   Querec T, 2006, J EXP MED, V203, P413, DOI 10.1084/jem.20051720
   Raman VS, 2010, J IMMUNOL, V185, P1701, DOI 10.4049/jimmunol.1000238
   Rissin DM, 2010, NAT BIOTECHNOL, V28, P595, DOI 10.1038/nbt.1641
   Shendure J, 2008, NAT BIOTECHNOL, V26, P1135, DOI 10.1038/nbt1486
   Swartz MA, 2012, SCI TRANSL MED, V4, DOI 10.1126/scitranslmed.3003763
   Warger T, 2006, BLOOD, V108, P544, DOI 10.1182/blood-2005-10-4015
   Whitesides GM, 2006, NATURE, V442, P368, DOI 10.1038/nature05058
   Wilson R, 2006, ANGEW CHEM INT EDIT, V45, P6104, DOI 10.1002/anie.200600288
   Zheng CH, 2012, LAB CHIP, V12, P2487, DOI [10.1039/c2lc40145b, 10.1039/c21c40145b]
   Zhu Q, 2008, P NATL ACAD SCI USA, V105, P16260, DOI 10.1073/pnas.0805325105
   Zhu Q, 2010, J CLIN INVEST, V120, P607, DOI 10.1172/JCI39293
NR 39
TC 39
Z9 42
U1 1
U2 49
PU OXFORD UNIV PRESS
PI OXFORD
PA GREAT CLARENDON ST, OXFORD OX2 6DP, ENGLAND
SN 1757-9694
EI 1757-9708
J9 INTEGR BIOL-UK
JI Integr. Biol.
PY 2013
VL 5
IS 4
BP 650
EP 658
DI 10.1039/c3ib20263a
PG 9
WC Cell Biology
WE Science Citation Index Expanded (SCI-EXPANDED)
SC Cell Biology
GA 113TX
UT WOS:000316692700001
PM 23443913
DA 2023-11-04
ER

PT J
AU Blakney, AK
   McKay, PF
   Hu, K
   Samnuan, K
   Jain, N
   Brown, A
   Thomas, A
   Rogers, P
   Polra, K
   Sallah, H
   Yeow, J
   Zhu, YQ
   Stevens, MM
   Geall, A
   Shattock, RJ
AF Blakney, Anna K.
   McKay, Paul F.
   Hu, Kai
   Samnuan, Karnyart
   Jain, Nikita
   Brown, Andrew
   Thomas, Anitha
   Rogers, Paul
   Polra, Krunal
   Sallah, Hadijatou
   Yeow, Jonathan
   Zhu, Yunqing
   Stevens, Molly M.
   Geall, Andrew
   Shattock, Robin J.
TI Polymeric and lipid nanoparticles for delivery of self-amplifying RNA
   vaccines
SO JOURNAL OF CONTROLLED RELEASE
LA English
DT Article
DE Self-amplifying RNA; Replicon; Vaccine; Polyplex; Lipid nanoparticle;
   Protein expression; Immunogenicity; SARS-CoV-2
ID MESSENGER-RNA; INFLUENZA
AB ABSTR A C T Self-amplifying RNA (saRNA) is a next-generation vaccine platform, but like all nucleic acids, requires a delivery vehicle to promote cellular uptake and protect the saRNA from degradation. To date, delivery platforms for saRNA have included lipid nanoparticles (LNP), polyplexes and cationic nanoemulsions; of these LNP are the most clinically advanced with the recent FDA approval of COVID-19 based-modified mRNA vaccines. While the effect of RNA on vaccine immunogenicity is well studied, the role of biomaterials in saRNA vaccine effectiveness is under investigated. Here, we tested saRNA formulated with either pABOL, a bioreducible polymer, or LNP, and characterized the protein expression and vaccine immunogenicity of both platforms. We observed that pABOL-formulated saRNA resulted in a higher magnitude of protein expression, but that the LNP formulations were overall more immunogenic. Furthermore, we observed that both the helper phospholipid and route of admin-istration (intramuscular versus intranasal) of LNP impacted the vaccine immunogenicity of two model antigens (influenza hemagglutinin and SARS-CoV-2 spike protein). We observed that LNP administered intramuscularly, but not pABOL or LNP administered intranasally, resulted in increased acute interleukin-6 expression after vaccination. Overall, these results indicate that delivery systems and routes of administration may fulfill different delivery niches within the field of saRNA genetic medicines.
C1 [Blakney, Anna K.] Univ British Columbia, Sch Biomed Engn Vancouver, Michael Smith Labs, Vancouver, BC V6T 1Z4, Canada.
   [Blakney, Anna K.; McKay, Paul F.; Hu, Kai; Samnuan, Karnyart; Rogers, Paul; Polra, Krunal; Sallah, Hadijatou; Shattock, Robin J.] Imperial Coll London, Dept Infect Dis, London W2 1PG, England.
   [Jain, Nikita; Brown, Andrew; Thomas, Anitha; Geall, Andrew] Precis NanoSyst Inc, Vancouver, BC V6P 6T7, Canada.
   [Yeow, Jonathan; Zhu, Yunqing; Stevens, Molly M.] Imperial Coll London, Inst Biomed Engn, Dept Mat, Dept Bioengn, London SW7 2BU, England.
   [Zhu, Yunqing] Tongji Univ, Sch Mat Sci & Engn, Shanghai 200092, Peoples R China.
C3 University of British Columbia; Imperial College London; Imperial
   College London; Tongji University
RP Blakney, AK; Shattock, RJ (通讯作者)，Imperial Coll London, Dept Infect Dis, London W2 1PG, England.
EM anna.blakney@msl.ubc.ca; r.shattock@imperial.ac.uk
RI Blakney, Anna/GWC-0911-2022; Zhu, Yunqing/E-4861-2014
OI Blakney, Anna/0000-0002-5812-9689; Yeow, Jonathan/0000-0003-3709-5149;
   Zhu, Yunqing/0000-0002-2557-003X; Stevens, Molly/0000-0002-7335-266X
FU Marie Sklodowska Curie Individual Fellowship [794059]; University of
   British Columbia; Department of Health and Social Care using UK Aid;
   Engineering and Physical Sciences Research Council (EPSRC)
   [EP/R013764/1]; European Union's Horizon 2020 research and innovation
   programme under the Marie Sklodowska-Curie grant [839137]; Marie Curie
   Actions (MSCA) [839137, 794059] Funding Source: Marie Curie Actions
   (MSCA)
FX AKB is supported by a Marie Sklodowska Curie Individual Fellowship (No.
   794059) and start-up funding provided by The University of British
   Columbia. PFM, KH, KS, YZ, MMS and RJS are funded by the Department of
   Health and Social Care using UK Aid funding and is managed by the
   Engineering and Physical Sciences Research Council (EPSRC), grant
   number: EP/R013764/1, note: the views expressed in this publication are
   those of the author(s) and not necessarily those of the Department of
   Health and Social Care). JY received funding from the European Union's
   Horizon 2020 research and innovation programme under the Marie
   Sklodowska-Curie grant agreement (No. 839137).
CR Badamchi-Zadeh A, 2015, PLOS ONE, V10, DOI 10.1371/journal.pone.0141209
   Blakney A.K., 2020, MOL THER
   Blakney AK, 2021, VACCINES-BASEL, V9, DOI 10.3390/vaccines9020097
   Blakney AK, 2020, ACS NANO, V14, P5711, DOI 10.1021/acsnano.0c00326
   Blakney AK, 2019, GENE THER, V26, P363, DOI 10.1038/s41434-019-0095-2
   Blakney AK, 2019, J CONTROL RELEASE, V304, P65, DOI 10.1016/j.jconrel.2019.04.043
   Blakney AK, 2019, ACS NANO, V13, P5920, DOI 10.1021/acsnano.9b01774
   Brito LA, 2014, MOL THER, V22, P2118, DOI 10.1038/mt.2014.133
   Chahal JS, 2016, P NATL ACAD SCI USA, V113, pE4133, DOI 10.1073/pnas.1600299113
   Cullis PR, 2017, MOL THER, V25, P1467, DOI 10.1016/j.ymthe.2017.03.013
   deHaro C, 1996, FASEB J, V10, P1378, DOI 10.1096/fasebj.10.12.8903508
   Geall AJ, 2012, P NATL ACAD SCI USA, V109, P14604, DOI 10.1073/pnas.1209367109
   Ho W, 2021, ADV HEALTHC MATER, V10, DOI 10.1002/adhm.202001812
   Jackson LA, 2020, NEW ENGL J MED, V383, P1920, DOI 10.1056/NEJMoa2022483
   Kallen KJ, 2013, HUM VACC IMMUNOTHER, V9, P2263, DOI 10.4161/hv.25181
   Kranz LM, 2016, NATURE, V534, P396, DOI 10.1038/nature18300
   Liang SL, 2006, IUBMB LIFE, V58, P508, DOI 10.1080/15216540600838232
   Lutz J, 2017, NPJ VACCINES, V2, DOI 10.1038/s41541-017-0032-6
   McKay PF, 2020, NAT COMMUN, V11, DOI 10.1038/s41467-020-17409-9
   Pardi N, 2018, NAT REV DRUG DISCOV, V17, P261, DOI 10.1038/nrd.2017.243
   Pardi N, 2015, J CONTROL RELEASE, V217, P345, DOI 10.1016/j.jconrel.2015.08.007
   Pepini T, 2017, J IMMUNOL, V198, P4012, DOI 10.4049/jimmunol.1601877
   Perri S, 2003, J VIROL, V77, P10394, DOI 10.1128/JVI.77.19.10394-10403.2003
   Polack FP, 2020, NEW ENGL J MED, V383, P2603, DOI 10.1056/NEJMoa2034577
   Tam Y., 2020, BIORXIV, DOI [10.1101/2020.04.22.055608, DOI 10.1101/2020.04.22.055608V1]
   van Doremalen Neeltje, 2021, bioRxiv, DOI 10.1101/2021.01.09.426058
   Vogel AB, 2018, MOL THER, V26, P446, DOI 10.1016/j.ymthe.2017.11.017
   Zhang R, 2021, BIOMATER SCI-UK, V9, P1449, DOI 10.1039/d0bm01609h
NR 28
TC 38
Z9 38
U1 13
U2 124
PU ELSEVIER
PI AMSTERDAM
PA RADARWEG 29, 1043 NX AMSTERDAM, NETHERLANDS
SN 0168-3659
EI 1873-4995
J9 J CONTROL RELEASE
JI J. Control. Release
PD OCT 10
PY 2021
VL 338
BP 201
EP 210
DI 10.1016/j.jconrel.2021.08.029
EA AUG 2021
PG 10
WC Chemistry, Multidisciplinary; Pharmacology & Pharmacy
WE Science Citation Index Expanded (SCI-EXPANDED)
SC Chemistry; Pharmacology & Pharmacy
GA WC6UX
UT WOS:000704392200001
PM 34418521
OA hybrid, Green Published
DA 2023-11-04
ER

PT J
AU Rinoldi, C
   Zargarian, SS
   Nakielski, P
   Li, XR
   Liguori, A
   Petronella, F
   Presutti, D
   Wang, QS
   Costantini, M
   de Sio, L
   Gualandi, C
   Ding, B
   Pierini, F
AF Rinoldi, Chiara
   Zargarian, Seyed Shahrooz
   Nakielski, Pawel
   Li, Xiaoran
   Liguori, Anna
   Petronella, Francesca
   Presutti, Dario
   Wang, Qiusheng
   Costantini, Marco
   de Sio, Luciano
   Gualandi, Chiara
   Ding, Bin
   Pierini, Filippo
TI Nanotechnology-Assisted RNA Delivery: From Nucleic Acid Therapeutics to
   COVID-19 Vaccines
SO SMALL METHODS
LA English
DT Review
DE COVID-19; drug delivery; nanostructured biomaterials; personalized
   therapy; ribonucleic acids
ID SMALL INTERFERING RNA; MESOPOROUS SILICA NANOPARTICLES; MODIFIED
   MESSENGER-RNA; SIRNA DELIVERY; ALPHA-SYNUCLEIN; TARGETED DELIVERY;
   GENE-EXPRESSION; GRAPHENE OXIDE; LUNG-CANCER; CHITOSAN NANOPARTICLES
AB In recent years, the main quest of science has been the pioneering of the groundbreaking biomedical strategies needed for achieving a personalized medicine. Ribonucleic acids (RNAs) are outstanding bioactive macromolecules identified as pivotal actors in regulating a wide range of biochemical pathways. The ability to intimately control the cell fate and tissue activities makes RNA-based drugs the most fascinating family of bioactive agents. However, achieving a widespread application of RNA therapeutics in humans is still a challenging feat, due to both the instability of naked RNA and the presence of biological barriers aimed at hindering the entrance of RNA into cells. Recently, material scientists' enormous efforts have led to the development of various classes of nanostructured carriers customized to overcome these limitations. This work systematically reviews the current advances in developing the next generation of drugs based on nanotechnology-assisted RNA delivery. The features of the most used RNA molecules are presented, together with the development strategies and properties of nanostructured vehicles. Also provided is an in-depth overview of various therapeutic applications of the presented systems, including coronavirus disease vaccines and the newest trends in the field. Lastly, emerging challenges and future perspectives for nanotechnology-mediated RNA therapies are discussed.
C1 [Rinoldi, Chiara; Zargarian, Seyed Shahrooz; Nakielski, Pawel; Pierini, Filippo] Polish Acad Sci, Dept Biosyst & Soft Matter, Inst Fundamental Technol Res, Ul Pawinskiego 5B, PL-02106 Warsaw, Poland.
   [Li, Xiaoran; Wang, Qiusheng; Ding, Bin] Donghua Univ, Innovat Ctr Text Sci & Technol, West Yanan Rd 1882, Shanghai 200051, Peoples R China.
   [Liguori, Anna; Gualandi, Chiara] Univ Bologna, Dept Chem Giacomo Ciamician, Via Selmi 2, I-40126 Bologna, Italy.
   [Liguori, Anna; Gualandi, Chiara] Univ Bologna, INSTM UdR Bologna, Via Selmi 2, I-40126 Bologna, Italy.
   [Petronella, Francesca] Natl Res Council Italy, Inst Crystallog CNR IC, Via Salaria Km 29-300, I-00015 Rome, Italy.
   [Presutti, Dario; Costantini, Marco] Polish Acad Sci, Inst Phys Chem, Ul M Kasprzaka 44-52, PL-01224 Warsaw, Poland.
   [de Sio, Luciano] Sapienza Univ Rome, Dept Med Surg Sci & Biotechnol, Res Ctr Biophoton, Corso Repubbl 79, I-04100 Latina, Italy.
   [de Sio, Luciano] Inst NANOTEC, CNR Lab Licryl, I-87036 Arcavacata Di Rende, Italy.
   [Gualandi, Chiara] Univ Bologna, CIRI MAM, Interdept Ctr Ind Res Adv Applicat Mech Engn & Ma, Viale Risorgimento 2, I-40136 Bologna, Italy.
C3 Polish Academy of Sciences; Institute of Fundamental Technological
   Research of the Polish Academy of Sciences; Donghua University;
   University of Bologna; University of Bologna; Consiglio Nazionale delle
   Ricerche (CNR); Istituto Di Cristallografia (IC-CNR); Polish Academy of
   Sciences; Institute of Physical Chemistry of the Polish Academy of
   Sciences; Sapienza University Rome; Consiglio Nazionale delle Ricerche
   (CNR); Istituto di Nanotecnologia (NANOTEC-CNR); University of Bologna
RP Pierini, F (通讯作者)，Polish Acad Sci, Dept Biosyst & Soft Matter, Inst Fundamental Technol Res, Ul Pawinskiego 5B, PL-02106 Warsaw, Poland.
EM fpierini@ippt.pan.pl
RI De Sio, Luciano/ADQ-6416-2022; Petronella, Francesca/K-9979-2016;
   Costantini, Marco/L-1010-2016; Costantini, Marco/X-4403-2018; Wang,
   Qiusheng/AAW-4295-2021; gualandi, chiara/ABC-8243-2021; Qiusheng,
   Wang/GRE-6700-2022; Pierini, Filippo/B-5328-2019; Nakielski,
   Pawel/A-2077-2013
OI De Sio, Luciano/0000-0002-2183-6910; Petronella,
   Francesca/0000-0003-1583-5564; Costantini, Marco/0000-0003-2756-5872;
   Costantini, Marco/0000-0003-2756-5872; Wang,
   Qiusheng/0000-0002-3197-6327; gualandi, chiara/0000-0002-2020-1892;
   Qiusheng, Wang/0000-0002-3197-6327; Pierini,
   Filippo/0000-0002-6526-4141; Rinoldi, Chiara/0000-0002-4028-375X;
   Nakielski, Pawel/0000-0001-6194-701X; Zargarian, Seyed
   Shahrooz/0000-0001-5378-3406
FU First TEAM grant [POIR.04.04.00-00-5ED7/18-00]; European Union under the
   European Regional Development Fund; National Agency for Academic
   Exchange (NAWA) [PPI/APM/2018/1/00045/U/001]; Polish Ministry of Science
   and Higher Education; National Science Centre Poland (NCN) within SONATA
   14 Project [2018/31/D/ST8/03647]
FX C.R. and S.S.Z. contributed equally to this work. This work was
   supported by the First TEAM grant number POIR.04.04.00-00-5ED7/18-00,
   within the framework of the First TEAM programme of the Foundation for
   Polish Science (FNP), co-financed by the European Union under the
   European Regional Development Fund. The authors are grateful for the
   support to this work also provided by the National Agency for Academic
   Exchange (NAWA) grant no. PPI/APM/2018/1/00045/U/001. C.R., P.N., M.C.,
   and F.P. acknowledge the financial support from the Polish Ministry of
   Science and Higher Education through scholarships for outstanding young
   scientists. Figure 4 is partly created with BioRender. com. This work
   was also supported by the National Science Centre Poland (NCN) within
   SONATA 14 Project No. 2018/31/D/ST8/03647 to M.C. The authors would also
   like to acknowledge Prof. T. A. Kowalewski for his valuable and
   constructive suggestions.
CR Aali E, 2020, APPL ORGANOMET CHEM, V34, DOI 10.1002/aoc.5690
   Abdelhamid HN, 2020, MICROPOR MESOPOR MAT, V300, DOI 10.1016/j.micromeso.2020.110173
   Acharya R, 2019, MAT SCI ENG C-MATER, V104, DOI 10.1016/j.msec.2019.109928
   Adams D, 2018, NEW ENGL J MED, V379, P11, DOI 10.1056/NEJMoa1716153
   Adir O, 2020, ADV MATER, V32, DOI 10.1002/adma.201901989
   Ahir M, 2020, BIOMATER SCI-UK, V8, P2939, DOI 10.1039/d0bm00015a
   Ahles TA, 2007, NAT REV CANCER, V7, P192, DOI 10.1038/nrc2073
   Ahwazi RP, 2020, J CELL PHYSIOL, V235, P2049, DOI 10.1002/jcp.29105
   Akiyama T, 2021, STEM CELL TRANSL MED, V10, P572, DOI 10.1002/sctm.20-0302
   Akwiditya MA, 2021, INT J MOL SCI, V22, DOI 10.3390/ijms22052320
   Alam MM, 2021, ACS NANO, V15, P309, DOI 10.1021/acsnano.0c03023
   Alterman JF, 2019, NAT BIOTECHNOL, V37, P884, DOI 10.1038/s41587-019-0205-0
   Alvarez-Erviti L, 2011, NAT BIOTECHNOL, V29, P341, DOI 10.1038/nbt.1807
   Anderluzzi G, 2020, VACCINES-BASEL, V8, DOI 10.3390/vaccines8020212
   Anderson EJ, 2020, NEW ENGL J MED, V383, P2427, DOI 10.1056/NEJMoa2028436
   Arshadi AK, 2020, FRONT ARTIF INTELL, V3, DOI 10.3389/frai.2020.00065
   Artiga A, 2019, J MATER CHEM B, V7, P876, DOI 10.1039/c8tb02484g
   Asadzadeh Z, 2019, J CELL PHYSIOL, V234, P10002, DOI 10.1002/jcp.27885
   Asselah T, 2021, J HEPATOL, V74, P168, DOI 10.1016/j.jhep.2020.09.031
   Baden LR, 2021, NEW ENGL J MED, V384, P403, DOI 10.1056/NEJMoa2035389
   Balaban EP, 2016, J CLIN ONCOL, V34, P2654, DOI 10.1200/JCO.2016.67.5561
   Barbieri I, 2020, NAT REV CANCER, V20, P303, DOI 10.1038/s41568-020-0253-2
   Bartel DP, 2018, CELL, V173, P20, DOI 10.1016/j.cell.2018.03.006
   Baskar R, 2012, INT J MED SCI, V9, P193, DOI 10.7150/ijms.3635
   Bhaskaran M, 2014, VET PATHOL, V51, P759, DOI 10.1177/0300985813502820
   Bialkowski L, 2018, INT J CANCER, V143, P686, DOI 10.1002/ijc.31331
   Biddlecome A, 2019, PLOS ONE, V14, DOI 10.1371/journal.pone.0215031
   Billingsley MM, 2020, NANO LETT, V20, P1578, DOI 10.1021/acs.nanolett.9b04246
   Biswas S, 2010, P NATL ACAD SCI USA, V107, P6976, DOI 10.1073/pnas.1001653107
   Bitetti A, 2018, NAT STRUCT MOL BIOL, V25, P244, DOI 10.1038/s41594-018-0032-x
   Blakney AK, 2021, VACCINES-BASEL, V9, DOI 10.3390/vaccines9020097
   Blakney AK, 2020, ACS NANO, V14, P5711, DOI 10.1021/acsnano.0c00326
   Blersch J, 2020, ANGEW CHEM INT EDIT, V59, P1985, DOI 10.1002/anie.201911398
   Branski LK, 2007, GENE THER, V14, P1, DOI 10.1038/sj.gt.3302837
   Brown CR, 2020, NUCLEIC ACIDS RES, V48, P11827, DOI 10.1093/nar/gkaa670
   Bulysheva A, 2019, BIOELECTROCHEMISTRY, V125, P127, DOI 10.1016/j.bioelechem.2018.10.004
   Burns JL, 2003, CLIN PLAST SURG, V30, P47, DOI 10.1016/S0094-1298(02)00074-3
   Buschmann MD, 2021, VACCINES-BASEL, V9, DOI 10.3390/vaccines9010065
   Cai H, 2020, ADV FUNCT MATER, V30, DOI 10.1002/adfm.201908743
   Cao Y, 2019, ACS APPL MATER INTER, V11, P9763, DOI 10.1021/acsami.8b20810
   Carlile TM, 2019, NAT CHEM BIOL, V15, P966, DOI 10.1038/s41589-019-0353-z
   Carreras-Badosa G, 2020, BIOMATERIALS, V262, DOI 10.1016/j.biomaterials.2020.120316
   Carthew RW, 2009, CELL, V136, P642, DOI 10.1016/j.cell.2009.01.035
   Castleberry SA, 2016, ADV MATER, V28, P1809, DOI 10.1002/adma.201503565
   Chan SK, 2021, ACS NANO, V15, P1259, DOI 10.1021/acsnano.0c08430
   Chan YC, 2012, MICROCIRCULATION, V19, P215, DOI 10.1111/j.1549-8719.2011.00154.x
   Chen CK, 2012, ADV HEALTHC MATER, V1, P751, DOI 10.1002/adhm.201200094
   Chen CY, 2020, MOL THER-NUCL ACIDS, V20, P534, DOI 10.1016/j.omtn.2020.03.015
   Chen L.-L., 2020, NAT REV MOL CELL BIO, V21, P475
   Chen P, 2017, CANCER GENE THER, V24, P325, DOI 10.1038/cgt.2017.22
   Chen ZH, 2020, WIRES NANOMED NANOBI, V12, DOI 10.1002/wnan.1595
   Cheng Q, 2020, NAT NANOTECHNOL, V15, P313, DOI 10.1038/s41565-020-0669-6
   Chooi WH, 2018, BIOMATER SCI-UK, V6, P3019, DOI 10.1039/c8bm01034j
   Corbett Kizzmekia S, 2020, bioRxiv, DOI [10.1038/s41586-020-2622-0, 10.1101/2020.06.11.145920]
   Costa C, 2021, J COLLOID INTERF SCI, V584, P34, DOI 10.1016/j.jcis.2020.09.077
   Craig AJ, 2020, NAT REV GASTRO HEPAT, V17, P139, DOI 10.1038/s41575-019-0229-4
   Cristofolini T, 2020, MAT SCI ENG C-MATER, V109, DOI 10.1016/j.msec.2019.110555
   Crowley ST, 2015, GENE THER, V22, P993, DOI 10.1038/gt.2015.68
   Cupido AJ, 2020, CARDIOVASC RES, V116, pE136, DOI 10.1093/cvr/cvaa212
   Cutler JI, 2012, J AM CHEM SOC, V134, P1376, DOI 10.1021/ja209351u
   Dadwal A, 2018, ARTIF CELL NANOMED B, V46, P295, DOI 10.1080/21691401.2018.1457039
   Dai Z, 2014, BIOENGINEERED, V5, P30, DOI 10.4161/bioe.27339
   Dang MN, 2021, NANO LETT, V21, P68, DOI 10.1021/acs.nanolett.0c03152
   De Angelis B, 2020, J MATER CHEM B, V8, P1823, DOI 10.1039/c9tb02246e
   de Lázaro I, 2019, NANOSCALE, V11, P13863, DOI 10.1039/c9nr02301a
   Dharamdasani V, 2020, J CONTROL RELEASE, V323, P475, DOI 10.1016/j.jconrel.2020.04.038
   Di Santo R, 2019, NANOSCALE, V11, P2733, DOI 10.1039/c8nr09245a
   Diao HJ, 2015, BIOMATERIALS, V70, P105, DOI 10.1016/j.biomaterials.2015.08.029
   Díaz J, 2020, FRONT PHYSIOL, V11, DOI 10.3389/fphys.2020.00870
   Dilnawaz F, 2018, ACS APPL NANO MATER, V1, P730, DOI 10.1021/acsanm.7b00196
   Ding YM, 2017, NEURAL REGEN RES, V12, P1687, DOI 10.4103/1673-5374.217348
   do Vale B, 2021, VET RES COMMUN, V45, P1, DOI 10.1007/s11259-021-09787-2
   Dong YZ, 2019, ADV DRUG DELIVER REV, V144, P133, DOI 10.1016/j.addr.2019.05.004
   Dosta P, 2021, ADV HEALTHC MATER, V10, DOI 10.1002/adhm.202001894
   Dowdy SF, 2017, NAT BIOTECHNOL, V35, P222, DOI 10.1038/nbt.3802
   Edbauer D, 2010, NEURON, V65, P373, DOI 10.1016/j.neuron.2010.01.005
   Edwards CH, 2020, SCI REP-UK, V10, DOI 10.1038/s41598-020-69068-x
   Elsharkasy OM, 2020, ADV DRUG DELIVER REV, V159, P332, DOI 10.1016/j.addr.2020.04.004
   Eming SA, 2007, CLIN DERMATOL, V25, P79, DOI 10.1016/j.clindermatol.2006.09.011
   Ewe A, 2017, DRUG DELIV TRANSL RE, V7, P206, DOI 10.1007/s13346-016-0306-y
   Eygeris Y, 2020, NANO LETT, V20, P4543, DOI 10.1021/acs.nanolett.0c01386
   Faghfuri E, 2021, EXPERT OPIN BIOL TH, V21, P201, DOI 10.1080/14712598.2020.1815704
   Fan HH, 2018, CHEM COMMUN, V54, P4310, DOI [10.1039/C8CC01841C, 10.1039/c8cc01841c]
   Fan WW, 2016, DRUG DISCOV TODAY, V21, P856, DOI 10.1016/j.drudis.2016.04.007
   Faria M, 2018, NAT NANOTECHNOL, V13, P777, DOI 10.1038/s41565-018-0246-4
   Fasanaro P, 2008, J BIOL CHEM, V283, P15878, DOI 10.1074/jbc.M800731200
   Foulkes WD, 2010, NEW ENGL J MED, V363, P1938, DOI 10.1056/NEJMra1001389
   Francisco V, 2021, METHODS, V190, P13, DOI 10.1016/j.ymeth.2020.12.002
   Gale EC, 2020, ADV THER-GERMANY, V3, DOI 10.1002/adtp.201900174
   Gamboa A, 2019, SCI REP-UK, V9, DOI 10.1038/s41598-019-53462-1
   Gan LM, 2019, NAT COMMUN, V10, DOI 10.1038/s41467-019-08852-4
   Ganguly P, 2018, ACS BIOMATER SCI ENG, V4, P2237, DOI 10.1021/acsbiomaterials.8b00068
   Gascón S, 2008, J NEUROSCI METH, V168, P104, DOI 10.1016/j.jneumeth.2007.09.023
   Ghatak S, 2016, NANOMED-NANOTECHNOL, V12, P1827, DOI 10.1016/j.nano.2016.03.004
   Gianino Elizabeth, 2018, Bioengineering-Basel, V5, P51, DOI 10.3390/bioengineering5030051
   Goldberg MS, 2019, NAT REV CANCER, V19, P587, DOI 10.1038/s41568-019-0186-9
   Gomes-Duarte A, 2021, FRONT GENET, V12, DOI 10.3389/fgene.2021.627907
   Goodman AM, 2017, P NATL ACAD SCI USA, V114, P12419, DOI 10.1073/pnas.1713137114
   Graversen VK, 2020, CURR OPIN OPHTHALMOL, V31, P538, DOI 10.1097/ICU.0000000000000711
   Guda S, 2015, MOL THER, V23, P1465, DOI 10.1038/mt.2015.113
   Guevara ML, 2020, FRONT CHEM, V8, DOI 10.3389/fchem.2020.589959
   Guo Q, 2019, ACTA PHARM SIN B, V9, P590, DOI 10.1016/j.apsb.2018.12.010
   Guo SJ, 2020, NAT COMMUN, V11, DOI 10.1038/s41467-020-14780-5
   Gurnani P, 2020, BIOMACROMOLECULES, V21, P3242, DOI 10.1021/acs.biomac.0c00698
   Hadinoto K, 2013, EUR J PHARM BIOPHARM, V85, P427, DOI 10.1016/j.ejpb.2013.07.002
   Hajj KA, 2020, NANO LETT, V20, P5167, DOI 10.1021/acs.nanolett.0c00596
   Hajj KA, 2017, NAT REV MATER, V2, DOI 10.1038/natrevmats.2017.56
   Halliday G, 2017, LANCET NEUROL, V16, P862, DOI 10.1016/S1474-4422(17)30343-5
   Halman JR, 2020, NANOMED-NANOTECHNOL, V23, DOI 10.1016/j.nano.2019.102094
   Han XX, 2020, MATTER-US, V3, P1948, DOI 10.1016/j.matt.2020.09.020
   Han XX, 2018, NAT COMMUN, V9, DOI 10.1038/s41467-018-05906-x
   Hanna Eve, 2017, J Mark Access Health Policy, V5, P1265293, DOI 10.1080/20016689.2017.1265293
   Hansjosten I, 2018, ARCH TOXICOL, V92, P633, DOI 10.1007/s00204-017-2106-7
   Haroon MM, 2016, J CONTROL RELEASE, V228, P120, DOI 10.1016/j.jconrel.2016.03.007
   Harris JM, 2001, CLIN PHARMACOKINET, V40, P539, DOI 10.2165/00003088-200140070-00005
   Hartzell EJ, 2020, ACS NANO, V14, P12642, DOI 10.1021/acsnano.9b08756
   Hasan W, 2012, NANO LETT, V12, P287, DOI 10.1021/nl2035354
   He CB, 2020, ACTA BIOMATER, V103, P213, DOI 10.1016/j.actbio.2019.12.005
   Heller DA, 2020, NAT NANOTECHNOL, V15, P164, DOI 10.1038/s41565-020-0656-y
   Helmschrodt C, 2017, MOL THER-NUCL ACIDS, V9, P57, DOI 10.1016/j.omtn.2017.08.013
   Her GJ, 2013, ACTA BIOMATER, V9, P5170, DOI 10.1016/j.actbio.2012.10.012
   Hiratsuka K, 2019, SCI REP-UK, V9, DOI 10.1038/s41598-018-37485-8
   Ho W, 2021, ADV HEALTHC MATER, V10, DOI 10.1002/adhm.202001812
   Holohan S, 2013, NAT REV CANCER
   Hu B, 2020, SIGNAL TRANSDUCT TAR, V5, DOI 10.1038/s41392-020-0207-x
   HUANG ZH, 1994, SCIENCE, V265, P1883, DOI 10.1126/science.7522345
   Hyun S, 2018, CHEM SCI, V9, P3820, DOI 10.1039/c8sc00074c
   Iversen TG, 2011, NANO TODAY, V6, P176, DOI 10.1016/j.nantod.2011.02.003
   Jang Y, 2020, ADV MATER, V32, DOI 10.1002/adma.201902670
   Jarzebinska A, 2016, ANGEW CHEM INT EDIT, V55, P9591, DOI 10.1002/anie.201603648
   Javan B, 2018, LIFE SCI, V202, P140, DOI 10.1016/j.lfs.2018.04.011
   Ji DK, 2019, ADV DRUG DELIVER REV, V138, P211, DOI 10.1016/j.addr.2018.08.010
   Jovic M, 2010, HISTOL HISTOPATHOL, V25, P99, DOI 10.14670/HH-25.99
   Juneja R, 2019, ACS APPL MATER INTER, V11, P12308, DOI 10.1021/acsami.9b00704
   Kamerkar S, 2017, NATURE, V546, P498, DOI 10.1038/nature22341
   Kapadia CH, 2020, J APPL POLYM SCI, V137, DOI 10.1002/app.48651
   Karikó K, 2008, MOL THER, V16, P1833, DOI 10.1038/mt.2008.200
   Katzenelenbogen Y, 2020, CELL, V182, P872, DOI 10.1016/j.cell.2020.06.032
   Ke XY, 2020, ACS APPL MATER INTER, V12, P35835, DOI 10.1021/acsami.0c08268
   Khan AA, 2019, SCI REP-UK, V9, DOI 10.1038/s41598-019-52142-4
   Khan MA, 2020, J PHYS CHEM B, V124, P8549, DOI 10.1021/acs.jpcb.0c06536
   Khan Omar F, 2014, Angew Chem Int Ed Engl, V53, P14397, DOI 10.1002/anie.201408221
   Khodr CE, 2014, BRAIN RES, V1550, P47, DOI 10.1016/j.brainres.2014.01.010
   Khodr CE, 2011, BRAIN RES, V1395, P94, DOI 10.1016/j.brainres.2011.04.036
   Kim B, 2019, ADV MATER, V31, DOI 10.1002/adma.201903637
   Kim ID, 2016, NANOMED-NANOTECHNOL, V12, P1219, DOI 10.1016/j.nano.2016.01.002
   Kim J, 2020, CELL MOL BIOENG, V13, P463, DOI 10.1007/s12195-020-00619-y
   Kim T, 2020, CHEM COMMUN, V56, P6624, DOI 10.1039/d0cc01848a
   Kim Young-Kook, 2020, Chonnam Med J, V56, P87, DOI 10.4068/cmj.2020.56.2.87
   Kogut I, 2018, NAT COMMUN, V9, DOI 10.1038/s41467-018-03190-3
   Kong LD, 2017, BIOMATER SCI-UK, V5, P258, DOI 10.1039/c6bm00708b
   Krienke C., 2021, SCIENCE, V371, P145, DOI DOI 10.1126/SCIENCE.AAY3638
   Krishnan A, 2021, WORLD J CLIN CASES, V9, P8, DOI 10.12998/wjcc.v9.i1.8
   Krohn-Grimberghe M, 2020, NAT BIOMED ENG, V4, P1076, DOI 10.1038/s41551-020-00623-7
   Kuehbacher A, 2007, CIRC RES, V101, P59, DOI 10.1161/CIRCRESAHA.107.153916
   Kumal RR, 2018, J PHYS CHEM C, V122, P19699, DOI 10.1021/acs.jpcc.8b06117
   Kumari S, 2010, CELL RES, V20, P256, DOI 10.1038/cr.2010.19
   Laird FM, 2004, NEUROBIOL AGING, V25, pS146, DOI 10.1016/S0197-4580(04)80492-5
   Lallana E, 2017, MOL PHARMACEUT, V14, P2422, DOI 10.1021/acs.molpharmaceut.7b00320
   Lam JKW, 2015, MOL THER-NUCL ACIDS, V4, DOI 10.1038/mtna.2015.23
   Lau D, 2019, TRENDS CANCER, V5, P149, DOI 10.1016/j.trecan.2019.02.006
   Le TK, 2021, TRENDS BIOCHEM SCI, V46, P351, DOI 10.1016/j.tibs.2020.11.010
   Lee JE, 2019, POLYMERS-BASEL, V11, DOI 10.3390/polym11050798
   Leung K, 2021, EUROSURVEILLANCE, V26, P15, DOI 10.2807/1560-7917.ES.2020.26.1.2002106
   Levingstone TJ, 2020, NANOMATERIALS-BASEL, V10, DOI 10.3390/nano10010146
   Li B, 2019, WIRES NANOMED NANOBI, V11, DOI 10.1002/wnan.1530
   Li DY, 2019, CHEM COMMUN, V55, P14166, DOI 10.1039/c9cc05790k
   Li DQ, 2021, J INVEST DERMATOL, V141, P659, DOI 10.1016/j.jid.2020.06.037
   Li Q, 2019, INT J BIOCHEM CELL B, V114, DOI 10.1016/j.biocel.2019.105570
   Li R, 2004, P NATL ACAD SCI USA, V101, P3632, DOI 10.1073/pnas.0205689101
   Li R, 2019, NANOMED-NANOTECHNOL, V18, P380, DOI 10.1016/j.nano.2018.10.013
   Li SF, 2014, J MOL CELL CARDIOL, V75, P49, DOI 10.1016/j.yjmcc.2014.06.017
   Li W., 2020, BIORXIV, DOI [10.1101/2020.06.26.173393, DOI 10.1101/2020.06.26.173393]
   Li Y, 2020, J CONTROL RELEASE, V321, P222, DOI 10.1016/j.jconrel.2020.02.025
   Liang Y, 2021, BIOACT MATER, V6, P433, DOI 10.1016/j.bioactmat.2020.08.019
   Liao JF, 2020, WIRES NANOMED NANOBI, V12, DOI 10.1002/wnan.1581
   Lin JQ, 2020, ADV HEALTHC MATER, V9, DOI 10.1002/adhm.201901257
   Lindsley CW, 2019, ACS CHEM NEUROSCI, V10, P1115, DOI 10.1021/acschemneuro.9b00112
   Liu HL, 2020, ADV FUNCT MATER, V30, DOI 10.1002/adfm.202006515
   Liu J, 2019, ADV MATER, V31, DOI 10.1002/adma.201902575
   Liu Y, 2013, ACCOUNTS CHEM RES, V46, P702, DOI 10.1021/ar300028m
   Long YC, 2020, NAT GENET, V52, P931, DOI 10.1038/s41588-020-0662-x
   Lostalé-Seijo I, 2018, NAT REV CHEM, V2, P258, DOI 10.1038/s41570-018-0039-1
   Lou P, 2021, ACTA BIOMATER, V119, P42, DOI 10.1016/j.actbio.2020.11.001
   Low WC, 2015, MACROMOL BIOSCI, V15, P1457, DOI 10.1002/mabi.201500101
   Low WC, 2013, BIOMATERIALS, V34, P3581, DOI 10.1016/j.biomaterials.2013.01.093
   Lu W, 2010, CANCER RES, V70, P3177, DOI 10.1158/0008-5472.CAN-09-3379
   Lundstrom K, 2020, VIRUSES-BASEL, V12, DOI 10.3390/v12090924
   Lv QJ, 2020, MOL PHARMACEUT, V17, P1723, DOI 10.1021/acs.molpharmaceut.0c00177
   Lyu P, 2020, LIFE-BASEL, V10, DOI 10.3390/life10120366
   Madannejad R, 2019, CHEM-BIOL INTERACT, V307, P206, DOI 10.1016/j.cbi.2019.04.036
   Malhotra M, 2013, BIOMATERIALS, V34, P1270, DOI 10.1016/j.biomaterials.2012.10.013
   Malone B., 2020, BIORXIV, DOI [10.1101/2020.04.21.052084, DOI 10.1101/2020.04.21.052084]
   Manning KS, 2017, NAT REV MOL CELL BIO, V18, P102, DOI 10.1038/nrm.2016.139
   Martin B, 2005, CURR PHARM DESIGN, V11, P375, DOI 10.2174/1381612053382133
   Maruggi G, 2019, MOL THER, V27, P757, DOI 10.1016/j.ymthe.2019.01.020
   Mauger DM, 2019, P NATL ACAD SCI USA, V116, P24075, DOI 10.1073/pnas.1908052116
   Maynard A, 2020, CELL, V182, P1232, DOI 10.1016/j.cell.2020.07.017
   Mazza M, 2015, ACS NANO, V9, P1137, DOI 10.1021/nn5044838
   McGeary SE, 2019, SCIENCE, V366, P1470, DOI 10.1126/science.aav1741
   Medhi R, 2020, ACS APPL NANO MATER, V3, P8557, DOI 10.1021/acsanm.0c01978
   Meng Z, 2018, ADV DRUG DELIVER REV, V129, P308, DOI 10.1016/j.addr.2017.12.011
   Merz L, 2017, EUR J PHARM BIOPHARM, V112, P45, DOI 10.1016/j.ejpb.2016.11.013
   Michael P, 2020, SCI REP-UK, V10, DOI 10.1038/s41598-020-69591-x
   Min XB, 2020, CHEMOSPHERE, V251, DOI 10.1016/j.chemosphere.2020.126319
   Nguyen MK, 2019, SCI ADV, V5, DOI 10.1126/sciadv.aax0801
   Mitchell MJ, 2021, NAT REV DRUG DISCOV, V20, P101, DOI 10.1038/s41573-020-0090-8
   Miyazaki T, 2020, ADV HEALTHC MATER, V9, DOI 10.1002/adhm.202000538
   Moghimi SM, 2001, PHARMACOL REV, V53, P283
   Mohsen MO, 2020, IMMUNOL REV, V296, P155, DOI 10.1111/imr.12863
   Mokhtarzadeh A, 2017, J CONTROL RELEASE, V245, P116, DOI 10.1016/j.jconrel.2016.11.017
   Morgan E, 2019, BIOCONJUGATE CHEM, V30, P853, DOI 10.1021/acs.bioconjchem.9b00004
   Morris JP, 2010, NAT REV CANCER, V10, P683, DOI 10.1038/nrc2899
   Mosquera J, 2018, ACCOUNTS CHEM RES, V51, P2305, DOI 10.1021/acs.accounts.8b00292
   Mulholland EJ, 2017, MOL THER-NUCL ACIDS, V8, P46, DOI 10.1016/j.omtn.2017.06.003
   Murciano-Goroff YR, 2020, CELL RES, V30, P507, DOI 10.1038/s41422-020-0337-2
   Na W, 2021, J MICROBIOL, V59, P332, DOI 10.1007/s12275-021-0660-4
   Nair JK, 2014, J AM CHEM SOC, V136, P16958, DOI 10.1021/ja505986a
   Nascimento AV, 2017, ACTA BIOMATER, V47, P71, DOI 10.1016/j.actbio.2016.09.045
   Ngo HX, 2018, MEDCHEMCOMM, V9, P757, DOI 10.1039/c8md90019a
   Nishitomi K, 2006, J NEUROCHEM, V99, P1555, DOI 10.1111/j.1471-4159.2006.04178.x
   Nissim L, 2017, CELL, V171, P1138, DOI 10.1016/j.cell.2017.09.049
   Niu SQ, 2017, THERANOSTICS, V7, P344, DOI 10.7150/thno.16562
   Nogueira SS, 2020, ACS APPL NANO MATER, V3, P10634, DOI 10.1021/acsanm.0c01834
   Nuñez-Rivera A, 2020, BEILSTEIN J NANOTECH, V11, P372, DOI 10.3762/bjnano.11.28
   Oba M, 2019, ACS BIOMATER SCI ENG, V5, P5660, DOI 10.1021/acsbiomaterials.8b01451
   Oh J, 2020, BIOMATER SCI-UK, V8, P3063, DOI 10.1039/d0bm00076k
   Orang AV, 2014, INT J GENOMICS, V2014, DOI 10.1155/2014/970607
   Park H, 2015, J BIOL CHEM, V290, P2831, DOI 10.1074/jbc.M114.591420
   Partridge L, 2020, NAT REV DRUG DISCOV, V19, P513, DOI 10.1038/s41573-020-0067-7
   Patel S, 2020, NAT COMMUN, V11, DOI 10.1038/s41467-020-14527-2
   Patnaik S, 2010, INT J PHARMACEUT, V385, P194, DOI 10.1016/j.ijpharm.2009.10.041
   Patrulea V, 2015, EUR J PHARM BIOPHARM, V97, P417, DOI 10.1016/j.ejpb.2015.08.004
   Persano S, 2017, BIOMATERIALS, V125, P81, DOI 10.1016/j.biomaterials.2017.02.019
   Petrova N.S., 2012, PRACTICAL APPL BIOME, P187
   Pierini F, 2018, BIOMACROMOLECULES, V19, P4147, DOI 10.1021/acs.biomac.8b01138
   Pinese C, 2018, ACTA BIOMATER, V76, P164, DOI 10.1016/j.actbio.2018.05.054
   Polack FP, 2020, NEW ENGL J MED, V383, P2603, DOI 10.1056/NEJMoa2034577
   Pratsinis H, 2019, ADV DRUG DELIVER REV, V146, P325, DOI 10.1016/j.addr.2018.04.011
   Qu Y, 2019, EUR J PHARM SCI, V139, DOI 10.1016/j.ejps.2019.105036
   Ramishetti S, 2020, ADV MATER, V32, DOI 10.1002/adma.201906128
   Rao DD, 2009, ADV DRUG DELIVER REV, V61, P746, DOI 10.1016/j.addr.2009.04.004
   Rennick JJ, 2021, NAT NANOTECHNOL, V16, P266, DOI 10.1038/s41565-021-00858-8
   Revia RA, 2019, ACCOUNTS CHEM RES, V52, P1496, DOI 10.1021/acs.accounts.9b00101
   Rich A, 1956, J AM CHEM SOC, V78, P3548, DOI 10.1021/ja01595a086
   Riley RS, 2018, NANO LETT, V18, P3565, DOI 10.1021/acs.nanolett.8b00681
   Riolo G, 2021, METHOD PROTOCOL, V4, DOI 10.3390/mps4010001
   Rizvi F, 2021, NAT COMMUN, V12, DOI 10.1038/s41467-021-20903-3
   Roberts TC, 2020, NAT REV DRUG DISCOV, V19, P673, DOI 10.1038/s41573-020-0075-7
   Robinson SA, 2020, BIOMACROMOLECULES, V21, P4194, DOI 10.1021/acs.biomac.0c00987
   Rodriguez A., 2013, GENE THERAPY TOOLS P
   Ros XBD, 2016, METHODS, V103, P157, DOI 10.1016/j.ymeth.2016.04.003
   Rossi GP, 2020, ELIFE, V9, DOI 10.7554/eLife.57278
   Roy S, 2012, MICROCIRCULATION, V19, P224, DOI 10.1111/j.1549-8719.2011.00156.x
   Rudzinski WE, 2016, CARBOHYD POLYM, V147, P323, DOI 10.1016/j.carbpol.2016.04.041
   Rybicki EP, 2020, WIRES NANOMED NANOBI, V12, DOI 10.1002/wnan.1587
   Sahin U, 2020, NATURE, V585, P107, DOI 10.1038/s41586-020-2537-9
   Sahin U, 2017, NATURE, V547, P222, DOI 10.1038/nature23003
   Saliminejad K, 2019, J CELL PHYSIOL, V234, P5451, DOI 10.1002/jcp.27486
   Samaridou E, 2020, BIOMATERIALS, V230, DOI 10.1016/j.biomaterials.2019.119657
   Saraiva C, 2016, J CONTROL RELEASE, V235, P291, DOI 10.1016/j.jconrel.2016.06.005
   Saravanabhavan SS, 2019, MAT SCI ENG C-MATER, V99, P1459, DOI 10.1016/j.msec.2019.02.047
   Sarko DK, 2017, FRONT NEUROSCI-SWITZ, V11, DOI 10.3389/fnins.2017.00082
   Satarker S, 2020, ARCH MED RES, V51, P482, DOI 10.1016/j.arcmed.2020.05.012
   Sato Y, 2008, NAT BIOTECHNOL, V26, P431, DOI 10.1038/nbt1396
   Sato Y, 2020, ACTA BIOMATER, V102, P341, DOI 10.1016/j.actbio.2019.11.022
   Schachner-Nedherer AL, 2019, INT J NANOMED, V14, P7795, DOI 10.2147/IJN.S208446
   Schleidgen S, 2013, BMC MED ETHICS, V14, DOI 10.1186/1472-6939-14-55
   Schlich M, 2017, NANO RES, V10, P3496, DOI 10.1007/s12274-017-1561-z
   Schmauch B, 2020, NAT COMMUN, V11, DOI 10.1038/s41467-020-17678-4
   Scott DE, 2016, NAT REV DRUG DISCOV, V15, P533, DOI 10.1038/nrd.2016.29
   Sedic M, 2018, VET PATHOL, V55, P341, DOI 10.1177/0300985817738095
   Setten RL, 2019, NAT REV DRUG DISCOV, V18, P421, DOI 10.1038/s41573-019-0017-4
   Seyfizadeh N, 2019, PROCESS BIOCHEM, V85, P164, DOI 10.1016/j.procbio.2019.06.025
   Shaabani E, 2021, INT J MOL SCI, V22, DOI 10.3390/ijms22020831
   Sharma O, 2020, FRONT IMMUNOL, V11, DOI 10.3389/fimmu.2020.585354
   Shen WW, 2020, GENE THER, V27, P383, DOI 10.1038/s41434-020-0151-y
   Shi XL, 2019, COLLOID SURFACE B, V173, P599, DOI 10.1016/j.colsurfb.2018.09.076
   Shin H, 2018, ADV THER-GERMANY, V1, DOI 10.1002/adtp.201800065
   Shu D, 2015, ACS NANO, V9, P9731, DOI 10.1021/acsnano.5b02471
   SIEGEL RL, 2019, CA-CANCER J CLIN, V69, P7, DOI DOI 10.3322/CAAC.21551
   Singer AJ, 1999, NEW ENGL J MED, V341, P738, DOI 10.1056/NEJM199909023411006
   Singer O, 2005, NAT NEUROSCI, V8, P1343, DOI 10.1038/nn1531
   Soliman AM, 2018, FRONT GENET, V9, DOI 10.3389/fgene.2018.00038
   Sorg H, 2017, EUR SURG RES, V58, P81, DOI 10.1159/000454919
   Soto-Sanchez C, 2015, NANOMED-NANOTECHNOL, V11, P835, DOI 10.1016/j.nano.2015.01.012
   Springer AD, 2018, NUCLEIC ACID THER, V28, P109, DOI 10.1089/nat.2018.0736
   Stanton MG, 2018, NUCLEIC ACID THER, V28, P158, DOI 10.1089/nat.2018.0726
   Su Y, 2020, FRONT PHARMACOL, V11, DOI 10.3389/fphar.2020.01165
   Sukumar UK, 2019, BIOMATERIALS, V218, DOI 10.1016/j.biomaterials.2019.119342
   Sullenger BA, 2016, SCIENCE, V352, P1417, DOI 10.1126/science.aad8709
   Sun XX, 2020, ADV THER-GERMANY, V3, DOI 10.1002/adtp.201900194
   Sung H., 2021, CA-CANCER J CLIN, V71
   Syed YY, 2021, DRUGS, V81, P841, DOI 10.1007/s40265-021-01511-3
   Tahmasebi A, 2020, J BIOMED MATER RES A, V108, P377, DOI 10.1002/jbm.a.36824
   Tan AC, 2020, CA-CANCER J CLIN, V70, P299, DOI 10.3322/caac.21613
   Tanaka H, 2020, ADV DRUG DELIVER REV, V154, P210, DOI 10.1016/j.addr.2020.07.001
   Tang HY, 2020, CELL DEATH DIS, V11, DOI 10.1038/s41419-020-03132-2
   Theobald N, 2020, DRUG DISCOV TODAY, V25, P1556, DOI 10.1016/j.drudis.2020.06.020
   de Almeida SST, 2018, MOLECULES, V23, DOI 10.3390/molecules23071825
   Uchida S, 2020, MOL PHARMACEUT, V17, P3654, DOI 10.1021/acs.molpharmaceut.0c00618
   Uchida S, 2016, BIOMATERIALS, V82, P221, DOI 10.1016/j.biomaterials.2015.12.031
   Ulkoski D, 2021, ACS APPL BIO MATER, V4, P1640, DOI 10.1021/acsabm.0c01463
   Vaccari JPD, 2016, J NEUROCHEM, V136, P39, DOI 10.1111/jnc.13036
   Van Meir EG, 2010, CA-CANCER J CLIN, V60, P166, DOI 10.3322/caac.20069
   Veiga N, 2020, ADV DRUG DELIVER REV, V159, P364, DOI 10.1016/j.addr.2020.04.002
   Voutila J, 2017, MOL THER, V25, P2705, DOI 10.1016/j.ymthe.2017.07.018
   Wagner TE, 2018, NAT CHEM BIOL, V14, P1043, DOI 10.1038/s41589-018-0146-9
   Walls AC, 2020, CELL, V181, P281, DOI [10.1016/j.cell.2020.02.058, 10.1016/j.cell.2020.11.032]
   Walsh EE, 2020, NEW ENGL J MED, V383, P2439, DOI 10.1056/NEJMoa2027906
   Walsh G, 2018, NAT BIOTECHNOL, V36, P1136, DOI 10.1038/nbt.4305
   Wang B, 2018, BIOMATERIALS, V175, P110, DOI 10.1016/j.biomaterials.2018.05.034
   Wang CB, 2020, INT J NANOMED, V15, P9759, DOI 10.2147/IJN.S270441
   Wang C, 2020, SMALL, V16, DOI 10.1002/smll.201907150
   Wang JX, 2019, ACS APPL MATER INTER, V11, P1855, DOI 10.1021/acsami.8b18697
   Wang K., 2020, BIORXIV, DOI [10.1101/2020.03.02.973289, DOI 10.1101/2020.03.02.973289]
   Wang LL, 2017, ADV HEALTHC MATER, V6, DOI 10.1002/adhm.201601041
   Wang P, 2019, ACTA BIOMATER, V100, P191, DOI 10.1016/j.actbio.2019.10.004
   Wang T, 2012, AM J PATHOL, V181, P1911, DOI 10.1016/j.ajpath.2012.08.022
   Wang X, 2014, NANOSCALE, V6, P9198, DOI 10.1039/c4nr02495h
   Wang XH, 2018, J EXP CLIN CANC RES, V37, DOI 10.1186/s13046-018-0870-8
   Wang YZ, 2020, ACS APPL MATER INTER, V12, P4308, DOI 10.1021/acsami.9b21214
   Wang ZH, 2017, ADV SCI, V4, DOI 10.1002/advs.201600327
   Warner KD, 2018, NAT REV DRUG DISCOV, V17, P547, DOI 10.1038/nrd.2018.93
   Weingärtner A, 2020, MOL THER-NUCL ACIDS, V21, P242, DOI 10.1016/j.omtn.2020.05.026
   Weiss C, 2020, ACS NANO, V14, P6383, DOI 10.1021/acsnano.0c03697
   Wen MM, 2016, FRONT MOL NEUROSCI, V9, DOI 10.3389/fnmol.2016.00129
   Weng YH, 2020, BIOTECHNOL ADV, V40, DOI 10.1016/j.biotechadv.2020.107534
   Wooddell CI, 2013, MOL THER, V21, P973, DOI 10.1038/mt.2013.31
   Wu L, 2021, ACS APPL MATER INTER, V13, P3722, DOI 10.1021/acsami.0c21259
   Wu YK, 2020, ACS NANO, V14, P877, DOI 10.1021/acsnano.9b08127
   Wu ZL, 2020, SCI REP-UK, V10, DOI 10.1038/s41598-020-76416-4
   Xia Y, 2021, BIOACT MATER, V6, P1330, DOI 10.1016/j.bioactmat.2020.10.019
   Xiao KP, 2020, NATURE, V583, P286, DOI 10.1038/s41586-020-2313-x
   Xiong QR, 2020, ADV FUNCT MATER, V30, DOI 10.1002/adfm.201903896
   Xu JW, 2012, DIABETES, V61, P2906, DOI 10.2337/db12-0145
   Xu XD, 2017, ACS NANO, V11, P2618, DOI 10.1021/acsnano.6b07195
   Xue YC, 2019, STEM CELL TRANSL MED, V8, P112, DOI 10.1002/sctm.18-0036
   Yan LP, 2020, MAT SCI ENG C-MATER, V114, DOI 10.1016/j.msec.2020.111022
   Yan L, 2020, INT J BIOL MACROMOL, V162, P1303, DOI 10.1016/j.ijbiomac.2020.06.246
   Yan YF, 2016, P NATL ACAD SCI USA, V113, pE5702, DOI 10.1073/pnas.1606886113
   Yang C, 2021, THERANOSTICS, V11, P1721, DOI 10.7150/thno.54930
   Yang DC, 2020, BIOMACROMOLECULES, V21, P1613, DOI 10.1021/acs.biomac.0c00211
   Yang ZQ, 2020, ACS OMEGA, V5, P14437, DOI 10.1021/acsomega.0c01010
   Yi Y, 2019, J CONTROL RELEASE, V295, P268, DOI 10.1016/j.jconrel.2019.01.006
   Yin F, 2017, COORDIN CHEM REV, V347, P77, DOI 10.1016/j.ccr.2017.06.024
   Yin Y, 2021, NANO LETT, V21, P2224, DOI 10.1021/acs.nanolett.0c05039
   Ying H, 1999, NAT MED, V5, P823, DOI 10.1038/10548
   Yonezawa S, 2020, ADV DRUG DELIVER REV, V154, P64, DOI 10.1016/j.addr.2020.07.022
   Yoshimura H, 2018, LAB INVEST, V98, P814, DOI 10.1038/s41374-018-0048-1
   Yu AM, 2019, PHARMACOL THERAPEUT, V196, P91, DOI 10.1016/j.pharmthera.2018.11.011
   Yu D, 2017, P NATL ACAD SCI USA, V114, pE6147, DOI 10.1073/pnas.1701911114
   Yu S, 2020, NAT REV MOL CELL BIO, V21, P542, DOI 10.1038/s41580-020-0246-8
   Yuan J, 2013, MOL CELL BIOCHEM, V383, P201, DOI 10.1007/s11010-013-1768-6
   Zelikin AN, 2016, NAT CHEM, V8, P997, DOI [10.1038/NCHEM.2629, 10.1038/nchem.2629]
   Zeng CX, 2020, ADV MATER, V32, DOI 10.1002/adma.202004452
   Zeng LJ, 2014, NANOMED-NANOTECHNOL, V10, P463, DOI 10.1016/j.nano.2013.08.007
   Zgheib C, 2019, J AM COLL SURGEONS, V228, P107, DOI 10.1016/j.jamcollsurg.2018.09.017
   Zhang D, 2018, J CHEM THEORY COMPUT, V14, P2230, DOI 10.1021/acs.jctc.7b01228
   Zhang J, 2016, ONCOTARGET, V7, P29824, DOI 10.18632/oncotarget.8035
   Zhang KY, 2020, BIOMATERIALS, V256, DOI 10.1016/j.biomaterials.2020.120225
   Zhang N, 2019, ADV SCI, V6, DOI 10.1002/advs.201800808
   Zhang QF, 2020, J MATER CHEM B, V8, P5903, DOI 10.1039/d0tb01103g
   Zhang QF, 2020, NANO LETT, V20, P3039, DOI 10.1021/acs.nanolett.9b04981
   Zhang YQ, 2020, J CELL PHYSIOL, V235, P9304, DOI 10.1002/jcp.29730
   Zhang YY, 2020, GENE THER, V27, P535, DOI 10.1038/s41434-020-0173-5
   Zhang ZQ, 2019, ACS APPL MATER INTER, V11, P34634, DOI 10.1021/acsami.9b10182
   Zhao BXS, 2017, NAT REV MOL CELL BIO, V18, P31, DOI 10.1038/nrm.2016.132
   Zhao PX, 2020, BIOACT MATER, V5, P358, DOI 10.1016/j.bioactmat.2020.03.001
   Zhao XY, 2018, SCI REP-UK, V8, DOI 10.1038/s41598-018-23751-2
   Zhao XR, 2000, BRAIN RES, V872, P215, DOI 10.1016/S0006-8993(00)02459-8
   Zhao Y, 2016, NAT COMMUN, V7, DOI 10.1038/ncomms11822
   Zheng DW, 2020, NAT COMMUN, V11, DOI 10.1038/s41467-020-15927-0
   Zheng M, 2019, ADV MATER, V31, DOI 10.1002/adma.201903277
   Zheng XY, 2017, ACTA BIOMATER, V49, P388, DOI 10.1016/j.actbio.2016.11.029
   Zhou KJ, 2020, MOL PHARMACEUT, V17, P1575, DOI 10.1021/acs.molpharmaceut.9b01288
   Zhou KJ, 2016, P NATL ACAD SCI USA, V113, P520, DOI 10.1073/pnas.1520756113
   Zhou YW, 2018, BIOMACROMOLECULES, V19, P392, DOI 10.1021/acs.biomac.7b01487
   Zhou YT, 2020, SCI ADV, V6, DOI 10.1126/sciadv.abc7031
   Zhu XL, 2019, AM J HUM GENET, V104, P625, DOI 10.1016/j.ajhg.2019.02.003
NR 380
TC 38
Z9 38
U1 4
U2 11
PU WILEY-V C H VERLAG GMBH
PI WEINHEIM
PA POSTFACH 101161, 69451 WEINHEIM, GERMANY
SN 2366-9608
J9 SMALL METHODS
JI Small Methods
PD SEP
PY 2021
VL 5
IS 9
AR 2100402
DI 10.1002/smtd.202100402
EA JUL 2021
PG 49
WC Chemistry, Physical; Nanoscience & Nanotechnology; Materials Science,
   Multidisciplinary
WE Science Citation Index Expanded (SCI-EXPANDED)
SC Chemistry; Science & Technology - Other Topics; Materials Science
GA UP8SC
UT WOS:000678059300001
PM 34514087
OA hybrid, Green Published
DA 2023-11-04
ER

PT J
AU Liu, QQ
   Zhou, YJ
   Li, M
   Zhao, L
   Ren, JL
   Li, DQ
   Tan, ZP
   Wang, K
   Li, HL
   Hussain, M
   Zhang, LB
   Shen, GX
   Zhu, JT
   Tao, J
AF Liu, Qianqian
   Zhou, Yajie
   Li, Mo
   Zhao, Liang
   Ren, Jingli
   Li, Danqi
   Tan, Zhengping
   Wang, Ke
   Li, Heli
   Hussain, Mubashir
   Zhang, Lianbin
   Shen, Guanxin
   Zhu, Jintao
   Tao, Juan
TI Polyethylenimine Hybrid Thin-Shell Hollow Mesoporous Silica
   Nanoparticles as Vaccine Self-Adjuvants for Cancer Immunotherapy
SO ACS APPLIED MATERIALS & INTERFACES
LA English
DT Article
DE hollow mesoporous silica nanoparticles; polyethyleneimine; adjuvant;
   cancer vaccine; anticancer immunity
ID DENDRITIC CELLS; CO-DELIVERY; NANOSTRUCTURES; IMMUNITY; ANTIGEN;
   PROTEIN; INNATE; SIZE
AB Conventional adjuvants (e.g., aluminum) are insufficient to trigger cell-mediated immunity, which plays a crucial role in triggering specific immunity against cancer. Therefore, developing appropriate adjuvants for cancer vaccines is a central way to stimulate the antitumor immune response. Hollow mesoporous silica nanoparticles (HMSNs) have been proven to stimulate Th1 antitumor immunity in vivo and promote immunological memory in the formulation of novel cancer vaccines. Yet, immune response rates of existing HMSNs for anticancer immunity still remain low. Here, we demonstrate the generation of polyethylenimine (PEI)-incorporated thinshell HMSNs (THMSNs) through a facile PEI etching strategy for cancer immunotherapy. Interestingly, incorporation of PEI and thin-shell hollow structures of THMSNs not only improved the antigen-loading efficacy and sustained drug release profiles but also enhanced the phagocytosis efficiency by dendritic cells (DCs), enabled DC maturation and Thl immunity, and sustained immunological memory, resulting in the enhancement of the adjuvant effect of THMSNs. Moreover, THMSNs vaccines without significant side effects can significantly reduce the potentiality of tumor growth and metastasis in tumor challenge and rechallenge models, respectively. THMSNs are considered to be promising vehicles and excellent adjuvants for the formulation of cancer vaccines for immunotherapy.
C1 [Liu, Qianqian; Li, Mo; Ren, Jingli; Tan, Zhengping; Wang, Ke; Hussain, Mubashir; Zhang, Lianbin; Zhu, Jintao] HUST, Sch Chem & Chem Engn, Minist Educ, Key Lab Mat Chem Energy Convers & Storage, Wuhan 430074, Peoples R China.
   [Zhou, Yajie; Zhao, Liang; Li, Danqi; Tao, Juan] HUST, Union Hosp, Tongji Med Coll, Dept Dermatol, Wuhan 430022, Peoples R China.
   [Li, Heli; Shen, Guanxin] HUST, Tongji Med Coll, Dept Immunol, Wuhan 430030, Peoples R China.
C3 Huazhong University of Science & Technology; Huazhong University of
   Science & Technology; Huazhong University of Science & Technology
RP Zhu, JT (通讯作者)，HUST, Sch Chem & Chem Engn, Minist Educ, Key Lab Mat Chem Energy Convers & Storage, Wuhan 430074, Peoples R China.; Tao, J (通讯作者)，HUST, Union Hosp, Tongji Med Coll, Dept Dermatol, Wuhan 430022, Peoples R China.
EM jtzhu@mail.hust.edu.cn; tjhappy@126.com
RI Zhang, Lianbin/C-1717-2012; Wang, Ke/T-6153-2017; liu,
   qian/HDM-2936-2022
OI Zhang, Lianbin/0000-0002-8548-1506; Wang, Ke/0000-0003-1156-5296; Tan,
   Zhengping/0000-0001-5790-3938
FU National Natural Science Foundation of China [51525302, 61475074,
   5173072]; National Science Foundation of Hubei Scientific Committee
   [2016CFA001]; Program for HUST Academic Frontier Youth Team [2015-01]
FX This work was funded by National Natural Science Foundation of China
   (51525302, 61475074, and 5173072), National Science Foundation of Hubei
   Scientific Committee (2016CFA001), and Program for HUST Academic
   Frontier Youth Team (2015-01). We also appreciate the Analytical and
   Testing Center of HUST for their support on facilities.
CR Abbaraju PL, 2018, CHEM COMMUN, V54, P2020, DOI 10.1039/c8cc00327k
   Aly HAA, 2012, J IMMUNOL METHODS, V382, P1, DOI 10.1016/j.jim.2012.05.014
   Bachmann MF, 2010, NAT REV IMMUNOL, V10, P787, DOI 10.1038/nri2868
   Blattman JN, 2004, SCIENCE, V305, P200, DOI 10.1126/science.1100369
   Cha BG, 2018, ACS CENTRAL SCI, V4, P484, DOI 10.1021/acscentsci.8b00035
   Chaffer CL, 2011, SCIENCE, V331, P1559, DOI 10.1126/science.1203543
   Chen Y, 2010, ACS NANO, V4, P529, DOI 10.1021/nn901398j
   Chertok B, 2010, BIOMATERIALS, V31, P6317, DOI 10.1016/j.biomaterials.2010.04.043
   Cho HJ, 2011, BIOMATERIALS, V32, P4621, DOI 10.1016/j.biomaterials.2011.03.004
   Conniot J, 2014, FRONT CHEM, V2, DOI 10.3389/fchem.2014.00105
   Devadasu VR, 2013, CHEM REV, V113, P1686, DOI 10.1021/cr300047q
   Fontana F, 2017, ADV MATER, V29, DOI 10.1002/adma.201603239
   Green DL, 2003, J COLLOID INTERF SCI, V266, P346, DOI 10.1016/S0021-9797(03)00610-6
   Gubin MM, 2015, J CLIN INVEST, V125, P3413, DOI 10.1172/JCI80008
   Hacohen N, 2013, CANCER IMMUNOL RES, V1, P11, DOI 10.1158/2326-6066.CIR-13-0022
   He QJ, 2011, BIOMATERIALS, V32, P7711, DOI 10.1016/j.biomaterials.2011.06.066
   Islam MS, 2014, ACS APPL MATER INTER, V6, P9563, DOI 10.1021/am501941c
   Jäger M, 2012, CHEM SOC REV, V41, P4755, DOI 10.1039/c2cs35146c
   Kajihara M, 2015, IMMUNOTHERAPY-UK, V7, P1111, DOI 10.2217/imt.15.73
   Kassiotis G, 2002, NAT IMMUNOL, V3, P244, DOI 10.1038/ni766
   Kedmi R, 2010, BIOMATERIALS, V31, P6867, DOI 10.1016/j.biomaterials.2010.05.027
   Kong M, 2017, THERANOSTICS, V7, P3276, DOI 10.7150/thno.19987
   Lee S, 2018, ADV MATER, V30, DOI 10.1002/adma.201706034
   Li AW, 2018, NAT MATER, V17, P528, DOI 10.1038/s41563-018-0028-2
   Liu QQ, 2017, ACS APPL MATER INTER, V9, P21673, DOI 10.1021/acsami.7b05278
   McKenna K, 2005, J VIROL, V79, P17, DOI 10.1128/JVI.79.1.17-27.2005
   Mellman I, 2001, CELL, V106, P255, DOI 10.1016/S0092-8674(01)00449-4
   Mellman I, 2011, NATURE, V480, P480, DOI 10.1038/nature10673
   Moyano DF, 2012, J AM CHEM SOC, V134, P3965, DOI 10.1021/ja2108905
   Mura S, 2013, NAT MATER, V12, P991, DOI [10.1038/nmat3776, 10.1038/NMAT3776]
   Pashine A, 2005, NAT MED, V11, pS63, DOI 10.1038/nm1210
   Radu DR, 2004, J AM CHEM SOC, V126, P13216, DOI 10.1021/ja046275m
   Sabado RL, 2015, NATURE, V519, P300, DOI 10.1038/nature14211
   Shahbazi MA, 2014, BIOMATERIALS, V35, P9224, DOI 10.1016/j.biomaterials.2014.07.050
   Shen C, 2017, INT J NANOMED, V12, P5443, DOI 10.2147/IJN.S137980
   Song C, 2016, INT J NANOMED, V11, P3753, DOI 10.2147/IJN.S110796
   Teng ZG, 2018, J AM CHEM SOC, V140, P1385, DOI 10.1021/jacs.7b10694
   van der Burg SH, 2016, NAT REV CANCER, V16, P219, DOI 10.1038/nrc.2016.16
   Wang XP, 2016, SMALL, V12, P3510, DOI 10.1002/smll.201600677
   Wang XP, 2016, ANGEW CHEM INT EDIT, V55, P1899, DOI 10.1002/anie.201506179
   Xia TA, 2009, ACS NANO, V3, P3273, DOI 10.1021/nn900918w
   Xia YF, 2018, NAT MATER, V17, P187, DOI [10.1038/NMAT5057, 10.1038/nmat5057]
   Xie J, 2017, SMALL, V13, DOI 10.1002/smll.201701741
   Yang YN, 2017, ADV HEALTHC MATER, V6, DOI 10.1002/adhm.201700466
   Yang YN, 2017, ANGEW CHEM INT EDIT, V56, P8446, DOI 10.1002/anie.201701550
   You L, 2013, CHEM-EUR J, V19, P2142, DOI 10.1002/chem.201203308
NR 46
TC 38
Z9 38
U1 8
U2 138
PU AMER CHEMICAL SOC
PI WASHINGTON
PA 1155 16TH ST, NW, WASHINGTON, DC 20036 USA
SN 1944-8244
EI 1944-8252
J9 ACS APPL MATER INTER
JI ACS Appl. Mater. Interfaces
PD DEC 25
PY 2019
VL 11
IS 51
BP 47798
EP 47809
DI 10.1021/acsami.9b19446
PG 12
WC Nanoscience & Nanotechnology; Materials Science, Multidisciplinary
WE Science Citation Index Expanded (SCI-EXPANDED)
SC Science & Technology - Other Topics; Materials Science
GA KA2KR
UT WOS:000505626900013
PM 31773941
DA 2023-11-04
ER

PT J
AU Wang, C
   Steinmetz, NF
AF Wang, Chao
   Steinmetz, Nicole F.
TI CD47 Blockade and Cowpea Mosaic Virus Nanoparticle In Situ Vaccination
   Triggers Phagocytosis and Tumor Killing
SO ADVANCED HEALTHCARE MATERIALS
LA English
DT Article
DE breast cancer; cancer immunotherapy; cytotoxicity; ovarian cancer; plant
   virus
ID SIRP-ALPHA; CANCER; ANTIBODY; MACROPHAGES; CHECKPOINT; EXPRESSION;
   MATURATION; TARGET; CELLS
AB Contemporary immunotherapies, e.g., those that target the CTLA-4 and PD-1/PD-L1 axis, act on T cells to reinstate their antitumor activity. An alternative, and possibly more powerful approach is to target and reprogram the innate immune system within the tumor microenvironment. To this end, blockade of CD47 has been demonstrated as an attractive approach. Blockade of CD47 inhibits antiphagocytic signals therefore inducing macrophage phagocytosis of cancer cells. CD47 blockade also primes antitumor T-cell responses by either activating antigen-presenting cells or inhibiting interactions between CD47 on cancer cells and the matricellular protein thrombospondin-1 on T cells. Here, a combination immunotherapy is identified using cowpea mosaic virus (CPMV) in situ vaccination and CD47-blocking antibodies. The CPMV in situ vaccine synergizes with CD47 blockade, because CPMV in situ vaccination activates the innate immune system, leading to recruitment and activation of phagocytes. Therefore, the combination therapy targets monocytes and boosts their ability of cancer cell phagocytosis, in turn priming the adaptive immune system leading to a potent antitumor immune response. This work presents a novel strategy to promote macrophage activity to kill tumor cells, and hold promise to enhance T cells targeted immunotherapies by inducing both innate and adaptive arms of immune system.
C1 [Wang, Chao; Steinmetz, Nicole F.] Univ Calif San Diego, Dept NanoEngn, La Jolla, CA 92093 USA.
   [Wang, Chao; Steinmetz, Nicole F.] Case Western Reserve Univ, Sch Med, Dept Biomed Engn, Cleveland, OH 44106 USA.
   [Steinmetz, Nicole F.] Univ Calif San Diego, Dept Bioengn, Moores Canc Ctr, Dept Radiol, La Jolla, CA 92093 USA.
C3 University of California System; University of California San Diego;
   Case Western Reserve University; University of California System;
   University of California San Diego
RP Steinmetz, NF (通讯作者)，Univ Calif San Diego, Dept NanoEngn, La Jolla, CA 92093 USA.; Steinmetz, NF (通讯作者)，Case Western Reserve Univ, Sch Med, Dept Biomed Engn, Cleveland, OH 44106 USA.; Steinmetz, NF (通讯作者)，Univ Calif San Diego, Dept Bioengn, Moores Canc Ctr, Dept Radiol, La Jolla, CA 92093 USA.
EM nsteinmetz@ucsd.edu
OI Wang, Chao/0000-0003-2820-3646
FU NIH [R01CA224605]
FX This work was funded in part by a grant from the NIH, R01CA224605 to
   N.F.S. and a gift to Case Western Reserve University by Michael R.
   Shaughnessy. The authors thank Prof. Steve Fiering (Dartmouth College,
   NH) for intellectual discussions. The authors thank Dr. Sourabh Shukla
   for assisting in vitro stimulation experiment conduction.
CR [Anonymous], J CLIN ONCOL
   Balkwill F, 2005, CANCER CELL, V7, P211, DOI 10.1016/j.ccr.2005.02.013
   Barclay AN, 2014, ANNU REV IMMUNOL, V32, P25, DOI 10.1146/annurev-immunol-032713-120142
   Biswas SK, 2010, NAT IMMUNOL, V11, P889, DOI 10.1038/ni.1937
   Braun D, 2006, J IMMUNOL, V177, P8550, DOI 10.4049/jimmunol.177.12.8550
   Brennan FR, 1999, MICROBIOL-SGM, V145, P2061, DOI 10.1099/13500872-145-8-2061
   Chan KS, 2009, P NATL ACAD SCI USA, V106, P14016, DOI 10.1073/pnas.0906549106
   Chao MP, 2010, CELL, V142, P699, DOI 10.1016/j.cell.2010.07.044
   Conejo-Garcia JR, 2004, NAT MED, V10, P950, DOI 10.1038/nm1097
   Czapar AE, 2018, ADV SCI, V5, DOI 10.1002/advs.201700991
   D'Aoust MA, 2010, PLANT BIOTECHNOL J, V8, P607, DOI 10.1111/j.1467-7652.2009.00496.x
   Demeure CE, 2000, J IMMUNOL, V164, P2193, DOI 10.4049/jimmunol.164.4.2193
   Dheilly E, 2017, MOL THER, V25, P523, DOI 10.1016/j.ymthe.2016.11.006
   Duque GA, 2014, FRONT IMMUNOL, V5, P1, DOI 10.3389/fimmu.2014.00491
   Feliz-Mosquea YR, 2018, BREAST CANCER RES TR, V172, P69, DOI 10.1007/s10549-018-4884-x
   Gordon SR, 2017, NATURE, V545, P495, DOI 10.1038/nature22396
   Hoopes PJ, 2018, MOL PHARMACEUT, V15, P3717, DOI 10.1021/acs.molpharmaceut.8b00126
   Huarte E, 2008, CANCER RES, V68, P7684, DOI 10.1158/0008-5472.CAN-08-1167
   Jaiswal S, 2009, CELL, V138, P271, DOI 10.1016/j.cell.2009.05.046
   Jobsri J, 2015, PLOS ONE, V10, DOI 10.1371/journal.pone.0118096
   Kaur S, 2011, J BIOL CHEM, V286, P14991, DOI 10.1074/jbc.M110.179663
   Lebel ME, 2016, NANO LETT, V16, P1826, DOI 10.1021/acs.nanolett.5b04877
   Liu J, 2015, PLOS ONE, V10, DOI 10.1371/journal.pone.0137345
   Liu XJ, 2015, NAT MED, V21, P1209, DOI 10.1038/nm.3931
   Lizotte PH, 2016, NAT NANOTECHNOL, V11, P295, DOI [10.1038/NNANO.2015.292, 10.1038/nnano.2015.292]
   Lomonossoff G. P., 2000, PLANT BIOTECHNOLOGY, P177
   Majeti R, 2009, CELL, V138, P286, DOI 10.1016/j.cell.2009.05.045
   Marika S., 2008, CURR DRUG TARGETS, V9, P842
   Murray AA, 2018, MOL PHARMACEUT, V15, P3700, DOI 10.1021/acs.molpharmaceut.8b00316
   Patel R, 2018, ACS OMEGA, V3, P3702, DOI 10.1021/acsomega.8b00227
   POELS LG, 1986, JNCI-J NATL CANCER I, V76, P781
   Pujade-Lourraine E, 2016, J CLIN ONCOL, V34, DOI 10.1200/JCO.2016.34.15_suppl.TPS5600
   Rendtlew Danielsen Jannie M., 2007, BRIT J HAEMATOL, V138, P756
   Ruffell B, 2012, P NATL ACAD SCI USA, V109, P2796, DOI 10.1073/pnas.1104303108
   Sainsbury Frank, 2009, V483, P25, DOI 10.1007/978-1-59745-407-0_2
   Smith AA, 2017, CANCER RES, V77, DOI 10.1158/1538-7445.AM2017-5661
   Sockolosky JT, 2016, P NATL ACAD SCI USA, V113, pE2646, DOI 10.1073/pnas.1604268113
   Soto-Pantoja DR, 2014, CANCER RES, V74, P6771, DOI 10.1158/0008-5472.CAN-14-0037-T
   Tschofen M, 2016, ANNU REV ANAL CHEM, V9, P271, DOI 10.1146/annurev-anchem-071015-041706
   Tseng D, 2013, P NATL ACAD SCI USA, V110, P11103, DOI 10.1073/pnas.1305569110
   Weiskopf K, 2017, EUR J CANCER, V76, P100, DOI 10.1016/j.ejca.2017.02.013
   Weiskopf K, 2013, SCIENCE, V341, P88, DOI 10.1126/science.1238856
   Willingham SB, 2012, P NATL ACAD SCI USA, V109, P6662, DOI 10.1073/pnas.1121623109
   Zhang MY, 2014, J OVARIAN RES, V7, DOI 10.1186/1757-2215-7-19
NR 44
TC 38
Z9 39
U1 2
U2 66
PU WILEY
PI HOBOKEN
PA 111 RIVER ST, HOBOKEN 07030-5774, NJ USA
SN 2192-2640
EI 2192-2659
J9 ADV HEALTHC MATER
JI Adv. Healthc. Mater.
PD APR
PY 2019
VL 8
IS 8
AR 1801288
DI 10.1002/adhm.201801288
PG 7
WC Engineering, Biomedical; Nanoscience & Nanotechnology; Materials
   Science, Biomaterials
WE Science Citation Index Expanded (SCI-EXPANDED)
SC Engineering; Science & Technology - Other Topics; Materials Science
GA HY7MH
UT WOS:000468319500005
PM 30838815
OA Green Accepted
DA 2023-11-04
ER

PT J
AU Gu, PF
   Liu, ZG
   Sun, YQ
   Ou, N
   Hu, YL
   Liu, JG
   Wu, Y
   Wang, DY
AF Gu, Pengfei
   Liu, Zhenguang
   Sun, Yaqin
   Ou, Ning
   Hu, Yuanliang
   Liu, Jiaguo
   Wu, Yi
   Wang, Deyun
TI Angelica sinensis polysaccharide encapsulated into PLGA nanoparticles as
   a vaccine delivery and adjuvant system for ovalbumin to promote immune
   responses
SO INTERNATIONAL JOURNAL OF PHARMACEUTICS
LA English
DT Article
DE Angelica sinensis polysaccharide; Poly(lactic-co-glycolic acid);
   Adjuvant; Vaccine delivery; Immune responses; Ovalbumin
ID STRUCTURAL-CHARACTERIZATION; ANTIGEN RELEASE; MICROSPHERES; DESIGN;
   EXTRACTION; CELLS
AB Nanoparticles (NPs)-based vaccine delivery systems are widely used for their ability to control the release of antigens and promote immune responses against cancer or infectious diseases. In this study, the immunopotentiator Angelica sinensis polysaccharide (ASP) and model protein antigen ovalbumin (OVA) were encapsulated into Poly(lactic-co-glycolic acid) (PLGA) to formulate the novel NPs-based vaccine delivery system (ASP-PLGA/OVA). These formulations were subcutaneously administered to mice, then the magnitude and kinetics of antibody and cellular immune responses were assessed. The ASP-PLGA/OVA NPs were pherical in shape with smooth surfaces, approximately 225.2 nm in average size, negatively charged (around -11.27 mV), and the encapsulation efficiency of OVA at around 66.28%, respectively. Furthermore, ASP-PLGA/OVA NPs could keep stable at 4 degrees C over 30 days and provide a sustained and controlled release of OVA from the NPs. The results demonstrated that mice immunized with ASP-PLGA/OVA NPs could significantly enhance lymphocyte proliferation and improve the ratio of CD4(+) to CD8(+) T cells, thereby ASP-PLGA/OVA NPs could induce a strong cellular immune response. Moreover, the ASP-PLGA/OVA NPs could induce vigorous and long-term IgG immune responses with a mixed Th1 and Th2 responses and up-regulate the levels of Th-associated cytokines. These results suggested that ASP-PLGA/OVA NPs, which stimulated strong and continuous antibody responses and induced cellular immune responses, could potentially serve as an efficient and safe vaccine delivery and adjuvant system against infections and diseases.
C1 [Gu, Pengfei; Liu, Zhenguang; Sun, Yaqin; Ou, Ning; Hu, Yuanliang; Liu, Jiaguo; Wu, Yi; Wang, Deyun] Nanjing Agr Univ, Coll Vet Med, Inst Tradit Chinese Vet Med, Nanjing 210095, Jiangsu, Peoples R China.
C3 Nanjing Agricultural University
RP Wang, DY (通讯作者)，Nanjing Agr Univ, Coll Vet Med, Inst Tradit Chinese Vet Med, Nanjing 210095, Jiangsu, Peoples R China.
EM dywang@njau.edu.cn
RI gu, pengfei/HGU-4475-2022; hu, yuan/HTL-4197-2023; Gu,
   Peng/GPW-7040-2022
OI gu, pengfei/0000-0003-0279-5348; 
FU National Natural Science Foundation of China [31872509, 31672596];
   Fundamental Research Funds for the Central Universities [KYZ201844];
   Special Fund for Agro-scientific Research in the Public Interest
   [201403051]; Priority Academic Program Development of Jiangsu Higher
   Education Institutions (PAPD)
FX The project was supported by National Natural Science Foundation of
   China (Grant no. 31872509, 31672596), the Fundamental Research Funds for
   the Central Universities (Grant no. KYZ201844), Special Fund for
   Agro-scientific Research in the Public Interest (Grant no. 201403051)
   and A Project Funded by the Priority Academic Program Development of
   Jiangsu Higher Education Institutions (PAPD). We are grateful to all
   other staffs in the Institute of Traditional Chinese Veterinary Medicine
   of Nanjing Agricultural University for their assistance in this study.
CR Aguilar JC, 2007, VACCINE, V25, P3752, DOI 10.1016/j.vaccine.2007.01.111
   Ai ST, 2013, CARBOHYD POLYM, V94, P731, DOI 10.1016/j.carbpol.2013.02.007
   Arvand M, 2001, INFECT IMMUN, V69, P6427, DOI 10.1128/IAI.69.10.6427-6433.2001
   Bivas-Benita M, 2009, VACCINE, V27, P4010, DOI 10.1016/j.vaccine.2009.04.033
   Bo RN, 2017, INT J NANOMED, V12, P6289, DOI 10.2147/IJN.S136820
   Chen XM, 2014, MOL PHARMACEUT, V11, P1772, DOI 10.1021/mp400597z
   Cox JH, 2006, METHODS, V38, P274, DOI 10.1016/j.ymeth.2005.11.006
   Demento SL, 2012, BIOMATERIALS, V33, P4957, DOI 10.1016/j.biomaterials.2012.03.041
   Desai KGH, 2013, J CONTROL RELEASE, V165, P62, DOI 10.1016/j.jconrel.2012.10.012
   Gu PF, 2018, INT J BIOL MACROMOL, V107, P222, DOI 10.1016/j.ijbiomac.2017.08.176
   Hanson MC, 2014, BIOMACROMOLECULES, V15, P2475, DOI 10.1021/bm500337r
   Jiang WL, 2005, ADV DRUG DELIVER REV, V57, P391, DOI 10.1016/j.addr.2004.09.003
   Kool M, 2008, J EXP MED, V205, P869, DOI 10.1084/jem.20071087
   Lee JG, 2012, J ETHNOPHARMACOL, V139, P739, DOI 10.1016/j.jep.2011.11.049
   Lee JA, 2014, VET IMMUNOL IMMUNOP, V161, P193, DOI 10.1016/j.vetimm.2014.08.010
   Liu LX, 2016, J CONTROL RELEASE, V225, P230, DOI 10.1016/j.jconrel.2016.01.050
   Liu Q, 2015, ACS NANO, V9, P4925, DOI 10.1021/nn5066793
   Liu ZG, 2016, CARBOHYD POLYM, V142, P141, DOI 10.1016/j.carbpol.2016.01.021
   Pashine A, 2005, NAT MED, V11, pS63, DOI 10.1038/nm1210
   Qin T, 2015, CLIN VACCINE IMMUNOL, V22, P421, DOI 10.1128/CVI.00778-14
   Rosas JE, 2001, VACCINE, V19, P4445, DOI 10.1016/S0264-410X(01)00192-X
   Rose F, 2015, J CONTROL RELEASE, V210, P48, DOI 10.1016/j.jconrel.2015.05.004
   Rostami H, 2017, IMMUNOL LETT, V187, P19, DOI 10.1016/j.imlet.2017.05.002
   Salvador A, 2015, INT J PHARMACEUT, V496, P371, DOI 10.1016/j.ijpharm.2015.10.037
   Sarker MMR, 2016, ASIAN PAC J TROP BIO, V6, P568, DOI 10.1016/j.apjtb.2016.05.004
   Sarti F, 2011, BIOMATERIALS, V32, P4052, DOI 10.1016/j.biomaterials.2011.02.011
   Siefert AL, 2016, BIOMATERIALS, V97, P85, DOI 10.1016/j.biomaterials.2016.03.039
   Tomljenovic L, 2011, CURR MED CHEM, V18, P2630, DOI 10.2174/092986711795933740
   Wang JM, 2016, CARBOHYD POLYM, V140, P6, DOI 10.1016/j.carbpol.2015.12.050
   Wang KP, 2016, INT IMMUNOPHARMACOL, V31, P140, DOI 10.1016/j.intimp.2015.12.021
   Wang Q, 2014, BIOMATERIALS, V35, P8385, DOI 10.1016/j.biomaterials.2014.05.067
   Wei WL, 2016, J ETHNOPHARMACOL, V190, P116, DOI 10.1016/j.jep.2016.05.023
   Yin YS, 2006, J CONTROL RELEASE, V116, P337, DOI 10.1016/j.jconrel.2006.09.015
   Yu KT, 2016, INT J PHARMACEUT, V497, P78, DOI 10.1016/j.ijpharm.2015.11.033
   Zhang S, 2010, INT J BIOL MACROMOL, V47, P546, DOI 10.1016/j.ijbiomac.2010.07.012
   Zhang Y, 2016, CARBOHYD POLYM, V147, P401, DOI 10.1016/j.carbpol.2016.04.002
   Zhao L, 2012, FITOTERAPIA, V83, P1712, DOI 10.1016/j.fitote.2012.09.029
   Zhuang C, 2016, INT J BIOL MACROMOL, V87, P322, DOI 10.1016/j.ijbiomac.2016.02.031
   Zupancic E, 2017, J CONTROL RELEASE, V258, P182, DOI 10.1016/j.jconrel.2017.05.014
NR 39
TC 38
Z9 39
U1 6
U2 66
PU ELSEVIER SCIENCE BV
PI AMSTERDAM
PA PO BOX 211, 1000 AE AMSTERDAM, NETHERLANDS
SN 0378-5173
EI 1873-3476
J9 INT J PHARMACEUT
JI Int. J. Pharm.
PD JAN 10
PY 2019
VL 554
BP 72
EP 80
DI 10.1016/j.ijpharm.2018.11.008
PG 9
WC Pharmacology & Pharmacy
WE Science Citation Index Expanded (SCI-EXPANDED)
SC Pharmacology & Pharmacy
GA HF7LR
UT WOS:000454421400008
PM 30399435
DA 2023-11-04
ER

PT J
AU Wang, YR
   Wang, Y
   Kang, N
   Liu, YL
   Shan, WJ
   Bi, SL
   Ren, L
   Zhuang, GH
AF Wang, Yarun
   Wang, Yue
   Kang, Ning
   Liu, Yongliang
   Shan, Wenjun
   Bi, Shengli
   Ren, Lei
   Zhuang, Guohong
TI Construction and Immunological Evaluation of CpG-Au@HBc Virus-Like
   Nanoparticles as a Potential Vaccine
SO NANOSCALE RESEARCH LETTERS
LA English
DT Article
DE Virus-like nanoparticles; CpG ODNs; Gold nanoparticles; Immune response
ID IMMUNE-RESPONSES; CORE PARTICLES; T-CELLS; DNA; ADJUVANTS; TH1;
   OLIGODEOXYNUCLEOTIDES; OLIGONUCLEOTIDES; IMMUNOTHERAPY; INDUCTION
AB Different types of vaccines have been developed to elicit active immunization to treat various diseases, while suffer from limitation of efficacy. Herein, a novel immunostimulatory nanocomposite (CpG-Au@HBc VLP) was rationally designed by self-assembling engineered virus-like particles encapsulating CpG-gold nanoparticle conjugates through electrostatic interactions. The monodispersed and uniformly sized CpG-Au@HBc VLP showed increased CD4(+), CD8(+) T cell numbers and stronger secretion of cytokine interferon-gamma than HBc VLPs adjuvanted with conventional Freund's adjuvant. Furthermore, the use of Au nanoparticles also generated enhanced immunogenicity of CpG and VLPs on both humoral and cellular immune pathways, as followed from increased expressions of total HBc-specific antibody titer, CD4(+) T cells, CD8(+) T cells, cytokine interleukin-4, and interferon-gamma. These findings demonstrated that CpG-Au@HBc VLP nanocomposite could induce robust cellular and humoral immune response, which could be a potential vaccine for future prophylactic and therapeutic application.
C1 [Wang, Yarun; Kang, Ning; Liu, Yongliang; Shan, Wenjun; Ren, Lei] Xiamen Univ, Coll Mat, Dept Biomat, Xiamen 361005, Peoples R China.
   [Wang, Yarun; Kang, Ning; Liu, Yongliang; Shan, Wenjun; Ren, Lei] Xiamen Univ, Coll Mat, Fujian Collaborat Innovat Ctr Exploitat & Utiliza, Xiamen 361005, Peoples R China.
   [Wang, Yue; Zhuang, Guohong] Xiamen Univ, Coll Med, Organ Transplantat Inst, Anticanc Res Ctr, Xiamen 361005, Peoples R China.
   [Bi, Shengli] China Ctr Dis Control & Prevent, Natl Inst Viral Dis Control & Prevent, Changbai Rd 155, Beijing 102206, Peoples R China.
   [Ren, Lei] Xiamen Univ, State Key Lab Phys Chem Solid Surfaces, Xiamen 361005, Peoples R China.
   [Ren, Lei] Xiamen Univ, Fujian Collaborat Innovat Ctr Exploitat & Utiliza, Xiamen 361005, Peoples R China.
C3 Xiamen University; Xiamen University; Xiamen University; Chinese Center
   for Disease Control & Prevention; National Institute for Viral Disease
   Control & Prevention, Chinese Center for Disease Control & Prevention;
   Xiamen University; Xiamen University
RP Ren, L (通讯作者)，Xiamen Univ, Coll Mat, Dept Biomat, Xiamen 361005, Peoples R China.; Ren, L (通讯作者)，Xiamen Univ, Coll Mat, Fujian Collaborat Innovat Ctr Exploitat & Utiliza, Xiamen 361005, Peoples R China.; Zhuang, GH (通讯作者)，Xiamen Univ, Coll Med, Organ Transplantat Inst, Anticanc Res Ctr, Xiamen 361005, Peoples R China.
EM renlei@xmu.edu.cn; zhgh@xmu.edu.cn
RI Zhuang, GH/G-3483-2010; ren, lei/G-3459-2010
OI ren, lei/0000-0003-2131-1601; Bi, Shengli/0000-0002-0380-5790; shan,
   wenjun/0000-0001-5983-8455
FU National Basic Research Program of China (973 Program) [2013CB933703];
   National Science Foundation of China [31371012, U1505228, 31428007]
FX This work was financially supported by the National Basic Research
   Program of China (973 Program 2013CB933703), the National Science
   Foundation of China (31371012, U1505228, 31428007).
CR Agrawal S, 1998, CURR OPIN CHEM BIOL, V2, P519, DOI 10.1016/S1367-5931(98)80129-4
   Almeida JPM, 2014, NANOMED-NANOTECHNOL, V10, P503, DOI 10.1016/j.nano.2013.09.011
   ARNON R, 1992, CURR OPIN IMMUNOL, V4, P449, DOI 10.1016/S0952-7915(06)80037-3
   Bourquin C, 2008, J IMMUNOL, V181, P2990, DOI 10.4049/jimmunol.181.5.2990
   Chu RS, 1997, J EXP MED, V186, P1623, DOI 10.1084/jem.186.10.1623
   Cohen B., 1982, ELECT MICROSCOPY HEP
   Demain AL, 2009, BIOTECHNOL ADV, V27, P297, DOI 10.1016/j.biotechadv.2009.01.008
   Demers LM, 2000, ANAL CHEM, V72, P5535, DOI 10.1021/ac0006627
   Donnelly JJ, 2005, J IMMUNOL, V175, P633, DOI 10.4049/jimmunol.175.2.633
   Edman JC, 1981, SYNTHESIS HEPATITIS
   FRENS G, 1973, NATURE-PHYS SCI, V241, P20, DOI 10.1038/physci241020a0
   Haiss W, 2007, ANAL CHEM, V79, P4215, DOI 10.1021/ac0702084
   Krieg AM, 2006, NAT REV DRUG DISCOV, V5, P471, DOI 10.1038/nrd2059
   Kwong B, 2011, BIOMATERIALS, V32, P5134, DOI 10.1016/j.biomaterials.2011.03.067
   Larson HJ, 2014, VACCINE, V32, P2150, DOI 10.1016/j.vaccine.2014.01.081
   Leitner WW, 1999, VACCINE, V18, P765, DOI 10.1016/S0264-410X(99)00271-6
   Liu TL, 2013, J COLLOID INTERF SCI, V400, P168, DOI 10.1016/j.jcis.2013.03.005
   Lutsiak MEC, 2006, J PHARM PHARMACOL, V58, P739, DOI 10.1211/jpp.58.6.0004
   Mosmann TR, 1996, IMMUNOL TODAY, V17, P138, DOI 10.1016/0167-5699(96)80606-2
   NASSAL M, 1992, J VIROL, V66, P4107, DOI 10.1128/JVI.66.7.4107-4116.1992
   Pasek M., 1979, HEPATITIS B VIRUS GE
   PAUL WE, 1994, CELL, V76, P241, DOI 10.1016/0092-8674(94)90332-8
   Proudfoot O, 2007, EXPERT REV VACCINES, V6, P617, DOI 10.1586/14760584.6.4.617
   Pumpens P, 1999, FEBS LETT, V442, P1, DOI 10.1016/S0014-5793(98)01599-3
   Pumpens P, 2001, INTERVIROLOGY, V44, P98, DOI 10.1159/000050037
   SEDER RA, 1994, ANNU REV IMMUNOL, V12, P635, DOI 10.1146/annurev.immunol.12.1.635
   Seder RA, 2008, NAT REV IMMUNOL, V8, P247, DOI 10.1038/nri2274
   Shen LH, 2015, SMALL, V11, P1190, DOI 10.1002/smll.201401952
   Skrastina D, 2014, PLOS ONE, V9, DOI 10.1371/journal.pone.0114006
   Sominskaya I, 2013, PLOS ONE, V8, DOI 10.1371/journal.pone.0075938
   Vallhov H, 2012, SMALL, V8, P2116, DOI 10.1002/smll.201102620
   Weeratna RD, 2000, VACCINE, V18, P1755, DOI 10.1016/S0264-410X(99)00526-5
   Weiner GJ, 1997, P NATL ACAD SCI USA, V94, P10833, DOI 10.1073/pnas.94.20.10833
   WINGFIELD PT, 1995, BIOCHEMISTRY-US, V34, P4919, DOI 10.1021/bi00015a003
   Wu Q, 2016, NANOSCALE RES LETT, V11, DOI 10.1186/s11671-016-1424-7
   Xu LG, 2012, NANO LETT, V12, P2003, DOI 10.1021/nl300027p
NR 36
TC 38
Z9 40
U1 2
U2 64
PU SPRINGER
PI NEW YORK
PA 233 SPRING ST, NEW YORK, NY 10013 USA
SN 1556-276X
J9 NANOSCALE RES LETT
JI Nanoscale Res. Lett.
PD JUL 19
PY 2016
VL 11
AR 338
DI 10.1186/s11671-016-1554-y
PG 9
WC Nanoscience & Nanotechnology; Materials Science, Multidisciplinary;
   Physics, Applied
WE Science Citation Index Expanded (SCI-EXPANDED)
SC Science & Technology - Other Topics; Materials Science; Physics
GA DR9TT
UT WOS:000380239700001
PM 27435343
OA Green Published, gold
DA 2023-11-04
ER

PT J
AU Dierendonck, M
   Fierens, K
   De Rycke, R
   Lybaert, L
   Maji, S
   Zhang, ZY
   Zhang, QL
   Hoogenboom, R
   Lambrecht, BN
   Grooten, J
   Remon, JP
   De Koker, S
   De Geest, BG
AF Dierendonck, Marijke
   Fierens, Kaat
   De Rycke, Riet
   Lybaert, Lien
   Maji, Samarendra
   Zhang, Zhiyue
   Zhang, Qilu
   Hoogenboom, Richard
   Lambrecht, Bart N.
   Grooten, Johan
   Remon, Jean Paul
   De Koker, Stefaan
   De Geest, Bruno G.
TI Nanoporous Hydrogen Bonded Polymeric Microparticles: Facile and Economic
   Production of Cross Presentation Promoting Vaccine Carriers
SO ADVANCED FUNCTIONAL MATERIALS
LA English
DT Article
DE microparticles; vaccines; dendritic cells; hydrogen bonding;
   self-assembly
ID DENDRITIC CELLS; POLYELECTROLYTE MICROCAPSULES; NANOPARTICLE VACCINES;
   MULTILAYER CAPSULES; SYNTHETIC VACCINES; DRUG-DELIVERY; IMMUNITY;
   ANTIGEN; POLYPHENOL; RESPONSES
AB Nanoporous microparticles are produced in a single step based on hydrogen bonding between a neutral polymer and tannic acid. These particles are stable in physiological medium, are non-toxic to in vitro cultured cells, and can efficiently encapsulate proteins. In vitro and in vivo experiments show that these porous hydrogen bonded microparticles are able to induce antigen-specific cellular and humoral immune responses against encapsulated vaccine antigens. Considering the easy and low cost manufacturing of this dry powder formulation from approved readily available components, it is anticipated that this technology holds great promise for the formulation of vaccines for developing countries or for pandemic vaccines where long term storage under refrigerated conditions is a major issue. Additionally, due to the versatility of the approach facilitates straightforward co-encapsulation of a wide variety of additional components to further modulate the immune response.
C1 [Dierendonck, Marijke; Lybaert, Lien; Zhang, Zhiyue; Remon, Jean Paul; De Geest, Bruno G.] Univ Ghent, Dept Pharmaceut, B-9000 Ghent, Belgium.
   [Fierens, Kaat; De Rycke, Riet; Lambrecht, Bart N.] VIB Inflammat Res Ctr, B-9052 Zwijnaarde, Belgium.
   [Fierens, Kaat; Lambrecht, Bart N.] Univ Ghent, Dept Resp Med, B-9000 Ghent, Belgium.
   [Maji, Samarendra; Zhang, Zhiyue; Hoogenboom, Richard] Univ Ghent, Dept Organ Chem, Supramol Chem Grp, B-9000 Ghent, Belgium.
   [Grooten, Johan; De Koker, Stefaan] Univ Ghent, Dept Biomed Mol Biol, B-9052 Zwijnaarde, Belgium.
C3 Ghent University; Flanders Institute for Biotechnology (VIB); Ghent
   University; Ghent University; Ghent University
RP Dierendonck, M (通讯作者)，Univ Ghent, Dept Pharmaceut, B-9000 Ghent, Belgium.
EM br.degeest@ugent.be
RI De Geest, Bruno G./C-1868-2008; Zhang, Qilu/C-5541-2014; Hoogenboom,
   Richard/B-8977-2008; Lambrecht, Bart N/K-2484-2014; Maji,
   Samarendra/C-9115-2018; zhang, qilu/C-5541-2014
OI De Geest, Bruno G./0000-0001-9826-6170; Zhang, Qilu/0000-0001-5706-9250;
   Hoogenboom, Richard/0000-0001-7398-2058; Lambrecht, Bart
   N/0000-0003-4376-6834; Maji, Samarendra/0000-0002-9153-2031; Zhang,
   Zhiyue/0000-0003-0368-8843; zhang, qilu/0000-0003-2877-4297
FU Ghent University (BOF-GOA); FWO-Flanders; FWO; CSC; Ghent University
   (BOF-CSC)
FX B.D.G. and M. D. acknowledge Ghent University (BOF-GOA) for funding. B.
   D. G. and R. H. acknowledge the FWO-Flanders for research grants. S. M.
   gratefully acknowledges FWO for the Pegasus Marie Curie Fellowship. Z.Z.
   and Q.Z. acknowledge the CSC and Ghent University (BOF-CSC-co-funding)
   for a PhD scholarship. The authors gratefully acknowledge Dr. Ken Rock
   for providing the DC2.4 cell line.
CR Antunes ABDF, 2013, CHEM COMMUN, V49, P9663, DOI 10.1039/c3cc45068f
   Caruso F, 1998, SCIENCE, V282, P1111, DOI 10.1126/science.282.5391.1111
   De Geest BG, 2012, ANGEW CHEM INT EDIT, V51, P3862, DOI 10.1002/anie.201200048
   De Geest BG, 2012, ACS NANO, V6, P2136, DOI 10.1021/nn205099c
   De Koker S, 2007, ADV FUNCT MATER, V17, P3754, DOI 10.1002/adfm.200700416
   De Koker S, 2012, CHEM SOC REV, V41, P2867, DOI 10.1039/c2cs15296g
   De Koker S, 2009, ANGEW CHEM INT EDIT, V48, P8485, DOI 10.1002/anie.200903769
   Decher G, 1997, SCIENCE, V277, P1232, DOI 10.1126/science.277.5330.1232
   Devriendt B, 2013, EUR J PHARM BIOPHARM, V84, P421, DOI 10.1016/j.ejpb.2012.11.016
   Dierendonck M, 2011, ACS NANO, V5, P6886, DOI 10.1021/nn200901g
   Dierendonck M, 2010, ANGEW CHEM INT EDIT, V49, P8620, DOI 10.1002/anie.201001046
   Donath E, 1998, ANGEW CHEM INT EDIT, V37, P2202, DOI 10.1002/(SICI)1521-3773(19980904)37:16<2201::AID-ANIE2201>3.0.CO;2-E
   Ejima H, 2013, SCIENCE, V341, P154, DOI 10.1126/science.1237265
   Erel-Unal I, 2008, MACROMOLECULES, V41, P3962, DOI 10.1021/ma800186q
   Gonnissen Y, 2007, EUR J PHARM BIOPHARM, V67, P220, DOI 10.1016/j.ejpb.2006.12.021
   Hubbell JA, 2009, NATURE, V462, P449, DOI 10.1038/nature08604
   Kasturi SP, 2011, NATURE, V470, P543, DOI 10.1038/nature09737
   Kim BS, 2009, CHEM COMMUN, P4194, DOI 10.1039/b908688a
   Kozlovskaya V, 2012, ADV FUNCT MATER, V22, P3389, DOI 10.1002/adfm.201200138
   Kozlovskaya V, 2010, SOFT MATTER, V6, P3596, DOI 10.1039/b927369g
   Kwon YJ, 2005, P NATL ACAD SCI USA, V102, P18264, DOI 10.1073/pnas.0509541102
   Luchini A, 2008, NANO LETT, V8, P350, DOI 10.1021/nl072174l
   MAKKAR HPS, 1995, BRIT J NUTR, V73, P897, DOI 10.1079/BJN19950095
   Moon JJ, 2012, ADV MATER, V24, P3724, DOI 10.1002/adma.201200446
   Moon JJ, 2012, P NATL ACAD SCI USA, V109, P1080, DOI 10.1073/pnas.1112648109
   Moon JJ, 2011, NAT MATER, V10, P243, DOI 10.1038/NMAT2960
   Murthy N, 2003, P NATL ACAD SCI USA, V100, P4995, DOI 10.1073/pnas.0930644100
   Perrier S, 2005, J POLYM SCI POL CHEM, V43, P5347, DOI 10.1002/pola.20986
   Pound G, 2008, J POLYM SCI POL CHEM, V46, P6575, DOI 10.1002/pola.22968
   Quinn JF, 2007, CHEM SOC REV, V36, P707, DOI 10.1039/b610778h
   Rappuoli R, 2004, NAT MED, V10, P1177, DOI 10.1038/nm1129
   Reddy ST, 2007, NAT BIOTECHNOL, V25, P1159, DOI [10.1038/nbt1332, 10.1038/nbtl332]
   Setia S, 2002, VACCINE, V20, P1148, DOI 10.1016/S0264-410X(01)00433-9
   Shukla A, 2012, ADV MATER, V24, P492, DOI 10.1002/adma.201103794
   Siebert KJ, 1996, J AGR FOOD CHEM, V44, P80, DOI 10.1021/jf9502459
   Sileika T. S., ANGEW CHEM IN PRESS
   Such GK, 2011, CHEM SOC REV, V40, P19, DOI 10.1039/c0cs00001a
   Willcock H., POLYM CHEM, V1, P149
   Yoo JW, 2011, NAT REV DRUG DISCOV, V10, P521, DOI 10.1038/nrd3499
   Zhu ZC, 2013, J CONTROL RELEASE, V171, P73, DOI 10.1016/j.jconrel.2013.06.031
NR 40
TC 38
Z9 38
U1 1
U2 181
PU WILEY-V C H VERLAG GMBH
PI WEINHEIM
PA POSTFACH 101161, 69451 WEINHEIM, GERMANY
SN 1616-301X
EI 1616-3028
J9 ADV FUNCT MATER
JI Adv. Funct. Mater.
PD AUG 6
PY 2014
VL 24
IS 29
BP 4634
EP 4644
DI 10.1002/adfm.201400763
PG 11
WC Chemistry, Multidisciplinary; Chemistry, Physical; Nanoscience &
   Nanotechnology; Materials Science, Multidisciplinary; Physics, Applied;
   Physics, Condensed Matter
WE Science Citation Index Expanded (SCI-EXPANDED)
SC Chemistry; Science & Technology - Other Topics; Materials Science;
   Physics
GA AN3CB
UT WOS:000340461400008
DA 2023-11-04
ER

PT J
AU Neuhaus, V
   Chichester, JA
   Ebensen, T
   Schwarz, K
   Hartman, CE
   Shoji, Y
   Guzmán, CA
   Yusibov, V
   Sewald, K
   Braun, A
AF Neuhaus, Vanessa
   Chichester, Jessica A.
   Ebensen, Thomas
   Schwarz, Katharina
   Hartman, Caitlin E.
   Shoji, Yoko
   Guzman, Carlos A.
   Yusibov, Vidadi
   Sewald, Katherina
   Braun, Armin
TI A new adjuvanted nanoparticle-based H1N1 influenza vaccine induced
   antigen-specific local mucosal and systemic immune responses after
   administration into the lung
SO VACCINE
LA English
DT Article
DE Influenza vaccine; Plant-based HAC1; c-di-GMP; Mucosal adjuvant; Silica
   nanoparticle
ID C-DI-GMP; VIRUS-INFECTION; PANDEMIC INFLUENZA; ANTIBODY-RESPONSES;
   AMORPHOUS SILICA; RAPID PRODUCTION; PROTECTION; CELLS; IGA; INFLAMMATION
AB Annually influenza virus infections are responsible for hospitalization and mortality, especially in high risk groups. Constant antigenic changes in seasonal influenza viruses resulted from antigenic shifts and antigenic drifts, enable emerging of novel virus subtypes that may reduce current vaccine efficacy and impose the continuous revision of vaccine component. Currently available vaccines are usually limited by their production processes in terms of rapid adaptation to new circulating subtypes in high quantities meeting the global demand. Thus, new approaches to rapidly manufacture high yields of influenza vaccines are required. New technologies to reach maximal protection with minimal vaccine doses also need to be developed.
   In this study, we evaluated the systemic and local immunogenicity of a new double-adjuvanted influenza vaccine administered at the site of infection, the respiratory tract. This vaccine combines a plant-produced I-11 N1 influenza hemagglutinin antigen (HAC1), a silica nanoparticle-based (SiO2) drug delivery system and the mucosal adjuvant candidate bis-(3',5')-cyclic dimeric guanosine monophosphate (c-di-GMP). Mice were vaccinated by intratracheal route with HAC1/SiO2 or HAC1/c-di-GMP (single-adjuvanted vaccine) or HAC1/SiO2/c-di-GMP (double-adjuvanted vaccine) and evaluated for target-specific immune responses, such as hemagglutination inhibition and hemagglutinin-specific IgG titers, as well as local antibody (IgG and IgA) titers in the bronchoalveolar lavage (BAL). Furthermore, the HAC1-specific T-cell re-stimulation potential was assessed using precision-cut lung slices (PCLS) of vaccinated mice.
   The double-adjuvanted vaccine induced high systemic antibody responses comparable to the systemic vaccination control. In addition, it induced local IgG and IgA responses in the BAL. Furthermore, HAC1 induced a local T-cell response demonstrated by elevated IL-2 and IFN-'y levels in PCLS of c-di-GMPvaccinated mice upon re-stimulation.
   Overall, the present study showed the potential of the double-adjuvanted vaccine to induce systemic humoral immune responses in intratracheally vaccinated mice. Furthermore, it induced a strong mucosal immune response, with evidence of antigen-primed T-cells in the lung. (C) 2014 The Authors. Published by Elsevier Ltd. This is an open access article under the CC BY license (http://creativecommons.org/licenses/by/3.0/).
C1 [Neuhaus, Vanessa; Schwarz, Katharina; Sewald, Katherina; Braun, Armin] Fraunhofer Inst Toxicol & Expt Med, D-30625 Hannover, Germany.
   [Neuhaus, Vanessa; Schwarz, Katharina; Sewald, Katherina; Braun, Armin] Biomed Res Endstage & Obstruct Lung Dis Hannover, Hannover, Germany.
   [Chichester, Jessica A.; Hartman, Caitlin E.; Shoji, Yoko; Yusibov, Vidadi] Fraunhofer USA Ctr Mol Biotechnol, Newark, DE 19711 USA.
   [Ebensen, Thomas; Guzman, Carlos A.] Helmholtz Ctr Infect Res, Dept Vaccinol & Appl Microbiol, D-38124 Braunschweig, Germany.
   [Braun, Armin] Hannover Med Sch, Inst Immunol, Hannover, Germany.
C3 Fraunhofer Gesellschaft; Helmholtz Association; Helmholtz-Center for
   Infection Research; Hannover Medical School
RP Braun, A (通讯作者)，Fraunhofer Inst Toxicol & Expt Med, Dept Preclin Pharmacol & In Vitro Toxicol, Nikolai Fuchs Str 1, D-30625 Hannover, Germany.
EM armin.braun@item.fraunhofer.de
RI Yusibov, Vidadi/AAA-7408-2019; Braun, Armin/B-8750-2009; Guzmán,
   Carlos/JFB-1616-2023
OI Braun, Armin/0000-0002-1142-1463; 
CR Asahi Y, 2002, J IMMUNOL, V168, P2930, DOI 10.4049/jimmunol.168.6.2930
   Brandtzaeg P, 2007, VACCINE, V25, P5467, DOI 10.1016/j.vaccine.2006.12.001
   Bungener L, 2008, VACCINE, V26, P2350, DOI 10.1016/j.vaccine.2008.02.063
   Chen WX, 2010, HUM VACCINES, V6, P706, DOI 10.4161/hv.6.9.11561
   Chen WX, 2010, VACCINE, V28, P3080, DOI 10.1016/j.vaccine.2010.02.081
   Chichester JA, 2009, EXPERT REV VACCINES, V8, P493, DOI [10.1586/erv.09.3, 10.1586/ERV.09.3]
   Claas ECJ, 2000, VET MICROBIOL, V74, P133, DOI 10.1016/S0378-1135(00)00173-5
   Ebensen T, 2007, CLIN VACCINE IMMUNOL, V14, P952, DOI 10.1128/CVI.00119-07
   Ebensen T, 2007, VACCINE, V25, P1464, DOI 10.1016/j.vaccine.2006.10.033
   FDA, 2013, VACC BLLOD BIOL FLUM
   Held HD, 1999, BRIT J PHARMACOL, V126, P1191, DOI 10.1038/sj.bjp.0702394
   Henjakovic M, 2008, TOXICOL APPL PHARM, V231, P68, DOI 10.1016/j.taap.2008.04.003
   HOBSON D, 1972, J HYG-CAMBRIDGE, V70, P767, DOI 10.1017/S0022172400022610
   Jul-Larsen Å, 2012, HUM VACC IMMUNOTHER, V8, P653, DOI 10.4161/hv.19503
   Juno J, 2012, CLIN DEV IMMUNOL, DOI 10.1155/2012/797180
   Knothe S, 2011, VACCINE, V29, P4249, DOI 10.1016/j.vaccine.2011.03.068
   Liu H, 2013, PLOS ONE, V8, DOI 10.1371/journal.pone.0069649
   Madhun AS, 2011, VACCINE, V29, P4973, DOI 10.1016/j.vaccine.2011.04.094
   MANCINO D, 1977, INT ARCH ALLER A IMM, V53, P97, DOI 10.1159/000231738
   MANCINO D, 1980, INT ARCH ALLER A IMM, V61, P253, DOI 10.1159/000232443
   Minne A, 2007, IMMUNOLOGY, V122, P316, DOI 10.1111/j.1365-2567.2007.02641.x
   Neuhaus V, 2013, PLOS ONE, V8, DOI 10.1371/journal.pone.0071728
   Plante M, 2001, VACCINE, V20, P218, DOI 10.1016/S0264-410X(01)00268-7
   POTTER CW, 1979, BRIT MED BULL, V35, P69, DOI 10.1093/oxfordjournals.bmb.a071545
   Purwar R, 2011, PLOS ONE, V6, DOI 10.1371/journal.pone.0016245
   ROSS P, 1990, J BIOL CHEM, V265, P18933
   Shoji Y, 2012, INFLUENZA OTHER RESP, V6, P204, DOI 10.1111/j.1750-2659.2011.00295.x
   Shoji Y, 2011, HUM VACCINES, V7, P41, DOI 10.4161/hv.7.0.14561
   Sun J, 2009, NAT MED, V15, P277, DOI 10.1038/nm.1929
   Svindland SC, 2013, INFLUENZA OTHER RESP, V7, P1181, DOI 10.1111/irv.12056
   TAMURA S, 1991, EUR J IMMUNOL, V21, P1337, DOI 10.1002/eji.1830210602
   van Riet E, 2012, VACCINE, V30, P5893, DOI 10.1016/j.vaccine.2012.04.109
   Watanabe I, 2003, VACCINE, V21, P4532, DOI 10.1016/S0264-410X(03)00510-3
NR 33
TC 38
Z9 38
U1 1
U2 34
PU ELSEVIER SCI LTD
PI OXFORD
PA THE BOULEVARD, LANGFORD LANE, KIDLINGTON, OXFORD OX5 1GB, OXON, ENGLAND
SN 0264-410X
EI 1873-2518
J9 VACCINE
JI Vaccine
PD MAY 30
PY 2014
VL 32
IS 26
BP 3216
EP 3222
DI 10.1016/j.vaccine.2014.04.011
PG 7
WC Immunology; Medicine, Research & Experimental
WE Science Citation Index Expanded (SCI-EXPANDED)
SC Immunology; Research & Experimental Medicine
GA AI4YL
UT WOS:000336872500016
PM 24731807
OA Green Published, hybrid
DA 2023-11-04
ER

PT J
AU Binjawadagi, B
   Dwivedi, V
   Manickam, C
   Ouyang, K
   Torrelles, JB
   Renukaradhya, GJ
AF Binjawadagi, Basavaraj
   Dwivedi, Varun
   Manickam, Cordelia
   Ouyang, Kang
   Torrelles, Jordi B.
   Renukaradhya, Gourapura J.
TI An innovative approach to induce cross-protective immunity against
   porcine reproductive and respiratory syndrome virus in the lungs of pigs
   through adjuvanted nanotechnology-based vaccination
SO INTERNATIONAL JOURNAL OF NANOMEDICINE
LA English
DT Article
DE PRRSV; mucosal vaccine; PLGA nanoparticles; cross-protection; M. tb WCL
ID NKT CELL ACTIVATION; INTRANASAL DELIVERY; PRESENTING CELLS; DENDRITIC
   CELLS; RESPONSES; ANTIGEN; MUCOSAL; NANOPARTICLE; TUBERCULOSIS;
   IMMUNIZATION
AB Porcine reproductive and respiratory syndrome (PRRS) is an economically devastating respiratory disease of pigs. The disease is caused by the PRRS virus (PRRSV), an Arterivirus which is a highly mutating RNA virus. Widely used modified live PRRSV vaccines have failed to prevent PRRS outbreaks and reinfections; moreover, safety of the live virus vaccines is questionable. Though poorly immunogenic, inactivated PRRSV vaccine is safe. The PRRSV infects primarily the lung macrophages. Therefore, we attempted to strengthen the immunogenicity of inactivated/killed PRRSV vaccine antigens (KAg), especially in the pig respiratory system, through: 1) entrapping the KAg in biodegradable poly(lactic-co-glycolic acid) nanoparticles (NP-KAg); 2) coupling the NP-KAg with a potent mucosal adjuvant, whole cell lysate of Mycobacterium tuberculosis (M. tb WCL); and 3) delivering the vaccine formulation twice intranasally to growing pigs. We have previously shown that a single dose of NP-KAg partially cleared the challenged heterologous PRRSV. Recently, we reported that NP-KAg coupled with unentrapped M. tb WCL significantly cleared the viremia of challenged heterologous PRRSV. Since PRRSV is primarily a lung disease, our goal in this study was to investigate lung viral load and various immune correlates of protection at the lung mucosal surfaces and its parenchyma in vaccinated heterologous PRRSV-challenged pigs. Our results indicated that out of five different vaccine-adjuvant formulations, the combination of NP-KAg and unentrapped M. tb WCL significantly cleared detectable replicating infective PRRSV with a tenfold reduction in viral RNA load in the lungs, associated with substantially reduced gross and microscopic lung pathology. Immunologically, strong humoral (enhanced virus neutralization titers by high avidity antibodies) and cell-mediated immune responses (augmented population of interferon-gamma secreting CD4(+) and CD8(+) lymphocytes and reduced secretion of immunosuppressive cytokines) in the lungs were observed. In conclusion, combination of NP-KAg and soluble M. tb WCL elicits broadly cross-protective anti-PRRSV immunity in the pig respiratory system.
C1 [Binjawadagi, Basavaraj; Dwivedi, Varun; Manickam, Cordelia; Ouyang, Kang; Renukaradhya, Gourapura J.] Ohio State Univ, Ohio Agr Res & Dev Ctr, Food Anim Hlth Res Program, Wooster, OH 44691 USA.
   [Binjawadagi, Basavaraj; Manickam, Cordelia; Renukaradhya, Gourapura J.] Ohio State Univ, Dept Vet Prevent Med, Wooster, OH 44691 USA.
   [Torrelles, Jordi B.] Ohio State Univ, Dept Microbial Infect & Immun, Columbus, OH 43210 USA.
C3 University System of Ohio; Ohio State University; University System of
   Ohio; Ohio State University; University System of Ohio; Ohio State
   University
RP Renukaradhya, GJ (通讯作者)，Ohio State Univ, Ohio Agr Res & Dev Ctr, Food Anim Hlth Res Program, 1680 Madison Ave, Wooster, OH 44691 USA.
EM gourapura.1@osu.edu
RI Gourapura, Renukaradhya J/E-3143-2011; Torrelles, Jordi/E-4204-2011
OI Gourapura, Renukaradhya/0000-0003-2861-180X
FU National Pork Board (NPB) [09-213]; USDA-NIFA PRRSCAP2
   [2008-55620-19132]
FX This work was supported by National Pork Board (NPB# 09-213) and
   USDA-NIFA PRRSCAP2 (2008-55620-19132) awards to GJR. Salaries and
   research support were provided by state and federal funds appropriated
   to Ohio Agricultural Research and Development Center, The Ohio State
   University. Dr Eric Nelson and Dr Mike Murtaugh provided the reagents.
   Dr Juliette Hanson and Andrew Wright helped in animal studies.
CR ADAM A, 1972, P NATL ACAD SCI USA, V69, P851, DOI 10.1073/pnas.69.4.851
   Amorij JP, 2012, J CONTROL RELEASE, V161, P363, DOI 10.1016/j.jconrel.2011.12.039
   [Anonymous], PRRS COSTS IND 664 M
   Araujo L, 1999, J DRUG TARGET, V6, P373, DOI 10.3109/10611869908996844
   Azevedo MSP, 2006, J VIROL, V80, P372, DOI 10.1128/JVI.80.1.372-382.2006
   Bachmann MF, 2010, NAT REV IMMUNOL, V10, P787, DOI 10.1038/nri2868
   Bansal K, 2010, J IMMUNOL, V184, P3495, DOI 10.4049/jimmunol.0903299
   Bhavsar MD, 2007, EXPERT OPIN DRUG DEL, V4, P197, DOI 10.1517/17425247.4.3.197
   Binjawadagi B, 2014, INT J NANOMED, V9, P679, DOI 10.2147/IJN.S56127
   Binjawadagi B, 2011, VIRAL IMMUNOL, V24, P475, DOI 10.1089/vim.2011.0040
   Butler JE, 2008, J IMMUNOL, V180, P2347, DOI 10.4049/jimmunol.180.4.2347
   Cai HY, 2002, J VET DIAGN INVEST, V14, P343, DOI 10.1177/104063870201400415
   Chadwick S, 2010, ADV DRUG DELIVER REV, V62, P394, DOI 10.1016/j.addr.2009.11.012
   Chong CSW, 2005, J CONTROL RELEASE, V102, P85, DOI 10.1016/j.jconrel.2004.09.014
   Christopher-Hennings J, 2001, J VET DIAGN INVEST, V13, P133, DOI 10.1177/104063870101300207
   Darwich L, 2010, VIRUS RES, V154, P123, DOI 10.1016/j.virusres.2010.07.017
   Demento SL, 2012, BIOMATERIALS, V33, P4957, DOI 10.1016/j.biomaterials.2012.03.041
   Devalapally H, 2007, J PHARM SCI-US, V96, P2547, DOI 10.1002/jps.20875
   Dwivedi V, 2013, VET MICROBIOL, V166, P47, DOI 10.1016/j.vetmic.2013.04.029
   Dwivedi V, 2012, PLOS ONE, V7, DOI 10.1371/journal.pone.0051794
   Dwivedi V, 2012, VIROL J, V9, DOI 10.1186/1743-422X-9-45
   Dwivedi V, 2011, VACCINE, V29, P4058, DOI 10.1016/j.vaccine.2011.03.006
   Dwivedi V, 2011, VACCINE, V29, P4067, DOI 10.1016/j.vaccine.2011.03.005
   Fang Y, 2004, VIRUS RES, V100, P229, DOI 10.1016/j.virusres.2003.12.026
   FERREIRA MU, 1995, J IMMUNOL METHODS, V187, P297, DOI 10.1016/0022-1759(95)00186-4
   Ganter M, 1997, RES VET SCI, V63, P215, DOI 10.1016/S0034-5288(97)90023-0
   Garg Neeraj K, 2010, Recent Pat Drug Deliv Formul, V4, P114
   Giri PK, 2008, EXPERT REV VACCINES, V7, P1341, DOI 10.1586/14760584.7.9.1341
   Guillonneau C, 2009, P NATL ACAD SCI USA, V106, P3330, DOI 10.1073/pnas.0813309106
   Guo YJ, 2004, VACCINE, V22, P3841, DOI 10.1016/j.vaccine.2004.07.012
   Harmala LAE, 2002, J IMMUNOL, V169, P5622, DOI 10.4049/jimmunol.169.10.5622
   Heegaard PMH, 2011, ARCH VIROL, V156, P183, DOI 10.1007/s00705-010-0863-1
   Imaoka K, 1998, J IMMUNOL, V161, P5952
   Jung K, 2007, J VIROL, V81, P13681, DOI 10.1128/JVI.01702-07
   Kaiser TJ, 2000, THERIOGENOLOGY, V54, P1171, DOI 10.1016/S0093-691X(00)00424-6
   Kamijuku H, 2008, MUCOSAL IMMUNOL, V1, P208, DOI 10.1038/mi.2008.2
   Kim H, 2011, VIROL J, V8, DOI 10.1186/1743-422X-8-323
   Kim WI, 2007, VET MICROBIOL, V123, P1, DOI 10.1016/j.vetmic.2007.03.007
   Kimman TG, 2009, VACCINE, V27, P3704, DOI 10.1016/j.vaccine.2009.04.022
   Kugathasan K, 2008, BMC IMMUNOL, V9, DOI 10.1186/1471-2172-9-48
   LARSON CL, 1963, BACTERIOL REV, V27, P341, DOI 10.1128/MMBR.27.4.341-351.1963
   Lopez OJ, 2004, VET IMMUNOL IMMUNOP, V102, P155, DOI 10.1016/j.vetimm.2004.09.005
   Lycke N, 2012, NAT REV IMMUNOL, V12, P592, DOI 10.1038/nri3251
   Ma WX, 2012, INT J NANOMED, V7, P1475, DOI 10.2147/IJN.S29506
   Manickam C, 2013, VIRAL IMMUNOL, V26, P102, DOI 10.1089/vim.2012.0065
   Manickam C, 2013, VET MICROBIOL, V162, P68, DOI 10.1016/j.vetmic.2012.08.021
   Manocha M, 2005, VACCINE, V23, P5599, DOI 10.1016/j.vaccine.2005.06.031
   MNneil SE, 2005, J LEUKOCYTE BIOL, V78, P585, DOI 10.1189/jlb.0205074
   Mulupuri P, 2008, J VIROL, V82, P358, DOI 10.1128/JVI.01023-07
   Murtaugh MP, 2002, VIRAL IMMUNOL, V15, P533, DOI 10.1089/088282402320914485
   Nielsen HS, 2001, J GEN VIROL, V82, P1263, DOI 10.1099/0022-1317-82-6-1263
   OGRA PL, 1984, REV INFECT DIS, V6, pS361
   Olin MR, 2005, VIRAL IMMUNOL, V18, P490, DOI 10.1089/vim.2005.18.490
   Panyam J, 2003, ADV DRUG DELIVER REV, V55, P329, DOI 10.1016/S0169-409X(02)00228-4
   Plagemann PGW, 2005, VIRAL IMMUNOL, V18, P138, DOI 10.1089/vim.2005.18.138
   Rajapaksa TE, 2010, J BIOL CHEM, V285, P23739, DOI 10.1074/jbc.M110.126359
   Renukaradhya Gourapura J., 2012, Animal Health Research Reviews, V13, P21, DOI 10.1017/S1466252312000023
   Renukaradhya GJ, 2010, VIRAL IMMUNOL, V23, P457, DOI 10.1089/vim.2010.0051
   Rossow KD, 1996, VET PATHOL, V33, P551, DOI 10.1177/030098589603300510
   Sansonetti PJ, 2007, IMMUNITY, V26, P149, DOI 10.1016/j.immuni.2007.02.004
   Schliehe C, 2011, J IMMUNOL, V187, P2112, DOI 10.4049/jimmunol.1002084
   Schmidt AC, 2002, J VIROL, V76, P1089, DOI [10.1128/JVI.76.3.1089-1099.2002, 10.1128/JVI.76.23.12355-12359.2002]
   Spellberg B, 2001, CLIN INFECT DIS, V32, P76, DOI 10.1086/317537
   Srivastava P, 2002, ANNU REV IMMUNOL, V20, P395, DOI 10.1146/annurev.immunol.20.100301.064801
   TAKAYAMA K, 1975, J LIPID RES, V16, P308
   Thompson AL, 2012, J IMMUNOL, V188, P2834, DOI 10.4049/jimmunol.1100254
   Ulmer JB, 2006, NAT BIOTECHNOL, V24, P1377, DOI 10.1038/nbt1261
   Vanhee M, 2009, VET RES, V40, DOI 10.1051/vetres/2009046
   Wang X, 2007, ARCH VIROL, V152, P289, DOI 10.1007/s00705-006-0857-1
   WERNER GH, 1975, BIOMEDICINE, V22, P440
   WHITE RG, 1958, IMMUNOLOGY, V1, P54
   Wills RW, 1997, VET MICROBIOL, V55, P231, DOI 10.1016/S0378-1135(96)01337-5
   Zhang LH, 2007, INT IMMUNOPHARMACOL, V7, P1732, DOI 10.1016/j.intimp.2007.09.012
   Zimmerman J, 2012, DIS SWINE, V10th, P461
NR 74
TC 38
Z9 40
U1 0
U2 23
PU DOVE MEDICAL PRESS LTD
PI ALBANY
PA PO BOX 300-008, ALBANY, AUCKLAND 0752, NEW ZEALAND
SN 1178-2013
J9 INT J NANOMED
JI Int. J. Nanomed.
PY 2014
VL 9
BP 1519
EP 1535
DI 10.2147/IJN.S59924
PG 17
WC Nanoscience & Nanotechnology; Pharmacology & Pharmacy
WE Science Citation Index Expanded (SCI-EXPANDED)
SC Science & Technology - Other Topics; Pharmacology & Pharmacy
GA AD4TZ
UT WOS:000333244900001
PM 24711701
OA gold, Green Published, Green Submitted
DA 2023-11-04
ER

PT J
AU McCoy, ME
   Golden, HE
   Doll, TAPF
   Yang, YK
   Kaba, SA
   Burkhard, P
   Lanar, DE
AF McCoy, Margaret E.
   Golden, Hannah E.
   Doll, Tais A. P. F.
   Yang, Yongkun
   Kaba, Stephen A.
   Burkhard, Peter
   Lanar, David E.
TI Mechanisms of protective immune responses induced by the <i>Plasmodium
   falciparum</i> circumsporozoite protein-based, self-assembling protein
   nanoparticle vaccine
SO MALARIA JOURNAL
LA English
DT Article
DE Self-assembling protein nanoparticle; Plasmodium; Vaccine; Erythrocytic
   stage; Circumsporozoite protein; TAP; Dendritic cells; Complement lysis
ID MALARIA VACCINE; SPOROZOITE VACCINE; AFRICAN CHILDREN; RODENT MALARIA;
   INHIBITION; PEPTIDES; PROMOTES; MOTILITY; PATHWAY; DESIGN
AB Background: A lack of defined correlates of immunity for malaria, combined with the inability to induce long-lived sterile immune responses in a human host, demonstrate a need for improved understanding of potentially protective immune mechanisms for enhanced vaccine efficacy. Protective sterile immunity (>90%) against the Plasmodium falciparum circumsporozoite protein (CSP) has been achieved using a transgenically modified Plasmodium berghei sporozoite (Tg-Pb/PfCSP) and a self-assembling protein nanoparticle (SAPN) vaccine presenting CSP epitopes (PfCSP-SAPN). Here, several possible mechanisms involved in the independently protective humoral and cellular responses induced following SAPN immunization are described.
   Methods: Inbred mice were vaccinated with PfCSP-SAPN in PBS. Serum antibodies were harvested and effects on P. falciparum sporozoites mobility and integrity were examined using phase contrast microscopy. The functionality of SAPN-induced antibodies on inhibition of sporozoite invasion and growth within primary human hepatocytes was also examined. The internal processing of SAPN by bone marrow-derived dendritic cells (BMDDC), using organelle-specific, fluorescent-tagged antibody or gold-encapsulated SAPN, was observed using confocal or electron microscopy, respectively.
   Results: The results of this work demonstrate that PfCSP-SAPN induces epitope-specific antibody titers, predominantly of the Th2 isotype IgG1, and that serum antibodies from PfCSP-SAPN-immunized mice appear to target P. falciparum sporozoites via the classical pathway of complement. This results in sporozoite death as indicated by cessation of motility and the circumsporozoite precipitation reaction. Moreover, PfCSP-SAPN-induced antibodies are able to inhibit wild-type P. falciparum sporozoite invasion and growth within cultured primary human hepatocytes. In addition, the observation that PfCSP-SAPN are processed (and presented) to the immune system by dendritic cells in a slow and continuous fashion via transporter associated with antigen processing (TAP) recruitment to the early endosome (EE), and have partially delayed processing through the endoplasmic reticulum, has the potential to induce the long-lived, effector memory CD8(+) T-cells as described previously.
   Conclusion: This paper describes the examination of humoral and cellular immune mechanisms induced by PfCSP-SAPN vaccination which result in sterile host protection against a transgenic P. berghei malaria sporozoite expressing the P. falciparum CSP, and which significantly inhibits native P. falciparum sporozoites from invading and developing within cultured human hepatocytes. These results may indicate the type and mode of action of protective antibodies needed to control P. falciparum sporozoites from infecting humans as well as a potential mechanism of induction of protective long-lived effector memory CD8(+) T-cells.
C1 [McCoy, Margaret E.; Golden, Hannah E.; Kaba, Stephen A.; Lanar, David E.] WRAIR, Malaria Vaccine Branch, Silver Spring, MD 20910 USA.
   [Doll, Tais A. P. F.; Yang, Yongkun; Burkhard, Peter] Univ Connecticut, Inst Mat Sci, Storrs, CT 06269 USA.
   [Burkhard, Peter] Univ Connecticut, Dept Mol & Cell Biol, Storrs, CT 06269 USA.
C3 Walter Reed Army Institute of Research (WRAIR); University of
   Connecticut; University of Connecticut
RP Lanar, DE (通讯作者)，WRAIR, Malaria Vaccine Branch, 503 Robert Grant Ave, Silver Spring, MD 20910 USA.
EM david.e.lanar.civ@mail.mil
RI Lanar, David E/B-3560-2011; Kaba, Stephen A./B-3555-2011
OI Kaba, Stephen A./0000-0003-1509-2975; Gerbasi,
   Robert/0000-0001-5573-0578
FU NIH [1R01AI068761-01A2]; US Military Infectious Disease Research Program
FX Material has been reviewed by the Walter Reed Army Institute of
   Research. There is no objection to its presentation and/or publication.
   The opinions or assertions contained herein are the private views of the
   authors, and are not to be construed as official, or as reflecting true
   views of the Department of the Army or the Department of Defense.
   Research was conducted in compliance with the Animal Welfare Act and
   other federal statutes and regulations relating to animals and
   experiments involving animals and adheres to principles stated in the
   Guide for the Care and Use of Laboratory Animals, NRC Publication, 1996
   and 2011 editions. This work was supported by NIH Grant
   1R01AI068761-01A2 (PB, DEL) and the US Military Infectious Disease
   Research Program (DEL).
CR Agnandji ST, 2011, NEW ENGL J MED, V365, P1863, DOI 10.1056/NEJMoa1102287
   Alonso PL, 2004, LANCET, V364, P1411, DOI 10.1016/S0140-6736(04)17223-1
   Beghdadi W, 2009, PLOS ONE, V4, DOI 10.1371/journal.pone.0006004
   CERAMI C, 1992, CELL, V70, P1021, DOI 10.1016/0092-8674(92)90251-7
   Curtsinger JM, 2003, J IMMUNOL, V171, P5165, DOI 10.4049/jimmunol.171.10.5165
   Epstein JE, 2011, SCIENCE, V334, P475, DOI 10.1126/science.1211548
   FERREIRA A, 1986, SCIENCE, V232, P881, DOI 10.1126/science.3085218
   Hoffman SL, 1997, NAT MED, V3, P80, DOI 10.1038/nm0197-80
   Hoffman SL, 2010, HUM VACCINES, V6, P97, DOI 10.4161/hv.6.1.10396
   House BL, 2009, TRENDS PARASITOL, V25, P525, DOI 10.1016/j.pt.2009.08.004
   Jelley-Gibbs DM, 2005, J EXP MED, V202, P697, DOI 10.1084/jem.20050227
   Kaba SA, 2012, PLOS ONE, V7, DOI 10.1371/journal.pone.0048304
   Kaba SA, 2009, J IMMUNOL, V183, P7268, DOI 10.4049/jimmunol.0901957
   Langhorne J, 2008, NAT IMMUNOL, V9, P725, DOI 10.1038/ni.f.205
   Luke TC, 2003, J EXP BIOL, V206, P3803, DOI 10.1242/jeb.00644
   Mannoor MK, 2002, J IMMUNOL, V169, P301, DOI 10.4049/jimmunol.169.1.301
   NUSSENZWEIG V, 1986, AM J TROP MED HYG, V35, P678, DOI 10.4269/ajtmh.1986.35.678
   Pimentel TAPF, 2009, CHEM BIOL DRUG DES, V73, P53, DOI 10.1111/j.1747-0285.2008.00746.x
   Pino P, 2004, CELL MICROBIOL, V6, P839, DOI 10.1111/j.1462-5822.2004.00406.x
   Raman S, 2006, NANOMED-NANOTECHNOL, V2, P95, DOI 10.1016/j.nano.2006.04.007
   Roos A, 2001, J IMMUNOL, V167, P7052, DOI 10.4049/jimmunol.167.12.7052
   Singh AP, 2007, CELL, V131, P492, DOI 10.1016/j.cell.2007.09.013
   SPIEGELBERG HL, 1989, INT ARCH ALLER A IMM, V90, P22, DOI 10.1159/000235071
   Stevenson MM, 2004, NAT REV IMMUNOL, V4, P169, DOI 10.1038/nri1311
   STEWART MJ, 1988, J PROTOZOOL, V35, P389, DOI 10.1111/j.1550-7408.1988.tb04115.x
   Tewari R, 2002, J BIOL CHEM, V277, P47613, DOI 10.1074/jbc.M208453200
   VANDERBERG JP, 1968, J PARASITOL, V54, P1009, DOI 10.2307/3277136
   VANDERBERG JP, 1972, P HELM SOC WASH, V39, P514
   Wahome N, 2012, CHEM BIOL DRUG DES, V80, P349, DOI 10.1111/j.1747-0285.2012.01423.x
   Yang YK, 2012, J NANOBIOTECHNOL, V10, DOI 10.1186/1477-3155-10-42
NR 30
TC 38
Z9 38
U1 0
U2 15
PU BIOMED CENTRAL LTD
PI LONDON
PA 236 GRAYS INN RD, FLOOR 6, LONDON WC1X 8HL, ENGLAND
SN 1475-2875
J9 MALARIA J
JI Malar. J.
PD APR 22
PY 2013
VL 12
AR 136
DI 10.1186/1475-2875-12-136
PG 11
WC Infectious Diseases; Parasitology; Tropical Medicine
WE Science Citation Index Expanded (SCI-EXPANDED)
SC Infectious Diseases; Parasitology; Tropical Medicine
GA 207CR
UT WOS:000323575200001
PM 23607541
OA Green Published, gold
DA 2023-11-04
ER

PT J
AU Jazayeri, SD
   Ideris, A
   Zakaria, Z
   Shameli, K
   Moeini, H
   Omar, AR
AF Jazayeri, Seyed Davoud
   Ideris, Aini
   Zakaria, Zunita
   Shameli, Kamyar
   Moeini, Hassan
   Omar, Abdul Rahman
TI Cytotoxicity and immunological responses following oral vaccination of
   nanoencapsulated avian influenza virus H5 DNA vaccine with green
   synthesis silver nanoparticles
SO JOURNAL OF CONTROLLED RELEASE
LA English
DT Article
DE Avian influenza virus; H5 DNA vaccine; HI antibody; T cell; Cytokine;
   Green synthesis AgNP
ID DELIVERY; GENE; MICE; PROTECTION; INFECTION; FERRETS; SYSTEM
AB DNA formulations provide the basis for safe and cost effective vaccine. Low efficiency is often observed in the delivery of DNA vaccines. In order to assess a new strategy for oral DNA vaccine formulation and delivery, plasmid encoding hemagglutinin (HA) gene of avian influenza virus, A/Ck/Malaysia/5858/04 (H5N1) (pcDNA3.1/H5) was formulated using green synthesis of sliver nanoparticles (AgNP) with polyethylene glycol (PEG). AgNP were successfully synthesized uniformly dispersed with size in the range of 4 to 18 nm with an average size of 11 nm. Cytotoxicity of the prepared AgNP was investigated in vitro and in vivo using MCF-7 cells and cytokine expression, respectively. At the concentration of -5 log(10)AgNP, no cytotoxic effects were detected in MCF-7 cells with 9.5% cell death compared to the control. One-day-old specific pathogen-free (SPF) chicks immunized once by oral gavage with 10 mu l of pcDNA3.1/H5 (200 ng/ml) nanoencapsulated with 40 mu l AgNP (3.7x10(-2) mu g of Ag) showed no clinical manifestations. PCR successfully detect the AgNP/H5 plasmid from the duodenum of the inoculated chicken as early as 1 h post-immunization. Immunization of chickens with AgNP/H5 enhanced both pro inflammatory and Th1-like expressions, although no significant differences were recorded in the chickens inoculated with AgNP, AgNP/pcDNA3.1 and the control. In addition, serum samples collected from immunized chickens with AgNP/H5 showed rapidly increasing antibody against H5 on day 14 after immunization. The highest average antibody titres were detected on day 35 post-immunization at 51.2 +/- 7.5. AgNP/H5 also elicited both CD4+ and CD8+ T cells in the immunized chickens as early as day 14 after immunization, at 7.5 +/- 2.0 and 20 +/- 1.9 percentage, respectively. Hence, single oral administrations of AgNP/H5 led to induce both the antibody and cell-mediated immune responses as well as enhanced cytokine production. (C) 2012 Elsevier B.V. All rights reserved.
C1 [Jazayeri, Seyed Davoud; Ideris, Aini; Moeini, Hassan; Omar, Abdul Rahman] Univ Putra Malaysia, Inst Biosci, Serdang 43400, Selangor, Malaysia.
   [Ideris, Aini; Zakaria, Zunita; Omar, Abdul Rahman] Univ Putra Malaysia, Fac Vet Med, Serdang 43400, Selangor, Malaysia.
   [Shameli, Kamyar] Univ Putra Malaysia, Fac Sci, Serdang 43400, Selangor, Malaysia.
C3 Universiti Putra Malaysia; Universiti Putra Malaysia; Universiti Putra
   Malaysia
RP Omar, AR (通讯作者)，Univ Putra Malaysia, Inst Biosci, Upm Serdang 43400, Selangor, Malaysia.
EM aro@ibs.upm.edu.my
RI Zakaria, Zunita/AAF-5110-2020; Jazayeri, Seyed Davoud/I-5287-2014
OI Jazayeri, Seyed Davoud/0000-0002-7012-1006
FU Agro-Biotechnology Institute, Ministry of Science, Technology and
   Innovations [06-05-ABI-AB002]; HICOE grant, Ministry of Higher
   Education, Government of Malaysia
FX This study was supported by project number 06-05-ABI-AB002,
   Agro-Biotechnology Institute, Ministry of Science, Technology and
   Innovations and HICOE grant, Ministry of Higher Education, Government of
   Malaysia.
CR Boyoglu S, 2009, NANOMED-NANOTECHNOL, V5, P463, DOI 10.1016/j.nano.2009.02.004
   Chan MCW, 2005, RESP RES, V6, DOI 10.1186/1465-9921-6-135
   Chen WH, 2011, VACCINE, V29, P2865, DOI 10.1016/j.vaccine.2011.02.017
   EFSA, 2005, EFSA J, V201, P1
   Fan JA, 2004, VACCINE, V22, P2993, DOI 10.1016/j.vaccine.2004.02.021
   Fernández A, 2009, FOOD RES INT, V42, P1105, DOI 10.1016/j.foodres.2009.05.009
   Foldbjerg R, 2009, TOXICOL LETT, V190, P156, DOI 10.1016/j.toxlet.2009.07.009
   Harris A, 2006, P NATL ACAD SCI USA, V103, P19123, DOI 10.1073/pnas.0607614103
   Hosseinkhani H, 2006, J NANOSCI NANOTECHNO, V6, P2320, DOI 10.1166/jnn.2006.507
   Jalilian B., 2010, GENETIC VACCINES THE, V8, P8
   Mahmood K, 2008, VACCINE, V26, P5393, DOI 10.1016/j.vaccine.2008.07.084
   Minigo G, 2007, VACCINE, V25, P1316, DOI 10.1016/j.vaccine.2006.09.086
   Oh WK, 2010, ACS NANO, V4, P5301, DOI 10.1021/nn100561e
   Oveissi S, 2010, COMP IMMUNOL MICROB, V33, P491, DOI 10.1016/j.cimid.2009.08.004
   Pan ZM, 2009, VACCINE, V27, P1018, DOI 10.1016/j.vaccine.2008.11.111
   Rai AJ, 2009, ANAL BIOANAL CHEM, V393, P1505, DOI 10.1007/s00216-008-2436-7
   Rasoli M, 2010, ACTA VIROL, V54, P33, DOI 10.4149/av_2010_01_33
   Reddy SK, 2008, DEV COMP IMMUNOL, V32, P1076, DOI 10.1016/j.dci.2008.02.004
   Reschel T, 2002, J CONTROL RELEASE, V81, P201, DOI 10.1016/S0168-3659(02)00045-7
   Sharma V., 2009, INT J DRUG DEV RES, V1, P1
   Singh P, 2004, INT J PHARMACEUT, V278, P379, DOI 10.1016/j.ijpharm.2004.03.014
   Singh S, 2010, VIROLOGY, V399, P231, DOI 10.1016/j.virol.2009.12.029
   Sreekumari KR, 2005, MATER TRANS, V46, P1636, DOI 10.2320/matertrans.46.1636
   Toro H, 2007, VACCINE, V25, P2886, DOI 10.1016/j.vaccine.2006.09.047
   Ulmer JB, 2002, VACCINE, V20, pS74, DOI 10.1016/S0264-410X(02)00136-6
   Van der Sluijs KF, 2005, IMMUNOLOGY, V114, P112, DOI 10.1111/j.1365-2567.2004.02000.x
   van Hemert S, 2006, VET IMMUNOL IMMUNOP, V114, P247, DOI 10.1016/j.vetimm.2006.08.007
   Vecino WH, 2004, VIROLOGY, V325, P192, DOI 10.1016/j.virol.2004.04.045
   Wang X, 2008, J MED VIROL, V80, P11, DOI 10.1002/jmv.21029
   Wolfert MA, 1996, GENE THER, V3, P269
   Zhou SB, 2003, J CONTROL RELEASE, V86, P195, DOI 10.1016/S0168-3659(02)00423-6
NR 31
TC 38
Z9 43
U1 0
U2 49
PU ELSEVIER
PI AMSTERDAM
PA RADARWEG 29, 1043 NX AMSTERDAM, NETHERLANDS
SN 0168-3659
EI 1873-4995
J9 J CONTROL RELEASE
JI J. Control. Release
PD JUL 10
PY 2012
VL 161
IS 1
BP 116
EP 123
DI 10.1016/j.jconrel.2012.04.015
PG 8
WC Chemistry, Multidisciplinary; Pharmacology & Pharmacy
WE Science Citation Index Expanded (SCI-EXPANDED)
SC Chemistry; Pharmacology & Pharmacy
GA 965TL
UT WOS:000305790100013
PM 22549012
OA Green Accepted
DA 2023-11-04
ER

PT J
AU Ge, W
   Li, Y
   Li, ZS
   Zhang, SH
   Sun, YJ
   Hu, PZ
   Wang, XM
   Huang, Y
   Si, SY
   Zhang, XM
   Sui, YF
AF Ge, Wei
   Li, Yuan
   Li, Zeng-Shan
   Zhang, Shan-Hong
   Sun, Yu-Jing
   Hu, Pei-Zhen
   Wang, Xiao-Ming
   Huang, Yang
   Si, Shao-Yan
   Zhang, Xiu-Min
   Sui, Yan-Fang
TI The antitumor immune responses induced by nanoemulsion-encapsulated
   MAGE1-HSP70/SEA complex protein vaccine following peroral administration
   route
SO CANCER IMMUNOLOGY IMMUNOTHERAPY
LA English
DT Article
DE Tumor vaccine; Nanoemulsion; Peroral (po; )
ID INTESTINAL PERMEABILITY ENHANCEMENT; IN-OIL MICROEMULSIONS;
   DRUG-DELIVERY-SYSTEM; ORAL DELIVERY; POLYALKYLCYANOACRYLATE
   NANOCAPSULES; NANOPARTICLES; IMMUNIZATION; ABSORPTION; VIVO; PEPTIDE
AB Previous studies have shown that there are profuse lymphatic tissues under the intestinal mucous membrane. Moreover, vaccine administered orally can elicit both mucous membrane and system immune response simultaneously, accordingly induce tumor-specific cytotoxic T lymphocyte. As a result, the oral route is constituted the preferred immune route for vaccine delivery theoretically. However, numerous vaccines especially protein/peptide vaccines remain poorly available when administered by this route. Nanoemulsion has been shown as a useful vehicle can be developed to enhance the antitumor immune response against antigens encapsulated in it and it is good for the different administration routes. Of particular interest is whether the protein vaccine following peroral route using nanoemulsion as delivery carrier can induce the same, so much as stronger antitumor immune response to following conventional ways such as subcutaneous (sc.) or not. Hence, in the present study, we encapsulated the MAGE1-HSP70 and SEA complex protein in nanoemulsion as nanovaccine NE (MHS) using magnetic ultrasound method. We then immuned C57BL/6 mice with NE (MHS), MHS alone or NE (-) via po. or sc. route and detected the cellular immunocompetence by using ELISpot assay and LDH release assay. The therapeutic and tumor challenge assay were examined then. The results showed that compared with vaccination with MHS or NE (-), the cellular immune responses against MAGE-1 could be elicited fiercely by vaccination with NE (MHS) nanoemulsion. Furthermore, encapsulating MHS in nanoemulsion could delay tumor growth and defer tumor occurrence of mice challenged with B16-MAGE-1 tumor cells. Especially, the peroral administration of NE (MHS) could induce approximately similar antitumor immune responses to the sc. administration, but the MHS unencapsulated with nanoemulsion via po. could induce significantly weaker antitumor immune responses than that via sc., suggesting nanoemulsion as a promising carrier can exert potent antitumor immunity against antigen encapsulated in it and make the tumor protein vaccine immunizing via po. route feasible and effective. It may have a broad application in tumor protein vaccine.
C1 [Ge, Wei; Li, Zeng-Shan; Sun, Yu-Jing; Hu, Pei-Zhen; Huang, Yang; Si, Shao-Yan; Zhang, Xiu-Min; Sui, Yan-Fang] Fourth Mil Med Univ, Xijing Hosp, Dept Pathol, State Key Lab Canc Biol, Xian 710032, Shaanxi Prov, Peoples R China.
   [Ge, Wei; Li, Yuan; Zhang, Shan-Hong; Wang, Xiao-Ming] Fourth Mil Med Univ, Xijing Hosp, Dept Geriatr, Xian 710032, Peoples R China.
C3 Air Force Military Medical University; Air Force Military Medical
   University
RP Sui, YF (通讯作者)，Fourth Mil Med Univ, Xijing Hosp, Dept Pathol, State Key Lab Canc Biol, Xian 710032, Shaanxi Prov, Peoples R China.
EM geweidr@fmmu.edu.cn; suiyanf@fmmu.edu.cn
RI li, yang/IQV-3559-2023
CR ALPAR HO, 1989, J PHARM PHARMACOL, V41, P50
   AMMOURY N, 1991, PHARMACEUT RES, V8, P101, DOI 10.1023/A:1015846810474
   BECK PH, 1994, EUR J PHARM BIOPHARM, V40, P134
   Bonduelle S, 1996, EUR J PHARM BIOPHARM, V42, P313
   Challacombe SJ, 1997, VACCINE, V15, P169, DOI 10.1016/S0264-410X(96)00159-4
   CONSTANTINIDES PP, 1995, J CONTROL RELEASE, V34, P109, DOI 10.1016/0168-3659(94)00129-I
   CONSTANTINIDES PP, 1994, PHARMACEUT RES, V11, P1385, DOI 10.1023/A:1018927402875
   CONSTANTINIDES PP, 1995, PHARMACEUT RES, V12, P1561, DOI 10.1023/A:1016268311867
   Damge C, 1997, J PHARM PHARMACOL, V49, P949, DOI 10.1111/j.2042-7158.1997.tb06022.x
   DAMGE C, 1990, J CONTROL RELEASE, V13, P233, DOI 10.1016/0168-3659(90)90013-J
   DAMGE C, 1988, DIABETES, V37, P246, DOI 10.2337/diabetes.37.2.246
   DAMGE C, 1987, INT J PHARM, V36, P121, DOI 10.1016/0378-5173(87)90146-3
   des Rieux A, 2006, J CONTROL RELEASE, V116, P1, DOI 10.1016/j.jconrel.2006.08.013
   DEVISSAGUET JP, 1992, E HORWOOD SER PHARM, P71
   ESPARZA I, 1992, VACCINE, V10, P714, DOI 10.1016/0264-410X(92)90094-Z
   FLEISCHER B, 1988, J EXP MED, V167, P1697, DOI 10.1084/jem.167.5.1697
   Galindo-Rodríguez SA, 2005, CRIT REV THER DRUG, V22, P419, DOI 10.1615/CritRevTherDrugCarrierSyst.v22.i5.10
   Ge W, 2006, CANCER IMMUNOL IMMUN, V55, P841, DOI 10.1007/s00262-005-0073-y
   Hamman JH, 2005, BIODRUGS, V19, P165, DOI 10.2165/00063030-200519030-00003
   HUBERT B, 1991, PHARMACEUT RES, V8, P734, DOI 10.1023/A:1015897900363
   Jores K, 2004, J CONTROL RELEASE, V95, P217, DOI 10.1016/j.jconrel.2003.11.012
   Jung T, 2001, PHARM RES-DORDR, V18, P352, DOI 10.1023/A:1011063232257
   Kim SY, 1999, HELICOBACTER, V4, P33, DOI 10.1046/j.1523-5378.1999.09046.x
   Ma JH, 2005, CANCER IMMUNOL IMMUN, V54, P907, DOI 10.1007/s00262-004-0660-3
   MAINCENT P, 1986, J PHARM SCI, V75, P955, DOI 10.1002/jps.2600751009
   MALOY KJ, 1994, IMMUNOLOGY, V81, P661
   Mathiowitz E, 1997, NATURE, V386, P410, DOI 10.1038/386410a0
   MELIEF CJM, 1995, IMMUNOL REV, V145, P167, DOI 10.1111/j.1600-065X.1995.tb00081.x
   Mutwiri George, 2005, Expert Opin Drug Deliv, V2, P791, DOI 10.1517/17425247.2.5.791
   Niidome T, 2002, GENE THER, V9, P1647, DOI 10.1038/sj.gt.3301923
   O'HAGAN D T, 1990, Advanced Drug Delivery Reviews, V5, P265, DOI 10.1016/0169-409X(90)90020-S
   Ottenbrite RM, 1996, MACROMOL SYMP, V101, P379, DOI 10.1002/masy.19961010143
   PAPPO J, 1989, CLIN EXP IMMUNOL, V76, P144
   Ponchel G, 1998, ADV DRUG DELIVER REV, V34, P191, DOI 10.1016/S0169-409X(98)00040-4
   Pouton CW, 1997, ADV DRUG DELIVER REV, V25, P47, DOI 10.1016/S0169-409X(96)00490-5
   SARCIAUX JM, 1995, INT J PHARMACEUT, V120, P127, DOI 10.1016/0378-5173(94)00386-J
   Storni T, 2005, ADV DRUG DELIVER REV, V57, P333, DOI 10.1016/j.addr.2004.09.008
   Streatfield SJ, 2006, METHODS, V38, P150, DOI 10.1016/j.ymeth.2005.09.013
   Sudo T, 1997, J ORTHOPAED RES, V15, P128, DOI 10.1002/jor.1100150119
   SWENSON ES, 1994, PHARMACEUT RES, V11, P1132, DOI 10.1023/A:1018984731584
   SWENSON ES, 1992, ADV DRUG DELIVER REV, V8, P39
   Torres BA, 2001, EXP BIOL MED, V226, P164, DOI 10.1177/153537020122600303
   Vinogradov SV, 2002, ADV DRUG DELIVER REV, V54, P135, DOI 10.1016/S0169-409X(01)00245-9
   Vyas SP, 2007, EXPERT REV VACCINES, V6, P401, DOI 10.1586/14760584.6.3.401
   Ye J, 2004, CANCER IMMUNOL IMMUN, V53, P825, DOI 10.1007/s00262-004-0536-6
NR 45
TC 38
Z9 40
U1 0
U2 16
PU SPRINGER
PI NEW YORK
PA 233 SPRING ST, NEW YORK, NY 10013 USA
SN 0340-7004
J9 CANCER IMMUNOL IMMUN
JI Cancer Immunol. Immunother.
PD FEB
PY 2009
VL 58
IS 2
BP 201
EP 208
DI 10.1007/s00262-008-0539-9
PG 8
WC Oncology; Immunology
WE Science Citation Index Expanded (SCI-EXPANDED)
SC Oncology; Immunology
GA 374QX
UT WOS:000261059900004
PM 18523770
DA 2023-11-04
ER

PT J
AU Kumar, US
   Afjei, R
   Ferrara, K
   Massoud, TF
   Paulmurugan, R
AF Kumar, Uday S.
   Afjei, Rayhaneh
   Ferrara, Katherine
   Massoud, Tarik F.
   Paulmurugan, Ramasamy
TI Gold-Nanostar-Chitosan-Mediated Delivery of SARS-CoV-2 DNA Vaccine for
   Respiratory Mucosal Immunization: Development and Proof-of-Principle
SO ACS NANO
LA English
DT Article
DE SARS-CoV-2; COVID-19; DNA vaccine; mRNA vaccine; intranasal delivery;
   gold nanoparticles; chitosan
ID GERMINAL CENTER INITIATION; DENDRITIC CELLS; LYMPH-NODE; ANTIGEN
   PRESENTATION; NEEDLE LENGTH; B-CELLS; LUNG; NANOPARTICLES; MECHANISMS;
   RESPONSES
AB The COVID-19 pandemic is caused by the coronavirus SARS-CoV-2 (SC2). A variety of anti-SC2 vaccines have been approved for human applications, including those using messenger RNA (mRNA), adenoviruses expressing SC2 spike (S) protein, and inactivated virus. The protective periods of immunization afforded by these intramuscularly administered vaccines are currently unknown. An alternative self-administrable vaccine capable of mounting long-lasting immunity via sterilizing neutralizing antibodies would be hugely advantageous in tackling emerging mutant SC2 variants. This could also diminish the possibility of vaccinated individuals acting as passive carriers of COVID-19. Here, we investigate the potential of an intranasal (IN)-delivered DNA vaccine encoding the S protein of SC2 in BALB/c and C57BL/6J immunocompetent mouse models. The immune response to IN delivery of this SC2-spike DNA vaccine transported on a modified gold-chitosan nanocarrier shows a strong and consistent surge in antibodies (IgG, IgA, and IgM) and effective neutralization of pseudoviruses expressing S proteins of different SC2 variants (Wuhan, beta, and D614G). Immunophenotyping and histological analyses reveal chronological events involved in the recognition of SC2 S antigen by resident dendritic cells and alveolar macrophages, which prime the draining lymph nodes and spleen for peak SC2-specific cellular and humoral immune responses. The attainable high levels of anti-SC2 IgA in lung mucosa and tissue-resident memory T cells can efficiently inhibit SC2 and its variants at the site of entry and also provide long-lasting immunity.
C1 [Kumar, Uday S.; Afjei, Rayhaneh; Ferrara, Katherine; Massoud, Tarik F.; Paulmurugan, Ramasamy] Stanford Univ, Sch Med, Dept Radiol, Mol Imaging Program Stanford MIPS, Stanford, CA 94305 USA.
C3 Stanford University
RP Massoud, TF; Paulmurugan, R (通讯作者)，Stanford Univ, Sch Med, Dept Radiol, Mol Imaging Program Stanford MIPS, Stanford, CA 94305 USA.
EM tmassoud@stanford.edu; paulmur8@stanford.edu
RI Ferrara, Katherine W/H-5503-2011; Ferrara, Kathy/ISR-8452-2023
OI Ferrara, Kathy/0000-0002-4976-9107; Paulmurugan,
   Ramasamy/0000-0001-7155-4738; SUKUMAR, UDAY KUMAR/0000-0002-0354-2353;
   Massoud, Tarik/0000-0002-9694-1408
FU Gary Glazer-GE Fund (Department of Radiology, Stanford University); NIH
   [S10OD023518-01A1, 200-BFFL-S]
FX This work in part was supported by the Gary Glazer-GE Fund (Department
   of Radiology, Stanford University). NIH S10OD023518-01A1 award for the
   Celigo S Imaging Cytometer (200-BFFL-S) to R.P. is acknowledged.
CR Al-Halifa S, 2019, FRONT IMMUNOL, V10, DOI 10.3389/fimmu.2019.00022
   Allen CDC, 2008, SEMIN IMMUNOL, V20, P14, DOI 10.1016/j.smim.2007.12.001
   An Xingyue, 2020, bioRxiv, DOI 10.1101/2020.07.23.212357
   [Anonymous], 2020, BIORXIV331348VER1, DOI [10.1101/2020.10.10.331348v1, DOI 10.1101/2020.10.10.331348V1]
   Arashkia A, 2021, REV MED VIROL, V31, DOI 10.1002/rmv.2183
   Axel R, 1976, Adv Pathobiol, P27
   Baraniuk C, 2021, BMJ-BRIT MED J, V373, DOI 10.1136/bmj.n1605
   Bastús NG, 2009, MOL IMMUNOL, V46, P743, DOI 10.1016/j.molimm.2008.08.277
   Bettini E, 2021, VACCINES-BASEL, V9, DOI 10.3390/vaccines9020147
   Bleul T, 2021, J INNATE IMMUN, V13, P49, DOI 10.1159/000509716
   Bousso P, 2008, NAT REV IMMUNOL, V8, P675, DOI 10.1038/nri2379
   Brandtzaeg P, 2010, IMMUNOL INVEST, V39, P303, DOI 10.3109/08820131003680369
   Buettner M, 2012, CLIN EXP IMMUNOL, V169, P205, DOI 10.1111/j.1365-2249.2012.04602.x
   Cain MD, 2017, J NEUROIMMUNOL, V308, P118, DOI 10.1016/j.jneuroim.2017.04.008
   Chavda VP, 2021, DRUG DISCOV TODAY, V26, P2619, DOI 10.1016/j.drudis.2021.07.021
   Chen LH, 2004, INFECT IMMUN, V72, P238, DOI 10.1128/IAI.72.1.238-246.2004
   Chen RTE, 2021, NAT MED, V27, DOI 10.1038/s41591-021-01294-w
   Chiu C, 2015, NAT IMMUNOL, V16, P18, DOI 10.1038/ni.3056
   Dave RS, 2018, FRONT IMMUNOL, V9, DOI 10.3389/fimmu.2018.00805
   Davis SS, 2001, ADV DRUG DELIVER REV, V51, P21, DOI 10.1016/S0169-409X(01)00162-4
   Dhakal S, 2018, FRONT IMMUNOL, V9, DOI 10.3389/fimmu.2018.00934
   Dutta A, 2016, SCI REP-UK, V6, DOI 10.1038/srep32973
   Ejemel M, 2020, NAT COMMUN, V11, DOI 10.1038/s41467-020-18058-8
   Ejemel Monir, 2020, bioRxiv, DOI 10.1101/2020.05.15.096719
   Faiq MA, 2020, MED HYPOTHESES, V144, DOI 10.1016/j.mehy.2020.109948
   Fayette J, 1998, SCAND J IMMUNOL, V48, P563
   Flaherty S, 2015, JOVE-J VIS EXP, DOI 10.3791/52739
   Fries CN, 2021, NAT NANOTECHNOL, V16, P385, DOI 10.1038/s41565-020-0739-9
   Groswasser J, 1997, PEDIATRICS, V100, P400, DOI 10.1542/peds.100.3.400
   Hannum LG, 2000, J EXP MED, V192, P931, DOI 10.1084/jem.192.7.931
   Harapan H, 2020, J INFECT PUBLIC HEAL, V13, P667, DOI 10.1016/j.jiph.2020.03.019
   Hassan AO, 2020, CELL, V183, P169, DOI 10.1016/j.cell.2020.08.026
   Heath WR, 2019, CURR OPIN IMMUNOL, V58, P44, DOI 10.1016/j.coi.2019.04.003
   Ho W, 2021, ADV HEALTHC MATER, V10, DOI 10.1002/adhm.202001812
   HOLT PG, 1993, EUR RESPIR J, V6, P120
   Holt PG, 2000, AM J RESP CRIT CARE, V162, pS151, DOI 10.1164/ajrccm.162.supplement_3.15tac2
   Irvine DJ, 2020, ADV DRUG DELIVER REV, V158, P91, DOI 10.1016/j.addr.2020.06.019
   Kak Gunjan, 2018, BioMolecular Concepts, V9, P64, DOI 10.1515/bmc-2018-0007
   Kim DS, 2020, FRONT IMMUNOL, V11, DOI 10.3389/fimmu.2020.571481
   King R. G., SINGLE DOSE INTRANAS
   Kopf M, 2015, NAT IMMUNOL, V16, P36, DOI 10.1038/ni.3052
   Krammer F, 2020, NATURE, V586, P516, DOI 10.1038/s41586-020-2798-3
   Kranich J, 2016, FRONT IMMUNOL, V7, DOI 10.3389/fimmu.2016.00225
   Kumar V, 2020, FRONT IMMUNOL, V11, DOI 10.3389/fimmu.2020.01722
   Kunda NK, 2013, PHARM RES-DORDR, V30, P325, DOI 10.1007/s11095-012-0891-5
   Kwak K, 2019, NAT IMMUNOL, V20, P963, DOI 10.1038/s41590-019-0427-9
   Lambrecht BN, 2001, EUR RESPIR J, V18, P692
   Li L, 2016, EXPERT REV VACCINES, V15, P313, DOI 10.1586/14760584.2016.1124762
   Li QQ, 2020, CELL, V182, P1284, DOI 10.1016/j.cell.2020.07.012
   Liu WJ, 2017, ANTIVIR RES, V137, P82, DOI 10.1016/j.antiviral.2016.11.006
   Louie DAP, 2019, FRONT IMMUNOL, V10, DOI 10.3389/fimmu.2019.00347
   Mähler M, 2002, SCAND J GASTROENTERO, V37, P267, DOI 10.1080/003655202317284165
   Marklund E, 2020, PLOS ONE, V15, DOI 10.1371/journal.pone.0241104
   Martin Thomas R, 2005, Proc Am Thorac Soc, V2, P403, DOI 10.1513/pats.200508-090JS
   Martin-Fontecha Alfonso, 2009, Handb Exp Pharmacol, P31, DOI 10.1007/978-3-540-71029-5_2
   Mohammed MA, 2017, PHARMACEUTICS, V9, DOI 10.3390/pharmaceutics9040053
   Mohn KGI, 2018, HUM VACC IMMUNOTHER, V14, P571, DOI 10.1080/21645515.2017.1377376
   Mueller SN, 2017, EUR J IMMUNOL, V47, P1798, DOI 10.1002/eji.201747248
   Mulé JJ, 2000, J CLIN INVEST, V105, P707, DOI 10.1172/JCI9591
   Nakano H, 2013, MUCOSAL IMMUNOL, V6, P678, DOI 10.1038/mi.2012.106
   Neutra MR, 2006, NAT REV IMMUNOL, V6, P148, DOI 10.1038/nri1777
   Odak I, 2020, EBIOMEDICINE, V57, DOI 10.1016/j.ebiom.2020.102885
   Pal I, 2011, ADV DRUG DELIVER REV, V63, P909, DOI 10.1016/j.addr.2011.05.018
   PICHLER WJ, 1994, IMMUNOL TODAY, V15, P312, DOI 10.1016/0167-5699(94)90078-7
   Poland GA, 1997, JAMA-J AM MED ASSOC, V277, P1709, DOI 10.1001/jama.277.21.1709
   Prego C, 2010, VACCINE, V28, P2607, DOI 10.1016/j.vaccine.2010.01.011
   Rappazzo CG, 2021, SCIENCE, V371, P823, DOI 10.1126/science.abf4830
   Russell MW, 2020, FRONT IMMUNOL, V11, DOI 10.3389/fimmu.2020.611337
   Sáenz L, 2009, INT J PHARMACEUT, V369, P64, DOI 10.1016/j.ijpharm.2008.10.033
   Schlake T, 2012, RNA BIOL, V9, P1319, DOI 10.4161/rna.22269
   Shah VK, 2020, FRONT IMMUNOL, V11, DOI 10.3389/fimmu.2020.01949
   Shang J, 2020, P NATL ACAD SCI USA, V117, P11727, DOI 10.1073/pnas.2003138117
   SHAW FE, 1989, VACCINE, V7, P425, DOI 10.1016/0264-410X(89)90157-6
   Singh M, 2001, J CONTROL RELEASE, V70, P267, DOI 10.1016/S0168-3659(00)00330-8
   Skums Pavel, 2020, medRxiv, DOI 10.1101/2020.03.22.20041145
   Stamatatos L, 2021, SCIENCE, V372, P1413, DOI 10.1126/science.abg9175
   Sterlin D, 2021, SCI TRANSL MED, V13, DOI 10.1126/scitranslmed.abd2223
   Suhail M, 2019, THER DELIV, V10, P697, DOI 10.4155/tde-2019-0010
   Sukumar UK, 2019, BIOMATERIALS, V218, DOI 10.1016/j.biomaterials.2019.119342
   Takamura S, 2017, VIRAL IMMUNOL, V30, P438, DOI 10.1089/vim.2017.0016
   Tam HH, 2016, P NATL ACAD SCI USA, V113, pE6639, DOI 10.1073/pnas.1606050113
   Tan CW, 2021, NEW ENGL J MED, V385, P1401, DOI 10.1056/NEJMoa2108453
   Tao WQ, 2014, NANOMEDICINE-UK, V9, P237, DOI 10.2217/nnm.13.58
   Tarlinton DM, 2014, NATURE, V509, P573, DOI 10.1038/509573a
   Tay MZ, 2020, NAT REV IMMUNOL, V20, P363, DOI 10.1038/s41577-020-0311-8
   Tozuka M, 2016, J DERMATOL SCI, V82, P38, DOI 10.1016/j.jdermsci.2015.11.008
   van der Poel CE, 2019, CELL REP, V29, P2745, DOI 10.1016/j.celrep.2019.10.086
   Veninga H, 2015, EUR J IMMUNOL, V45, P747, DOI 10.1002/eji.201444983
   Wang XM, 2011, J EXP MED, V208, P2497, DOI 10.1084/jem.20111449
   Ward H, 2021, LANCET REG HEALTH-EU, V4, DOI 10.1016/j.lanepe.2021.100098
   Watanabe K, 2021, J PHYS CHEM LETT, V12, P4059, DOI 10.1021/acs.jpclett.1c00663
   Weller S, 2005, EUR J IMMUNOL, V35, P2789, DOI 10.1002/eji.200535446
   Wisnewski AV, 2021, PLOS ONE, V16, DOI 10.1371/journal.pone.0249499
   Wykes M, 1998, J IMMUNOL, V161, P1313
   Xu Yingying, 2014, Pharmaceutics, V6, P378, DOI 10.3390/pharmaceutics6030378
   Yang J, VACCINES BASEL SWITZ, V2021, P641
   Zhou XW, 2020, ACS NANO, V14, P12370, DOI 10.1021/acsnano.0c06109
   Zhu YM, 2020, SCI ADV, V6, DOI 10.1126/sciadv.abc9999
   Zuckerman JN, 2000, BRIT MED J, V321, P1237, DOI 10.1136/bmj.321.7271.1237
NR 99
TC 37
Z9 38
U1 5
U2 44
PU AMER CHEMICAL SOC
PI WASHINGTON
PA 1155 16TH ST, NW, WASHINGTON, DC 20036 USA
SN 1936-0851
EI 1936-086X
J9 ACS NANO
JI ACS Nano
PD NOV 23
PY 2021
VL 15
IS 11
BP 17582
EP 17601
DI 10.1021/acsnano.1c05002
PG 20
WC Chemistry, Multidisciplinary; Chemistry, Physical; Nanoscience &
   Nanotechnology; Materials Science, Multidisciplinary
WE Science Citation Index Expanded (SCI-EXPANDED)
SC Chemistry; Science & Technology - Other Topics; Materials Science
GA YN2TJ
UT WOS:000747115200042
PM 34705425
OA Green Published
DA 2023-11-04
ER

PT J
AU Vu, MN
   Kelly, HG
   Kent, SJ
   Wheatley, AK
AF Vu, Mai N.
   Kelly, Hannah G.
   Kent, Stephen J.
   Wheatley, Adam K.
TI Current and future nanoparticle vaccines for COVID-19
SO EBIOMEDICINE
LA English
DT Review
DE nanoparticle vaccine; COVID-19 vaccine; SARS-CoV-2; neutralizing
   antibody; protein nanoparticle
ID ACCURATE DESIGN; UNITED-STATES; SARS-COV-2; ADJUVANTS; RESPONSES; RBD
AB COVID-19 has become a major cause of global mortality and driven massive health and economic disruptions. Mass global vaccination offers the most efficient pathway towards ending the pandemic. The development and deployment of first-generation COVID-19 vaccines, encompassing mRNA or viral vectors, has proceeded at a phenomenal pace. Going forward, nanoparticle-based vaccines which deliver SARS-CoV-2 antigens will play an increasing role in extending or improving vaccination outcomes against COVID-19. At present, over 26 nanoparticle vaccine candidates have advanced into clinical testing, with similar to 60 more in pre-clinical development. Here, we discuss the emerging promise of nanotechnology in vaccine design and manufacturing to combat SARS-CoV-2, and highlight opportunities and challenges presented by these novel vaccine platforms. (C) 2021 The Authors. Published by Elsevier B.V.
C1 [Vu, Mai N.; Kelly, Hannah G.; Kent, Stephen J.; Wheatley, Adam K.] Univ Melbourne, Peter Doherty Inst Infect & Immun, Dept Microbiol & Immunol, Melbourne, Vic 3000, Australia.
   [Vu, Mai N.; Kelly, Hannah G.; Kent, Stephen J.; Wheatley, Adam K.] Australian Res Council, Ctr Excellence Convergent Bionano Sci & Technol, Parkville, Vic 3052, Australia.
   [Vu, Mai N.] Monash Univ, Monash Inst Pharmaceut Sci, Parkville, Vic 3052, Australia.
   [Vu, Mai N.] Hanoi Univ Pharm, Dept Pharmaceut, Hanoi 10000, Vietnam.
   [Kent, Stephen J.] Monash Univ, Alfred Hosp, Melbourne Sexual Hlth Ctr, Melbourne, Vic 3004, Australia.
   [Kent, Stephen J.] Monash Univ, Alfred Hosp, Dept Infect Dis, Melbourne, Vic 3004, Australia.
   [Kent, Stephen J.] Monash Univ, Cent Clin Sch, Melbourne, Vic 3004, Australia.
C3 University of Melbourne; Peter Doherty Institute; Monash University;
   Hanoi University of Pharmacy; Monash University; Florey Institute of
   Neuroscience & Mental Health; Florey Institute of Neuroscience & Mental
   Health; Monash University; Monash University
RP Kent, SJ; Wheatley, AK (通讯作者)，Univ Melbourne, Peter Doherty Inst Infect & Immun, Dept Microbiol & Immunol, Melbourne, Vic 3000, Australia.; Kent, SJ; Wheatley, AK (通讯作者)，Australian Res Council, Ctr Excellence Convergent Bionano Sci & Technol, Parkville, Vic 3052, Australia.; Kent, SJ (通讯作者)，Monash Univ, Alfred Hosp, Melbourne Sexual Hlth Ctr, Melbourne, Vic 3004, Australia.; Kent, SJ (通讯作者)，Monash Univ, Alfred Hosp, Dept Infect Dis, Melbourne, Vic 3004, Australia.; Kent, SJ (通讯作者)，Monash Univ, Cent Clin Sch, Melbourne, Vic 3004, Australia.
EM skent@unimelb.edu.au; a.wheatley@unimelb.edu.au
RI Kent, Stephen/AAL-5101-2020
OI Kent, Stephen/0000-0002-8539-4891; Kelly, Hannah/0000-0002-4652-5609
FU Australian Research Council (ARC) Centre of Excellence in Convergent
   Bio-Nano Science and Tech-nology [CE140100036]; Monash Graduate
   Scholarship (MGS); Monash International Postgraduate Research
   Scholarship (MIPRS); NHMRC fellowships
FX This work was supported by the Australian Research Council (ARC) Centre
   of Excellence in Convergent Bio-Nano Science and Tech-nology (Project
   No. CE140100036) . M.N.V. acknowledges the finan-cial support from
   Monash Graduate Scholarship (MGS) and Monash International Postgraduate
   Research Scholarship (MIPRS) . SJK and AKW are supported by NHMRC
   fellowships. Funding sources were not involved in the decision to submit
   this review for publication or in the writing of this review.
CR [Anonymous], 2021, NAT REV MATER, V6, P99, DOI 10.1038/s41578-021-00281-4
   Arunachalam PS, 2021, NATURE, V594, P253, DOI 10.1038/s41586-021-03530-2
   Atmar Robert L, 2021, medRxiv, DOI 10.1101/2021.10.10.21264827
   Baden LR, 2021, NEW ENGL J MED, V384, P403, DOI 10.1056/NEJMoa2035389
   Bale JB, 2016, SCIENCE, V353, P389, DOI 10.1126/science.aaf8818
   Bale S, 2017, J VIROL, V91, DOI 10.1128/JVI.00443-17
   Bangaru S, 2020, SCIENCE, V370, P1089, DOI 10.1126/science.abe1502
   Beddingfield BJ, 2021, JACC-BASIC TRANSL SC, V6, P1, DOI 10.1016/j.jacbts.2020.10.003
   Bernal JL, 2021, NEW ENGL J MED, V385, P585, DOI 10.1056/NEJMoa2108891
   Blumenthal KG, 2021, JAMA-J AM MED ASSOC, V326, P1375, DOI 10.1001/jama.2021.14808
   Bose RJC, 2019, J IND ENG CHEM, V77, P12, DOI 10.1016/j.jiec.2019.04.044
   Boyoglu-Barnum S, 2021, NATURE, V592, P623, DOI 10.1038/s41586-021-03365-x
   Brouwer PJM, 2021, CELL, V184, P1188, DOI 10.1016/j.cell.2021.01.035
   Bruun TUJ, 2018, ACS NANO, V12, P8855, DOI 10.1021/acsnano.8b02805
   Callaway E, 2021, NATURE, V593, P491, DOI 10.1038/d41586-021-01359-3
   Castells MC, 2021, NEW ENGL J MED, V384, P643, DOI [10.1056/NEJMra2035343, 10.1056/NEJMc2100766]
   Chen ZL, 2018, BIOCONJUGATE CHEM, V29, P1251, DOI 10.1021/acs.bioconjchem.8b00033
   Chiu NC, 2021, EXPERT REV VACCINES, V20, P1211, DOI 10.1080/14760584.2021.1971522
   Cohen AA, 2021, SCIENCE, V371, P735, DOI 10.1126/science.abf6840
   CureVac, CUREVAC PROV UPD PHA
   Dagan N, 2021, NEW ENGL J MED, V384, P1412, DOI 10.1056/NEJMoa2101765
   Dalpke AH, 2012, RNA BIOL, V9, P828, DOI 10.4161/rna.20206
   Doria-Rose N, 2021, NEW ENGL J MED, V384, P2259, DOI 10.1056/NEJMc2103916
   Dyer O, 2021, BMJ-BRIT MED J, V372, DOI 10.1136/bmj.n281
   Fluckiger AC, 2021, VACCINE, V39, P4988, DOI 10.1016/j.vaccine.2021.07.034
   Fougeroux C, 2021, NAT COMMUN, V12, DOI 10.1038/s41467-020-20251-8
   He LL, 2021, SCI ADV, V7, DOI [10.1126/sciadv.abf1591, 10.1101/2020.09.14.296715]
   Hillus D, 2021, LANCET RESP MED, V9, P1255, DOI 10.1016/S2213-2600(21)00357-X
   Hou XC, 2021, NAT REV MATER, V6, P1078, DOI 10.1038/s41578-021-00358-0
   Hsia Y, 2016, NATURE, V535, P136, DOI 10.1038/nature18010
   Huang WC, 2020, ADV MATER, V32, DOI 10.1002/adma.202005637
   Jackson NAC, 2020, NPJ VACCINES, V5, DOI 10.1038/s41541-020-0159-8
   Jordan SC, 2021, CELL MOL IMMUNOL, V18, P2554, DOI 10.1038/s41423-021-00767-9
   Joyce M Gordon, 2021, bioRxiv, DOI 10.1101/2021.05.09.443331
   Joyce Michael G, 2021, bioRxiv, DOI 10.1101/2021.03.24.436523
   Kanekiyo M, 2019, NAT IMMUNOL, V20, P362, DOI 10.1038/s41590-018-0305-x
   Kang YF, 2021, ACS NANO, V15, P2738, DOI 10.1021/acsnano.0c08379
   Karikó K, 2008, MOL THER, V16, P1833, DOI 10.1038/mt.2008.200
   Keech C, 2020, NEW ENGL J MED, V383, P2320, DOI 10.1056/NEJMoa2026920
   Kelly HG, 2020, JCI INSIGHT, V5, DOI 10.1172/jci.insight.136653
   Kelly HG, 2019, EXPERT REV VACCINES, V18, P269, DOI 10.1080/14760584.2019.1578216
   Khoury DS, 2021, NAT MED, V27, P1205, DOI 10.1038/s41591-021-01377-8
   King HAD, 2021, EFFICACY BREADTH ADJ, DOI [10.1101/2021.04.09.439166, DOI 10.1101/2021.04.09.439166]
   King NP, 2014, NATURE, V510, P103, DOI 10.1038/nature13404
   Krammer F, 2020, NATURE, V586, P516, DOI 10.1038/s41586-020-2798-3
   Kustin T, 2021, NAT MED, V27, P1379, DOI 10.1038/s41591-021-01413-7
   Lee WS, 2021, CELL REP MED, V2, DOI 10.1016/j.xcrm.2021.100296
   Liu LX, 2020, ACS APPL BIO MATER, V3, P5633, DOI 10.1021/acsabm.0c00668
   Liu Y, 2021, NEW ENGL J MED, V384, P1466, DOI 10.1056/NEJMc2102017
   Lu J, 2020, CELL RES, V30, P936, DOI 10.1038/s41422-020-00392-7
   Ma XC, 2020, IMMUNITY, V53, P1315, DOI 10.1016/j.immuni.2020.11.015
   Madhi SA, 2021, NEW ENGL J MED, V384, P1885, DOI 10.1056/NEJMoa2102214
   Marqués-Gallego P, 2014, BIOMED RES INT, V2014, DOI 10.1155/2014/129458
   Mathieu E, 2021, NAT HUM BEHAV, V5, P947, DOI 10.1038/s41562-021-01122-8
   McSweeney MD, 2021, FRONT ALLERGY, V2, DOI 10.3389/falgy.2021.715844
   Medhi R, 2020, ACS APPL NANO MATER, V3, P8557, DOI 10.1021/acsanm.0c01978
   Moderbacher CR, 2020, CELL, V183, P996, DOI 10.1016/j.cell.2020.09.038
   Moyer TJ, 2016, J CLIN INVEST, V126, P799, DOI 10.1172/JCI81083
   Ortega-Rivera OA, 2021, J AM CHEM SOC, V143, P14748, DOI 10.1021/jacs.1c06600
   Perrie Y, 2016, ADV DRUG DELIVER REV, V99, P85, DOI 10.1016/j.addr.2015.11.005
   Polack FP, 2020, NEW ENGL J MED, V383, P2603, DOI 10.1056/NEJMoa2034577
   Pollet J, 2021, ADV DRUG DELIVER REV, V170, P71, DOI 10.1016/j.addr.2021.01.001
   Reddington SC, 2015, CURR OPIN CHEM BIOL, V29, P94, DOI 10.1016/j.cbpa.2015.10.002
   Renu S, 2021, FRONT IMMUNOL, V12, DOI 10.3389/fimmu.2021.584299
   Saunders KO, 2021, NATURE, V594, P553, DOI 10.1038/s41586-021-03594-0
   Schwendener Reto A, 2014, Ther Adv Vaccines, V2, P159, DOI 10.1177/2051013614541440
   Shang J, 2020, NATURE, V581, P221, DOI 10.1038/s41586-020-2179-y
   Shin MD, 2020, NAT NANOTECHNOL, V15, P646, DOI 10.1038/s41565-020-0737-y
   Tan TK, 2021, NAT COMMUN, V12, DOI 10.1038/s41467-020-20654-7
   Tenforde MW, 2021, MMWR-MORBID MORTAL W, V70, P674, DOI 10.15585/mmwr.mm7018e1
   Thi TTH, 2021, VACCINES-BASEL, V9, DOI 10.3390/vaccines9040359
   Tian JH, 2021, NAT COMMUN, V12, DOI 10.1038/s41467-020-20653-8
   Tokatlian T, 2019, SCIENCE, V363, P649, DOI 10.1126/science.aat9120
   Villar RF, 2016, SCI REP-UK, V6, DOI 10.1038/srep36298
   Vu MN, 2021, ADV HEALTHC MATER, V10, DOI 10.1002/adhm.202002142
   Walls Alexandra C, 2021, Cell, V184, P5432, DOI [10.1101/2021.03.15.435528, 10.1016/j.cell.2021.09.015]
   Walls AC, 2020, CELL, V183, P1367, DOI 10.1016/j.cell.2020.10.043
   Wang R, 2021, GENOMICS, V113, P2158, DOI 10.1016/j.ygeno.2021.05.006
   Wang WJ, 2021, CELL MOL IMMUNOL, V18, P749, DOI 10.1038/s41423-021-00643-6
   Ward BJ, 2021, NAT MED, V27, P1071, DOI 10.1038/s41591-021-01370-1
   Wu K., 2021, BIORXIV PREPR SERV B, V2021
   Wu K., 2021, PRELIMINARY ANAL SAF
   Yang YP, 2021, VACCINES-BASEL, V9, DOI 10.3390/vaccines9020073
   Zhang BS, 2020, SCI REP-UK, V10, DOI 10.1038/s41598-020-74949-2
   Zheng B, 2021, CHEM ENG J, V418, DOI 10.1016/j.cej.2021.129392
NR 85
TC 37
Z9 37
U1 10
U2 64
PU ELSEVIER
PI AMSTERDAM
PA RADARWEG 29, 1043 NX AMSTERDAM, NETHERLANDS
SN 2352-3964
J9 EBIOMEDICINE
JI EBioMedicine
PD DEC
PY 2021
VL 74
AR 103699
DI 10.1016/j.ebiom.2021.103699
EA NOV 2021
PG 10
WC Medicine, General & Internal; Medicine, Research & Experimental
WE Science Citation Index Expanded (SCI-EXPANDED)
SC General & Internal Medicine; Research & Experimental Medicine
GA YJ1BK
UT WOS:000744272700025
PM 34801965
OA Green Published, gold
DA 2023-11-04
ER

PT J
AU Liu, X
   Su, Q
   Song, HJ
   Shi, XG
   Zhang, YM
   Zhang, CN
   Huang, PS
   Dong, AJ
   Kong, DL
   Wang, WW
AF Liu, Xiang
   Su, Qi
   Song, Huijuan
   Shi, Xiaoguang
   Zhang, Yuming
   Zhang, Chuangnian
   Huang, Pingsheng
   Dong, Anjie
   Kong, Deling
   Wang, Weiwei
TI PolyTLR7/8a-conjugated, antigen-trapping gold nanorods elicit anticancer
   immunity against abscopal tumors by photothermal therapy-induced in situ
   vaccination
SO BIOMATERIALS
LA English
DT Article
DE Vaccination; Photothermal therapy; Gold nanorods; Antitumor immunity;
   Cancer immunotherapy
ID VACCINES; CELLS; NANOPARTICLES; MECHANISMS; ABLATION; DELIVERY;
   AGONISTS; ROLES; SIZE
AB Nanovaccine can elicit antigen-specific immune responses against tumor cells expressing homologous antigens and has attracted enormous attention in cancer immunotherapy. However, tumor heterogeneity remarkably hinders the development of nanovaccines. Here we demonstrate that PTT-induced in situ vaccination cancer therapy can elicit potent antitumor immunity against disseminated and metastatic tumors. Gold nanorods (AuNRs) covalently coupled with amphiphilic polyTLR7/8a and MMP-2-sensitive R9-PEG conjugate (AuNRsIMQD-R9-PEG) were developed as a new biocompatible PTT agent with favorable photothermal efficiency and stability. Importantly, AuNRs-IMQD-R9-PEG can effectively absorb tumor-derived protein antigens, forming nanovaccines directly in vivo and enhance the activation of host dendritic cells (DCs), thereby amplifying adaptive antitumor T-cell responses, triggering effector memory immune responses, and activating innate antitumor immunity. Remarkably, peri-tumoral administration of low-dose multifunctional AuNRs followed by noninvasive near-infrared (NIR) laser irradiation enables efficient tandem PTT-vaccination treatment modality that can inhibit local as well as untreated distant and metastatic tumors in mice inoculated with poorly immunogenic, highly metastatic 4T1 tumors. Our findings indicate that AuNRs-IMQD-R9-PEG-mediated in situ cancer vaccination provides a powerful immunotherapy characterized by markedly increased infiltration of effector CD8+ T, natural killer T (NKT) cells in tumors and long-term animal survival, thus, offering a promising therapeutic strategy for advanced, disseminated cancers.
C1 [Liu, Xiang; Su, Qi; Dong, Anjie] Tianjin Univ, Sch Chem Engn & Technol, Dept Polymer Sci & Engn, Minist Educ,Key Lab Syst Bioengn, Tianjin 300072, Peoples R China.
   [Song, Huijuan; Zhang, Chuangnian; Huang, Pingsheng; Wang, Weiwei] Chinese Acad Med Sci & Peking Union Med Coll, Tianjin Key Lab Biomat Res, Inst Biomed Engn, Tianjin 300192, Peoples R China.
   [Shi, Xiaoguang] Nankai Univ, Coll Chem, State Key Lab Med Chem Biol & Inst Polymer Chem, Key Lab Funct Polymer Mat Minist Educ, Tianjin 300071, Peoples R China.
   [Dong, Anjie] Collaborat Innovat Ctr Chem Sci & Engn Tianjin, Tianjin 300072, Peoples R China.
   [Zhang, Yuming] Chinese Acad Med Sci & Peking Union Med Coll, Tianjin Key Lab Radiat Med & Mol Nucl Med, Inst Radiat Med, Tianjin 300192, Peoples R China.
   [Kong, Deling] Nankai Univ, Coll Life Sci, State Key Lab Med Chem Biol, Tianjin 300071, Peoples R China.
C3 Tianjin University; Chinese Academy of Medical Sciences - Peking Union
   Medical College; Institute of BioMedical Engineering - CAMS; Peking
   Union Medical College; Nankai University; Chinese Academy of Medical
   Sciences - Peking Union Medical College; Peking Union Medical College;
   Institute of Radiation Medicine - CAMS; Nankai University
RP Dong, AJ (通讯作者)，Tianjin Univ, Sch Chem Engn & Technol, Dept Polymer Sci & Engn, Minist Educ,Key Lab Syst Bioengn, Tianjin 300072, Peoples R China.; Wang, WW (通讯作者)，Chinese Acad Med Sci & Peking Union Med Coll, Tianjin Key Lab Biomat Res, Inst Biomed Engn, Tianjin 300192, Peoples R China.; Zhang, YM (通讯作者)，Chinese Acad Med Sci & Peking Union Med Coll, Tianjin Key Lab Radiat Med & Mol Nucl Med, Inst Radiat Med, Tianjin 300192, Peoples R China.
EM zhangyumin21@163.com; ajdong@tju.edu.cn; wwwangtj@163.com
RI Wang, Weiwei/GRF-3625-2022; Li, Li/IAQ-0885-2023; zhang,
   yu/HNS-5948-2023; ZHANG, YUTING/HOH-4131-2023
FU National Natural Science Foundation of China [31971306, 31870950,
   82001954]; Young Elite Scientists Sponsorship Program by Tianjin
   [TJSQNTJ-2018-01]; Tianjin Innovation and Promotion Plan Key Innovation
   Team of Immunoreactive Biomaterials; Specific Program for High-Tech
   Leader & Team of Tianjin Government
FX We acknowledge the financial support from National Natural Science
   Foundation of China (No. 31971306, 31870950, 82001954) , Young Elite
   Scientists Sponsorship Program by Tianjin (TJSQNTJ-2018-01) , Tianjin
   Innovation and Promotion Plan Key Innovation Team of Immunoreactive
   Biomaterials, and Specific Program for High-Tech Leader & Team of
   Tianjin Government.
CR Bachmann MF, 2010, NAT REV IMMUNOL, V10, P787, DOI 10.1038/nri2868
   Banchereau J, 1998, NATURE, V392, P245, DOI 10.1038/32588
   Bear AS, 2013, PLOS ONE, V8, DOI 10.1371/journal.pone.0069073
   Bekeredjian-Ding I, 2006, J IMMUNOL, V176, P7438, DOI 10.4049/jimmunol.176.12.7438
   Chao Y, 2020, SCI ADV, V6, DOI 10.1126/sciadv.aaz4204
   Chen Q, 2019, ADV MATER, V31, DOI 10.1002/adma.201900192
   Chen Q, 2019, ADV MATER, V31, DOI 10.1002/adma.201802228
   Chen Q, 2016, NAT COMMUN, V7, DOI 10.1038/ncomms13193
   Chu KF, 2014, NAT REV CANCER, V14, P199, DOI 10.1038/nrc3672
   Fang L, 2020, SCI ADV, V6, DOI 10.1126/sciadv.aba4024
   Finn OJ, 2018, NAT REV IMMUNOL, V18, P183, DOI 10.1038/nri.2017.140
   Frucht DM, 2001, TRENDS IMMUNOL, V22, P556, DOI 10.1016/S1471-4906(01)02005-1
   Glaffig M, 2015, ORG BIOMOL CHEM, V13, P10150, DOI 10.1039/c5ob01255d
   Guo LR, 2014, ACS NANO, V8, P5670, DOI 10.1021/nn5002112
   Hammerich L, 2019, NAT MED, V25, P814, DOI 10.1038/s41591-019-0410-x
   Hilf N, 2019, NATURE, V565, P240, DOI 10.1038/s41586-018-0810-y
   Hu Z, 2018, NAT REV IMMUNOL, V18, P168, DOI 10.1038/nri.2017.131
   Jemal A, 2011, CA-CANCER J CLIN, V61, P134, DOI [10.3322/caac.21492, 10.3322/caac.20107, 10.3322/caac.20115]
   Lee IH, 2012, ANGEW CHEM INT EDIT, V51, P8800, DOI 10.1002/anie.201203193
   Li W, 2019, NAT COMMUN, V10, DOI 10.1038/s41467-019-11269-8
   Li WS, 2017, CHEM COMMUN, V53, P5565, DOI 10.1039/c7cc01128h
   Liu X, 2020, BIOMATERIALS, V230, DOI 10.1016/j.biomaterials.2019.119649
   Lynn GM, 2020, NAT BIOTECHNOL, V38, P320, DOI 10.1038/s41587-019-0390-x
   Mackey MA, 2014, J PHYS CHEM B, V118, P1319, DOI 10.1021/jp409298f
   Maisonneuve C, 2014, P NATL ACAD SCI USA, V111, P12294, DOI 10.1073/pnas.1400478111
   Meacham CE, 2013, NATURE, V501, P328, DOI 10.1038/nature12624
   Melief CJM, 2015, J CLIN INVEST, V125, P3401, DOI 10.1172/JCI80009
   Min YZ, 2017, NAT NANOTECHNOL, V12, P877, DOI [10.1038/nnano.2017.113, 10.1038/NNANO.2017.113]
   Nam J, 2019, NAT REV MATER, V4, P398, DOI 10.1038/s41578-019-0108-1
   Nam J, 2018, NAT COMMUN, V9, DOI 10.1038/s41467-018-03473-9
   Nam J, 2013, ACS NANO, V7, P3388, DOI 10.1021/nn400223a
   Ni KY, 2020, ANGEW CHEM INT EDIT, V59, P1108, DOI 10.1002/anie.201911429
   Ni QQ, 2020, SCI ADV, V6, DOI 10.1126/sciadv.aaw6071
   Ott PA, 2017, NATURE, V547, P217, DOI 10.1038/nature22991
   Peng JR, 2018, ADV SCI, V5, DOI 10.1002/advs.201700891
   Rastinehad AR, 2019, P NATL ACAD SCI USA, V116, P18590, DOI 10.1073/pnas.1906929116
   Reed SG, 2013, NAT MED, V19, P1597, DOI 10.1038/nm.3409
   Sallusto F, 2004, ANNU REV IMMUNOL, V22, P745, DOI 10.1146/annurev.immunol.22.012703.104702
   Smith TT, 2017, J CLIN INVEST, V127, P2176, DOI 10.1172/JCI87624
   Song C, 2019, NAT COMMUN, V10, DOI 10.1038/s41467-019-11730-8
   Srivastava P, 2002, NAT REV IMMUNOL, V2, P185, DOI 10.1038/nri749
   Sweeney EE, 2018, SMALL, V14, DOI 10.1002/smll.201800678
   Tao Y, 2014, ADV FUNCT MATER, V24, P1004, DOI 10.1002/adfm.201302347
   Toraya-Brown S, 2014, NANOMED-NANOTECHNOL, V10, P1273, DOI 10.1016/j.nano.2014.01.011
   Uvyn A, 2019, ANGEW CHEM INT EDIT, V58, P12988, DOI 10.1002/anie.201905093
   Wang C, 2016, ADV MATER, V28, P8912, DOI 10.1002/adma.201506312
   Wilson DS, 2019, NAT MATER, V18, P175, DOI 10.1038/s41563-018-0256-5
   Yamaoka A, 2010, J CONTROL RELEASE, V142, P411, DOI 10.1016/j.jconrel.2009.11.005
   Ye XY, 2019, ACS NANO, V13, P2956, DOI 10.1021/acsnano.8b07371
   Zeng JY, 2018, ADV FUNCT MATER, V28, DOI 10.1002/adfm.201705451
   Zhang ST, 2020, NANO-MICRO LETT, V12, DOI 10.1007/s40820-020-00516-z
   Zheng LY, 2020, J AM CHEM SOC, V142, P382, DOI 10.1021/jacs.9b11046
   Zhou FY, 2019, ADV MATER, V31, DOI 10.1002/adma.201805888
NR 53
TC 37
Z9 38
U1 7
U2 85
PU ELSEVIER SCI LTD
PI OXFORD
PA THE BOULEVARD, LANGFORD LANE, KIDLINGTON, OXFORD OX5 1GB, OXON, ENGLAND
SN 0142-9612
EI 1878-5905
J9 BIOMATERIALS
JI Biomaterials
PD AUG
PY 2021
VL 275
AR 120921
DI 10.1016/j.biomaterials.2021.120921
EA JUN 2021
PG 12
WC Engineering, Biomedical; Materials Science, Biomaterials
WE Science Citation Index Expanded (SCI-EXPANDED)
SC Engineering; Materials Science
GA TU8TR
UT WOS:000681304000003
PM 34139508
DA 2023-11-04
ER

PT J
AU Yang, X
   Yang, Y
   Bian, JY
   Wei, JJ
   Wang, Z
   Zhou, ZW
   Li, ZT
   Sun, MJ
AF Yang, Xue
   Yang, Ying
   Bian, Jiayi
   Wei, Jiajia
   Wang, Zheng
   Zhou, Zhanwei
   Li, Zhaoting
   Sun, Minjie
TI Converting primary tumor towards an in situ STING-activating vaccine via
   a biomimetic nanoplatform against recurrent and metastatic tumors
SO NANO TODAY
LA English
DT Article
DE Biomimetic nanoparticles; Cancer immunotherapy; Recurrent tumor;
   Metastatic tumor
ID CALRETICULIN EXPOSURE; IMMUNE ESCAPE; NANOPARTICLES; IMMUNOGENICITY;
   CHEMOTHERAPY; MECHANISMS; HYPOXIA; ACIDITY; CELLS
AB Currently, vaccine is a promising tumor prevention modality in cancer therapy. However, it is hard to elicit robust antitumor immunity in patients already afflicted with tumor, inspiring a need for a firenew and subversive cancer therapeutic vaccine. Herein, we reported an in situ STING (stimulator of interferon genes)-activating vaccination (ISSAV) strategy to completely convert primary tumor towards an in situ therapeutic STING vaccine for initiating highly effective and personalized antitumor immune responses. This ISSAV strategy represented a broad-spectrum cancer therapeutic vaccine, which break the shackles of heterogeneity and immunosuppression. We developed an ideational ingenious biomimetic nanoplatform (CMM-DiR) for achieving ISSAV strategy, which encapsulated STING-agonist (MnO2 NPs) and immobilized photothermal agent (DiR). In the tumor microenvironment (TME), CMM-DiR realized burst release of Mn2+, increased the pH value of TME, alleviated tumor hypoxia and induced the expose of numerous tumor-associated antigens from cancer cells. Accordingly, the primary tumor had the dual-function of as adequate antigens and STING agonist depots, thus transforming into a therapeutic STING vaccine. Importantly, the robust antitumor immunity of nanoplatform was observed in primary tumor, recurrent tumor, metastatic tumor and multinodular tumor, demonstrating that this ISSAV represents a technological advancement in the field of cancer vaccinations and personalized immunotherapy. (C) 2021 Elsevier B.V. All rights reserved.
C1 [Yang, Xue; Yang, Ying; Bian, Jiayi; Wei, Jiajia; Wang, Zheng; Zhou, Zhanwei; Li, Zhaoting; Sun, Minjie] China Pharmaceut Univ, Dept Pharmaceut, State Key Lab Nat Med, 24 Tong Jia Xiang, Nanjing 210009, Peoples R China.
C3 China Pharmaceutical University
RP Sun, MJ (通讯作者)，China Pharmaceut Univ, Dept Pharmaceut, State Key Lab Nat Med, 24 Tong Jia Xiang, Nanjing 210009, Peoples R China.
EM msun@cpu.edu.cn
FU National Key Research and Development Program of China [2017YFA0205402];
   National Natural Science Foundation of China [81872817, 81573377,
   81803477]; "Double First-Class" University Project of China
   Pharmaceutical University [CPU2018GY07]
FX This work was financially supported by the National Key Research and
   Development Program of China (2017YFA0205402), the National Natural
   Science Foundation of China (81872817, 81573377, 81803477), and "Double
   First-Class" University Project of China Pharmaceutical University
   (CPU2018GY07). The animals involved in this study were treated according
   to protocols evaluated and approved by the ethical committee of China
   Pharmaceutical University.
CR Apetoh L, 2007, NAT MED, V13, P1050, DOI 10.1038/nm1622
   Beatty GL, 2015, CLIN CANCER RES, V21, P687, DOI 10.1158/1078-0432.CCR-14-1860
   Chu KF, 2014, NAT REV CANCER, V14, P199, DOI 10.1038/nrc3672
   de Palma M, 2017, NAT REV CANCER, V17, P457, DOI 10.1038/nrc.2017.51
   Ding BB, 2018, ADV MATER, V30, DOI 10.1002/adma.201802479
   Ekdawi SN, 2016, NANO TODAY, V11, P402, DOI 10.1016/j.nantod.2016.06.006
   Fang RH, 2018, ADV MATER, V30, DOI 10.1002/adma.201706759
   Fang RH, 2014, NANO LETT, V14, P2181, DOI 10.1021/nl500618u
   Feng B, 2019, ADV MATER, V31, DOI 10.1002/adma.201902960
   Feng C, 2020, MATTER-US, V3, P127, DOI 10.1016/j.matt.2020.04.022
   Gui X, 2019, NATURE, V567, P262, DOI 10.1038/s41586-019-1006-9
   Hooy RM, 2020, NUCLEIC ACIDS RES, V48, P4435, DOI 10.1093/nar/gkaa084
   Hou L, 2020, ACS NANO, V14, P3927, DOI 10.1021/acsnano.9b06111
   Huber V, 2017, SEMIN CANCER BIOL, V43, P74, DOI 10.1016/j.semcancer.2017.03.001
   Ishikawa H, 2008, NATURE, V455, P674, DOI 10.1038/nature07317
   Islam MA, 2021, BIOMATERIALS, V266, DOI 10.1016/j.biomaterials.2020.120431
   Ji CD, 2021, NANO TODAY, V36, DOI 10.1016/j.nantod.2020.101020
   Jo SD, 2017, NANO TODAY, V17, P23, DOI 10.1016/j.nantod.2017.10.008
   Keenan BP, 2012, SEMIN ONCOL, V39, P276, DOI 10.1053/j.seminoncol.2012.02.007
   Kong XY, 2021, NANO TODAY, V36, DOI 10.1016/j.nantod.2020.101004
   Kroll AV, 2017, ADV MATER, V29, DOI 10.1002/adma.201703969
   Li AW, 2018, NAT MATER, V17, P528, DOI 10.1038/s41563-018-0028-2
   Li L, 2020, NAT BIOMED ENG, V4, P1102, DOI 10.1038/s41551-020-0599-5
   Li XS, 2020, NAT REV CLIN ONCOL, V17, P657, DOI 10.1038/s41571-020-0410-2
   Li ZT, 2020, SCI ADV, V6, DOI 10.1126/sciadv.aaz9240
   Liu HP, 2014, NATURE, V507, P519, DOI 10.1038/nature12978
   Luo M, 2017, NAT NANOTECHNOL, V12, P648, DOI [10.1038/nnano.2017.52, 10.1038/NNANO.2017.52]
   Lv MZ, 2020, CELL RES, V30, P966, DOI 10.1038/s41422-020-00395-4
   Miao L, 2019, NAT BIOTECHNOL, V37, P1174, DOI 10.1038/s41587-019-0247-3
   Moon JJ, 2011, NAT MATER, V10, P243, DOI 10.1038/NMAT2960
   Obeid M, 2007, CELL DEATH DIFFER, V14, P1848, DOI 10.1038/sj.cdd.4402201
   Obeid M, 2007, NAT MED, V13, P54, DOI 10.1038/nm1523
   Patel RB, 2019, ADV MATER, V31, DOI 10.1002/adma.201902626
   Peng JR, 2018, ADV SCI, V5, DOI 10.1002/advs.201700891
   Pilon-Thomas S, 2016, CANCER RES, V76, P1381, DOI 10.1158/0008-5472.CAN-15-1743
   Platzer B, 2015, CELL REP, V10, P1487, DOI 10.1016/j.celrep.2015.02.015
   Prasad P, 2014, ACS NANO, V8, P3202, DOI 10.1021/nn405773r
   Qian YC, 2019, NAT COMMUN, V10, DOI 10.1038/s41467-018-07969-2
   Sakaguchi S, 2010, NAT REV IMMUNOL, V10, P490, DOI 10.1038/nri2785
   Shae D, 2020, ACS NANO, V14, P9904, DOI 10.1021/acsnano.0c02765
   Shae D, 2019, NAT NANOTECHNOL, V14, P269, DOI 10.1038/s41565-018-0342-5
   Song ML, 2016, ACS NANO, V10, P633, DOI 10.1021/acsnano.5b06779
   Song XJ, 2018, NANO LETT, V18, P6360, DOI 10.1021/acs.nanolett.8b02720
   Song Y, 2021, CELL MOL IMMUNOL, V18, P1571, DOI 10.1038/s41423-020-00524-4
   Sun JT, 2010, CELL MOL IMMUNOL, V7, P77, DOI 10.1038/cmi.2009.105
   Sweeney EE, 2018, SMALL, V14, DOI 10.1002/smll.201800678
   Wang CG, 2018, IMMUNITY, V48, P675, DOI 10.1016/j.immuni.2018.03.017
   Yang X, 2019, NANO LETT, V19, P4334, DOI 10.1021/acs.nanolett.9b00934
   Zhang YX, 2019, NANO LETT, V19, P2774, DOI 10.1021/acs.nanolett.8b04296
   Zhao Z, 2020, CELL REP, V32, DOI 10.1016/j.celrep.2020.108053
   Zhou JR, 2020, ADV MATER, V32, DOI 10.1002/adma.201901255
   Zhou L, 2020, NANO LETT, V20, P4393, DOI 10.1021/acs.nanolett.0c01140
NR 52
TC 37
Z9 38
U1 25
U2 244
PU ELSEVIER SCI LTD
PI OXFORD
PA THE BOULEVARD, LANGFORD LANE, KIDLINGTON, OXFORD OX5 1GB, OXON, ENGLAND
SN 1748-0132
EI 1878-044X
J9 NANO TODAY
JI Nano Today
PD JUN
PY 2021
VL 38
AR 101109
DI 10.1016/j.nantod.2021.101109
EA MAR 2021
PG 12
WC Chemistry, Multidisciplinary; Nanoscience & Nanotechnology; Materials
   Science, Multidisciplinary
WE Science Citation Index Expanded (SCI-EXPANDED)
SC Chemistry; Science & Technology - Other Topics; Materials Science
GA TE8DZ
UT WOS:000670237900003
DA 2023-11-04
ER

PT J
AU Du, GS
   Sun, X
AF Du, Guangsheng
   Sun, Xun
TI Engineering nanoparticulate vaccines for enhancing antigen
   cross-presentation
SO CURRENT OPINION IN BIOTECHNOLOGY
LA English
DT Review
ID POLYMERIC HYBRID MICELLES; HUMAN DENDRITIC CELLS; EXOGENOUS ANTIGENS;
   ANTITUMOR IMMUNITY; PARTICLE-SIZE; DELIVERY; INDUCTION; PATHWAY; SYSTEM;
   POTENCY
AB Efficient cross-presentation is pivotal for vaccination against cancer and infection by intracellular virus and bacteria. Recently, various types of nanoparticle vaccines have been developed and investigated for efficiently and specifically improving cross-presentation and CD8(+) T cell priming. In this review, we will summarize the known intracellular pathways involved in cross-presentation, and focus on several nanoparticle strategies that have been reported for enhancing cross-presentation, including designing multifunctional nano-vaccines for increasing endosomal escape, designing nano-vaccines that can target lymph nodes to improve antigen uptake by lymph node resident CD8 alpha(+) dendritic cells, and co-delivering immune modulators for upregulating cross-presentation related intracellular components. We will also briefly discuss the future prospects of cross-presentation based nano-vaccine strategy for curing diseases.
C1 [Du, Guangsheng; Sun, Xun] Sichuan Univ, West China Sch Pharm, Sichuan Engn Lab Plant Sourced Drug,Educ Minist, Key Lab Drug Targeting & Drug Delivery Syst, Chengdu 610064, Peoples R China.
   [Du, Guangsheng; Sun, Xun] Sichuan Univ, West China Sch Pharm, Sichuan Res Ctr Drug Precis Ind Technol, Chengdu 610064, Peoples R China.
C3 Sichuan University; Sichuan University
RP Sun, X (通讯作者)，Sichuan Univ, West China Sch Pharm, Sichuan Engn Lab Plant Sourced Drug,Educ Minist, Key Lab Drug Targeting & Drug Delivery Syst, Chengdu 610064, Peoples R China.
EM sunxun@scu.edu.cn
OI Du, Guangsheng/0000-0003-4401-4845
FU National Natural Science Foundation of China [81925036, 81961130395];
   Science and Technology Major Project of Sichuan Province
   [2018SZDZX0018]; Fundamental Research Funds for the Central Universities
FX We acknowledge the financial support of the National Natural Science
   Foundation of China (No. 81925036 & 81961130395), Science and Technology
   Major Project of Sichuan Province (No. 2018SZDZX0018) and the
   Fundamental Research Funds for the Central Universities.
CR Alloatti A, 2015, IMMUNITY, V43, P1087, DOI 10.1016/j.immuni.2015.11.006
   Asadzadeh Z, 2020, CANCERS, V12, DOI 10.3390/cancers12041047
   Asano J, 2010, J IMMUNOL, V184, P736, DOI 10.4049/jimmunol.0900726
   Benjaminsen RV, 2013, MOL THER, V21, P149, DOI 10.1038/mt.2012.185
   BEVAN MJ, 1976, J EXP MED, V143, P1283, DOI 10.1084/jem.143.5.1283
   Blander JM, 2016, IMMUNOL REV, V272, P65, DOI 10.1111/imr.12428
   Chen JA, 2011, INT J NANOMED, V6, P77, DOI 10.2147/IJN.S15457
   Cruz FM, 2017, ANNU REV IMMUNOL, V35, P149, DOI 10.1146/annurev-immunol-041015-055254
   Dong H, 2018, INT J NANOMED, V13, P3353, DOI 10.2147/IJN.S164097
   Du GS, 2020, WOODH PUBL SER BIOM, P527, DOI 10.1016/B978-0-08-102983-1.00019-3
   FALO LD, 1995, NAT MED, V1, P649, DOI 10.1038/nm0795-649
   Ferrari R, 2018, NANOSCALE, V10, P22701, DOI 10.1039/c8nr05933k
   Foged C, 2005, INT J PHARMACEUT, V298, P315, DOI 10.1016/j.ijpharm.2005.03.035
   Germain RN, 2004, CURR OPIN IMMUNOL, V16, P120, DOI 10.1016/j.coi.2003.11.001
   Graham BS, 2018, NAT IMMUNOL, V19, P20, DOI 10.1038/s41590-017-0007-9
   Gros M, 2019, FRONT IMMUNOL, V10, DOI 10.3389/fimmu.2019.00041
   Guo YY, 2015, ACS NANO, V9, P6918, DOI 10.1021/acsnano.5b01042
   Haniffa M, 2012, IMMUNITY, V37, P60, DOI 10.1016/j.immuni.2012.04.012
   He CB, 2010, BIOMATERIALS, V31, P3657, DOI 10.1016/j.biomaterials.2010.01.065
   Hoffmann E, 2012, P NATL ACAD SCI USA, V109, P14556, DOI 10.1073/pnas.1203912109
   Howard GP, 2019, NANO RES, V12, P837, DOI 10.1007/s12274-019-2301-3
   HUANG AYC, 1994, SCIENCE, V264, P961, DOI 10.1126/science.7513904
   Irvine DJ, 2013, NAT MATER, V12, P978, DOI [10.1038/NMAT3775, 10.1038/nmat3775]
   Ji Y, 2018, J MATER CHEM B, V6, P1930, DOI [10.1039/c7tb03233a, 10.1039/c7tb03319b]
   Jiang H, 2018, ADV SCI, V5, DOI 10.1002/advs.201700426
   Kim CG, 2019, PHARMACEUTICS, V11, DOI 10.3390/pharmaceutics11110612
   KOVACSOVICSBANKOWSKI M, 1995, SCIENCE, V267, P243, DOI 10.1126/science.7809629
   Li CX, 2018, ACS APPL MATER INTER, V10, P2874, DOI 10.1021/acsami.7b14004
   Li HM, 2017, THERANOSTICS, V7, P4383, DOI 10.7150/thno.20745
   Ma WB, 2016, J IMMUNOL, V196, P1711, DOI 10.4049/jimmunol.1501574
   Maisel K, 2017, ADV DRUG DELIVER REV, V114, P43, DOI 10.1016/j.addr.2017.07.005
   Mant A, 2012, IMMUNOLOGY, V136, P163, DOI 10.1111/j.1365-2567.2012.03558.x
   Miyazaki M, 2019, ACS BIOMATER SCI ENG, V5, P5790, DOI 10.1021/acsbiomaterials.9b01278
   Montealegre S, 2019, FRONT IMMUNOL, V9, DOI 10.3389/fimmu.2018.03098
   Mukai Y, 2011, J IMMUNOL, V187, P6249, DOI 10.4049/jimmunol.1001093
   Nair-Gupta P, 2014, CELL, V158, P506, DOI 10.1016/j.cell.2014.04.054
   Pauwels AM, 2017, TRENDS IMMUNOL, V38, P407, DOI 10.1016/j.it.2017.03.006
   ROCK KL, 1990, SCIENCE, V249, P918, DOI 10.1126/science.2392683
   Selbo PK, 2010, J CONTROL RELEASE, V148, P2, DOI 10.1016/j.jconrel.2010.06.008
   Shen H, 2006, IMMUNOLOGY, V117, P78, DOI 10.1111/j.1365-2567.2005.02268.x
   Shreffler JW, 2019, INT J MOL SCI, V20, DOI 10.3390/ijms20236056
   Sigal LJ, 1999, NATURE, V398, P77, DOI 10.1038/18038
   Swartz MA, 2001, ADV DRUG DELIVER REV, V50, P3, DOI 10.1016/S0169-409X(01)00150-8
   Tiwari N, 2007, J IMMUNOL, V178, P7932, DOI 10.4049/jimmunol.178.12.7932
   Trevaskis NL, 2015, NAT REV DRUG DISCOV, V14, P781, DOI 10.1038/nrd4608
   Tumeh PC, 2014, NATURE, V515, P568, DOI 10.1038/nature13954
   Wang HJ, 2020, BIOMATERIALS, V244, DOI 10.1016/j.biomaterials.2020.119964
   Wang T, 2015, ACS APPL MATER INTER, V7, P6391, DOI 10.1021/acsami.5b00348
   Warrier VU, 2019, BIOSCIENCE REP, V39, DOI 10.1042/BSR20193220
   Xia Y, 2018, CELL, V175, P1059, DOI 10.1016/j.cell.2018.08.070
   Xu J, 2019, BIOMATERIALS, V207, P1, DOI 10.1016/j.biomaterials.2019.03.037
   Xu ZH, 2013, J CONTROL RELEASE, V172, P259, DOI 10.1016/j.jconrel.2013.08.021
   Yoshizaki Y, 2017, BIOMATERIALS, V141, P272, DOI 10.1016/j.biomaterials.2017.07.001
   Yuba E, 2017, BIOMATERIALS, V120, P32, DOI 10.1016/j.biomaterials.2016.12.021
   Yuba E, 2013, BIOMATERIALS, V34, P3042, DOI 10.1016/j.biomaterials.2012.12.031
   Zeng Q, 2017, BIOMATERIALS, V122, P105, DOI 10.1016/j.biomaterials.2017.01.010
   Zhang CN, 2017, J CONTROL RELEASE, V256, P170, DOI 10.1016/j.jconrel.2017.04.020
   Zhang LH, 2019, NANO LETT, V19, P4237, DOI 10.1021/acs.nanolett.9b00030
   Zhang R, 2018, J CONTROL RELEASE, V292, P256, DOI 10.1016/j.jconrel.2018.10.008
   Zhang S, 2019, CARBOHYD POLYM, V213, P100, DOI 10.1016/j.carbpol.2019.02.093
   Zhao H, 2019, ACS NANO, V13, P13127, DOI 10.1021/acsnano.9b05974
   Zhong XF, 2019, J CONTROL RELEASE, V300, P81, DOI 10.1016/j.jconrel.2019.02.035
   Zhuang XT, 2016, J CONTROL RELEASE, V228, P26, DOI 10.1016/j.jconrel.2016.02.035
NR 63
TC 37
Z9 37
U1 7
U2 74
PU ELSEVIER SCI LTD
PI OXFORD
PA THE BOULEVARD, LANGFORD LANE, KIDLINGTON, OXFORD OX5 1GB, OXON, ENGLAND
SN 0958-1669
EI 1879-0429
J9 CURR OPIN BIOTECH
JI Curr. Opin. Biotechnol.
PD DEC
PY 2020
VL 66
BP 113
EP 122
DI 10.1016/j.copbio.2020.06.015
PG 10
WC Biochemical Research Methods; Biotechnology & Applied Microbiology
WE Science Citation Index Expanded (SCI-EXPANDED)
SC Biochemistry & Molecular Biology; Biotechnology & Applied Microbiology
GA PI3NG
UT WOS:000601001000015
PM 32745889
DA 2023-11-04
ER

PT J
AU Rahikainen, R
   Rijal, P
   Tan, TK
   Wu, HJ
   Andersson, AMC
   Barrett, JR
   Bowden, TA
   Draper, SJ
   Townsend, AR
   Howarth, M
AF Rahikainen, Rolle
   Rijal, Pramila
   Tan, Tiong Kit
   Wu, Hung-Jen
   Andersson, Anne-Marie C.
   Barrett, Jordan R.
   Bowden, Thomas A.
   Draper, Simon J.
   Townsend, Alain R.
   Howarth, Mark
TI Overcoming Symmetry Mismatch in Vaccine Nanoassembly through Spontaneous
   Amidation
SO ANGEWANDTE CHEMIE-INTERNATIONAL EDITION
LA English
DT Article
DE bioconjugation; nanoparticle; nanotechnology; SpyTag; vaccines
ID ANTIBODY-RESPONSES; PROTEIN; VIRUS; INDUCTION; CHILDREN
AB Matching of symmetry at interfaces is a fundamental obstacle in molecular assembly. Virus-like particles (VLPs) are important vaccine platforms against pathogenic threats, including Covid-19. However, symmetry mismatch can prohibit vaccine nanoassembly. We established an approach for coupling VLPs to diverse antigen symmetries. SpyCatcher003 enabled efficient VLP conjugation and extreme thermal resilience. Many people had pre-existing antibodies to SpyTag:SpyCatcher but less to the 003 variants. We coupled the computer-designed VLP not only to monomers (SARS-CoV-2) but also to cyclic dimers (Newcastle disease, Lyme disease), trimers (influenza hemagglutinins), and tetramers (influenza neuraminidases). Even an antigen with dihedral symmetry could be displayed. For the global challenge of influenza, SpyTag-mediated display of trimer and tetramer antigens strongly induced neutralizing antibodies. SpyCatcher003 conjugation enables nanodisplay of diverse symmetries towards generation of potent vaccines.
C1 [Rahikainen, Rolle; Wu, Hung-Jen; Andersson, Anne-Marie C.; Howarth, Mark] Univ Oxford, Dept Biochem, South Parks Rd, Oxford OX1 3QU, England.
   [Rijal, Pramila; Tan, Tiong Kit; Townsend, Alain R.] Univ Oxford, Radcliffe Dept Med, MRC Weatherall Inst Mol Med, MRC Human Immunol Unit, Oxford OX3 9DS, England.
   [Andersson, Anne-Marie C.] InProTher Aps, Ole Maaloes Vej 3, DK-2200 Copenhagen, Denmark.
   [Barrett, Jordan R.; Draper, Simon J.] Univ Oxford, Jenner Inst, Oxford OX3 7DQ, England.
   [Bowden, Thomas A.] Univ Oxford, Wellcome Trust Ctr Human Genet, Oxford OX3 7BN, England.
C3 University of Oxford; University of Oxford; University of Oxford; Jenner
   Institute; University of Oxford; Wellcome Centre for Human Genetics
RP Howarth, M (通讯作者)，Univ Oxford, Dept Biochem, South Parks Rd, Oxford OX1 3QU, England.; Townsend, AR (通讯作者)，Univ Oxford, Radcliffe Dept Med, MRC Weatherall Inst Mol Med, MRC Human Immunol Unit, Oxford OX3 9DS, England.
EM alain.townsend@imm.ox.ac.uk; mark.howarth@bioch.ox.ac.uk
RI Draper, Simon J/F-1758-2011
OI Draper, Simon J/0000-0002-9415-1357; Bowden, Thomas/0000-0002-8066-8785;
   Rijal, Pramila/0000-0002-9214-9851; Tan, Tiong Kit/0000-0001-8746-8308;
   Rahikainen, Rolle/0000-0003-1265-862X; Andersson,
   Anne-Marie/0000-0001-5455-4162; Townsend, Alain/0000-0002-3702-0107;
   Howarth, Mark/0000-0001-8870-7147; Barrett, Jordan/0000-0003-0746-1945
FU Medical Research Council [MR/P001351/1, MR/L009528/1, MR/S007555/1];
   European Union; Wellcome Trust [106917/Z/15/Z]; Finnish Cultural
   Foundation; Foundations Post Doc Pool [00191229]; Chinese Academy of
   Medical Sciences (CAMS) Innovation Fund for Medical Sciences (CIFMS)
   [2018-I2M-2-002]; Townsend-Jeantet Prize Charitable Trust [1011770]; EPA
   Cephalosporin Early Career Teaching and Research Fellowship; Wellcome
   Trust Centre for Human Genetics - Wellcome Centre grant [203141/Z/16Z];
   MRC [MR/P001351/1, MR/S007555/1, MR/L009528/1] Funding Source: UKRI
FX R.R., A.C.A., J.R.B., S.J.D. and M.H. were funded by the Medical
   Research Council (MR/P001351/1). This UK funded award is part of the
   EDCTP2 programme supported by the European Union. S.J.D. is also a
   Lister Institute Research Prize Fellow, a Jenner Investigator and a
   Wellcome Trust Senior Fellow (106917/Z/15/Z). R.R. was supported by the
   Finnish Cultural Foundation and the Foundations Post Doc Pool with grant
   00191229. P.R. and A.R.T. were funded by the Chinese Academy of Medical
   Sciences (CAMS) Innovation Fund for Medical Sciences (CIFMS), China
   (grant number: 2018-I2M-2-002) and Townsend-Jeantet Prize Charitable
   Trust (Charity Number 1011770). T.K.T. was funded by the EPA
   Cephalosporin Early Career Teaching and Research Fellowship and
   Townsend-Jeantet Prize Charitable Trust (Charity Number 1011770). T.A.B.
   was funded by the Medical Research Council (MR/L009528/1 and
   MR/S007555/1), with theWellcome Trust Centre for Human Genetics
   supported by Wellcome Centre grant 203141/Z/16Z. At the University of
   Oxford we thank Angela Minassian for VAC063 clinical trial sample
   access, Niels Wicke for assistance with TEM, and David Staunton of the
   Department of Biochemistry Biophysical Suite for assistance with
   particle analysis.
CR Amelung S, 2011, CELL MICROBIOL, V13, P1200, DOI 10.1111/j.1462-5822.2011.01610.x
   Andersson AMC, 2019, SCI REP-UK, V9, DOI 10.1038/s41598-019-40985-w
   Bowden TA, 2010, J VIROL, V84, P6208, DOI 10.1128/JVI.00317-10
   Brune KD, 2018, FRONT IMMUNOL, V9, DOI 10.3389/fimmu.2018.01432
   Brune KD, 2017, BIOCONJUGATE CHEM, V28, P1544, DOI 10.1021/acs.bioconjchem.7b00174
   Brune KD, 2016, SCI REP-UK, V6, DOI 10.1038/srep19234
   Bruun TUJ, 2018, ACS NANO, V12, P8855, DOI 10.1021/acsnano.8b02805
   Edmondson DG, 2017, CLIN VACCINE IMMUNOL, V24, DOI [10.1128/CVI.00306-16, 10.1128/cvi.00306-16]
   GOMES AC, 2017, VACCINES, V5
   Goodsell DS, 2000, ANNU REV BIOPH BIOM, V29, P105, DOI 10.1146/annurev.biophys.29.1.105
   Green MR, 2006, ANN ONCOL, V17, P1263, DOI 10.1093/annonc/mdl104
   Hagen A, 2018, NAT COMMUN, V9, DOI 10.1038/s41467-018-05162-z
   Hsia Y, 2016, NATURE, V535, P136, DOI 10.1038/nature18010
   Huiskonen JT, 2018, BIOSCIENCE REP, V38, DOI 10.1042/BSR20170203
   Iuliano AD, 2018, LANCET, V391, P1285, DOI 10.1016/S0140-6736(17)33293-2
   Kanekiyo M, 2019, NAT IMMUNOL, V20, P362, DOI 10.1038/s41590-018-0305-x
   Kanekiyo M, 2013, NATURE, V499, P102, DOI 10.1038/nature12202
   Keeble AH, 2020, CHEM SCI, V11, P7281, DOI 10.1039/d0sc01878c
   Keeble AH, 2019, P NATL ACAD SCI USA, V116, P26523, DOI 10.1073/pnas.1909653116
   Kim H, 2019, BIOTECHNOL BIOENG, V116, P2843, DOI 10.1002/bit.27129
   Krammer F, 2018, MBIO, V9, DOI 10.1128/mBio.02332-17
   Kumru OS, 2014, BIOLOGICALS, V42, P237, DOI 10.1016/j.biologicals.2014.05.007
   Lai JCC, 2010, J GEN VIROL, V91, P2322, DOI 10.1099/vir.0.019935-0
   Leneghan DB, 2017, SCI REP-UK, V7, DOI 10.1038/s41598-017-03798-3
   Li MX, 2019, ACS PHOTONICS, V6, P1451, DOI 10.1021/acsphotonics.9b00090
   Lurie N, 2020, NEW ENGL J MED, V382, P1969, DOI 10.1056/NEJMp2005630
   Marcandalli J, 2019, CELL, V176, P1420, DOI 10.1016/j.cell.2019.01.046
   Marini A, 2019, FRONT IMMUNOL, V10, DOI 10.3389/fimmu.2019.02931
   McLean HQ, 2015, J INFECT DIS, V211, P1529, DOI 10.1093/infdis/jiu647
   Mortensen R, 2016, SCI REP-UK, V6, DOI 10.1038/srep22030
   Powell TJ, 2012, J VIROL, V86, P13397, DOI 10.1128/JVI.01820-12
   Quan FS, 2012, VIROLOGY, V430, P127, DOI 10.1016/j.virol.2012.05.006
   Rijal P, 2020, J VIROL, V94, DOI 10.1128/JVI.01182-19
   Sharma J, 2020, ACS APPL MATER INTER, V12, P18211, DOI 10.1021/acsami.9b21776
   Smith AM, 2009, NAT NANOTECHNOL, V4, P56, DOI [10.1038/nnano.2008.360, 10.1038/NNANO.2008.360]
   Tinto H, 2015, LANCET, V386, P31, DOI 10.1016/S0140-6736(15)60721-8
   Tree JA, 2001, VACCINE, V19, P3444, DOI 10.1016/S0264-410X(01)00053-6
   Wang F, 2019, CHEM SCI, V10, P7755, DOI 10.1039/c9sc02576f
   Weiser JN, 2018, NAT REV MICROBIOL, V16, P354, DOI 10.1038/s41579-018-0001-8
   Yuan P, 2011, P NATL ACAD SCI USA, V108, P14920, DOI 10.1073/pnas.1111691108
   Zaiss AK, 2009, J CELL BIOCHEM, V108, P778, DOI 10.1002/jcb.22328
   Zhang QB, 2006, EUR J IMMUNOL, V36, P46, DOI 10.1002/eji.200535101
   Zhao MC, 2019, VACCINE, V37, P5491, DOI 10.1016/j.vaccine.2018.02.090
NR 43
TC 37
Z9 37
U1 5
U2 22
PU WILEY-V C H VERLAG GMBH
PI WEINHEIM
PA POSTFACH 101161, 69451 WEINHEIM, GERMANY
SN 1433-7851
EI 1521-3773
J9 ANGEW CHEM INT EDIT
JI Angew. Chem.-Int. Edit.
PD JAN 4
PY 2021
VL 60
IS 1
BP 321
EP 330
DI 10.1002/anie.202009663
EA OCT 2020
PG 10
WC Chemistry, Multidisciplinary
WE Science Citation Index Expanded (SCI-EXPANDED)
SC Chemistry
GA PI0IY
UT WOS:000582520000001
PM 32886840
OA Green Submitted, Green Published, hybrid
DA 2023-11-04
ER

PT J
AU Kim, SY
   Phuengkham, H
   Noh, YW
   Lee, HG
   Um, SH
   Lim, YT
AF Kim, Sun-Young
   Phuengkham, Hathaichanok
   Noh, Young-Woock
   Lee, Hong-Guen
   Um, Soong Ho
   Lim, Yong Taik
TI Immune Complexes Mimicking Synthetic Vaccine Nanoparticles for Enhanced
   Migration and Cross-Presentation of Dendritic Cells
SO ADVANCED FUNCTIONAL MATERIALS
LA English
DT Article
ID FC-GAMMA RECEPTORS; IN-VIVO; CANCER VACCINES; LYMPH-NODES; ANTIGEN
   PRESENTATION; IMMUNOTHERAPY; RESPONSES; MACROPHAGES; DELIVERY; THERAPY
AB The well-designed activation of dendritic cells (DCs) by enhancing the delivery of antigens and immunostimulatory adjuvants into DCs is a key strategy for efficient cancer immunotherapy. Antigen-antibody immune complexes (ICs) are known to directly bind to and cross-link Fc-gamma receptors (Fc gamma Rs) on DCs, which induce enhanced migration of DCs to draining lymph nodes through the up-regulation of the chemokine receptor CCR7 and cross-presentation inducing cytotoxic T lymphocyte (CTL) response against tumor antigen. In this study, ICs mimicking synthetic vaccine nanoparticles (NPs) are designed and synthesized by the coating of poly (lactic-co-glycolic acid) (PLGA) NPs containing adjuvant (CpG oligodeoxynuleotides (ODNs) as toll-like receptor 9 ligands) with ovalbumin (OVA) proteins (as model antigens) and by the formation of OVA-OVA antibody ICs. Through the combination of Fc gamma Rs-mediated efficient antigen uptake and CpG ODNs-based immunostimulation, the secretion of TNF-alpha (12.3-fold), IL-6 (7.29-fold), and IL-12 (11-fold), homing ability to lymph nodes (7.5-fold), and cross-presentation (83.8-fold IL-2 secretion) are dramatically increased in DCs treated with PLGA(IC/CpG) NPs. Furthermore, mice vaccinated with DCs treated with PLGA(IC/CpG) NPs induced significant tumor (EG7-OVA) growth inhibition as well as prolonged survival through CTL-mediated enhanced cytotoxicity, antigen-specific responses, and IFN-gamma secretion.
C1 [Kim, Sun-Young; Phuengkham, Hathaichanok; Noh, Young-Woock; Lim, Yong Taik] Sungkyunkwan Univ, SKKU Adv Inst Nanotechnol SAINT, 2066 Seobu Ro, Suwon 440746, Gyeonggi Do, South Korea.
   [Lee, Hong-Guen; Um, Soong Ho; Lim, Yong Taik] Sungkyunkwan Univ, Sch Chem Engn, 2066 Seobu Ro, Suwon 440746, Gyeonggi Do, South Korea.
C3 Sungkyunkwan University (SKKU); Sungkyunkwan University (SKKU)
RP Lim, YT (通讯作者)，Sungkyunkwan Univ, SKKU Adv Inst Nanotechnol SAINT, 2066 Seobu Ro, Suwon 440746, Gyeonggi Do, South Korea.; Lim, YT (通讯作者)，Sungkyunkwan Univ, Sch Chem Engn, 2066 Seobu Ro, Suwon 440746, Gyeonggi Do, South Korea.
EM yongtaik@skku.edu
RI Kim, Sun/GSN-4867-2022
OI Lee, Hong-Guen/0000-0002-6731-0383; Phuengkham,
   Hathaichanok/0000-0003-4083-2752
FU National Research Foundation of Korea (NRF) - Korean government (MSIP)
   [2014R1A2A1A10049960]; National Research Foundation of Korea
[truncated: 4,027,151 more chars]
