# Supplementary material for: A bibliometric insight into nanomaterials in vaccine: trends, collaborations, and future avenues
Source: Front Immunol. 2024 Aug 12;15:1420216. doi: 10.3389/fimmu.2024.1420216 (PMC11345159; doi:10.3389/fimmu.2024.1420216)
Supplement: Supplementary file 4 [file DataSheet4.zip › bio/savedrecs (45).txt]

FN Clarivate Analytics Web of Science
VR 1.0
PT J
AU Hernández-Adame, L
   Angulo, C
   García-Silva, I
   Palestino, G
   Rosales-Mendoza, S
AF Hernandez-Adame, Luis
   Angulo, Carlos
   Garcia-Silva, Ileana
   Palestino, Gabriela
   Rosales-Mendoza, Sergio
TI An overview of nanogel-based vaccines
SO EXPERT REVIEW OF VACCINES
LA English
DT Review
DE Nanogels; cancer; mucosal vaccines; antigen uptake; toxicity; vaccine
   cost; pH responsiveness; mechanical properties; biodegradability
ID TRANSFER RADICAL POLYMERIZATION; ENE CLICK CHEMISTRY; DRUG-DELIVERY;
   GOLD NANOPARTICLES; CROSS-LINKING; IN-VITRO; FUNCTIONALIZED NANOGELS;
   BIOMEDICAL APPLICATIONS; RAFT POLYMERIZATION; LOADING EFFICIENCY
AB Introduction: The development of more efficacious vaccines, especially subunit vaccines administered via non-invasive routes, is a priority in vaccinology. Nanogels are materials that can meet the requirements to serve as efficient vaccine delivery vehicles (in terms of thermo-sensitivity, biocompatibility, and pH-responsiveness; among others); thus there is a growing interest in exploring the potential of nanogels for vaccine development. Areas covered: Herein, a critical analysis of nanogel synthesis methodologies is presented and nanogel-based vaccines under development are summarized and placed in perspective. Promising vaccine candidates based on nanogels have been reported for cancer, obesity, and infectious diseases (mainly respiratory diseases). Some of the candidates were administered by mucosal routes which are highly attractive in terms of simple administration and induction of protective responses at both mucosal and systemic levels. Expert opinion: The most advanced models of nanogel-based vaccines comprise candidates against cancer, based on cholesteryl pullulan nanogels evaluated in clinical trials with promising findings; as well as some vaccines against respiratory pathogens tested in mice thus far. Nonetheless, the challenge for this field is advancing in clinical trials and proving the protective potential in test animals for many other candidates. Implementing green synthesis approaches for nanogels is also required.
C1 [Hernandez-Adame, Luis] Inst Politecn Nacl 195, CONACYT Ctr Invest Biol Noroeste CIBNOR, La Paz, Mexico.
   [Hernandez-Adame, Luis; Angulo, Carlos] Inst Politecn Nacl 195, SC, Ctr Invest Biol Noroeste, Immunol & Vaccinol Grp, La Paz, Mexico.
   [Garcia-Silva, Ileana; Rosales-Mendoza, Sergio] Univ Autonoma San Luis Potosi, Fac Ciencias Quim, Lab Biofarmaceut Recombinantes, San Luis Potosi, Mexico.
   [Palestino, Gabriela] Univ Autonoma San Luis Potosi, Fac Ciencias Quim, Lab Biopolimeros & Nanoestruct, San Luis Potosi, Mexico.
   [Palestino, Gabriela; Rosales-Mendoza, Sergio] Univ Autonoma San Luis Potosi, Ctr Invest Ciencias Salud & Biomed, Secc Biotecnol, San Luis Potosi, Mexico.
C3 CIBNOR - Centro de Investigaciones Biologicas del Noroeste; Telefonica
   SA; Universidad Autonoma de San Luis Potosi; Universidad Autonoma de San
   Luis Potosi; Universidad Autonoma de San Luis Potosi
RP Rosales-Mendoza, S (通讯作者)，Univ Autonoma San Luis Potosi, Fac Ciencias Quim, Ave Dr Manuel Nava 6, Slp 78210, Mexico.
EM rosales.s@uaslp.mx
RI Rosales-Mendoza, Sergio/ABA-2752-2021; Adame, Luis
   Hernandez/AAD-5930-2019
OI Adame, Luis Hernandez/0000-0002-0188-7526; Angulo,
   Carlos/0000-0002-7965-1679
FU CONACYT/Mexico [256063, FC2016/2820]
FX S Rosales-Mendoza and C Angulo were supported by CONACYT/Mexico (grant
   256063 and grant FC2016/2820).
CR Adamo G, 2016, MOLECULES, V21, DOI 10.3390/molecules21111594
   Adamo G, 2017, BIOL CHEM, V398, P277, DOI 10.1515/hsz-2016-0255
   Aderibigbe BA, 2018, MOLECULES, V23, DOI 10.3390/molecules23061241
   Aggarwal P, 2009, ADV DRUG DELIVER REV, V61, P428, DOI 10.1016/j.addr.2009.03.009
   Alberto J, 2015, EXPERT REV VACCINES, V14, P1197, DOI 10.1586/14760584.2015.1064772
   Alejo T, 2018, POLYM J, V50, P203, DOI 10.1038/s41428-017-0004-8
   Alshehri R, 2016, J MED CHEM, V59, P8149, DOI 10.1021/acs.jmedchem.5b01770
   Azegami T, 2017, MUCOSAL IMMUNOL, V10, P1351, DOI 10.1038/mi.2016.137
   Bastola R, 2017, ARCH PHARM RES, V40, P1238, DOI 10.1007/s12272-017-0969-z
   Bian L, 2003, J PHYS CHEM A, V107, P11517, DOI 10.1021/jp035446r
   Cai YH, 2017, J COLLOID INTERF SCI, V494, P242, DOI 10.1016/j.jcis.2017.01.066
   Canakci MO, 2017, J IMMUNOL, V198
   Canning SL, 2016, MACROMOLECULES, V49, P1985, DOI 10.1021/acs.macromol.5b02602
   Cao XT, 2016, EUR POLYM J, V78, P264, DOI 10.1016/j.eurpolymj.2016.03.039
   Cedervall T, 2007, P NATL ACAD SCI USA, V104, P2050, DOI 10.1073/pnas.0608582104
   Chacko RT, 2012, ADV DRUG DELIVER REV, V64, P836, DOI 10.1016/j.addr.2012.02.002
   Chambre L, 2018, BIOCONJUGATE CHEM, V29, P1885, DOI 10.1021/acs.bioconjchem.8b00085
   Chattopadhyay S, 2016, POLYM CHEM-UK, V7, P364, DOI 10.1039/c5py01566a
   Chen W, 2017, J CONTROL RELEASE, V259, P160, DOI 10.1016/j.jconrel.2016.10.032
   Chen W, 2017, SMALL, V13, DOI 10.1002/smll.201601997
   Chen Y, 2017, NANOSCALE, V9, P10404, DOI 10.1039/c7nr03592f
   Chithrani BD, 2007, NANO LETT, V7, P1542, DOI 10.1021/nl070363y
   Choi WI, 2012, J CONTROL RELEASE, V157, P272, DOI 10.1016/j.jconrel.2011.08.013
   Chua BY, 2018, VIRAL IMMUNOL, V31, P150, DOI 10.1089/vim.2017.0146
   Coessens V, 2001, PROG POLYM SCI, V26, P337, DOI 10.1016/S0079-6700(01)00003-X
   Cordeiro AS, 2016, PHARM PAT ANAL, V5, P49, DOI 10.4155/ppa.15.38
   Das D, 2017, CARBOHYD POLYM, V171, P27, DOI 10.1016/j.carbpol.2017.04.068
   Debache K, 2011, PARASITE IMMUNOL, V33, P81, DOI 10.1111/j.1365-3024.2010.01255.x
   Démoulins T, 2013, NANOMED-NANOTECHNOL, V9, P806, DOI 10.1016/j.nano.2013.01.002
   Desai N, 2012, AAPS J, V14, P282, DOI 10.1208/s12248-012-9339-4
   Durán-Lobato M, 2014, BIOMACROMOLECULES, V15, P2725, DOI 10.1021/bm500588x
   Ferreira SA, 2012, BBA-GEN SUBJECTS, V1820, P1043, DOI 10.1016/j.bbagen.2012.04.015
   Fröhlich E, 2017, J NANOBIOTECHNOL, V15, DOI 10.1186/s12951-017-0320-3
   Fu WX, 2017, ACS MACRO LETT, V6, P127, DOI 10.1021/acsmacrolett.6b00888
   Fukuyama Y, 2015, MUCOSAL IMMUNOL, V8, P1144, DOI 10.1038/mi.2015.5
   Ghaffar KA, 2014, CURR TOP MED CHEM, V14, P1194, DOI 10.2174/1568026614666140329232757
   Ghaffarlou M, 2018, RADIAT PHYS CHEM, V142, P130, DOI 10.1016/j.radphyschem.2017.04.019
   Ghosh S, 2018, VISIBLE-LIGHT-ACTIVE PHOTOCATALYSIS: NANOSTRUCTURED CATALYST DESIGN, MECHANISMS, AND APPLICATIONS, P227
   Graff RW, 2015, MACROMOL RAPID COMM, V36, P2076, DOI 10.1002/marc.201500388
   Guo JS, 2017, BIOMATERIALS, V112, P275, DOI 10.1016/j.biomaterials.2016.10.010
   Gupta A, 2009, J SCI IND RES INDIA, V68, P465
   He J, 2009, MACROMOLECULES, V42, P4845, DOI 10.1021/ma900665v
   He L, 2015, COLLOID SURFACE B, V126, P288, DOI 10.1016/j.colsurfb.2014.12.024
   Hellmund M, 2014, MACROMOL BIOSCI, V14, P1215, DOI 10.1002/mabi.201400144
   Hernandez-Adame L, 2019, INT J BIOL MACROMOL, V134, P379, DOI 10.1016/j.ijbiomac.2019.05.065
   Huang Y, 2017, J COLLOID INTERF SCI, V486, P27, DOI 10.1016/j.jcis.2016.09.050
   Isaacson KJ, 2018, MACROMOL BIOSCI, V18, DOI 10.1002/mabi.201700192
   Islam MA, 2019, BIOMATERIALS, V192, P75, DOI 10.1016/j.biomaterials.2018.10.041
   Jiang YJ, 2014, BIOMATERIALS, V35, P4969, DOI 10.1016/j.biomaterials.2014.03.001
   Kageyama S, 2008, CANCER SCI, V99, P601, DOI 10.1111/j.1349-7006.2007.00705.x
   Kantoff PW, 2010, NEW ENGL J MED, V363, P411, DOI 10.1056/NEJMoa1001294
   Kitano S, 2006, CLIN CANCER RES, V12, P7397, DOI 10.1158/1078-0432.CCR-06-1546
   Kong IG, 2013, INFECT IMMUN, V81, P1625, DOI 10.1128/IAI.00240-13
   Kyogoku N, 2016, ONCOL LETT, V12, P4493, DOI 10.3892/ol.2016.5253
   Li DD, 2016, NANOSCALE, V8, P19592, DOI 10.1039/c6nr05583d
   Li D, 2018, ACS BIOMATER SCI ENG, V4, P539, DOI 10.1021/acsbiomaterials.7b00856
   Lopez-Chaves C, 2018, NANOMED-NANOTECHNOL, V14, P1, DOI 10.1016/j.nano.2017.08.011
   Lou SF, 2015, NANOSCALE, V7, P3137, DOI 10.1039/c4nr06714b
   Lowe AB, 2010, POLYM CHEM-UK, V1, P17, DOI 10.1039/b9py00216b
   Lundqvist M, 2008, P NATL ACAD SCI USA, V105, P14265, DOI 10.1073/pnas.0805135105
   Matusiak M, 2018, RADIAT PHYS CHEM, V142, P125, DOI 10.1016/j.radphyschem.2017.01.037
   Matyjaszewski K, 2012, MACROMOLECULES, V45, P4015, DOI 10.1021/ma3001719
   Miyamoto N, 2017, BIOCONJUGATE CHEM, V28, P565, DOI 10.1021/acs.bioconjchem.6b00675
   Moad G, 2015, POLYM INT, V64, P15, DOI 10.1002/pi.4767
   Moshe H, 2017, BIOMATER SCI-UK, V5, P2295, DOI 10.1039/c7bm00675f
   Muraoka D, 2014, ACS NANO, V8, P9209, DOI 10.1021/nn502975r
   Nagayama S, 2007, INT J PHARM, V342, P215, DOI 10.1016/j.ijpharm.2007.04.036
   Navarro-Tovar G, 2016, EXPERT REV VACCINES, V15, P1449, DOI 10.1080/14760584.2016.1188009
   Neamtu I, 2017, DRUG DELIV, V24, P539, DOI 10.1080/10717544.2016.1276232
   Nishimura T, 2017, BIOMACROMOLECULES, V18, P3913, DOI 10.1021/acs.biomac.7b00937
   Nochi T, 2010, NAT MATER, V9, P572, DOI [10.1038/NMAT2784, 10.1038/nmat2784]
   Nuhn L, 2018, BIOMATERIALS, V178, P643, DOI 10.1016/j.biomaterials.2018.03.026
   Oh JK, 2007, J AM CHEM SOC, V129, P5939, DOI 10.1021/ja069150l
   Pei ML, 2018, CARBOHYD POLYM, V183, P131, DOI 10.1016/j.carbpol.2017.12.013
   Phuengkham H, 2018, ADV MATER, V30, DOI 10.1002/adma.201706719
   Pliaka V, 2012, EXPERT REV VACCINES, V11, P609, DOI [10.1586/erv.12.28, 10.1586/ERV.12.28]
   Pulendran B, 2004, IMMUNOL REV, V199, P227, DOI 10.1111/j.0105-2896.2004.00144.x
   Purwada A, 2016, ADV HEALTHC MATER, V5, P1413, DOI 10.1002/adhm.201501062
   Redaelli F, 2017, WOODH PUBL SER BIOM, V120, P205, DOI 10.1016/B978-0-08-100262-9.00010-0
   Rizvi SAA, 2018, SAUDI PHARM J, V26, P64, DOI 10.1016/j.jsps.2017.10.012
   Rodell CB, 2018, NAT BIOMED ENG, V2, P578, DOI 10.1038/s41551-018-0236-8
   Rosalia RA, 2015, BIOMATERIALS, V40, P88, DOI 10.1016/j.biomaterials.2014.10.053
   Rossi F, 2015, NANOTECHNOLOGY, V26, DOI 10.1088/0957-4484/26/1/015602
   Sanson N, 2010, POLYM CHEM-UK, V1, P965, DOI 10.1039/c0py00010h
   Cordeiro AS, 2015, BIOTECHNOL ADV, V33, P1279, DOI 10.1016/j.biotechadv.2015.05.010
   Saraswathy M, 2017, J MECH BEHAV BIOMED, V74, P296, DOI 10.1016/j.jmbbm.2017.04.023
   Sarika PR, 2015, CARBOHYD POLYM, V119, P118, DOI 10.1016/j.carbpol.2014.11.037
   Shatsberg Z, 2016, J CONTROL RELEASE, V239, P159, DOI 10.1016/j.jconrel.2016.08.029
   Singh RSP, 2018, CURR PHARM, V24, P5157
   Singh S, 2017, 2017 IEEE 3RD INTERNATIONAL CONFERENCE ON SENSING, SIGNAL PROCESSING AND SECURITY (ICSSS), P379, DOI 10.1109/SSPS.2017.8071623
   Soni KS, 2016, J CONTROL RELEASE, V240, P109, DOI 10.1016/j.jconrel.2015.11.009
   Srivastava A, 2015, APMIS, V123, P275, DOI 10.1111/apm.12351
   Su HY, 2016, CARBOHYD POLYM, V152, P156, DOI 10.1016/j.carbpol.2016.06.091
   Sun M, 2018, CARBOHYD POLYM, V198, P142, DOI 10.1016/j.carbpol.2018.06.079
   Sun Z, 2017, CARBOHYD POLYM, V175, P159, DOI 10.1016/j.carbpol.2017.07.078
   Thomas S, 2016, METHODS MOL BIOL, V1403, P755, DOI 10.1007/978-1-4939-3387-7_43
   Toyoda M, 2015, INT J PHARMACEUT, V483, P110, DOI 10.1016/j.ijpharm.2015.02.024
   Vanparijs N, 2016, NANOMEDICINE-UK, V11, P2631, DOI 10.2217/nnm-2016-0214
   Vauthier C, 2009, PHARM RES-DORDR, V26, P1025, DOI 10.1007/s11095-008-9800-3
   Wang C, 2016, BIOMATERIALS, V79, P88, DOI 10.1016/j.biomaterials.2015.11.040
   Wang J, 2017, J COLLOID INTERF SCI, V508, P282, DOI 10.1016/j.jcis.2017.08.051
   Warren NJ, 2014, J AM CHEM SOC, V136, P10174, DOI 10.1021/ja502843f
   Wei X, 2017, COLLOID SURFACE B, V155, P440, DOI 10.1016/j.colsurfb.2017.04.047
   WHO, 2018, GLOB VACC ACT PLAN I
   Xiao P, 2017, PROG POLYM SCI, V74, P1, DOI 10.1016/j.progpolymsci.2017.06.002
   Yang J, 2017, SCI REP-UK, V7, DOI 10.1038/srep44839
   Yeow J, 2015, ACS MACRO LETT, V4, P984, DOI 10.1021/acsmacrolett.5b00523
   Yi Gawon, 2018, Biomater Res, V22, P13, DOI 10.1186/s40824-018-0123-0
   Zahouani S, 2017, NANOSCALE, V9, P18379, DOI 10.1039/c7nr05424f
   Zetterlund PB, 2015, CHEM REV, V115, P9745, DOI 10.1021/cr500625k
   Zhang H, 2016, MAT SCI ENG C-MATER, V60, P560, DOI 10.1016/j.msec.2015.11.041
   Zhang T, 2018, DRUG DELIV, V25, P278, DOI 10.1080/10717544.2018.1425776
   Zhang XJ, 2015, CHEM SOC REV, V44, P1948, DOI 10.1039/c4cs00341a
   Zhang Y, 2016, ACS APPL MATER INTER, V8, P10673, DOI 10.1021/acsami.6b00426
   Zhao F, 2015, SCI BULL, V60, P3, DOI 10.1007/s11434-014-0700-0
   Zhao L, 2013, ACTA BIOMATER, V9, P6535, DOI 10.1016/j.actbio.2013.01.040
   Zhou JH, 2016, POLYMERS-BASEL, V8, DOI 10.3390/polym8060207
   Zubareva A, 2013, MOLECULES, V18, P7848, DOI 10.3390/molecules18077848
NR 118
TC 16
Z9 17
U1 3
U2 39
PU TAYLOR & FRANCIS LTD
PI ABINGDON
PA 2-4 PARK SQUARE, MILTON PARK, ABINGDON OR14 4RN, OXON, ENGLAND
SN 1476-0584
EI 1744-8395
J9 EXPERT REV VACCINES
JI Expert Rev. Vaccines
PD SEP 2
PY 2019
VL 18
IS 9
BP 951
EP 968
DI 10.1080/14760584.2019.1647783
EA SEP 2019
PG 18
WC Immunology
WE Science Citation Index Expanded (SCI-EXPANDED)
SC Immunology
GA IZ4PK
UT WOS:000485873800001
PM 31487213
DA 2023-11-04
ER

PT J
AU Meyer, BK
   Kendall, MAF
   Williams, DM
   Bett, AJ
   Dubey, S
   Gentzel, RC
   Casimiro, D
   Forster, A
   Corbett, H
   Crichton, M
   Ben Baker, S
   Evans, RK
   Bhambhani, A
AF Meyer, Brian K.
   Kendall, Mark A. F.
   Williams, Donna M.
   Bett, Andrew J.
   Dubey, Sheri
   Gentzel, Renee C.
   Casimiro, Danilo
   Forster, Angus
   Corbett, Holly
   Crichton, Michael
   Ben Baker, S.
   Evans, Robert K.
   Bhambhani, Akhilesh
TI Immune response and reactogenicity of an unadjuvanted intradermally
   delivered human papillomavirus vaccine using a first generation
   Nanopatch™ in rhesus macaques: An exploratory, pre-clinical feasibility
   assessment
SO VACCINE: X
LA English
DT Article
DE Vaccine; Vaccination; Nanopatch (TM); Microneedles; Patch; Intradermal;
   Rhesus; HPV; Virus-like particles; Skin; Micro array patch
ID MICROPROJECTION ARRAY PATCHES; INFLUENZA VACCINATION; MICRONEEDLE PATCH;
   HIGH-DENSITY; SKIN; IMMUNIZATION; SAFETY; TOLERABILITY; ADOLESCENTS;
   COVERAGE
AB The human papillomavirus (HPV) 9-valent, recombinant vaccine (Gardasil (TM) 9) helps protect young adults (males and females) against anogenital cancers and genital warts caused by certain HPV genotypes (ref. Gardasil (TM) 9 insert). This vaccine is administered intramuscularly (IM). The aim of this study was to determine preclinically whether intradermal (ID) vaccination with an unadjuvanted 9-valent recombinant HPV vaccine using a first-generation ID delivery device, the Nanopatch (TM), could enhance vaccine immunogenicity compared with the traditional ID route (Mantoux technique). IM injection of HPV VLPs formulated with Merck & Co., Inc., Kenilworth, NJ, USA Alum Adjuvant (MAA) were included in the rhesus study for comparison. The Nanopatch (TM) prototype contains a high-density array comprised of 10,000 microprojections/cm(2), each 250 mu m long. It was hypothesized the higher density array with shallower ID delivery may be superior to the Mantoux technique. To test this hypothesis, HPV VLPs without adjuvant were coated on the Nanopatch (TM), stability of the Nanopatch (TM) with unadjuvanted HPV VLPs were evaluated under accelerated conditions, skin delivery was verified using radiolabelled VLPs or FluoSpheres (R), and the immune response and skin site reaction with the Nanopatch (TM) was evaluated in rhesus macaques. The immune response induced by Nanopatch (TM) administration, measured as HPV-specific binding antibodies, was similar to that induced using the Mantoux technique. It was also observed that a lower dose of unadjuvanted HPV VLPs delivered with the first-generation Nanopatch (TM) and applicator or Mantoux technique resulted in an immune response that was significantly lower compared to a higher-dose of alum adjuvanted HPV VLPs delivered IM in rhesus macaques. The study also indicated unadjuvanted HPV VLPs could be delivered with the first-generation Nanopatch (TM) and applicator to the skin in 15 s with a transfer efficiency of approximately 20%. This study is the first demonstration of patch administration in non-human primates with a vaccine composed of HPV VLPs. (C) 2019 Merck Sharp & Dohme & Corp. and the Authors. Published by Elsevier Ltd.
C1 [Meyer, Brian K.; Williams, Donna M.; Evans, Robert K.; Bhambhani, Akhilesh] Merck & Co Inc, New Technol Vaccine Drug Prod Dev Vaccine Proc Re, MRL, 770 Sumneytown Pike, West Point, PA 19486 USA.
   [Kendall, Mark A. F.; Corbett, Holly; Crichton, Michael; Ben Baker, S.] Univ Queensland, Delivery Drugs & Genes Grp D2G2, Australian Inst Bioengn & Nano Technol, Brisbane, Qld 4072, Australia.
   [Kendall, Mark A. F.; Forster, Angus; Crichton, Michael; Ben Baker, S.] Translat Res Inst, Vaxxas Pty Ltd, 37 Kent St, Brisbane, Qld 4102, Australia.
   [Bett, Andrew J.; Dubey, Sheri; Casimiro, Danilo] Merck & Co Inc, Infect Dis & Vaccines, MRL, 770 Sumneytown Pike, West Point, PA 19486 USA.
   [Gentzel, Renee C.] Merck & Co Inc, Movement Disorders & Translat, MRL, 770 Sumneytown Pike, West Point, PA 19486 USA.
   [Kendall, Mark A. F.] Australian Natl Univ, Canberra, ACT, Australia.
   [Casimiro, Danilo] Sanofi Pasteur, Swiftwater, PA USA.
   [Crichton, Michael] Heriot Watt Univ, Sch Engn & Phys Sci EPS, Inst Mech Proc & Energy Engn IMPEE, James Nasmyth Bldg 2-31, Edinburgh EH14 4AS, Midlothian, Scotland.
   [Evans, Robert K.] RK Evans Consulting, 40 Mill St, Bangor, ME 04401 USA.
C3 Merck & Company; University of Queensland; Merck & Company; Merck &
   Company; Australian National University; Sanofi-Aventis; Heriot Watt
   University
RP Meyer, BK (通讯作者)，Merck & Co Inc, 770 Sumneytown Pike,WP78-302, West Point, PA 19486 USA.
EM brian_meyer@merck.com
RI Kendall, Mark/M-4122-2017; Crichton, Michael L/B-5970-2014
OI Crichton, Michael L/0000-0002-3683-802X; Baker, Ben/0000-0003-1561-3013;
   Forster, Angus/0000-0002-5363-2015
FU Merck Sharp & Dohme Corp., a subsidiary of Merck & Co., Inc.,
   Kenilworth, NJ, USA
FX The authors would like to acknowledge Ken Lodge, Suzie Jendrowski, Kim
   Michel, and Michael Citron, and Pedro Cejas from Merck & Co., Inc.,
   Kenilworth, NJ, USA for their support of this work. This work was
   performed in part at the Queensland and Melbourne nodes of the
   Australian National Fabrication Facility, a company established under
   the National Collaborative Research Infrastructure Strategy to provide
   nano and microfabrication facilities for Australia's Researchers. The
   authors acknowledge the facil-ities, and the scientific and technical
   assistance, of the Australian Microscopy & Microanalysis Research
   Facility at the Centre for Microscopy and Microanalysis, The University
   of Queensland. Other team members of the Delivery of Drugs and Genes
   Group (D<SUP>2</SUP>G<SUP>2</SUP>) are acknowledged for assisting this
   study and for scientific insights. Financial support for this work was
   provided by Merck Sharp & Dohme Corp., a subsidiary of Merck & Co.,
   Inc., Kenilworth, NJ, USA.
CR [Anonymous], 2018, SUPPL APPR
   Beals CR, 2016, LANCET INFECT DIS, V16, P915, DOI 10.1016/S1473-3099(16)00133-X
   Bruni L, 2016, LANCET GLOB HEALTH, V4, pE453, DOI 10.1016/S2214-109X(16)30099-7
   Bui Y, 2015, Can Commun Dis Rep, V41, P55
   Chen D, 2015, THER DELIV, V6, P1101, DOI 10.4155/tde.15.65
   Chen XF, 2012, J CONTROL RELEASE, V158, P78, DOI 10.1016/j.jconrel.2011.10.026
   Chen XF, 2011, ADV FUNCT MATER, V21, P464, DOI 10.1002/adfm.201000966
   Chen X, 2011, J CONTROL RELEASE, V152, P349, DOI 10.1016/j.jconrel.2011.02.026
   Chen XF, 2009, J CONTROL RELEASE, V139, P212, DOI 10.1016/j.jconrel.2009.06.029
   Corbett HJ, 2010, PLOS ONE, V5, DOI 10.1371/journal.pone.0013460
   Crichton ML, 2010, BIOMATERIALS, V31, P4562, DOI 10.1016/j.biomaterials.2010.02.022
   DeMuth PC, 2013, NAT MATER, V12, P367, DOI [10.1038/NMAT3550, 10.1038/nmat3550]
   Depelsenaire ACI, 2014, J INVEST DERMATOL, V134, P2361, DOI 10.1038/jid.2014.174
   Ding Z, 2009, PHARM RES-DORDR, V26, P1635, DOI 10.1007/s11095-009-9874-6
   Dorell CG, 2012, VACCINE, V30, P503, DOI 10.1016/j.vaccine.2011.11.042
   Edens C, 2015, VACCINE, V33, P4712, DOI 10.1016/j.vaccine.2015.02.074
   Edens C, 2015, VACCINE, V33, P4683, DOI 10.1016/j.vaccine.2015.01.089
   Edens C, 2013, VACCINE, V31, P3403, DOI 10.1016/j.vaccine.2012.09.062
   Engelke L, 2015, VACCINE, V33, P4663, DOI 10.1016/j.vaccine.2015.05.012
   Fernando GJP, 2018, VACCINE, V36, P3779, DOI 10.1016/j.vaccine.2018.05.053
   Fernando GJP, 2010, PLOS ONE, V5, DOI 10.1371/journal.pone.0010266
   Filippelli M, 2014, WORLD J GASTROENTERO, V20, P10383, DOI 10.3748/wjg.v20.i30.10383
   Griffin P, 2017, VACCINE, V35, P6676, DOI 10.1016/j.vaccine.2017.10.021
   Haghshenas MR, 2017, INT J PREVENTIVE MED, V8, DOI 10.4103/ijpvm.IJPVM_413_16
   Hirobe S, 2015, BIOMATERIALS, V57, P50, DOI 10.1016/j.biomaterials.2015.04.007
   Hung IFN, 2018, HUM VACC IMMUNOTHER, V14, P565, DOI 10.1080/21645515.2017.1328332
   Jenkins D, 2012, RSC ADV, V2, P3490, DOI 10.1039/c2ra20153d
   Kommareddy S, 2013, VACCINE, V31, P3435, DOI 10.1016/j.vaccine.2013.01.050
   Koutsonanos DG, 2012, SCI REP-UK, V2, DOI 10.1038/srep00357
   Matsuo K, 2012, J CONTROL RELEASE, V160, P495, DOI 10.1016/j.jconrel.2012.04.001
   Meliga SC, 2017, ACTA BIOMATER, V48, P341, DOI 10.1016/j.actbio.2016.10.021
   Muller DA, 2017, SCI REP-UK, V7, DOI 10.1038/s41598-017-13011-0
   Muller DA, 2016, SCI REP-UK, V6, DOI 10.1038/srep22094
   Pattani A, 2012, J CONTROL RELEASE, V162, P529, DOI 10.1016/j.jconrel.2012.07.039
   Pearson FE, 2013, PLOS ONE, V8, DOI 10.1371/journal.pone.0067888
   Prow TW, 2010, SMALL, V6, P1776, DOI 10.1002/smll.201000331
   Quan FS, 2010, J VIROL, V84, P7760, DOI 10.1128/JVI.01849-09
   Riedel Stefan, 2005, Proc (Bayl Univ Med Cent), V18, P21
   Rouphael NG, 2017, LANCET, V390, P649, DOI 10.1016/S0140-6736(17)30575-5
   Sangar VC, 2016, REV RECENT CLIN TRIA, V11, P284, DOI 10.2174/1574887111666160502160748
   Stanley M, 2012, VACCINE, V30, pF83, DOI 10.1016/j.vaccine.2012.04.106
   Stokley S, 2014, MMWR-MORBID MORTAL W, V63, P620
   US Food and Drug Administration, 2016, SUPPL APPR
   Walker TY, 2017, MMWR-MORBID MORTAL W, V66, P874, DOI 10.15585/mmwr.mm6633a2
   Zhai LK, 2016, ANTIVIR RES, V130, P101, DOI 10.1016/j.antiviral.2016.03.016
   Zhao QJ, 2012, VIROL J, V9, DOI 10.1186/1743-422X-9-52
NR 46
TC 16
Z9 16
U1 3
U2 11
PU ELSEVIER
PI AMSTERDAM
PA RADARWEG 29, 1043 NX AMSTERDAM, NETHERLANDS
SN 2590-1362
J9 VACCINE-X
JI Vaccine: X
PD AUG 9
PY 2019
VL 2
AR 100030
DI 10.1016/j.jvacx.2019.100030
PG 13
WC Immunology; Medicine, Research & Experimental
WE Emerging Sources Citation Index (ESCI)
SC Immunology; Research & Experimental Medicine
GA VJ5SA
UT WOS:000608619100007
PM 31384745
OA Green Accepted, Green Published, gold
DA 2023-11-04
ER

PT J
AU Bezerra, IPS
   Costa-Souza, BLS
   Carneiro, G
   Ferreira, LAM
   Guedes, HLD
   Rossi-Bergmann, B
AF Bezerra, Izabella P. S.
   Costa-Souza, Beatriz L. S.
   Carneiro, Guilherme
   Miranda Ferreira, Lucas Antonio
   de Matos Guedes, Herbert Leonel
   Rossi-Bergmann, Bartira
TI Nanoencapsulated retinoic acid as a safe tolerogenic adjuvant for
   intranasal vaccination against cutaneous leishmaniasis
SO VACCINE
LA English
DT Article
DE Leishmaniasis; Mucosal vaccine; Retinoic acid; Immune tolerance
ID REGULATORY T-CELLS; PROTECTIVE IMMUNITY; INTERFERON-GAMMA; B-CELLS;
   ANTIGEN; BALB/C; MICE; GUT; SUSCEPTIBILITY; IMMUNIZATION
AB Mucosal, but not peripheral, vaccination with whole Leishmania amazonensis antigen (LaAg) effectively protects mice against leishmaniasis, likely through a tolerogenic mechanism. Given the crucial role of retinoic acid (RA) in CD4(+) Foxp3(+) regulatory T cell (T-reg) differentiation and mucosal tolerance, here we evaluated the capacity of RA to improve intranasal (i.n.) vaccination with LaAg. To prevent degradation and possible mucosa irritation, RA was encapsulated in solid lipid nanoparticles (RA-SLN). Thus, BALB/c mice were given two i.n. doses of LaAg alone or in association with RA-SLN (LaAg/RA-SLN) prior to challenge with L. amazonensis. No histological sign of irritation or inflammation was produced in the nasal mucosa after RA-SLN administration. LaAg/RA-SLN vaccine was more effective in delaying lesion growth and reducing parasite burdens than LaAg alone (96% and 61% reduction, respectively). At two months after challenge, both vaccinated groups displayed similar T helper (Th) 1-skewed in situ cytokine responses, different from early infection where both Th1 and Th2 responses were suppressed, except for transforming growth factor (TGF)-beta mRNA, that was higher in mice given RA-SLN. At the mucosa, RA-SLN promoted enhanced expression of interleukin (IL)-10 and CD4(+) Foxp3(+) T-reg population. In sum, these data show that RA-SLN is an effective and safe tolerogenic adjuvant for i.n. vaccination against leishmaniasis. (C) 2019 Published by Elsevier Ltd.
C1 [Bezerra, Izabella P. S.; Costa-Souza, Beatriz L. S.; de Matos Guedes, Herbert Leonel; Rossi-Bergmann, Bartira] Univ Fed Rio de Janeiro, Inst Biofis Carlos Chagas Filho, Av Carlos Chagas Filho 373, BR-21941902 Rio De Janeiro, RJ, Brazil.
   [Carneiro, Guilherme] Univ Fed Vales Jequitinhonha & Mucuri, Dept Farm, Diamantina, MG, Brazil.
   [Miranda Ferreira, Lucas Antonio] Univ Fed Minas Gerais, Fac Farm, Belo Horizonte, MG, Brazil.
C3 Universidade Federal do Rio de Janeiro; Universidade Federal dos Vales
   do Jequitinhonha e Mucuri (UFVJM); Universidade Federal de Minas Gerais
RP Rossi-Bergmann, B (通讯作者)，Univ Fed Rio de Janeiro, Inst Biofis Carlos Chagas Filho, Av Carlos Chagas Filho 373, BR-21941902 Rio De Janeiro, RJ, Brazil.
EM bartira@biof.ufrj.br
RI Rossi-Bergmann, Bartira/O-2446-2018; de Matos Guedes, Herbert
   L/K-6191-2014; Rossi-Bergmann, Bartira/ABB-3894-2020; Ferreira, Lucas A
   M/H-5762-2015; Carneiro, Guilherme/AAK-9472-2020
OI de Matos Guedes, Herbert L/0000-0002-3819-3069; Ferreira, Lucas A
   M/0000-0003-2474-5536; Carneiro, Guilherme/0000-0002-0367-8170;
   Rossi-Bergmann, Bartira/0000-0002-3791-8996
FU Conselho Nacional de Desenvolvimento Cientffico e Tecnologico (CNPq,
   Brazil) [486611/2011-6]; CNPq [400894/2014-9]
FX This work was supported by Grant #486611/2011-6 from Conselho Nacional
   de Desenvolvimento Cientffico e TecnolOgico (CNPq, Brazil). Bezerra IPS
   was the recipient of a postdoctoral fellowship #400894/2014-9 from CNPq.
CR Bailey F, 2017, PLOS NEGLECT TROP D, V11, DOI 10.1371/journal.pntd.0005739
   Burgdorf S, 2007, SCIENCE, V316, P612, DOI 10.1126/science.1137971
   Burza S, 2018, LANCET, V392, P951, DOI 10.1016/S0140-6736(18)31204-2
   Campos-Neto A, 2005, BRAZ J MED BIOL RES, V38, P979, DOI 10.1590/S0100-879X2005000700001
   Carvalho AK, 2016, MEDIAT INFLAMM, V2016, DOI 10.1155/2016/7068287
   Castro GA, 2009, INT J PHARMACEUT, V381, P77, DOI 10.1016/j.ijpharm.2009.07.025
   Cirelli E, 2015, J VACCINES VACCIN, V6, P265, DOI [10.4172/2157-7560.1000265, DOI 10.4172/2157-7560.1000265]
   Coombes JL, 2007, J EXP MED, V204, P1757, DOI 10.1084/jem.20070590
   da Silva-Couto L, 2015, PLOS NEGLECT TROP D, V9, DOI 10.1371/journal.pntd.0003439
   Guedes HLD, 2014, PARASITE VECTOR, V7, DOI 10.1186/1756-3305-7-448
   Gomes DCD, 2007, VACCINE, V25, P2168, DOI 10.1016/j.vaccine.2006.11.060
   Gomes DCD, 2012, PARASITOLOGY, V139, P1562, DOI 10.1017/S0031182012000868
   Gomes DCD, 2011, PARASITOLOGY, V138, P1892, DOI 10.1017/S0031182011001417
   Duthie MS, 2017, CLIN VACCINE IMMUNOL, V24, DOI 10.1128/CVI.00108-17
   Erkelens MN, 2017, TRENDS IMMUNOL, V38, P168, DOI 10.1016/j.it.2016.12.006
   FISHER GJ, 1991, J INVEST DERMATOL, V96, P699, DOI 10.1111/1523-1747.ep12470632
   Hammerschmidt SI, 2011, J CLIN INVEST, V121, P3051, DOI 10.1172/JCI44262
   Iborra S, 2018, EXPERT REV VACCINES, V17, P323, DOI 10.1080/14760584.2018.1459191
   Iwata M, 2004, IMMUNITY, V21, P527, DOI 10.1016/j.immuni.2004.08.011
   Ji JX, 2005, J IMMUNOL, V174, P7147, DOI 10.4049/jimmunol.174.11.7147
   Julia V, 1996, SCIENCE, V274, P421, DOI 10.1126/science.274.5286.421
   Kenney RT, 1999, J IMMUNOL, V163, P4481
   Khare A, 2013, J IMMUNOL, V191, P25, DOI 10.4049/jimmunol.1300193
   Lamichhane A, 2014, VACCINE, V32, P6711, DOI 10.1016/j.vaccine.2014.08.089
   Launois P, 1997, IMMUNITY, V6, P541, DOI 10.1016/S1074-7613(00)80342-8
   Leal JM, 2015, PARASITOLOGY, V142, P1640, DOI 10.1017/S0031182015001250
   Marzochi KB, MEM I O CRUZ, V93, P205
   McSorley SJ, 1998, EUR J IMMUNOL, V28, P424, DOI 10.1002/(SICI)1521-4141(199802)28:02<424::AID-IMMU424>3.0.CO;2-U
   Mora JR, 2006, SCIENCE, V314, P1157, DOI 10.1126/science.1132742
   Mwanza-Lisulo M, 2015, PHILOS T R SOC B, V370, DOI 10.1098/rstb.2014.0145
   Pinheiro RO, 2005, MICROBES INFECT, V7, P1317, DOI 10.1016/j.micinf.2005.04.016
   Pinheiro RO, 2007, VACCINE, V25, P2716, DOI 10.1016/j.vaccine.2006.05.093
   Pinheiro RO, 2007, MEM I OSWALDO CRUZ, V102, P79, DOI 10.1590/S0074-02762007000100013
   Pinto EF, 2004, INFECT IMMUN, V72, P4521, DOI 10.1128/IAI.72.8.4521-4527.2004
   Pinto EF, 2003, VACCINE, V21, P3534, DOI 10.1016/S0264-410X(03)00427-4
   Ponte-Sucre A, 2017, PLOS NEGLECT TROP D, V11, DOI 10.1371/journal.pntd.0006052
   Rudraraju R, 2014, PLOS ONE, V9, DOI 10.1371/journal.pone.0086554
   Sakamoto H, 2015, INT ARCH ALLERGY IMM, V167, P167, DOI 10.1159/000437326
   Scott P, 2016, NAT REV IMMUNOL, V16, P581, DOI 10.1038/nri.2016.72
   Bezerra IPS, 2018, VACCINE, V36, P2480, DOI 10.1016/j.vaccine.2018.03.020
   Pratti JES, 2016, PARASITE VECTOR, V9, DOI 10.1186/s13071-016-1822-9
   Tan XF, 2011, J VIROL, V85, P8316, DOI 10.1128/JVI.00781-11
   Torres-Santos EC, 1999, ANTIMICROB AGENTS CH, V43, P1776, DOI 10.1128/AAC.43.7.1776
   Vélez ID, 2005, T ROY SOC TROP MED H, V99, P593, DOI 10.1016/j.trstmh.2005.04.002
   Wu JH, 2013, BMC IMMUNOL, V14, DOI 10.1186/1471-2172-14-28
NR 45
TC 16
Z9 16
U1 0
U2 6
PU ELSEVIER SCI LTD
PI OXFORD
PA THE BOULEVARD, LANGFORD LANE, KIDLINGTON, OXFORD OX5 1GB, OXON, ENGLAND
SN 0264-410X
EI 1873-2518
J9 VACCINE
JI Vaccine
PD JUN 19
PY 2019
VL 37
IS 28
BP 3660
EP 3667
DI 10.1016/j.vaccine.2019.05.043
PG 8
WC Immunology; Medicine, Research & Experimental
WE Science Citation Index Expanded (SCI-EXPANDED)
SC Immunology; Research & Experimental Medicine
GA IE9PI
UT WOS:000472706100006
PM 31133469
DA 2023-11-04
ER

PT J
AU Yang, Y
   Chen, L
   Sun, HW
   Guo, H
   Song, Z
   You, Y
   Yang, LY
   Tong, YN
   Gao, JN
   Zeng, H
   Yang, WC
   Zou, QM
AF Yang, Yun
   Chen, Li
   Sun, Hong-wu
   Guo, Hong
   Song, Zhen
   You, Ying
   Yang, Liu-yang
   Tong, Ya-nan
   Gao, Ji-ning
   Zeng, Hao
   Yang, Wu-chen
   Zou, Quan-ming
TI Epitope-loaded nanoemulsion delivery system with ability of extending
   antigen release elicits potent Th1 response for intranasal vaccine
   against <i>Helicobacter pylori</i>
SO JOURNAL OF NANOBIOTECHNOLOGY
LA English
DT Article
DE Nanoemulsion; Epitope vaccine; Helicobacter pylori; Intranasal; HpaA
ID T-CELL RESPONSES; IMMUNE-RESPONSE; DENDRITIC CELLS; PROTECTIVE IMMUNITY;
   ADJUVANT; MUCOSAL; HPAA; IMMUNIZATION; INFECTION; NASAL
AB BackgroundHelicobacter pylori (H. pylori) infection remains a global public health issue, especially in Asia. Due to the emergence of antibiotic-resistant strains and the complexity of H. pylori infection, conventional vaccination is the best way to control the disease. Our previous study found that the N-acetyl-neuroaminyllactose-binding hemagglutinin protein (HpaA) is an effective protective antigen for vaccination against H. pylori infection, and intranasal immunization with the immunodominant HpaA epitope peptide (HpaA 154-171, P22, MEGVLIPAGFIKVTILEP) in conjunction with a CpG adjuvant decreased bacterial colonization in H. pylori-infected mice. However, to confer more robust and effective protection against H. pylori infection, an optimized delivery system is needed to enhance the P22-specific memory T cell response.ResultsIn this study, an intranasal nanoemulsion (NE) delivery system offering high vaccine efficacy without obvious cytotoxicity was designed and produced. We found that this highly stable system significantly prolonged the nasal residence time and enhanced the cellular uptake of the epitope peptide, which powerfully boosted the specific Th1 responses of the NE-P22 vaccine, thus reducing bacterial colonization without CpG. Furthermore, the protection efficacy was further enhanced by combining the NE-P22 vaccine with CpG.ConclusionThis epitope-loaded nanoemulsion delivery system was shown to extend antigen release and elicit potent Th1 response, it is an applicable delivery system for intranasal vaccine against H. pylori.
C1 [Yang, Yun; Chen, Li; Sun, Hong-wu; Song, Zhen; You, Ying; Yang, Liu-yang; Tong, Ya-nan; Zeng, Hao; Yang, Wu-chen; Zou, Quan-ming] Third Mil Med Univ, Natl Engn Res Ctr Immunol Prod, Dept Microbiol & Biochem Pharm, Coll Pharm, Chongqing, Peoples R China.
   [Chen, Li] Third Mil Med Univ, Affiliated Hosp 2, Dept Blood Transfus, Chongqing, Peoples R China.
   [Guo, Hong; Yang, Wu-chen] Third Mil Med Univ, Affiliated Hosp 2, Dept Gastroenterol, Chongqing, Peoples R China.
   [Gao, Ji-ning] Third Mil Med Univ, Chinese PLA, Coll Mil Prevent Med, Inst Combined Injury,PLA, Chongqing, Peoples R China.
   [Yang, Wu-chen] Third Mil Med Univ, Dept Hematol, Affiliated Hosp 2, Chongqing, Peoples R China.
C3 Army Medical University; Army Medical University; Army Medical
   University; Army Medical University; Army Medical University
RP Sun, HW; Yang, WC; Zou, QM (通讯作者)，Third Mil Med Univ, Natl Engn Res Ctr Immunol Prod, Dept Microbiol & Biochem Pharm, Coll Pharm, Chongqing, Peoples R China.
EM yy9008@hotmail.com; sunhongwu2001@163.com; seasonwcy@126.com;
   qmzou2007@163.com
RI Gao, Jining/D-5574-2013
OI Gao, Jining/0000-0002-6435-4903; Yang, liuyang/0000-0002-4318-8424
FU National Natural Science Foundation of China [81300369, 81401313,
   31670938]; Natural Science Foundation Project program of Chongqing CSTC
   [2014jcyjA10107]
FX This work was supported by the National Natural Science Foundation of
   China (81300369, 81401313 and 31670938) and the Natural Science
   Foundation Project program of Chongqing CSTC (2014jcyjA10107).
CR Alm RA, 1999, NATURE, V397, P176, DOI 10.1038/16495
   Bachmann MF, 2010, NAT REV IMMUNOL, V10, P787, DOI 10.1038/nri2868
   Bernocchi B, 2017, INT J PHARMACEUT, V530, P128, DOI 10.1016/j.ijpharm.2017.07.012
   Bielinska AU, 2014, J IMMUNOL, V192, P2722, DOI 10.4049/jimmunol.1301424
   Blanchard TG, 2015, GASTROENTEROL CLIN N, V44, P677, DOI 10.1016/j.gtc.2015.05.013
   Blom K, 2001, FEMS IMMUNOL MED MIC, V30, P173
   Bogers WM, 2015, J INFECT DIS, V211, P947, DOI 10.1093/infdis/jiu522
   Cantisani R, 2015, J IMMUNOL, V194, P1717, DOI 10.4049/jimmunol.1400623
   Carlsohn E, 2006, INFECT IMMUN, V74, P920, DOI 10.1128/IAI.74.2.920-926.2006
   Chen L, 2013, GASTROENTEROLOGY, V144, P591, DOI 10.1053/j.gastro.2012.12.002
   Chey WD, 2017, AM J GASTROENTEROL, V112, P212, DOI 10.1038/ajg.2016.563
   Cioncada R, 2017, PLOS ONE, V12, DOI 10.1371/journal.pone.0185843
   Duthie MS, 2011, IMMUNOL REV, V239, P178, DOI 10.1111/j.1600-065X.2010.00978.x
   Flach CF, 2011, VACCINE, V29, P1235, DOI 10.1016/j.vaccine.2010.11.088
   Garhart CA, 2002, INFECT IMMUN, V70, P3529, DOI 10.1128/IAI.70.7.3529-3538.2002
   Hu J, 2016, ONCOTARGET, V7, P54380, DOI 10.18632/oncotarget.11092
   Jackson H, 2006, J IMMUNOL, V176, P5908, DOI 10.4049/jimmunol.176.10.5908
   Jennings GT, 2007, CURR MOL MED, V7, P143, DOI 10.2174/156652407780059140
   Jia YM, 2015, EXPERT OPIN DRUG DEL, V12, P993, DOI 10.1517/17425247.2015.1044435
   Kopitar AN, 2007, J INFECTION, V54, P257, DOI 10.1016/j.jinf.2006.05.009
   Kumagai Y, 2008, ADV DRUG DELIVER REV, V60, P795, DOI 10.1016/j.addr.2007.12.004
   Lai SK, 2009, ADV DRUG DELIVER REV, V61, P158, DOI 10.1016/j.addr.2008.11.002
   Laur AM, 2016, ONCOTARGET, V7, P3384, DOI 10.18632/oncotarget.6492
   Lezzi G, 1998, IMMUNITY, V8, P89, DOI 10.1016/S1074-7613(00)80461-6
   Li B, 2015, SCI REP-UK, V5, DOI 10.1038/srep14793
   Li HB, 2015, IMMUNOL RES, V62, P368, DOI 10.1007/s12026-015-8666-9
   Li YF, 2015, INT J NANOMED, V10, P447, DOI 10.2147/IJN.S72920
   Lindell DM, 2011, PLOS ONE, V6, DOI 10.1371/journal.pone.0021823
   Lobo PI, 2015, J IMMUNOL, V195, P5215, DOI 10.4049/jimmunol.1500052
   Lu YJ, 2008, PLOS PATHOG, V4, DOI 10.1371/journal.ppat.1000159
   Lundström AM, 2001, MICROB PATHOGENESIS, V31, P243, DOI 10.1006/mpat.2001.0466
   Moyat M, 2017, MUCOSAL IMMUNOL, V10, P271, DOI 10.1038/mi.2016.38
   Negandaripour M, 2017, BIOTECHNOL ADV, V35, P575, DOI 10.1016/j.biotechadv.2017.05.002
   Newberg MH, 2006, J IMMUNOL, V176, P319, DOI 10.4049/jimmunol.176.1.319
   Nyström J, 2007, VACCINE, V25, P2591, DOI 10.1016/j.vaccine.2006.12.026
   O'Hagan D. T., 2001, Current Drug Targets - Infectious Disorders, V1, P273
   O'Hagan DT, 2013, EXPERT REV VACCINES, V12, P13, DOI [10.1586/ERV.12.140, 10.1586/erv.12.140]
   Ostertag F, 2012, J COLLOID INTERF SCI, V388, P95, DOI 10.1016/j.jcis.2012.07.089
   OTOOLE PW, 1995, J BACTERIOL, V177, P6049, DOI 10.1128/jb.177.21.6049-6057.1995
   Otsu S, 2006, INFECT IMMUN, V74, P984, DOI 10.1128/IAI.74.2.984-993.2006
   Ott PA, 2017, NATURE, V547, P217, DOI 10.1038/nature22991
   Polk DB, 2010, NAT REV CANCER, V10, P403, DOI 10.1038/nrc2857
   Reddy ST, 2006, J CONTROL RELEASE, V112, P26, DOI 10.1016/j.jconrel.2006.01.006
   Roussel Y, 2005, J MICROBIOL METH, V62, P71, DOI 10.1016/j.mimet.2005.01.011
   Shahiwala A, 2008, J DRUG TARGET, V16, P302, DOI [10.1080/10611860801900082, 10.1080/10611860801900082 ]
   Shi R, 2005, CANCER BIOL THER, V4, P218
   Solè I, 2006, LANGMUIR, V22, P8326, DOI 10.1021/la0613676
   Sun HW, 2015, INT J NANOMED, V10, P7275, DOI 10.2147/IJN.S91529
   Sun HW, 2012, INT J NANOMED, V7, P5529, DOI 10.2147/IJN.S36071
   Tada R, 2018, INT IMMUNOPHARMACOL, V61, P385, DOI 10.1016/j.intimp.2018.06.027
   Takashima T, 2002, HELICOBACTER, V7, P86, DOI 10.1046/j.1083-4389.2002.00064.x
   Tamayo I, 2017, J DRUG DELIV SCI TEC, V42, P207, DOI 10.1016/j.jddst.2017.02.009
   Taylor JM, 2008, MICROB PATHOGENESIS, V44, P20, DOI 10.1016/j.micpath.2007.06.006
   Vollmer J, 2009, ADV DRUG DELIVER REV, V61, P195, DOI 10.1016/j.addr.2008.12.008
   Wille-Reece U, 2006, J EXP MED, V203, P1249, DOI 10.1084/jem.20052433
   Wong PT, 2014, MOL PHARMACEUT, V11, P531, DOI 10.1021/mp4005029
   Xu LG, 2012, NANO LETT, V12, P2003, DOI 10.1021/nl300027p
   Yang LY, 2018, RSC ADV, V8, P10425, DOI 10.1039/c8ra00154e
   Yang WC, 2018, VACCINE, V36, P6301, DOI 10.1016/j.vaccine.2018.09.007
   Zhao LX, 2013, HUM VACC IMMUNOTHER, V9, P2566, DOI 10.4161/hv.26088
   Zinkernagel RM, 2003, ANNU REV IMMUNOL, V21, P515, DOI 10.1146/annurev.immunol.21.120601.141045
   Zycinska K, 2008, J PHYSIOL PHARMACOL, V59, P845
NR 62
TC 16
Z9 19
U1 3
U2 26
PU BMC
PI LONDON
PA CAMPUS, 4 CRINAN ST, LONDON N1 9XW, ENGLAND
SN 1477-3155
J9 J NANOBIOTECHNOL
JI J. Nanobiotechnol.
PD JAN 19
PY 2019
VL 17
AR 6
DI 10.1186/s12951-019-0441-y
PG 15
WC Biotechnology & Applied Microbiology; Nanoscience & Nanotechnology
WE Science Citation Index Expanded (SCI-EXPANDED)
SC Biotechnology & Applied Microbiology; Science & Technology - Other
   Topics
GA HI2CU
UT WOS:000456253200001
PM 30660182
OA Green Published, gold
DA 2023-11-04
ER

PT J
AU Bolduc, M
   Baz, M
   Laliberté-Gagné, MÉ
   Carignan, D
   Garneau, C
   Russel, A
   Boivin, G
   Savard, P
   Leclerc, D
AF Bolduc, Marilene
   Baz, Mariana
   Laliberte-Gagne, Marie-Eve
   Carignan, Damien
   Garneau, Caroline
   Russel, Alexis
   Boivin, Guy
   Savard, Pierre
   Leclerc, Denis
TI The quest for a nanoparticle-based vaccine inducing broad protection to
   influenza viruses
SO NANOMEDICINE-NANOTECHNOLOGY BIOLOGY AND MEDICINE
LA English
DT Article
DE Influenza vaccine; Nanoparticles; Papaya mosaic virus; Nucleoprotein
ID M2E PEPTIDE; SEASONAL INFLUENZA; UNIVERSAL VACCINE; PAPMV VACCINE;
   IMMUNOGENICITY; ANTIBODY; FC; NUCLEOPROTEIN; PLATFORM; PROTEIN
AB Influenza virus infections are a significant public threat and the best approach to prevent them is through vaccination. Because of the perpetual changes of circulating influenza strains, the efficacy of influenza vaccines rarely exceeds 50%. To improve the protection efficacy, we have designed a novel vaccine formulation that shows a broad range of protection. The formulation is made of the matrix protein 2 (M2e) and the nucleoprotein (NP) antigens. The multimerization of NP into nanoparticles improved significantly the immune response to NP. The combination of the NP nanoparticles with the PapMV-M2e nanoparticles enhances significantly the immune response directed to NP revealing the adjuvant property of the PapMV platform. The vaccine formulation combining these two types of nanoparticles protects mice from infectious challenges by two different influenza strains (H1N1 and H3N2) and is a promising influenza A vaccine capable to elicit a broad protection. (c) 2018 Elsevier Inc. All rights reserved.
C1 [Bolduc, Marilene; Baz, Mariana; Laliberte-Gagne, Marie-Eve; Carignan, Damien; Garneau, Caroline; Russel, Alexis; Boivin, Guy; Leclerc, Denis] Laval Univ, Infect Dis Res Ctr, Dept Microbiol Infectiol & Immunol, Quebec City, PQ, Canada.
   [Savard, Pierre] Laval Univ, Neurosci, Quebec City, PQ, Canada.
C3 Laval University; Laval University
RP Leclerc, D (通讯作者)，Laval Univ, Infect Dis Res Ctr, Dept Microbiol Infectiol & Immunol, Quebec City, PQ, Canada.
EM Denis.Leclerc@crchudequebec.ulaval.ca
RI Leclerc, Denis/AAG-6112-2019; Leclerc, Denis/P-1604-2019
OI Baz, Mariana/0000-0002-1230-0735; Boivin, Guy/0000-0003-3027-4662;
   Leclerc, Denis/0000-0002-9323-1638; savard, pierre/0000-0003-4134-0709;
   Carignan, Damien/0000-0002-3086-2010
FU Canadian Institute for Health Research [298143]; NRC-IRAP program
   [854494]; FOLIA BIOTECH INC.
FX This work was supported by the Canadian Institute for Health Research
   (grant number 298143), the NRC-IRAP program (grant number 854494) and
   FOLIA BIOTECH INC.
CR Altenburg AF, 2017, CLIN EXP IMMUNOL, V190, P19, DOI 10.1111/cei.13004
   [Anonymous], NANOMEDICINE
   [Anonymous], IMPERATIVE INFLUENZA
   [Anonymous], J VIROL
   [Anonymous], VIRUS
   Arranz R, 2012, SCIENCE, V338, P1634, DOI 10.1126/science.1228172
   Babin C, 2013, J NANOBIOTECHNOL, V11, DOI 10.1186/1477-3155-11-10
   Bessa J, 2008, EUR J IMMUNOL, V38, P114, DOI 10.1002/eji.200636959
   Bogani G, 2018, CRIT REV ONCOL HEMAT, V122, P92, DOI 10.1016/j.critrevonc.2017.12.017
   Carignan D, 2015, VACCINE, V33, P7245, DOI 10.1016/j.vaccine.2015.10.123
   Cox MMJ, 2009, BIOLOGICALS, V37, P182, DOI 10.1016/j.biologicals.2009.02.014
   Deng L, 2015, VACCINES-BASEL, V3, P105, DOI 10.3390/vaccines3010105
   Denis J, 2008, VACCINE, V26, P3395, DOI 10.1016/j.vaccine.2008.04.052
   Denis J, 2007, VIROLOGY, V363, P59, DOI 10.1016/j.virol.2007.01.011
   Ding XW, 2018, BIOTECHNOL J, V13, DOI 10.1002/biot.201700324
   El Bakkouri K, 2011, J IMMUNOL, V186, P1022, DOI 10.4049/jimmunol.0902147
   Gallinaro A, 2018, FRONT IMMUNOL, V9, DOI 10.3389/fimmu.2018.00171
   Hendriks J, 2011, VACCINE, V29, pA8, DOI 10.1016/j.vaccine.2011.04.124
   Huber M, 2006, PLOS MED, V3, P2078, DOI 10.1371/journal.pmed.0030441
   Huber VC, 2001, J IMMUNOL, V166, P7381, DOI 10.4049/jimmunol.166.12.7381
   Iuliano AD, 2018, LANCET, V391, P1285, DOI 10.1016/S0140-6736(17)33293-2
   Jegaskanda S, 2017, HUM VACC IMMUNOTHER, V13, P1288, DOI 10.1080/21645515.2017.1290018
   Jegerlehner A, 2004, J IMMUNOL, V172, P5598, DOI 10.4049/jimmunol.172.9.5598
   Jennings GT, 2008, BIOL CHEM, V389, P521, DOI 10.1515/BC.2008.064
   Jennings GT, 2009, ANNU REV PHARMACOL, V49, P303, DOI 10.1146/annurev-pharmtox-061008-103129
   Kim H, 2018, VIRAL IMMUNOL, V31, P174, DOI 10.1089/vim.2017.0141
   Kolpe A, 2017, EXPERT REV VACCINES, V16, P123, DOI 10.1080/14760584.2017.1240041
   Lacasse P, 2008, J VIROL, V82, P785, DOI 10.1128/JVI.01811-07
   Lebel ME, 2014, J IMMUNOL, V192, P1071, DOI 10.4049/jimmunol.1302030
   Leclerc D, 2014, CURR TOP MICROBIOL, V375, P47, DOI 10.1007/82_2011_183
   Lin XC, 2016, J PHYS CHEM B, V120, P9654, DOI 10.1021/acs.jpcb.6b06775
   Low JGH, 2014, VACCINE, V32, P5041, DOI 10.1016/j.vaccine.2014.07.011
   Monto AS, 2010, VACCINE, V28, pD33, DOI 10.1016/j.vaccine.2010.08.027
   Mooney AJ, 2017, J VIROL, V91, DOI 10.1128/JVI.01579-17
   Ohfuji S, 2017, VACCINE, V35, P5303, DOI 10.1016/j.vaccine.2017.07.092
   Oluwole OSA, 2017, FRONT PUBLIC HEALTH, V5, DOI 10.3389/fpubh.2017.00301
   Park JK, 2018, MBIO, V9, DOI [10.1128/mBio.02284-17, 10.1128/mbio.02284-17]
   Portela A, 2002, J GEN VIROL, V83, P723, DOI 10.1099/0022-1317-83-4-723
   Rajao DS, 2018, FRONT MICROBIOL, V9, DOI 10.3389/fmicb.2018.00123
   Ramilo O, 2018, J INFECT DIS, V217, P1, DOI 10.1093/infdis/jix591
   Ravin NV, 2015, VACCINE, V33, P3392, DOI 10.1016/j.vaccine.2015.04.066
   Rioux G, 2012, PLOS ONE, V7, DOI 10.1371/journal.pone.0031925
   Rybicki EP, 2017, HUM VACC IMMUNOTHER, V13, P2912, DOI 10.1080/21645515.2017.1356497
   Savard C, 2012, VACCINE, V30, P2535, DOI 10.1016/j.vaccine.2012.01.085
   Schmitz N, 2012, EUR J IMMUNOL, V42, P863, DOI 10.1002/eji.201041225
   Thérien A, 2017, J NANOBIOTECHNOL, V15, DOI 10.1186/s12951-017-0289-y
   Tutykhina I, 2018, PLOS ONE, V13, DOI 10.1371/journal.pone.0191574
   Van Hoeven N, 2017, SCI REP-UK, V7, DOI 10.1038/srep46426
   Vogel AB, 2018, MOL THER, V26, P446, DOI 10.1016/j.ymthe.2017.11.017
   Wang RF, 2008, ANTIVIR RES, V80, P168, DOI 10.1016/j.antiviral.2008.06.002
   Zheng WJ, 2013, FEBS LETT, V587, P1206, DOI 10.1016/j.febslet.2013.02.048
NR 51
TC 16
Z9 16
U1 1
U2 30
PU ELSEVIER
PI AMSTERDAM
PA RADARWEG 29, 1043 NX AMSTERDAM, NETHERLANDS
SN 1549-9634
EI 1549-9642
J9 NANOMED-NANOTECHNOL
JI Nanomed.-Nanotechnol. Biol. Med.
PD NOV
PY 2018
VL 14
IS 8
BP 2563
EP 2574
DI 10.1016/j.nano.2018.08.010
PG 12
WC Nanoscience & Nanotechnology; Medicine, Research & Experimental
WE Science Citation Index Expanded (SCI-EXPANDED)
SC Science & Technology - Other Topics; Research & Experimental Medicine
GA GW9HZ
UT WOS:000447296600004
PM 30193813
DA 2023-11-04
ER

PT J
AU Peng, X
   Liang, YT
   Yin, Y
   Liao, HJ
   Li, L
AF Peng, Xia
   Liang, Yuting
   Yin, Yue
   Liao, Huanjin
   Li, Li
TI Development of a hollow mesoporous silica nanoparticles vaccine to
   protect against house dust mite induced allergic inflammation
SO INTERNATIONAL JOURNAL OF PHARMACEUTICS
LA English
DT Article
DE Hollow mesoporous silica nanoparticles; Allergen specific immunotherapy;
   Der f2; Allergic inflammation
ID IN-VIVO; IMMUNOTHERAPY; ADJUVANT; ANTIGEN; MOUSE; IGG; MECHANISMS;
   ANTIBODIES; DISEASE; CELLS
AB Allergen specific immunotherapy (SIT) is the only specific therapeutic way for house dust mite (HDM) allergy. To improve the efficacy of SIT, hollow mesoporous silica nanoparticles (HMSNs) were used as vehicles for HDM allergen. The HMSNs were prepared and characterized. The major HDM allergen (Der f2) was loaded onto HMSNs, and the drug loading capacity and release profile were determined. Then the Der f2 loaded HMSNs were injected subcutaneously to mouse model of Der f2 induced allergic asthma and the preventive effects were evaluated. Our results showed that HMSNs were spherical (100 nm) with pore diameter of 2.897 nm and successfully loaded with Der f2 protein. The loading capacity is 90 mu g Der f2/1 mg HMSNs. The Der f2 loaded on HMSNs released slowly in 72 h. Treatment with Der f2 loaded HMSNs could efficiently decrease Der f2 specific IgE levels, inflammatory cells infiltration in lung tissue, and Th2 cytokine IL4 levels in BALF. In the meanwhile, it could increase the Der f2 specific IgG levels, Th1 cytokine IFN-gamma levels, and induce proliferation of splenocytes to Der f2 accompanied by increased IFN-gamma levels. These results showed that Der f2 loaded HMSNs were efficient in preventing allergic inflammation, and HMSNs may be potential vehicles for SIT of HDM allergy.
C1 [Peng, Xia; Liang, Yuting; Yin, Yue; Liao, Huanjin; Li, Li] Shanghai Jiao Tong Univ, Shanghai Gen Hosp, Sch Med, Dept Lab Med, 100 Haining Rd, Shanghai, Peoples R China.
C3 Shanghai Jiao Tong University
RP Li, L (通讯作者)，Shanghai Jiao Tong Univ, Shanghai Gen Hosp, Sch Med, Dept Lab Med, 100 Haining Rd, Shanghai, Peoples R China.
EM annylish@126.com
FU National Natural Science Foundation of China [81601395, 81471593];
   Shanghai Sailing program [16YF1409200]; Science and Technology
   Commission of Shanghai Municipality [15431901900]
FX This study was supported by grants from National Natural Science
   Foundation of China (81601395, 81471593), Shanghai Sailing program
   (16YF1409200), Science and Technology Commission of Shanghai
   Municipality (15431901900).
CR Akdis CA, 2011, J ALLERGY CLIN IMMUN, V127, P18, DOI 10.1016/j.jaci.2010.11.030
   Akdis M, 2014, J ALLERGY CLIN IMMUN, V133, P621, DOI 10.1016/j.jaci.2013.12.1088
   Bosnjak B, 2011, RESP RES, V12, DOI 10.1186/1465-9921-12-114
   Bruhns P, 2012, BLOOD, V119, P5640, DOI 10.1182/blood-2012-01-380121
   Ge XN, 2016, P NATL ACAD SCI USA, V113, pE4837, DOI 10.1073/pnas.1601958113
   Geginat J, 2014, FRONT IMMUNOL, V5, DOI 10.3389/fimmu.2014.00630
   Guo HC, 2012, VIROL J, V9, DOI 10.1186/1743-422X-9-108
   Haahtela T, 2013, WORLD ALLERGY ORGAN, V6, DOI 10.1186/1939-4551-6-3
   Kayitmazer AB, 2013, SOFT MATTER, V9, P2553, DOI 10.1039/c2sm27002a
   Kecht J, 2008, CHEM MATER, V20, P7207, DOI 10.1021/cm801484r
   Lee JE, 2010, J AM CHEM SOC, V132, P552, DOI 10.1021/ja905793q
   Lin LH, 2012, IMMUNOL RES, V52, P276, DOI 10.1007/s12026-012-8339-x
   Ma WX, 2012, INT J NANOMED, V7, P1475, DOI 10.2147/IJN.S29506
   Mahony D, 2014, NANOSCALE, V6, P6617, DOI 10.1039/c4nr01202j
   Mahony D, 2013, SMALL, V9, P3138, DOI 10.1002/smll.201300012
   Marrack P, 2009, NAT REV IMMUNOL, V9, P287, DOI 10.1038/nri2510
   Mellerup MT, 2000, CLIN EXP ALLERGY, V30, P1423, DOI 10.1046/j.1365-2222.2000.00910.x
   Mody KT, 2013, NANOSCALE, V5, P5167, DOI 10.1039/c3nr00357d
   NAKAGAWA T, 1987, INT ARCH ALLER A IMM, V82, P95, DOI 10.1159/000234297
   Oeser K, 2015, ALLERGY, V70, P1440, DOI 10.1111/all.12705
   Peng X, 2015, J BIOMED NANOTECHNOL, V11, P2286, DOI 10.1166/jbn.2015.2163
   Schöll I, 2004, CLIN EXP ALLERGY, V34, P315, DOI 10.1111/j.1365-2222.2004.01884.x
   Strait RT, 2006, J CLIN INVEST, V116, P833, DOI 10.1172/JCI25575
   Sun RJ, 2015, NANOMATERIALS-BASEL, V5, P2019, DOI 10.3390/nano5042019
   Takai T, 1997, NAT BIOTECHNOL, V15, P754, DOI 10.1038/nbt0897-754
   Tang FQ, 2012, ADV MATER, V24, P1504, DOI 10.1002/adma.201104763
   Wang TY, 2012, INT J PHARMACEUT, V436, P351, DOI 10.1016/j.ijpharm.2012.06.028
   Williams J W., 2012, J ALLERGY CAIRO, DOI [10.1155/2012/236075.236075, DOI 10.1155/2012/236075.236075]
NR 28
TC 16
Z9 16
U1 2
U2 40
PU ELSEVIER SCIENCE BV
PI AMSTERDAM
PA PO BOX 211, 1000 AE AMSTERDAM, NETHERLANDS
SN 0378-5173
EI 1873-3476
J9 INT J PHARMACEUT
JI Int. J. Pharm.
PD OCT 5
PY 2018
VL 549
IS 1-2
BP 115
EP 123
DI 10.1016/j.ijpharm.2018.07.047
PG 9
WC Pharmacology & Pharmacy
WE Science Citation Index Expanded (SCI-EXPANDED)
SC Pharmacology & Pharmacy
GA GS1DI
UT WOS:000443255300012
PM 30040973
DA 2023-11-04
ER

PT J
AU Sahu, R
   Verma, R
   Dixit, S
   Igietseme, JU
   Black, CM
   Duncan, S
   Singh, R
   Dennis, VA
AF Sahu, Rajnish
   Verma, Richa
   Dixit, Saurabh
   Igietseme, Joseph U.
   Black, Carolyn M.
   Duncan, Skyla
   Singh, R.
   Dennis, Vida A.
TI Future of human <i>Chlamydia</i> vaccine: potential of self-adjuvanting
   biodegradable nanoparticles as safe vaccine delivery vehicles
SO EXPERT REVIEW OF VACCINES
LA English
DT Review
DE Chlamydia; vaccines; biodegradable polymeric nanoparticles;
   nanovaccines; immunity
ID OUTER-MEMBRANE PROTEIN; TRACHOMA VIRUS VACCINE; T-CELL RESPONSES; TERM
   FOLLOW-UP; IMMUNE-RESPONSES; PROTECTIVE EFFICACY; PLGA NANOPARTICLES;
   LIPID NANOPARTICLE; SUBUNIT VACCINES; GENITAL-TRACT
AB Introduction: There is a persisting global burden and considerable public health challenge by the plethora of ocular, genital and respiratory diseases caused by members of the Gram-negative bacteria of the genus Chlamydia. The major diseases are conjunctivitis and blinding trachoma, non-gonococcal urethritis, cervicitis, pelvic inflammatory disease, ectopic pregnancy, tubal factor infertility, and interstitial pneumonia. The failures in screening and other prevention programs led to the current medical opinion that an efficacious prophylactic vaccine is the best approach to protect humans from chlamydial infections. Unfortunately, there is no human Chlamydia vaccine despite successful veterinary vaccines. A major challenge has been the effective delivery of vaccine antigens to induce safe and effective immune effectors to confer long-term protective immunity. The dawn of the era of biodegradable polymeric nanoparticles and the adjuvanted derivatives may accelerate the realization of the dream of human vaccine in the foreseeable future.Areas covered: This review focuses on the current status of human chlamydial vaccine research, specifically the potential of biodegradable polymeric nanovaccines to provide efficacious Chlamydia vaccines in the near future.Expert commentary: The safety of biodegradable polymeric nanoparticles-based experimental vaccines with or without adjuvants and the array of available chlamydial vaccine candidates would suggest that clinical trials in humans may be imminent. Also, the promising results from vaccine testing in animal models could lead to human vaccines against trachoma and reproductive diseases simultaneously.
C1 [Sahu, Rajnish; Verma, Richa; Dixit, Saurabh; Duncan, Skyla; Singh, R.; Dennis, Vida A.] Alabama State Univ, Dept Biol Sci, Montgomery, AL 36101 USA.
   [Igietseme, Joseph U.; Black, Carolyn M.] Ctr Dis Control & Prevent CDC, Natl Ctr Emerging & Zoonot Infect Dis, Atlanta, GA USA.
C3 Alabama State University; Centers for Disease Control & Prevention - USA
RP Igietseme, JU (通讯作者)，Ctr Dis Control & Prevent CDC, Mol Pathogenesis Lab, Natl Ctr Emerging & Zoonot Infect Dis, 1600 Clifton Rd,MailStop G-36, Atlanta, GA 30333 USA.
EM jbi8@cdc.gov
RI Sahu, Rajnish/N-4305-2019; dixit, saurabh/E-3296-2013
OI Sahu, Rajnish/0000-0001-6270-2946; Singh, Shree R./0000-0002-3571-2222;
   dixit, saurabh/0000-0002-9140-9543
FU PHS from the National Institutes of Health [AI41231, GM 08248, RR03034,
   R21AI111159, CREST HRD-1241701]; National Science foundation; Centers
   for Disease Control and Prevention (CDC)
FX This work was supported by PHS grants (AI41231, GM 08248, RR03034,
   R21AI111159, CREST HRD-1241701) from the National Institutes of Health,
   National Science foundation and the Centers for Disease Control and
   Prevention (CDC).
CR Akagi T, 2012, ADV POLYM SCI, V247, P31, DOI 10.1007/12_2011_150
   [Anonymous], MUCOSAL IMMUNOL UPDA
   [Anonymous], COCHRANE DATABASE SY
   [Anonymous], 2011 ASM GEN M
   [Anonymous], MMWR
   [Anonymous], MMWR RECOMM REP
   [Anonymous], 2015, VACCINE AUCKL
   [Anonymous], 2 GLOB SCI M TRACH
   [Anonymous], 2016, CURR TOP MICROBIOL I
   [Anonymous], SEX TRANSM DIS SURV
   Babalola O E, 1992, West Afr J Med, V11, P55
   Bain DL, 2001, J INFECT DIS, V184, P1581, DOI 10.1086/324661
   Bala I, 2004, CRIT REV THER DRUG, V21, P387, DOI 10.1615/CritRevTherDrugCarrierSyst.v21.i5.20
   Bandea CI, 2001, SEX TRANSM INFECT, V77, P419, DOI 10.1136/sti.77.6.419
   Belland RJ, 2001, P NATL ACAD SCI USA, V98, P13984, DOI 10.1073/pnas.241377698
   Bennet D, 2014, POLYM NANOPARTICLES
   BIETTI GB, 1966, AM J OPHTHALMOL, V61, P1010, DOI 10.1016/0002-9394(66)90218-2
   Bode C, 2011, EXPERT REV VACCINES, V10, P499, DOI [10.1586/ERV.10.174, 10.1586/erv.10.174]
   Boje S, 2016, IMMUNOL CELL BIOL, V94, P185, DOI 10.1038/icb.2015.79
   Bragina EY, 2001, J EUR ACAD DERMATOL, V15, P405, DOI 10.1046/j.1468-3083.2001.00342.x
   Brown THT, 2012, VACCINE, V30, P350, DOI 10.1016/j.vaccine.2011.10.086
   Brunham RC, 2005, NAT REV IMMUNOL, V5, P149, DOI 10.1038/nri1551
   Brunham RC, 2008, SEX TRANSM DIS, V35, P53, DOI 10.1097/OLQ.0b013e31815e41a3
   Brunham RC, 2015, NEW ENGL J MED, V372, P2039, DOI 10.1056/NEJMra1411426
   Bush RM, 2001, INT J SYST EVOL MICR, V51, P203, DOI 10.1099/00207713-51-1-203
   Byrne GI, 2001, J EUR ACAD DERMATOL, V15, P381, DOI 10.1046/j.1468-3083.2001.00343.x
   Cambridge CD, 2013, INT J NANOMED, V8, P1759, DOI 10.2147/IJN.S42723
   CDC, 2014, SEX TRANSM DIS SURV
   Chalmers WSK, 1997, VET REC, V141, P63, DOI 10.1136/vr.141.3.63
   Champion CI, 2009, PLOS ONE, V4, DOI 10.1371/journal.pone.0005409
   Cheng CM, 2014, MICROBES INFECT, V16, P244, DOI 10.1016/j.micinf.2013.11.009
   Cheng CM, 2011, VACCINE, V29, P6641, DOI 10.1016/j.vaccine.2011.06.105
   CLEMENTS C, 1979, AM J OPHTHALMOL, V87, P350, DOI 10.1016/0002-9394(79)90076-X
   Cochrane M, 2010, FUTURE MICROBIOL, V5, P1833, DOI 10.2217/FMB.10.148
   Cohen CR, 1999, SEX TRANSM INFECT, V75, P21, DOI 10.1136/sti.75.1.21
   Dai CY, 2005, COLLOID SURFACE B, V41, P117, DOI 10.1016/j.colsurfb.2004.10.032
   Danhier F, 2012, J CONTROL RELEASE, V161, P505, DOI 10.1016/j.jconrel.2012.01.043
   Dawson CR, 2002, LANCET, V359, P184, DOI 10.1016/S0140-6736(02)07463-9
   de la Maza LM, 2017, CLIN VACCINE IMMUNOL, V24, DOI [10.1128/cvi.00543-16, 10.1128/CVI.00543-16]
   de la Maza Luis M, 2002, Curr Opin Investig Drugs, V3, P980
   De La Maza Michael A., 1995, Vaccine, V13, P119, DOI 10.1016/0264-410X(95)80022-6
   Dean D, 2000, J INFECT DIS, V182, P909, DOI 10.1086/315778
   Diamant J, 2001, Ophthalmic Epidemiol, V8, P109, DOI 10.1076/opep.8.2.109.4156
   Dixit S, 2014, NANOMED-NANOTECHNOL, V10, P1311, DOI 10.1016/j.nano.2014.02.009
   Donati M, 2003, VACCINE, V21, P1089, DOI 10.1016/S0264-410X(02)00631-X
   Dreses-Werringloer U, 2000, ANTIMICROB AGENTS CH, V44, P3288, DOI 10.1128/AAC.44.12.3288-3297.2000
   Eko FO, 2004, J IMMUNOL, V173, P3375, DOI 10.4049/jimmunol.173.5.3375
   Erbetta C. D. A. C., 2012, J BIOMATER NANOBIOTE, V3, P208, DOI [10.4236/jbnb.2012.32027, DOI 10.4236/JBNB.2012.32027]
   Everett KDE, 2000, VET MICROBIOL, V75, P109, DOI 10.1016/S0378-1135(00)00213-3
   Fairley SJ, 2013, INT J NANOMED, V8, P2085, DOI 10.2147/IJN.S44155
   Follmann F, 2008, J INFECT DIS, V197, P897, DOI 10.1086/528378
   Fu CH, 2011, INT J MOL SCI, V12, P1371, DOI 10.3390/ijms12021371
   Gaillat J, 1996, REV MED INTERNE, V17, P987, DOI 10.1016/S0248-8663(97)80842-9
   GRAYSTON JT, 1963, P SOC EXP BIOL MED, V112, P589, DOI 10.3181/00379727-112-28112
   GRAYSTON JT, 1962, J EXP MED, V115, P1009, DOI 10.1084/jem.115.5.1009
   Gregory AE, 2013, FRONT CELL INFECT MI, V3, DOI 10.3389/fcimb.2013.00013
   Grossen P, 2017, J CONTROL RELEASE, V260, P46, DOI 10.1016/j.jconrel.2017.05.028
   Gutjahr A, 2016, VACCINES-BASEL, V4, DOI 10.3390/vaccines4040034
   Hafner L, 2008, MUCOSAL IMMUNOL, V1, P116, DOI 10.1038/mi.2007.19
   Hafner LM, 2008, FUTURE MICROBIOL, V3, P67, DOI 10.2217/17460913.3.1.67
   Holm SO, 2001, B WORLD HEALTH ORGAN, V79, P194
   Igietseme Joseph, 2005, Expert Opin Drug Deliv, V2, P549, DOI 10.1517/17425247.2.3.549
   Igietseme JU, 2011, EXPERT REV VACCINES, V10, P1585, DOI [10.1586/erv.11.139, 10.1586/ERV.11.139]
   Igietseme JU, 2004, CURR OPIN MOL THER, V6, P182
   Igietseme JU, 2002, BIODRUGS, V16, P19, DOI 10.2165/00063030-200216010-00003
   Jang SI, 2011, VET PARASITOL, V182, P163, DOI 10.1016/j.vetpar.2011.05.019
   Jiang JN, 2017, VACCINES-BASEL, V5, DOI 10.3390/vaccines5010003
   Jiang PF, 2017, VACCINE, V35, P3096, DOI 10.1016/j.vaccine.2017.04.031
   Johnson RM, 2016, INFECT IMMUN, V84, P868, DOI 10.1128/IAI.01378-15
   Johnson Robert E, 2002, MMWR Recomm Rep, V51, P1
   Kachura MA, 2016, J IMMUNOL, V196, P284, DOI 10.4049/jimmunol.1501903
   Kamaly N, 2012, CHEM SOC REV, V41, P2971, DOI 10.1039/c2cs15344k
   Kamphorst AO, 2015, VACCINE, V33, pB21, DOI 10.1016/j.vaccine.2014.12.082
   Kawa DE, 2002, J IMMUNOL, V168, P5184, DOI 10.4049/jimmunol.168.10.5184
   Kilmarx PH, 2001, SEX TRANSM DIS, V28, P347, DOI 10.1097/00007435-200106000-00008
   Kumar S, 2007, CLIN INFECT DIS, V44, P568, DOI 10.1086/511076
   KUO CC, 1995, CLIN MICROBIOL REV, V8, P451, DOI 10.1128/CMR.8.4.451
   Lebel ME, 2014, J IMMUNOL, V192, P1071, DOI 10.4049/jimmunol.1302030
   Liang S, 2017, HUM VACC IMMUNOTHER, V13, P831, DOI 10.1080/21645515.2016.1252886
   Longbottom D, 2006, VET J, V171, P263, DOI 10.1016/j.tvjl.2004.09.006
   Loomis WP, 2002, CURR OPIN MICROBIOL, V5, P87, DOI 10.1016/S1369-5274(02)00291-6
   Lutsiak MEC, 2006, J PHARM PHARMACOL, V58, P739, DOI 10.1211/jpp.58.6.0004
   Mabey DCW, 2014, VACCINE, V32, P1572, DOI 10.1016/j.vaccine.2013.10.016
   Mahdi OS, 2001, EXPERT OPIN THER PAT, V11, P1253, DOI 10.1517/13543776.11.8.1253
   Makadia HK, 2011, POLYMERS-BASEL, V3, P1377, DOI 10.3390/polym3031377
   McClelland RS, 2001, AIDS, V15, P105, DOI 10.1097/00002030-200101050-00015
   Meoni E, 2009, INFECT IMMUN, V77, P4168, DOI 10.1128/IAI.00344-09
   Miura N, 2015, NUCLEIC ACIDS RES, V43, P1317, DOI 10.1093/nar/gkv008
   Miyashita N, 2002, INTERNAL MED, V41, P30, DOI 10.2169/internalmedicine.41.30
   Morrison RP, 2002, INFECT IMMUN, V70, P2741, DOI 10.1128/IAI.70.6.2741-2751.2002
   Murdin AD, 2000, J INFECT DIS, V181, pS544, DOI 10.1086/315605
   Newman L, 2015, PLOS ONE, V10, DOI 10.1371/journal.pone.0143304
   Nieuwenhuis RF, 2004, CLIN INFECT DIS, V39, P996, DOI 10.1086/423966
   O'Meara CP, 2013, PLOS ONE, V8, DOI 10.1371/journal.pone.0061962
   PAAVONEN J, 1989, HUM REPROD, V4, P111, DOI 10.1093/oxfordjournals.humrep.a136855
   Peres C, 2017, ACTA BIOMATER, V48, P41, DOI 10.1016/j.actbio.2016.11.012
   Poston TB, 2019, VACCINE, V37, P7289, DOI 10.1016/j.vaccine.2017.01.023
   Radovic-Moreno AF, 2012, ACS NANO, V6, P4279, DOI 10.1021/nn3008383
   Ralli-Jain P, 2010, VACCINE, V28, P7659, DOI 10.1016/j.vaccine.2010.09.040
   Rank RG, 1999, CHLAMYDIA, P239
   REES E, 1981, ARCH DIS CHILD, V56, P193, DOI 10.1136/adc.56.3.193
   REES E, 1980, AM J OBSTET GYNECOL, V138, P1042, DOI 10.1016/0002-9378(80)91105-9
   Rockey DD, 2009, EXPERT REV VACCINES, V8, P1365, DOI [10.1586/erv.09.98, 10.1586/ERV.09.98]
   Rodolakis A, 1998, VET RES, V29, P275
   SAIKKU P, 1985, J INFECT DIS, V151, P832, DOI 10.1093/infdis/151.5.832
   SCHACHTER J, 1990, SCAND J INFECT DIS, P55
   Schachter J, 2001, Expert Rev Mol Diagn, V1, P137, DOI 10.1586/14737159.1.2.137
   Schachter J, 1999, CHLAMYDIA, P139
   SCHACHTER J, 1985, REV INFECT DIS, V7, P713
   Schachter J, 2001, INT J SYST EVOL MICR, V51, P249, DOI 10.1099/00207713-51-1-249
   Schijns VEJC, 2011, EXPERT REV VACCINES, V10, P539, DOI [10.1586/ERV.11.21, 10.1586/erv.11.21]
   Semete B, 2010, NANOMED-NANOTECHNOL, V6, P662, DOI 10.1016/j.nano.2010.02.002
   Sharma J, 2004, INFECT IMMUN, V72, P7164, DOI 10.1128/IAI.72.12.7164-7171.2004
   Simonetti AC, 2009, MICROBES INFECT, V11, P435, DOI 10.1016/j.micinf.2009.01.004
   Singh SR, 2006, VACCINE, V24, P1213, DOI 10.1016/j.vaccine.2005.08.097
   Slepenkin A, 2005, J BACTERIOL, V187, P473, DOI 10.1128/JB.187.2.473-479.2005
   Smith A, 2001, Ophthalmic Epidemiol, V8, P127, DOI 10.1076/opep.8.2.127.4164
   SOWA S, 1969, J HYG-CAMB, V67, P699, DOI 10.1017/S0022172400042157
   Ssemanda EN, 2010, PLOS NEGLECT TROP D, V4, DOI 10.1371/journal.pntd.0000838
   STAMM WE, 1984, NEW ENGL J MED, V310, P545, DOI 10.1056/NEJM198403013100901
   Stary G, 2015, SCIENCE, V348, DOI 10.1126/science.aaa8205
   Stephens RS, 2001, CURR OPIN MICROBIOL, V4, P16, DOI 10.1016/S1369-5274(00)00158-2
   STEPHENS RS, 1982, J IMMUNOL, V128, P1083
   Stephens RS, 2000, J INFECT DIS, V181, pS521, DOI 10.1086/315631
   STEPHENS RS, 1988, J EXP MED, V167, P817, DOI 10.1084/jem.167.3.817
   Swaminathan G, 2016, VACCINE, V34, P110, DOI 10.1016/j.vaccine.2015.10.132
   Taha MA, 2012, NANOTECHNOLOGY, V23, DOI 10.1088/0957-4484/23/32/325101
   Taylor H.R., 2008, TRACHOMA BLINDING SC, V1st ed.
   Thein J, 2002, OPHTHALMIC EPIDEMIOL, V9, P263, DOI 10.1076/opep.9.4.263.1508
   THEJLS H, 1991, FERTIL STERIL, V55, P304
   Waghmare A, 2009, VACCINE, V27, P1067, DOI 10.1016/j.vaccine.2008.11.103
   WANG SP, 1967, AM J OPHTHALMOL, V63, P1615, DOI 10.1016/0002-9394(67)94155-4
   Ward H, 2010, CURR OPIN HIV AIDS, V5, P305, DOI 10.1097/COH.0b013e32833a8844
   Wern JE, 2017, FRONT IMMUNOL, V8, DOI 10.3389/fimmu.2017.00569
   West SK, 2009, OPHTHAL EPIDEMIOL, V16, P205, DOI [10.3109/09286580903144761, 10.1080/09286580903144761]
   WESTROM L, 1992, SEX TRANSM DIS, V19, P185, DOI 10.1097/00007435-199207000-00001
   Wilson KL, 2015, FRONT MICROBIOL, V6, DOI 10.3389/fmicb.2015.00029
   WOOLRIDGE RL, 1967, AM J OPHTHALMOL, V63, P1650, DOI 10.1016/0002-9394(67)94159-1
   World Health Organization, 2012, GLOB INC PREV SEL CU
   Xiao RZ, 2010, INT J NANOMED, V5, P1057, DOI [10.2147/IJN.S14912, 10.2147/ijn.S14912]
   Xu QG, 2015, ACS NANO, V9, P9217, DOI 10.1021/acsnano.5b03876
   Yu H, 2016, EXPERT REV VACCINES, V15, P977, DOI 10.1586/14760584.2016.1161510
   Zhao L, 2014, VACCINE, V32, P327, DOI 10.1016/j.vaccine.2013.11.069
   Zou WW, 2009, NANOSCALE RES LETT, V4, P982, DOI 10.1007/s11671-009-9345-3
NR 144
TC 16
Z9 18
U1 1
U2 17
PU TAYLOR & FRANCIS LTD
PI ABINGDON
PA 2-4 PARK SQUARE, MILTON PARK, ABINGDON OR14 4RN, OXON, ENGLAND
SN 1476-0584
EI 1744-8395
J9 EXPERT REV VACCINES
JI Expert Rev. Vaccines
PY 2018
VL 17
IS 3
BP 217
EP 227
DI 10.1080/14760584.2018.1435279
PG 11
WC Immunology
WE Science Citation Index Expanded (SCI-EXPANDED)
SC Immunology
GA FW0PG
UT WOS:000424996600004
PM 29382248
OA Green Accepted
DA 2023-11-04
ER

PT J
AU Madiyar, FR
   Haller, SL
   Farooq, O
   Rothenburg, S
   Culbertson, C
   Li, J
AF Madiyar, Foram Ranjeet
   Haller, Sherry L.
   Farooq, Omer
   Rothenburg, Stefan
   Culbertson, Christopher
   Li, Jun
TI AC dielectrophoretic manipulation and electroporation of vaccinia virus
   using carbon nanoelectrode arrays
SO ELECTROPHORESIS
LA English
DT Article
DE Dielectrophoresis; Electroporation; Microfluidic; Nanoelectrode array;
   Real-time impedance; Vaccinia virus; Vertically aligned carbon
   nanofibers
ID REAL-TIME PCR; IMPEDANCE BIOSENSORS; RAPID DETECTION; NUCLEIC-ACID;
   BACTERIA; CELLS; MICROBIOLOGY; INACTIVATION; SPECTROSCOPY; SENSITIVITY
AB This paper reports the capture and detection of vaccinia virus particles based on AC dielectrophoresis (DEP) and electrochemical impedance measurements employing an embedded vertically aligned carbon nanofiber (VACNF) nanoelectrode array (NEA) versus a macroscopic indium-tin-oxide (ITO) transparent electrode in a points-and-lid configuration. The nano-DEP device was fabricated by bonding two SU-8 covered electrodes patterned using photolithography. The bottom electrode contains a 200 x 200 m(2) active region on a randomly distributed NEA and the top electrode contains a microfluidic channel in SU-8 spin-coated on ITO to guide the flow of the virus solution. The real-time impedance change was measured during DEP capture and validated with fluorescence microscopy measurements. The NEA was able to capture virus particles with a rather low AC voltage (approximate to 8.0 V peak-to-peak) at 1.0 kHz frequency as the particles were passed through the fluidic channel at high flow velocities (up to 8.0 mm/s). A concentration detection limit as low as approximate to 2.58 x 10(3) particles/mL was obtained via impedance measurements after only 54 sec of DEP capture. At the low AC frequencies (50.0 Hz or less), the high electric field at the exposed VACNF tips induced electroporation of the DEP-captured virus particles, which was validated by fluorescence emission from the dyes staining lipophilic membrane and internal nucleic acid, respectively. This study suggests the possibility of integration of a fully functional electronic device for rapid, reversible and label-free capture and detection of pathogenic viruses, with a potential of generating electroporation to the captured the virus particles for further biochemical study.
C1 [Madiyar, Foram Ranjeet; Farooq, Omer] Embry Riddle Aeronaut Univ, Dept Phys Sci, Daytona Beach, FL USA.
   [Madiyar, Foram Ranjeet; Culbertson, Christopher; Li, Jun] Kansas State Univ, Dept Chem, Manhattan, KS 66506 USA.
   [Haller, Sherry L.] Univ Texas Med Branch, Dept Pathol, Galveston, TX 77555 USA.
   [Rothenburg, Stefan] Univ Calif Davis, Sch Med, Dept Med Microbiol & Immunol, Davis, CA 95616 USA.
   [Li, Jun] Hubei Normal Univ, Coll Chem & Chem Engn, Huangshi, Peoples R China.
C3 Embry-Riddle Aeronautical University; Kansas State University;
   University of Texas System; University of Texas Medical Branch
   Galveston; University of California System; University of California
   Davis; Hubei Normal University
RP Li, J (通讯作者)，Kansas State Univ, Dept Chem, Manhattan, KS 66506 USA.
EM junli@ksu.edu
RI Li, Jun/H-7771-2013
OI Li, Jun/0000-0002-3689-8946; Haller, Sherry L./0000-0002-4340-721X;
   Culbertson, Christopher/0000-0002-6833-3237
FU US Department of Homeland Security Scientific Leadership Award
   [2012-ST-062-000055]; Johnson Cancer Research Center of Kansas State
   University
FX We thank Dr. Daniel Marcus of Department of Veterinary Medicine, Kansas
   State University for providing a lock-in amplifier for initial impedance
   measurements, Yiqun Yang of the Department of Chemistry and Zhilong Yang
   at the Division of Biology (both Kansas State University) for useful
   discussions. The financial support was from the US Department of
   Homeland Security Scientific Leadership Award grant # 2012-ST-062-000055
   and partially from Johnson Cancer Research Center of Kansas State
   University.
CR [Anonymous], 1978, CAMBRIDGE MONOGRAPHS
   Arumugam PU, 2007, J PHYS CHEM A, V111, P12772, DOI 10.1021/jp076346e
   Asbury CL, 2002, ELECTROPHORESIS, V23, P2658, DOI 10.1002/1522-2683(200208)23:16<2658::AID-ELPS2658>3.0.CO;2-O
   Cella LN, 2013, CRIT REV EUKAR GENE, V23, P125, DOI 10.1615/CritRevEukaryotGeneExpr.2013006974
   Charlton B, 2009, COMP IMMUNOL MICROB, V32, P341, DOI 10.1016/j.cimid.2008.01.009
   Cheng XH, 2009, ANAL BIOANAL CHEM, V393, P487, DOI 10.1007/s00216-008-2514-x
   Daniels JS, 2007, ELECTROANAL, V19, P1239, DOI 10.1002/elan.200603855
   del Moral-Zamora B, 2015, ELECTROPHORESIS, V36, P1130, DOI 10.1002/elps.201400446
   Ermolina I, 2003, BBA-GEN SUBJECTS, V1622, P57, DOI 10.1016/S0304-4165(03)00118-1
   Espy MJ, 2006, CLIN MICROBIOL REV, V19, P165, DOI 10.1128/CMR.19.1.165-256.2006
   Fan XD, 2008, ANAL CHIM ACTA, V620, P8, DOI 10.1016/j.aca.2008.05.022
   FUNG DYC, 1994, FOOD REV INT, V10, P357, DOI 10.1080/87559129409541006
   Garcia PA, 2016, SCI REP-UK, V6, DOI 10.1038/srep21238
   Gascoyne PRC, 2002, ELECTROPHORESIS, V23, P1973, DOI 10.1002/1522-2683(200207)23:13<1973::AID-ELPS1973>3.0.CO;2-1
   Geng T, 2013, LAB CHIP, V13, P3803, DOI 10.1039/c3lc50566a
   Haller SL, 2014, INFECT GENET EVOL, V21, P15, DOI 10.1016/j.meegid.2013.10.014
   Hodneland K, 2011, J FISH DIS, V34, P189, DOI 10.1111/j.1365-2761.2010.01227.x
   Hughes MP, 2001, EUR BIOPHYS J BIOPHY, V30, P268, DOI 10.1007/s002490100144
   Koehne JE, 2004, CLIN CHEM, V50, P1886, DOI 10.1373/clinchem.2004.036285
   Lazcka O, 2007, BIOSENS BIOELECTRON, V22, P1205, DOI 10.1016/j.bios.2006.06.036
   Leland D. S., 1988, LAB DIAGNOSIS INFECT, P39, DOI [10.1007/978-1-4612-3900-0_3, DOI 10.1007/978-1-4612-3900-0_3]
   Li HB, 2004, BIOMED MICRODEVICES, V6, P289, DOI 10.1023/B:BMMD.0000048561.26086.1a
   Li J, 2005, ELECTROANAL, V17, P15, DOI 10.1002/elan.200403114
   Li J, 2003, NANO LETT, V3, P597, DOI 10.1021/nl0340677
   Lillehoj PB, 2014, JALA-J LAB AUTOM, V19, P42, DOI 10.1177/2211068213495207
   MacNeil A, 2009, AM J TROP MED HYG, V80, P503, DOI 10.4269/ajtmh.2009.80.503
   Madiyar FR, 2013, ELECTROPHORESIS, V34, P1123, DOI 10.1002/elps.201200486
   Madiyar FR, 2015, NANOSCALE, V7, P3726, DOI 10.1039/c4nr07183b
   Madiyar FR, 2013, ACS SYM SER, V1143, P109
   Mandal P. K., 2011, American Journal of Food Technology, V6, P87
   Maruyama H, 2011, MICROFLUID NANOFLUID, V10, P1109, DOI 10.1007/s10404-010-0739-4
   McDevitt JJ, 2007, APPL ENVIRON MICROB, V73, P5760, DOI 10.1128/AEM.00110-07
   Moisescu MG, 2013, BBA-BIOMEMBRANES, V1828, P365, DOI 10.1016/j.bbamem.2012.08.030
   Morgan H, 1997, J ELECTROSTAT, V42, P279, DOI 10.1016/S0304-3886(97)00159-9
   Morgan H, 2006, CURR APPL PHYS, V6, P367, DOI 10.1016/j.cap.2005.11.020
   Nakano Y, 2013, 2013 SYMPOSIUM ON DESIGN, TEST, INTEGRATION AND PACKAGING OF MEMS/MOEMS (DTIP)
   Nitsche A, 2006, EMERG INFECT DIS, V12, P1139, DOI 10.3201/eid1207.060093
   Oblak J, 2007, BIOELECTROCHEMISTRY, V71, P164, DOI 10.1016/j.bioelechem.2007.04.001
   Olson VA, 2004, J CLIN MICROBIOL, V42, P1940, DOI 10.1128/JCM.42.5.1940-1946.2004
   Park K, 2007, BIOMED MICRODEVICES, V9, P877, DOI 10.1007/s10544-007-9101-3
   Park S, 2014, BIOMICROFLUIDICS, V8, DOI 10.1063/1.4873439
   Pethig R, 2010, BIOMICROFLUIDICS, V4, DOI 10.1063/1.3456626
   Poenar DP, 2014, ELECTROPHORESIS, V35, P433, DOI 10.1002/elps.201300368
   POHL HA, 1960, J ELECTROCHEM SOC, V107, P386, DOI 10.1149/1.2427705
   Rahman MM, 2013, PLOS PATHOG, V9, DOI 10.1371/journal.ppat.1003465
   RAUTH AM, 1965, BIOPHYS J, V5, P257, DOI 10.1016/S0006-3495(65)86715-7
   Raviv Y, 2005, J VIROL, V79, P12394, DOI 10.1128/JVI.79.19.12394-12400.2005
   Siddiqui S, 2010, ACS NANO, V4, P955, DOI 10.1021/nn901583u
   Smith GL, 2002, NAT REV IMMUNOL, V2, P521, DOI 10.1038/nri845
   Suehiro J, 2003, SENSOR ACTUAT B-CHEM, V96, P144, DOI 10.1016/S0925-4005(03)00517-3
   Syed LU, 2011, ELECTROPHORESIS, V32, P2358, DOI 10.1002/elps.201100020
   Varshney M, 2009, BIOSENS BIOELECTRON, V24, P2951, DOI 10.1016/j.bios.2008.10.001
   Wigginton KR, 2012, ENVIRON SCI TECHNOL, V46, P12069, DOI 10.1021/es3029473
   Yang L, 2008, BIOTECHNOL ADV, V26, P135, DOI 10.1016/j.biotechadv.2007.10.003
   Zhang P, 2008, J VIROL, V82, P840, DOI 10.1128/JVI.01891-07
   Zhao X, 2014, J MICROBIOL BIOTECHN, V24, P297, DOI 10.4014/jmb.1310.10013
NR 56
TC 16
Z9 16
U1 0
U2 56
PU WILEY
PI HOBOKEN
PA 111 RIVER ST, HOBOKEN 07030-5774, NJ USA
SN 0173-0835
EI 1522-2683
J9 ELECTROPHORESIS
JI Electrophoresis
PD JUN
PY 2017
VL 38
IS 11
SI SI
BP 1515
EP 1525
DI 10.1002/elps.201600436
PG 11
WC Biochemical Research Methods; Chemistry, Analytical
WE Science Citation Index Expanded (SCI-EXPANDED)
SC Biochemistry & Molecular Biology; Chemistry
GA EW6LR
UT WOS:000402622400013
PM 28211116
DA 2023-11-04
ER

PT J
AU Al-Beitawi, NA
   Shaker, MM
   El-Shuraydeh, KN
   Bláha, J
AF Al-Beitawi, Nafez A.
   Shaker, Mohamed Momani
   El-Shuraydeh, Khaled N.
   Blaha, Jan
TI Effect of nanoclay minerals on growth performance, internal organs and
   blood biochemistry of broiler chickens compared to vaccines and
   antibiotics
SO JOURNAL OF APPLIED ANIMAL RESEARCH
LA English
DT Article
DE Blood biochemistry; broilers; growth performance; internal organs;
   nanoclay minerals
ID NANOPARTICLES
AB The study objective was to investigate the effect of three levels of nanoclay minerals (1%, 1.5% and 2%) on growth performance, internal organs and blood biochemistry of broiler chickens compared to vaccines and antibiotics. An experiment of nine dietary treatments was conducted for over than 36 days. Groups 1, 2 and 3 were fed diet without nanoclay minerals and served as control group (positive with vaccines and antibiotics (C1), positive with vaccines only (C2) and negative without any of them (C3). Treatments groups 1, 2, 3, 4, 5 and 6 were fed the same diet with the above-mentioned levels once a week or once in 2 weeks. 2% nanoclay minerals fed at the two intervals significantly improved broilers' performance in terms of live body weight, body weight gain and feed conversion ratio compared to control groups. Concerning blood biochemistry, high-density lipoprotein which known to be beneficial for humans increased (P <.05) by feeding 1.5% nanoclay minerals at the two ages compared to control groups and other treatments. In conclusion, the present results indicate that nanoclay minerals in particular levels and doses improve the growth performance of broiler chickens. Nanotechnology as a new tool has the potential to improve broiler production.
C1 [Al-Beitawi, Nafez A.] Jordan Univ Sci & Technol, Dept Anim Prod, Fac Agr, Irbid, Jordan.
   [El-Shuraydeh, Khaled N.] Higher Council Sci & Technol, Natl Ctr Res & Dev, Amman, Jordan.
   [Shaker, Mohamed Momani; Blaha, Jan] Czech Univ Life Sci Prague, Fac Trop AgriSci, Dept Anim Sci & Food Proc, Suchdol, Czech Republic.
C3 Jordan University of Science & Technology; Czech University of Life
   Sciences Prague
RP Shaker, MM (通讯作者)，Czech Univ Life Sci Prague, Fac Trop AgriSci, Dept Anim Sci & Food Proc, Suchdol, Czech Republic.
EM momani@ftz.czu.cz
FU Higher Council of Science and Technology, Amman/Jordan
FX The authors are grateful to the Higher Council of Science and
   Technology, Amman/Jordan for funding this project. Moreover the authors
   are grateful to the Faculty of Tropical AgriSciences-Czech University of
   Life Sciences for their cooperation (51120/1312/3106).
CR [Anonymous], 2014, INDIAN J SCI TECHNOL
   [Anonymous], 1990, ASS ANAL CHEM
   BOTSOGLOU NA, 2001, DRUG RESIDUES FOODS, P541
   Buzea C, 2007, BIOINTERPHASES, V2, pMR17, DOI 10.1116/1.2815690
   Chithrani BD, 2007, NANO LETT, V7, P1542, DOI 10.1021/nl070363y
   Desai MP, 1997, PHARMACEUT RES, V14, P1568, DOI 10.1023/A:1012126301290
   DUNCAN DB, 1955, BIOMETRICS, V11, P1, DOI 10.2307/3001478
   El-Shuraydeh KN, 2014, J NANOTECHNOL ENG ME, V5, P1
   Fredrik Westerlund, 2011, FOIR3197SE DEP DEF
   Hotowy A, 2012, NANOSCALE RES LETT, V7, DOI 10.1186/1556-276X-7-418
   Liao CD, 2010, FOOD CHEM, V119, P896, DOI 10.1016/j.foodchem.2009.07.056
   Mansoori G. A., 2005, PRINCIPLES NANOTECHN
   McDowell L, 2003, MINERALS ANIMAL HUMA, DOI DOI 10.1016/B978-0-444-51367-0.50006-4
   Mohapatra P., 2014, Asian Journal of Animal and Veterinary Advances, V9, P641
   Moser M, 2003, 14 EUR S POULTR NUTR, V205
   Mousavi S.R., 2011, J APPL ENVIRON BIOL, V1, P414, DOI DOI 10.4172/2157-7439.1000123
   Mushtaq Mirza Muhammad Haroon, 2014, J Anim Sci Technol, V56, P4, DOI 10.1186/2055-0391-56-4
   Ramirez-Mella M., 2010, Tropical and Subtropical Agroecosystems, V12, P423
   Real Academia Espanola, 2001, DICC LENG ESP
   Roduner E, 2006, CHEM SOC REV, V35, P583, DOI 10.1039/b502142c
   Rohner F, 2007, J NUTR, V137, P614, DOI 10.1093/jn/137.3.614
   Romero-Pérez A, 2010, VET RES COMMUN, V34, P71, DOI 10.1007/s11259-009-9335-z
   SAS Institute, 2002, SAS US GUID STAT
   Sawosz F, 2013, ARCH ANIM NUTR, V67, P347, DOI 10.1080/1745039X.2013.830520
   Scott NR, 2005, REV SCI TECH OIE, V24, P425, DOI 10.20506/rst.24.1.1579
   Singh Sekhon B., 2012, RES J NANOSCI NANOTE, V2, P1, DOI DOI 10.3923/RJNN.2012.1.16
   Thromke S, 1998, ANN ZOOTECH, V47, P85, DOI DOI 10.1051/ANIMRES:19980201
   Toghyani M, 2010, LIVEST SCI, V129, P173, DOI 10.1016/j.livsci.2010.01.021
   Verma A. K., 2012, American Journal of Food Technology, V7, P445, DOI 10.3923/ajft.2012.445.451
   Weiss J, 2006, J FOOD SCI, V71, pR107, DOI 10.1111/j.1750-3841.2006.00195.x
   Zha LY, 2008, J ANIM PHYSIOL AN N, V92, P131, DOI 10.1111/j.1439-0396.2007.00718.x
NR 31
TC 16
Z9 17
U1 0
U2 5
PU TAYLOR & FRANCIS LTD
PI ABINGDON
PA 2-4 PARK SQUARE, MILTON PARK, ABINGDON OR14 4RN, OXON, ENGLAND
SN 0971-2119
EI 0974-1844
J9 J APPL ANIM RES
JI J. Appl. Anim. Res.
PY 2017
VL 45
IS 1
BP 543
EP 549
DI 10.1080/09712119.2016.1221827
PG 7
WC Agriculture, Dairy & Animal Science
WE Science Citation Index Expanded (SCI-EXPANDED)
SC Agriculture
GA DX3XL
UT WOS:000384310600090
OA gold
DA 2023-11-04
ER

PT J
AU Shen, LM
   Krauthäuser, S
   Fischer, K
   Hobernik, D
   Abassi, Y
   Dzionek, A
   Nikolaev, A
   Voltz, N
   Diken, M
   Krummen, M
   Montermann, E
   Tubbe, I
   Lorenz, S
   Strand, D
   Schild, H
   Grabbe, S
   Bros, M
AF Shen, Limei
   Krauthaeuser, Susanne
   Fischer, Karl
   Hobernik, Dominika
   Abassi, Yasmin
   Dzionek, Andrzej
   Nikolaev, Alexej
   Voltz, Nicole
   Diken, Mustafa
   Krummen, Mathias
   Montermann, Evelyn
   Tubbe, Ingrid
   Lorenz, Steffen
   Strand, Dennis
   Schild, Hansjoerg
   Grabbe, Stephan
   Bros, Matthias
TI Vaccination with trifunctional nanoparticles that address
   CD8<SUP>+</SUP> dendritic cells inhibits growth of established melanoma
SO NANOMEDICINE
LA English
DT Article
DE CpG; CTL; DEC205; dendritic cell; IFN-gamma; MDSC; nanoparticles;
   targeting; TNF-alpha; tumor therapy
ID REGULATORY T-CELLS; IN-VIVO; CPG OLIGONUCLEOTIDES; ADAPTIVE IMMUNITY;
   SUPPRESSOR-CELLS; STEADY-STATE; ANTIGEN; CANCER; ACTIVATION; VACCINES
AB Aim: We wanted to assess the potency of a trifunctional nanoparticle (NP) that targeted and activated CD8(+) dendritic cells (DC) and delivered an antigen to induce antitumor responses. Materials & methods: The DC targeting and activating properties of ferrous NPs conjugated with immunostimulatory CpG-oligonucleotides, anti-DEC205 antibody and ovalbumin (OVA) as a model antigen to induce antigen-specific T-cell responses and antitumor responses were analyzed. Results: OVA-loaded NP conjugated with immunostimulatory CpG-oligonucleotides and anti-DEC205 antibody efficiently targeted and activated CD8(+) DC in vivo, and induced strong OVA-specific T-cell activation. Vaccination of B16/OVA tumor-burdened mice with this NP formulation resulted in tumor growth arrest. Conclusion: CD8(+) DC-targeting trifunctional nanocarriers bear significant potential for antitumor immunotherapy.
C1 [Shen, Limei; Hobernik, Dominika; Voltz, Nicole; Krummen, Mathias; Montermann, Evelyn; Tubbe, Ingrid; Grabbe, Stephan; Bros, Matthias] Univ Med Ctr Mainz, Dept Dermatol, Mainz, Germany.
   [Krauthaeuser, Susanne; Dzionek, Andrzej] Miltenyi Biotec, Bergisch Gladbach, Germany.
   [Fischer, Karl] Johannes Gutenberg Univ Mainz, Inst Phys Chem, Mainz, Germany.
   [Abassi, Yasmin] Univ Med Ctr Mainz, Div Translat & Expt Oncol, Dept Internal Med 3, Mainz, Germany.
   [Nikolaev, Alexej] Univ Med Ctr Mainz, Inst Mol Med, Mainz, Germany.
   [Diken, Mustafa] Johannes Gutenberg Univ gGmbH, Univ Med Ctr, TRON Translat Oncol, Mainz, Germany.
   [Lorenz, Steffen; Strand, Dennis] Univ Med Ctr Mainz, Imaging Core Facil, Mainz, Germany.
   [Schild, Hansjoerg] Univ Med Ctr Mainz, Inst Immunol, Mainz, Germany.
C3 Johannes Gutenberg University of Mainz; Miltenyi Biotec; Johannes
   Gutenberg University of Mainz; Johannes Gutenberg University of Mainz;
   Johannes Gutenberg University of Mainz; Johannes Gutenberg University of
   Mainz; Johannes Gutenberg University of Mainz; Johannes Gutenberg
   University of Mainz
RP Grabbe, S (通讯作者)，Univ Med Ctr Mainz, Dept Dermatol, Mainz, Germany.
EM stephan.grabbe@unimedizin-mainz.de
RI Grabe, Stephan/AAJ-4578-2021
OI Grabe, Stephan/0000-0002-6863-8719
FU Deutsche Forschungsgemeinschaft [CRC1066]; Immunology Research Center
   (FZI) University Medical Center Mainz; Research Center for Correlated
   Materials (COMATT) of the University of Mainz
FX S Krauthauser and A Dzionek are employees of Miltenyi Biotec (Bergisch
   Gladbach, Germany). This work was supported by grants from the Deutsche
   Forschungsgemeinschaft (CRC1066, project B4), and by startup grants from
   the Immunology Research Center (FZI) University Medical Center Mainz,
   and the Research Center for Correlated Materials (COMATT) of the
   University of Mainz. The authors have no other relevant affiliations or
   financial involvement with any organization or entity with a financial
   interest in or financial conflict with the subject matter or materials
   discussed in the manuscript apart from those disclosed.
CR Amoozgar Z, 2015, ADV DRUG DELIVER REV, V91, P38, DOI 10.1016/j.addr.2014.09.007
   Balkow S, 2007, BLOOD, V110, P3949, DOI 10.1182/blood-2007-05-092189
   Ballas ZK, 2001, J IMMUNOL, V167, P4878, DOI 10.4049/jimmunol.167.9.4878
   Bonifaz L, 2002, J EXP MED, V196, P1627, DOI 10.1084/jem.20021598
   Bühler J, 2014, CHEM-EUR J, V20, P12405, DOI 10.1002/chem.201403942
   Castle JC, 2012, CANCER RES, V72, P1081, DOI 10.1158/0008-5472.CAN-11-3722
   Champion JA, 2008, PHARM RES-DORDR, V25, P1815, DOI 10.1007/s11095-008-9562-y
   Chanmee T, 2014, CANCERS, V6, P1670, DOI 10.3390/cancers6031670
   Cintolo JA, 2012, FUTURE ONCOL, V8, P1273, DOI [10.2217/FON.12.125, 10.2217/fon.12.125]
   den Haan JMM, 2000, J EXP MED, V192, P1685, DOI 10.1084/jem.192.12.1685
   Domínguez PM, 2010, IMMUNOL REV, V234, P90, DOI 10.1111/j.0105-2896.2009.00876.x
   Duan XP, 2013, SMALL, V9, P1521, DOI 10.1002/smll.201201390
   Dudziak D, 2007, SCIENCE, V315, P107, DOI 10.1126/science.1136080
   Eggermont AMM, 2012, ANN ONCOL, V23, P53, DOI 10.1093/annonc/mds264
   Ehlers S, 2010, EUR J CELL BIOL, V89, P95, DOI 10.1016/j.ejcb.2009.10.004
   Gerritsen WR, ANN ONCOL S8, V23
   Grainger JR, 2014, IMMUNOL REV, V259, P75, DOI 10.1111/imr.12167
   Hamdy S, 2011, PHARM RES-DORDR, V28, P2288, DOI 10.1007/s11095-011-0459-9
   Hartung E, 2015, J IMMUNOL, V194, P1069, DOI 10.4049/jimmunol.1401903
   Heikenwalder M, 2004, NAT MED, V10, P187, DOI 10.1038/nm987
   Heit A, 2004, J IMMUNOL, V172, P1501, DOI 10.4049/jimmunol.172.3.1501
   Hinrichs CS, 2014, IMMUNOL REV, V257, P56, DOI 10.1111/imr.12132
   Hodi FS, 2010, NEW ENGL J MED, V363, P711, DOI 10.1056/NEJMoa1003466
   Irache JM, 2008, EXPERT OPIN DRUG DEL, V5, P703, DOI [10.1517/17425247.5.6.703, 10.1517/17425247.5.6.703 ]
   Joffre O, 2009, IMMUNOL REV, V227, P234, DOI 10.1111/j.1600-065X.2008.00718.x
   Joshi MD, 2012, J CONTROL RELEASE, V161, P25, DOI 10.1016/j.jconrel.2012.05.010
   Kantoff PW, 2010, NEW ENGL J MED, V363, P411, DOI 10.1056/NEJMoa1001294
   Kedl RM, 2001, P NATL ACAD SCI USA, V98, P10811, DOI 10.1073/pnas.191371898
   Klippstein R, 2010, NANOMED-NANOTECHNOL, V6, P523, DOI 10.1016/j.nano.2010.01.001
   Kreutz M, 2012, PLOS ONE, V7, DOI 10.1371/journal.pone.0040208
   Krieg AM, 2007, IMMUNOL REV, V220, P251, DOI 10.1111/j.1600-065X.2007.00572.x
   Kronin V, 1997, ADV EXP MED BIOL, V417, P239
   Lahoud MH, 2012, P NATL ACAD SCI USA, V109, P16270, DOI 10.1073/pnas.1208796109
   Lindau D, 2013, IMMUNOLOGY, V138, P105, DOI 10.1111/imm.12036
   Luke JJ, 2013, CANCER-AM CANCER SOC, V119, P3687, DOI 10.1002/cncr.28282
   Mills CD, 2012, CRIT REV IMMUNOL, V32, P463, DOI 10.1615/CritRevImmunol.v32.i6.10
   MILTENYI S, 1990, CYTOMETRY, V11, P231, DOI 10.1002/cyto.990110203
   Molino NM, 2013, ACS NANO, V7, P9743, DOI 10.1021/nn403085w
   Morel PA, 2011, IMMUNOL RES, V50, P124, DOI 10.1007/s12026-011-8217-y
   Moyer TJ, 2016, J CLIN INVEST, V126, P799, DOI 10.1172/JCI81083
   Nestle FO, 1998, NAT MED, V4, P328, DOI 10.1038/nm0398-328
   Patel PC, 2010, BIOCONJUGATE CHEM, V21, P2250, DOI 10.1021/bc1002423
   Radford KJ, 2013, HUM VACC IMMUNOTHER, V9, P259, DOI 10.4161/hv.22487
   Raphael I, 2015, CYTOKINE, V74, P5, DOI 10.1016/j.cyto.2014.09.011
   Schadendorf D, 2006, ANN ONCOL, V17, P563, DOI 10.1093/annonc/mdj138
   Shen LM, 2013, PLOS ONE, V8, DOI 10.1371/journal.pone.0080904
   Sheng KC, 2008, EUR J IMMUNOL, V38, P424, DOI 10.1002/eji.200737578
   Shin DS, 2015, CURR OPIN IMMUNOL, V33, P23, DOI 10.1016/j.coi.2015.01.006
   Shirota H, 2014, EXPERT REV VACCINES, V13, P299, DOI 10.1586/14760584.2014.863715
   Shirota Y, 2012, J IMMUNOL, V188, P1592, DOI 10.4049/jimmunol.1101304
   Smith KA, 2014, FRONT IMMUNOL, V5, P1, DOI 10.3389/fimmu.2014.00029
   Tappertzhofen K, 2014, MACROMOL BIOSCI, V14, P1444, DOI 10.1002/mabi.201400190
   Tenzer S, 2013, NAT NANOTECHNOL, V8, P772, DOI 10.1038/nnano.2013.181
   Tullett KM, 2014, FRONT IMMUNOL, V5, P1, DOI 10.3389/fimmu.2014.00239
   van Vliet SJ, 2007, CURR OPIN IMMUNOL, V19, P435, DOI 10.1016/j.coi.2007.05.006
   Vieira OV, 2002, BIOCHEM J, V366, P689, DOI 10.1042/BJ20020691
NR 56
TC 16
Z9 16
U1 1
U2 30
PU FUTURE MEDICINE LTD
PI LONDON
PA UNITEC HOUSE, 3RD FLOOR, 2 ALBERT PLACE, FINCHLEY CENTRAL, LONDON, N3
   1QB, ENGLAND
SN 1743-5889
EI 1748-6963
J9 NANOMEDICINE-UK
JI Nanomedicine
PD OCT
PY 2016
VL 11
IS 20
BP 2647
EP 2662
DI 10.2217/nnm-2016-0174
PG 16
WC Biotechnology & Applied Microbiology; Nanoscience & Nanotechnology
WE Science Citation Index Expanded (SCI-EXPANDED)
SC Biotechnology & Applied Microbiology; Science & Technology - Other
   Topics
GA DZ2EM
UT WOS:000385655100005
PM 27628310
DA 2023-11-04
ER

PT J
AU Kavaliauskis, A
   Arnemo, M
   Speth, M
   Lagos, L
   Rishovd, AL
   Estepa, A
   Griffiths, G
   Gjoen, T
AF Kavaliauskis, Arturas
   Arnemo, Marianne
   Speth, Martin
   Lagos, Leidy
   Rishovd, Anne-Lise
   Estepa, Amparo
   Griffiths, Gareth
   Gjoen, Tor
TI Protective effect of a recombinant VHSV-G vaccine using poly(I:C) loaded
   nanoparticles as an adjuvant in zebrafish (<i>Danio rerio</i>) infection
   model
SO DEVELOPMENTAL AND COMPARATIVE IMMUNOLOGY
LA English
DT Article
DE Nanoparticles; Poly(I:C); Adjuvant; VHSV vaccine; Zebrafish
ID VIRAL-HEMORRHAGIC-SEPTICEMIA; SALMON SALMO-SALAR; TOLL-LIKE RECEPTORS;
   T-CELL RESPONSES; ATLANTIC SALMON; IMMUNE-RESPONSES; INACTIVATED
   VACCINE; GLYCOPROTEIN GENE; MOLECULAR-CLONING; RAINBOW-TROUT
AB There is a constant need to increase the efficiency of vaccines in the aquaculture industry. Although several nano-based vaccine formulations have been reported, to the best of our knowledge so far only one of them have been implemented in the industry. Here we report on chitosan-poly(I:C) nanoparticles (NPs) that could be used as a non-specific adjuvant in antiviral vaccines in aquaculture. We have characterized the physical parameters of the NPs, studied the in vivo and in vitro bio-distribution of fluorescent NPs and verified NP uptake by zebrafish leucocytes. We used the zebrafish model to test the protective efficiency of the recombinant glycoprotein G (rgpG) of VHSV compared to inactivated whole virus (iV) against VHSV using NPs as an adjuvant in both formulations. In parallel we tested free poly(I:C) and rgpG (pICrgpG), and free chitosan and rgpG (CSrgpG) vaccine formulations. While the iV group (with NP adjuvant) provided the highest overall survival, all vaccine formulations with poly(I:C) provided a significant protection against VHSV; possibly through an early induction of an anti-viral state. Our results suggest that chitosan-poly(I:C) NPs are a promising adjuvant candidate for future vaccine formulations. (C) 2016 Elsevier Ltd. All rights reserved.
C1 [Kavaliauskis, Arturas; Arnemo, Marianne; Lagos, Leidy; Rishovd, Anne-Lise; Gjoen, Tor] Univ Oslo, Sch Pharm, Dept Pharmaceut Biosci, POB 1068 Blindern, N-0316 Oslo, Norway.
   [Speth, Martin; Griffiths, Gareth] Univ Oslo, Dept Biosci, POB 1066 Blindern, N-0371 Oslo, Norway.
   [Estepa, Amparo] Miguel Hernandez Univ, IBMC, Elche, Spain.
C3 University of Oslo; University of Oslo; Universidad Miguel Hernandez de
   Elche
RP Gjoen, T (通讯作者)，Univ Oslo, Sch Pharm, Dept Pharmaceut Biosci, POB 1068 Blindern, N-0316 Oslo, Norway.
EM tor.gjoen@farmasi.uio.no
RI Gjoen, Tor/F-2740-2013
OI Gjoen, Tor/0000-0003-4040-5793
FU MLS@UiO [190625]; Research Council of Norway [233849]
FX This study was funded by grant #190625 from MLS@UiO to AK and TG and
   grant #233849 from Research Council of Norway to Leidy Lagos.
CR Amend D. F., 1981, POTENCY TESTING FISH, pP447
   Austin B, 2007, BACTERIAL FISH PATHO, V4th
   Basurco B., 1989, Bulletin of the European Association of Fish Pathologists, V9, P92
   Biacchesi S, 2012, PLOS ONE, V7, DOI 10.1371/journal.pone.0047737
   Biering E, 2005, DEV BIOLOGICALS, V121, P97
   Bowden TJ, 2008, FISH SHELLFISH IMMUN, V25, P373, DOI 10.1016/j.fsi.2008.03.017
   DEKINKELIN P, 1995, VET RES, V26, P379
   Dhar Arun K., 2014, VirusDisease, V25, P1, DOI 10.1007/s13337-013-0186-4
   Dios S, 2010, FISH SHELLFISH IMMUN, V29, P1019, DOI 10.1016/j.fsi.2010.08.006
   Drangsholt TMK, 2011, AQUACULTURE, V318, P316, DOI 10.1016/j.aquaculture.2011.05.044
   Encinas Paloma, 2011, BMC Res Notes, V4, P210, DOI 10.1186/1756-0500-4-210
   Encinas P, 2010, BMC GENOMICS, V11, DOI 10.1186/1471-2164-11-518
   ESTEPA A, 1994, J GEN VIROL, V75, P1329, DOI 10.1099/0022-1317-75-6-1329
   Evensen O, 2005, DEV BIOLOGICALS, V121, P117
   Evensen O., 2009, Options Mediterraneennes. Serie A, Seminaires Mediterraneens, P177
   FAO, 2014, STAT WORLD FISH AQ
   Foged C, 2005, INT J PHARMACEUT, V298, P315, DOI 10.1016/j.ijpharm.2005.03.035
   Gan Q, 2007, COLLOID SURFACE B, V59, P24, DOI 10.1016/j.colsurfb.2007.04.009
   Heuch PA, 2005, AQUACULTURE, V246, P79, DOI 10.1016/j.aquaculture.2004.12.027
   Hohn C, 2012, PLOS ONE, V7, DOI 10.1371/journal.pone.0044451
   Hohn C, 2009, PLOS ONE, V4, DOI 10.1371/journal.pone.0004314
   Isshiki T, 2012, FISH PATHOL, V47, P121, DOI 10.3147/jsfp.47.121
   Kang ML, 2006, EUR J PHARM BIOPHARM, V63, P215, DOI 10.1016/j.ejpb.2006.01.010
   Kavaliauskis A, 2015, ZEBRAFISH, V12, P421, DOI 10.1089/zeb.2015.1126
   Kim SH, 2015, VIROLOGY, V476, P226, DOI 10.1016/j.virol.2014.12.003
   KOENER JF, 1990, J VIROL, V64, P428, DOI 10.1128/JVI.64.1.428-430.1990
   Lemke CD, 2011, MOL PHARMACEUT, V8, P1652, DOI 10.1021/mp100464y
   Levy H B, 1981, Methods Enzymol, V78, P242
   Li HF, 2008, J IMMUNOL, V181, P17, DOI 10.4049/jimmunol.181.1.17
   Li J, 2006, NAT IMMUNOL, V7, P1116, DOI 10.1038/ni1389
   Livak KJ, 2001, METHODS, V25, P402, DOI 10.1006/meth.2001.1262
   Lorenzen E, 2009, VACCINE, V27, P3870, DOI 10.1016/j.vaccine.2009.04.012
   Lorenzen N, 2002, DEV COMP IMMUNOL, V26, P173, DOI 10.1016/S0145-305X(01)00059-3
   LORENZEN N, 1993, J GEN VIROL, V74, P623, DOI 10.1099/0022-1317-74-4-623
   Martins ML, 2011, FISH SHELLFISH IMMUN, V31, P774, DOI 10.1016/j.fsi.2011.07.015
   McNeela EA, 2004, VACCINE, V22, P909, DOI 10.1016/j.vaccine.2003.09.012
   Midtlyng PJ, 1998, DIS AQUAT ORGAN, V32, P91, DOI 10.3354/dao032091
   Mutoloki S, 2004, FISH SHELLFISH IMMUN, V16, P633, DOI 10.1016/j.fsi.2003.10.002
   Nishizawa T, 2009, DIS AQUAT ORGAN, V83, P115, DOI 10.3354/dao02001
   NORDLUND JJ, 1970, P SOC EXP BIOL MED, V133, P439, DOI 10.3181/00379727-133-34492
   Novoa B, 2006, VACCINE, V24, P5806, DOI 10.1016/j.vaccine.2006.05.015
   Novoa B, 2012, ADV EXP MED BIOL, V946, P253, DOI 10.1007/978-1-4614-0106-3_15
   Oksanen KE, 2013, VACCINE, V31, P5202, DOI 10.1016/j.vaccine.2013.08.093
   Palic D, 2007, J IMMUNOL METHODS, V319, P87, DOI 10.1016/j.jim.2006.11.003
   Pfaffl MW, 2002, NUCLEIC ACIDS RES, V30, DOI 10.1093/nar/30.9.e36
   Pfaffl MW, 2001, NUCLEIC ACIDS RES, V29, DOI 10.1093/nar/29.9.e45
   Pietretti D, 2014, DEV COMP IMMUNOL, V43, P205, DOI 10.1016/j.dci.2013.08.010
   Plant KP, 2011, DEV COMP IMMUNOL, V35, P1256, DOI 10.1016/j.dci.2011.03.007
   Plant KP, 2005, DEV COMP IMMUNOL, V29, P627, DOI 10.1016/j.dci.2004.09.008
   Poppe TT, 1997, DIS AQUAT ORGAN, V29, P219, DOI 10.3354/dao029219
   Pulendran B, 2009, NAT REV IMMUNOL, V9, P741, DOI 10.1038/nri2629
   Read RC, 2005, VACCINE, V23, P4367, DOI 10.1016/j.vaccine.2005.04.021
   Rivas-Aravena A, 2015, FISH SHELLFISH IMMUN, V45, P157, DOI 10.1016/j.fsi.2015.03.033
   Ruyra A, 2014, VACCINE, V32, P3955, DOI 10.1016/j.vaccine.2014.05.010
   Schaperclaus W., 1938, IDAAD DATA PUBLICATI, P256
   Smith DM, 2013, NAT REV IMMUNOL, V13, P592, DOI 10.1038/nri3488
   Smole A, 2013, INNATE IMMUN-LONDON, V19, P53, DOI 10.1177/1753425912450346
   Sundaram AYM, 2012, MOL BIOL REP, V39, P8965, DOI 10.1007/s11033-012-1765-y
   Takami I, 2010, DIS AQUAT ORGAN, V89, P109, DOI 10.3354/dao02185
   THIRY M, 1990, VET MICROBIOL, V23, P221, DOI 10.1016/0378-1135(90)90152-L
   Traver D, 2003, NAT IMMUNOL, V4, P1238, DOI 10.1038/ni1007
   Ulanova LS, 2014, J APPL POLYM SCI, V131, DOI 10.1002/APP.40714
   van der Lubben IM, 2003, VACCINE, V21, P1400, DOI 10.1016/S0264-410X(02)00686-2
   van der Lubben IM, 2001, ADV DRUG DELIVER REV, V52, P139, DOI 10.1016/S0169-409X(01)00197-1
   Van Muiswinkel WB, 2014, DEV COMP IMMUNOL, V43, P130, DOI 10.1016/j.dci.2013.08.016
   Varela M, 2012, DEV COMP IMMUNOL, V37, P97, DOI 10.1016/j.dci.2011.11.004
   Veterinrinstituttet, 2014, FISK 2014
   Vinay TN, 2013, VACCINE, V31, P4603, DOI 10.1016/j.vaccine.2013.07.036
   Westerfield M, 2007, ZEBRAFISH BOOK GUIDE
   Wittamer V, 2011, BLOOD, V117, P7126, DOI 10.1182/blood-2010-11-321448
   Wongrakpanich A, 2014, MOL PHARMACEUT, V11, P1022, DOI 10.1021/mp400689r
   Zhang WF, 2014, BIOMATERIALS, V35, P6086, DOI 10.1016/j.biomaterials.2014.04.022
   Zhang X, 2010, INSECT MOL BIOL, V19, P683, DOI 10.1111/j.1365-2583.2010.01029.x
   Zhang ZH, 2012, FISH SHELLFISH IMMUN, V33, P36, DOI 10.1016/j.fsi.2012.03.031
   Zhao L, 2014, VACCINE, V32, P327, DOI 10.1016/j.vaccine.2013.11.069
   Zimmerman AM, 2011, MOL IMMUNOL, V48, P2220, DOI 10.1016/j.molimm.2011.06.441
NR 76
TC 16
Z9 17
U1 0
U2 31
PU ELSEVIER SCI LTD
PI OXFORD
PA THE BOULEVARD, LANGFORD LANE, KIDLINGTON, OXFORD OX5 1GB, OXON, ENGLAND
SN 0145-305X
EI 1879-0089
J9 DEV COMP IMMUNOL
JI Dev. Comp. Immunol.
PD AUG
PY 2016
VL 61
BP 248
EP 257
DI 10.1016/j.dci.2016.04.010
PG 10
WC Fisheries; Immunology; Veterinary Sciences; Zoology
WE Science Citation Index Expanded (SCI-EXPANDED)
SC Fisheries; Immunology; Veterinary Sciences; Zoology
GA DN1CQ
UT WOS:000376804300027
PM 27084059
DA 2023-11-04
ER

PT J
AU Seth, A
   Ritchie, FK
   Wibowo, N
   Lua, LHL
   Middelberg, APJ
AF Seth, Arjun
   Ritchie, Fiona K.
   Wibowo, Nani
   Lua, Linda H. L.
   Middelberg, Anton P. J.
TI Non-Carrier Nanoparticles Adjuvant Modular Protein Vaccine in a
   Particle-Dependent Manner
SO PLOS ONE
LA English
DT Article
ID VIRUS-LIKE PARTICLES; IMMUNE-RESPONSE; PATHOGEN RECOGNITION; L1
   CAPSOMERES; IN-VITRO; DELIVERY; SIZE; IMMUNIZATION; PLATFORM;
   MICROPARTICLES
AB Nanoparticles are increasingly used to adjuvant vaccine formulations due to their biocompatibility, ease of manufacture and the opportunity to tailor their size, shape, and physicochemical properties. The efficacy of similarly-sized silica (Si-OH), poly (D,L-lactic-co-glycolic acid) (PLGA) and poly caprolactone (PCL) nanoparticles (nps) to adjuvant recombinant capsomere presenting antigenic M2e modular peptide from Influenza A virus (CapM2e) was investigated in vivo. Formulation of CapM2e with Si-OH or PLGA nps significantly boosted the immunogenicity of modular capsomeres, even though CapM2e was not actively attached to the nanoparticles prior to injection (i.e., formulation was by simple mixing). In contrast, PCL nps showed no significant adjuvant effect using this simple-mixing approach. The immune response induced by CapM2e alone or formulated with nps was antibody-biased with very high antigen-specific antibody titer and less than 20 cells per million splenocytes secreting interferon gamma. Modification of silica nanoparticle surface properties through amine functionalization and pegylation did not lead to significant changes in immune response. This study confirms that simple mixing-based formulation can lead to effective adjuvanting of antigenic protein, though with antibody titer dependent on nanoparticle physicochemical properties.
C1 [Seth, Arjun; Ritchie, Fiona K.; Wibowo, Nani; Middelberg, Anton P. J.] Univ Queensland, Australian Inst Bioengn & Nanotechnol, St Lucia, Qld, Australia.
   [Lua, Linda H. L.] Univ Queensland, Prot Express Facil, St Lucia, Qld, Australia.
C3 University of Queensland; University of Queensland
RP Middelberg, APJ (通讯作者)，Univ Queensland, Australian Inst Bioengn & Nanotechnol, St Lucia, Qld, Australia.
EM a.middelberg@uq.edu.au
RI Lua, Linda/B-4879-2010; Wibowo, Nani/J-2133-2014
OI Lua, Linda/0000-0002-9756-7083; Wibowo, Nani/0000-0003-3204-2451;
   Ritchie, Fiona/0000-0002-4545-6402; Middelberg,
   Anton/0000-0001-5922-5704
FU Queensland State Government
FX Funding for this study was provided by the Queensland State Government
   in the form of a Premier's Fellowship to APJM. The funders had no role
   in study design, data collection and analysis, decision to publish, or
   preparation of the manuscript
CR Akira S, 2006, CELL, V124, P783, DOI 10.1016/j.cell.2006.02.015
   Avgoustakis Konstantinos, 2004, Current Drug Delivery, V1, P321, DOI 10.2174/1567201043334605
   Bachmann MF, 2010, NAT REV IMMUNOL, V10, P787, DOI 10.1038/nri2868
   Bommakanti G, 2010, P NATL ACAD SCI USA, V107, P13701, DOI 10.1073/pnas.1007465107
   Champion JA, 2009, PHARM RES-DORDR, V26, P244, DOI 10.1007/s11095-008-9626-z
   Chu CH, 2011, NANOTECHNOLOGY, V22, DOI 10.1088/0957-4484/22/18/185601
   Correia-Pinto JF, 2013, INT J PHARMACEUT, V440, P27, DOI 10.1016/j.ijpharm.2012.04.047
   Danhier F, 2012, J CONTROL RELEASE, V161, P505, DOI 10.1016/j.jconrel.2012.01.043
   Dey AK, 2011, EXPERT REV VACCINES, V10, P227, DOI 10.1586/ERV.10.142
   Diwan M, 2002, J CONTROL RELEASE, V85, P247, DOI 10.1016/S0168-3659(02)00275-4
   Fiers W, 2009, VACCINE, V27, P6280, DOI 10.1016/j.vaccine.2009.07.007
   Fifis T, 2004, VACCINE, V23, P258, DOI 10.1016/j.vaccine.2004.05.022
   Foged C, 2005, INT J PHARMACEUT, V298, P315, DOI 10.1016/j.ijpharm.2005.03.035
   Gasteiger E., 2005, PROTEOMICS PROTOCOLS, DOI DOI 10.1385/1-59259-890-0:571
   Grgacic EVL, 2006, METHODS, V40, P60, DOI 10.1016/j.ymeth.2006.07.018
   HEINZEL FP, 1989, J EXP MED, V169, P59, DOI 10.1084/jem.169.1.59
   Hillaireau H, 2009, CELL MOL LIFE SCI, V66, P2873, DOI 10.1007/s00018-009-0053-z
   Ibañez LI, 2013, PLOS ONE, V8, DOI 10.1371/journal.pone.0059081
   Jennings GT, 2008, BIOL CHEM, V389, P521, DOI 10.1515/BC.2008.064
   Kohli AK, 2004, INT J PHARMACEUT, V275, P13, DOI 10.1016/j.ijpharm.2003.10.038
   Kushnir N, 2012, VACCINE, V31, P58, DOI 10.1016/j.vaccine.2012.10.083
   Liew MWO, 2012, BIOCHEM ENG J, V67, P88, DOI 10.1016/j.bej.2012.05.007
   Lua LHL, 2014, BIOTECHNOL BIOENG, V111, P425, DOI 10.1002/bit.25159
   Manish M, 2013, PLOS ONE, V8, DOI 10.1371/journal.pone.0061885
   McCarthy MP, 1998, J VIROL, V72, P32, DOI 10.1128/JVI.72.1.32-41.1998
   Middelberg APJ, 2011, VACCINE, V29, P7154, DOI 10.1016/j.vaccine.2011.05.075
   Moon JJ, 2012, PLOS ONE, V7, DOI 10.1371/journal.pone.0031472
   Moyano DF, 2012, J AM CHEM SOC, V134, P3965, DOI 10.1021/ja2108905
   Murata Y, 2009, VIROL J, V6, DOI 10.1186/1743-422X-6-81
   Nakanishi T, 1999, J CONTROL RELEASE, V61, P233, DOI 10.1016/S0168-3659(99)00097-8
   Neirynck S, 1999, NAT MED, V5, P1157, DOI 10.1038/13484
   Niikura K, 2013, ACS NANO, V7, P3926, DOI 10.1021/nn3057005
   Noad R, 2003, TRENDS MICROBIOL, V11, P438, DOI 10.1016/S0966-842X(03)00208-7
   Otsuka H, 2003, ADV DRUG DELIVER REV, V55, P403, DOI 10.1016/S0169-409X(02)00226-0
   Oyewumi MO, 2010, EXPERT REV VACCINES, V9, P1095, DOI [10.1586/erv.10.89, 10.1586/ERV.10.89]
   Peek LJ, 2008, ADV DRUG DELIVER REV, V60, P915, DOI 10.1016/j.addr.2007.05.017
   Pejawar-Gaddy S, 2010, CANCER IMMUNOL IMMUN, V59, P1685, DOI 10.1007/s00262-010-0895-0
   Plotkin SL, 2013, VACCINES-BASEL, P1, DOI DOI 10.1016/B978-1-4557-0090-5.00017-3
   Raghuvanshi RS, 2002, INT J PHARMACEUT, V245, P109, DOI 10.1016/S0378-5173(02)00342-3
   Rivera-Hernandez T, 2013, VACCINE, V31, P1950, DOI 10.1016/j.vaccine.2013.02.013
   Roldao A, 2010, EXPERT REV VACCINES, V9, P1149, DOI 10.1586/ERV.10.115
   Rose RC, 1998, J VIROL, V72, P6151, DOI 10.1128/JVI.72.7.6151-6154.1998
   Roy S, 2010, LANGMUIR, V26, P18125, DOI 10.1021/la103212d
   Sapp M, 2009, VIROLOGY, V384, P400, DOI 10.1016/j.virol.2008.12.022
   Sayin B, 2008, INT J PHARMACEUT, V363, P139, DOI 10.1016/j.ijpharm.2008.06.029
   Schädlich L, 2009, J VIROL, V83, P7690, DOI 10.1128/JVI.02588-08
   Schussek S, 2013, INFECT IMMUN, V81, P3586, DOI 10.1128/IAI.00544-13
   Senger T, 2010, VACCINE, V28, P1583, DOI 10.1016/j.vaccine.2009.11.048
   Singh J, 2006, METHODS, V38, P96, DOI 10.1016/j.ymeth.2005.11.003
   Singh M, 2007, EXPERT REV VACCINES, V6, P797, DOI 10.1586/14760584.6.5.797
   Smith DM, 2013, NAT REV IMMUNOL, V13, P592, DOI 10.1038/nri3488
   Souza J, 2012, BIOMED RES INT, V2012
   Thomas C, 2011, MOL PHARMACEUT, V8, P405, DOI 10.1021/mp100255c
   Vallhov H, 2012, SMALL, V8, P2116, DOI 10.1002/smll.201102620
   Wibowo N, 2014, VACCINE, V32, P3664, DOI 10.1016/j.vaccine.2014.04.043
   Wibowo N, 2013, CHEM ENG SCI, V103, P12, DOI 10.1016/j.ces.2012.04.001
   Xiang SD, 2006, METHODS, V40, P1, DOI 10.1016/j.ymeth.2006.05.016
   Yan SY, 2013, J COLLOID INTERF SCI, V395, P1, DOI 10.1016/j.jcis.2012.11.061
   Zhang WF, 2014, BIOMATERIALS, V35, P6086, DOI 10.1016/j.biomaterials.2014.04.022
   Zhao L, 2014, VACCINE, V32, P327, DOI 10.1016/j.vaccine.2013.11.069
   Zhou C, 2012, VACCINE, V30, P3463, DOI 10.1016/j.vaccine.2012.03.021
NR 61
TC 16
Z9 16
U1 0
U2 44
PU PUBLIC LIBRARY SCIENCE
PI SAN FRANCISCO
PA 1160 BATTERY STREET, STE 100, SAN FRANCISCO, CA 94111 USA
SN 1932-6203
J9 PLOS ONE
JI PLoS One
PD MAR 10
PY 2015
VL 10
IS 3
AR e0117203
DI 10.1371/journal.pone.0117203
PG 16
WC Multidisciplinary Sciences
WE Science Citation Index Expanded (SCI-EXPANDED)
SC Science & Technology - Other Topics
GA CD7MX
UT WOS:000351275700015
PM 25756283
OA gold, Green Submitted, Green Published
DA 2023-11-04
ER

PT J
AU Jung, SN
   Kang, SK
   Yeo, GH
   Li, HY
   Jiang, T
   Nah, JW
   Bok, JD
   Cho, CS
   Choi, YJ
AF Jung, Su-Na
   Kang, Sang-Kee
   Yeo, Guen-Hye
   Li, Hai-Ying
   Jiang, Tao
   Nah, Jae-Woon
   Bok, Jin-Duck
   Cho, Chong-Su
   Choi, Yun-Jaie
TI Targeted Delivery of Vaccine to Dendritic Cells by Chitosan
   Nanoparticles Conjugated with a Targeting Peptide Ligand Selected by
   Phage Display Technique
SO MACROMOLECULAR BIOSCIENCE
LA English
DT Article
DE chitosan; DC-targeting; nanoparticles; phage display; vaccine delivery
   system
ID IN-VITRO; ANTIGEN; MICROPARTICLES; MICROSPHERES; GENERATION; PROTEINS
AB The paper presents a novel dendritic cells (DC)-targeting peptide, TPAFRYS (TP) identified by phage display technique and conjugated to chitosan in order to develop an efficient DC-targeting vaccine delivery carrier. TP-conjugated chitosan nanoparticles (TPC-NPs) were prepared with ovalbumin (OVA) as a model vaccine by ionic gelation. Flow cytometry and immunocytochemistry studies demonstrated the higher targeting ability of TPC-NPs to DCs in compared to chitosan NPs. Moreover, TPC-NPs exhibited higher targeting specificity in DCs than macrophage and myoblasts. Furthermore, immunization of mice with OVA-loaded TPC-NPs enhanced OVA-specific serum IgG and IgG isotype antibodies production. Thus, DC-targeting strategy demonstrates a potential approach to enhance the effectiveness of vaccines.
C1 [Jung, Su-Na; Yeo, Guen-Hye; Li, Hai-Ying; Jiang, Tao; Cho, Chong-Su; Choi, Yun-Jaie] Seoul Natl Univ, Dept Agr Biotechnol, Seoul 151921, South Korea.
   [Jung, Su-Na; Yeo, Guen-Hye; Li, Hai-Ying; Jiang, Tao; Cho, Chong-Su; Choi, Yun-Jaie] Seoul Natl Univ, Res Inst Agr & Life Sci, Seoul 151921, South Korea.
   [Kang, Sang-Kee; Bok, Jin-Duck] Seoul Natl Univ, Inst Green Bio Sci & Technol, Pyeongchang 232916, South Korea.
   [Nah, Jae-Woon] Sunchon Natl Univ, Dept Polymer Sci & Engn, Sunchon 540742, South Korea.
C3 Seoul National University (SNU); Seoul National University (SNU); Seoul
   National University (SNU); Sunchon National University
RP Cho, CS (通讯作者)，Seoul Natl Univ, Dept Agr Biotechnol, Seoul 151921, South Korea.
EM chocs@snu.ac.kr; cyjcow@snu.ac.kr
FU Animal Disease Management Technology Development, Ministry of
   Agriculture, Food and Rural Affairs, Republic of Korea [313014-03]
FX This research was supported by Animal Disease Management Technology
   Development, Ministry of Agriculture, Food and Rural Affairs, Republic
   of Korea. (project code 313014-03)
CR Amidi M, 2006, J CONTROL RELEASE, V111, P107, DOI 10.1016/j.jconrel.2005.11.014
   Aydin RST, 2012, J NANOMATER, V2012, DOI 10.1155/2012/313961
   Bandyopadhyay A, 2011, BIOMATERIALS, V32, P3094, DOI 10.1016/j.biomaterials.2010.12.054
   Beck S, 2011, BIOMATERIALS, V32, P8518, DOI 10.1016/j.biomaterials.2011.07.048
   Bonifaz L, 2002, J EXP MED, V196, P1627, DOI 10.1084/jem.20021598
   Corbett AJ, 2005, EUR J IMMUNOL, V35, P2815, DOI 10.1002/eji.200526100
   Cruz LJ, 2012, BIOMATERIALS, V33, P4229, DOI 10.1016/j.biomaterials.2012.02.036
   Cruz LJ, 2011, BIOMATERIALS, V32, P6791, DOI 10.1016/j.biomaterials.2011.04.082
   Dudziak D, 2007, SCIENCE, V315, P107, DOI 10.1126/science.1136080
   Garrigan K, 1996, BLOOD, V88, P3508, DOI 10.1182/blood.V88.9.3508.bloodjournal8893508
   Hamdy S, 2011, ADV DRUG DELIVER REV, V63, P943, DOI 10.1016/j.addr.2011.05.021
   Huang M, 2002, PHARM RES-DORDR, V19, P1488, DOI 10.1023/A:1020404615898
   INABA K, 1992, J EXP MED, V176, P1693, DOI 10.1084/jem.176.6.1693
   Jiang HL, 2004, EUR J PHARM BIOPHARM, V58, P471, DOI 10.1016/j.ejpb.2004.05.006
   Kang ML, 2007, VACCINE, V25, P4602, DOI 10.1016/j.vaccine.2007.03.038
   Lahoud MH, 2011, J IMMUNOL, V187, P842, DOI 10.4049/jimmunol.1101176
   Leroux-Roels G, 2010, VACCINE, V28, pC25, DOI 10.1016/j.vaccine.2010.07.021
   Mattu C, 2013, POLYM COMPOSITE, V34, P1538, DOI 10.1002/pc.22415
   Moon JJ, 2012, ADV MATER, V24, P3724, DOI 10.1002/adma.201200446
   Morris MC, 2001, NAT BIOTECHNOL, V19, P1173, DOI 10.1038/nbt1201-1173
   Napoletano C, 2012, EUR J IMMUNOL, V42, P936, DOI 10.1002/eji.201142086
   Phanse Y, 2013, ACTA BIOMATER, V9, P8902, DOI 10.1016/j.actbio.2013.06.024
   Raghuwanshi D, 2012, VACCINE, V30, P7292, DOI 10.1016/j.vaccine.2012.09.036
   Raghuwanshi D, 2012, MOL PHARMACEUT, V9, P946, DOI 10.1021/mp200553x
   Reddy ST, 2006, TRENDS IMMUNOL, V27, P573, DOI 10.1016/j.it.2006.10.005
   Shen H, 2006, IMMUNOLOGY, V117, P78, DOI 10.1111/j.1365-2567.2005.02268.x
   Srinivas O, 2007, BIOCONJUGATE CHEM, V18, P1547, DOI 10.1021/bc070026g
   Underhill DM, 2002, ANNU REV IMMUNOL, V20, P825, DOI 10.1146/annurev.immunol.20.103001.114744
   Yoo MK, 2010, BIOMATERIALS, V31, P7738, DOI 10.1016/j.biomaterials.2010.06.059
   Zhou SB, 2001, J CONTROL RELEASE, V75, P27, DOI 10.1016/S0168-3659(01)00379-0
NR 30
TC 16
Z9 17
U1 0
U2 36
PU WILEY-V C H VERLAG GMBH
PI WEINHEIM
PA POSTFACH 101161, 69451 WEINHEIM, GERMANY
SN 1616-5187
EI 1616-5195
J9 MACROMOL BIOSCI
JI Macromol. Biosci.
PD MAR
PY 2015
VL 15
IS 3
BP 395
EP 404
DI 10.1002/mabi.201400352
PG 10
WC Biochemistry & Molecular Biology; Materials Science, Biomaterials;
   Polymer Science
WE Science Citation Index Expanded (SCI-EXPANDED)
SC Biochemistry & Molecular Biology; Materials Science; Polymer Science
GA CE3PF
UT WOS:000351739100010
PM 25393207
DA 2023-11-04
ER

PT J
AU Zhao, K
   Rong, GY
   Guo, C
   Luo, XM
   Kang, H
   Sun, YW
   Dai, CX
   Wang, XH
   Wang, X
   Jin, Z
   Cui, SJ
   Sun, QS
AF Zhao, Kai
   Rong, Guangyu
   Guo, Chen
   Luo, Xiaomei
   Kang, Hong
   Sun, Yanwei
   Dai, Chunxiao
   Wang, Xiaohua
   Wang, Xin
   Jin, Zheng
   Cui, Shangjin
   Sun, Qingshen
TI Synthesis, characterization, and immune efficacy of layered double
   hydroxide@SiO<sub>2</sub> nanoparticles with shell-core structure as a
   delivery carrier for Newcastle disease virus DNA vaccine
SO INTERNATIONAL JOURNAL OF NANOMEDICINE
LA English
DT Article
DE LDH@SiO2 nanoparticles; Newcastle disease; mucosal immunity;
   Cytotoxicity; IgA
ID SHEDDING FOLLOWING VACCINATION; IN-VIVO; CONTROLLED-RELEASE; DENDRITIC
   CELLS; DRUG-DELIVERY; T-LYMPHOCYTES; SILICA; ANTIGEN; NANOCOMPOSITES;
   IMMUNIZATION
AB Layered double hydroxide (LDH)@SiO2 nanoparticles were developed as a delivery carrier for the plasmid DNA expressing the Newcastle disease virus F gene. The LDH was hydrotalcite-like materials. The plasmid DNA encapsulated in the LDH@SiO2 nanoparticles (pFDNA-LDH@SiO2-NPs) was prepared by the coprecipitation method, and the properties of pFDNA-LDH@SiO2-NPs were characterized by transmission electron microscopy, zeta potential analyzer, Fourier transform infrared spectroscopy, and X-ray diffraction analysis. The results demonstrated that the pFDNA-LDH@SiO2-NPs had a regular morphology and high stability with a mean diameter of 371.93 nm, loading capacity of 39.66%+/- 0.45%, and a zeta potential of +31.63 mV. A release assay in vitro showed that up to 91.36% of the total plasmid DNA could be sustainably released from the pFDNA-LDH@SiO(2-)NPs within 288 hours. The LDH@SiO2 nanoparticles had very low toxicity. Additionally, their high transfection efficiency in vitro was detected by fluorescent microscopy. Intranasal immunization of specific pathogen-free chickens with pFDNA-LDH@SiO2-NPs induced stronger cellular, humoral, and mucosal immune responses and achieved a greater sustained release effect than intramuscular naked plasmid DNA, and the protective efficacy after challenge with the strain F48E9 with highly virulent (mean death time of chicken embryos. 60 hours, intracerebral pathogenicity index in 1 -day-old chickens >1.6) was 100%. Based on the results, LDH@SiO2 nanoparticles can be used as a delivery carrier for mucosal immunity of Newcastle disease DNA vaccine, and have great application potential in the future.
C1 [Zhao, Kai; Rong, Guangyu; Guo, Chen; Luo, Xiaomei; Kang, Hong; Sun, Yanwei; Wang, Xiaohua; Wang, Xin; Sun, Qingshen] Heilongjiang Univ, Sch Life Sci, Key Lab Microbiol, Harbin 150080, Peoples R China.
   [Rong, Guangyu] Chinese Acad Agr Sci, Shanghai Vet Res Inst, Dept Avian Infect Dis, Shanghai, Peoples R China.
   [Sun, Yanwei; Cui, Shangjin] Chinese Acad Agr Sci, Harbin Vet Res Inst, State Key Lab Vet Biotechnol, Div Swine Infect Dis, Shanghai, Peoples R China.
   [Dai, Chunxiao; Jin, Zheng] Heilongjiang Univ, Key Lab Chem Engn Proc & Technol High Efficiency, Harbin, Peoples R China.
C3 Heilongjiang University; Chinese Academy of Agricultural Sciences;
   Shanghai Veterinary Research Institute, CAAS; Chinese Academy of
   Agricultural Sciences; Harbin Veterinary Research Institute, CAAS;
   Heilongjiang University
RP Zhao, K (通讯作者)，Heilongjiang Univ, Coll Life Sci, Microbiol Lab, 74 Xuefu Rd, Harbin 150080, Peoples R China.
EM zybin395@126.com; sunqingshen@hlju.edu.cn
RI Wang, Xiaohua/AAH-5067-2020; sun, qingshen/U-9700-2018; Zhang,
   Yanfei/IXW-5406-2023; sun, qingshen/AAE-2055-2020
OI Wang, Xiaohua/0000-0003-2320-4543; sun, qingshen/0000-0001-7282-4330;
   Zhao, Kai/0000-0001-6139-1912; Jin, Zheng/0000-0003-2537-6664
FU National Natural Science Foundation of China [31072119]; Key Project of
   the Chinese Ministry of Education [212048]; Key Program of Natural
   Science Foundation of Heilongjiang Province of China [ZD201515];
   Innovative Research Team for Agricultural Microbiology Fermentation
   Technology at Heilongjiang Provincial University [2012td009]; Changjiang
   Scholar Candidates Program for Provincial Universities in Heilongjiang
   [2014CJHB005]; Scientific and Technological Key Project of Heilongjiang
   Province [GC13B403]; Early Research and Development Cultivation Project
   of Scientific and Technological Achievements Industrialization for
   Provincial Universities in Heilongjiang [1253CGZH10]; Technological
   Innovation Talent Foundation of Harbin [2013RFQXJ030]
FX We gratefully acknowledge the Key Laboratory of Functional Inorganic
   Material Chemistry (Heilongjiang University), the Ministry of Education
   and Engineering Research Center of Agricultural Microbiology Technology,
   and the Ministry of Education for providing the facilities to carry out
   this work. This work was supported in part by the National Natural
   Science Foundation of China (31072119), the Key Project of the Chinese
   Ministry of Education (212048), the Key Program of Natural Science
   Foundation of Heilongjiang Province of China (ZD201515), the Innovative
   Research Team for Agricultural Microbiology Fermentation Technology at
   Heilongjiang Provincial University (2012td009), the Changjiang Scholar
   Candidates Program for Provincial Universities in Heilongjiang
   (2014CJHB005), the Scientific and Technological Key Project of
   Heilongjiang Province (GC13B403), the Early Research and Development
   Cultivation Project of Scientific and Technological Achievements
   Industrialization for Provincial Universities in Heilongjiang
   (1253CGZH10), and the Technological Innovation Talent Foundation of
   Harbin (2013RFQXJ030).
CR Abbas AO, 2008, J PHARM SCI-US, V97, P2448, DOI 10.1002/jps.21215
   Aksungur P, 2004, J CONTROL RELEASE, V98, P269, DOI 10.1016/j.jconrel.2004.05.002
   Alexander DJ, 2012, AVIAN PATHOL, V41, P329, DOI 10.1080/03079457.2012.697991
   Allouche J, 2006, J MATER CHEM, V16, P3120, DOI 10.1039/b604366f
   Arruebo M, 2006, CHEM MATER, V18, P1911, DOI 10.1021/cm051646z
   Borges O, 2010, PHARM RES-DORDR, V27, P211, DOI 10.1007/s11095-009-0011-3
   Bottini M, 2007, INT J NANOMED, V2, P227
   Boyoglu S, 2009, NANOMED-NANOTECHNOL, V5, P463, DOI 10.1016/j.nano.2009.02.004
   Conese M, 2011, J CYST FIBROS, V10, pS114, DOI 10.1016/S1569-1993(11)60017-9
   Cripps AW, 2007, VACCINE, V25, P2471, DOI 10.1016/j.vaccine.2006.09.022
   Dormer K, 2005, BIOMATERIALS, V26, P2061, DOI 10.1016/j.biomaterials.2004.06.040
   Fowler V, 2012, ANTIVIR RES, V94, P25, DOI 10.1016/j.antiviral.2012.02.002
   Gerdts V, 2013, VACCINE, V31, P596, DOI 10.1016/j.vaccine.2012.11.067
   Gerion D, 2007, J PHYS CHEM C, V111, P12542, DOI 10.1021/jp074072p
   Graf C, 2006, LANGMUIR, V22, P5604, DOI 10.1021/la060136w
   Gupta PN, 2007, J DRUG TARGET, V15, P701, DOI 10.1080/10611860701637982
   Gurunathan S, 2000, ANNU REV IMMUNOL, V18, P927, DOI 10.1146/annurev.immunol.18.1.927
   Hallengärd D, 2011, VACCINE, V29, P839, DOI 10.1016/j.vaccine.2010.10.083
   Hu Y, 2002, BIOMATERIALS, V23, P3193, DOI 10.1016/S0142-9612(02)00071-6
   Huo QS, 2006, J AM CHEM SOC, V128, P6447, DOI 10.1021/ja060367p
   Intra J, 2010, J PHARM SCI-US, V99, P368, DOI 10.1002/jps.21840
   Jilek S, 2005, ADV DRUG DELIVER REV, V57, P377, DOI 10.1016/j.addr.2004.09.010
   Kang HL, 2014, CARBOHYD POLYM, V100, P158, DOI 10.1016/j.carbpol.2013.07.051
   Kapczynski DR, 2005, VACCINE, V23, P3424, DOI 10.1016/j.vaccine.2005.01.140
   Kim YC, 2012, EUR J PHARM BIOPHARM, V81, P239, DOI 10.1016/j.ejpb.2012.03.010
   Liu H, 2013, NANOSCALE, V5, P6901, DOI 10.1039/c3nr01949g
   Manoj S, 2004, CRIT REV CL LAB SCI, V41, P1, DOI 10.1080/10408360490269251
   Meseguer-Olmo L, 2006, J ORTHOP RES, V24, P454, DOI 10.1002/jor.20064
   MEULEMANS G, 1986, AVIAN PATHOL, V15, P761, DOI 10.1080/03079458608436338
   Miller PJ, 2007, VACCINE, V25, P7238, DOI 10.1016/j.vaccine.2007.07.017
   Miller PJ, 2009, AVIAN DIS, V53, P39, DOI 10.1637/8407-071208-Reg.1
   Radin S, 2005, BIOMATERIALS, V26, P1043, DOI 10.1016/j.biomaterials.2004.04.004
   Reynolds DL, 2000, AVIAN DIS, V44, P145, DOI 10.2307/1592518
   Russell PH, 1997, VET IMMUNOL IMMUNOP, V60, P171, DOI 10.1016/S0165-2427(97)00094-9
   Sambrook J., 2001, MOL CLONING LAB MANU, V3rd, P5, DOI [10.1101/pdb.prot4022, DOI 10.1101/PDB.PROT4022]
   Sinkovics JG, 2000, J CLIN VIROL, V16, P1, DOI 10.1016/S1386-6532(99)00072-4
   Sun J, 2009, DNA CELL BIOL, V28, P233, DOI 10.1089/dna.2009.0862
   Teoli D, 2006, J CONTROL RELEASE, V116, P295, DOI 10.1016/j.jconrel.2006.09.010
   Tseng LP, 2009, J BIOMED MATER RES B, V91B, P621, DOI 10.1002/jbm.b.31437
   Tyner KM, 2004, J CONTROL RELEASE, V95, P501, DOI 10.1016/j.jconrel.2003.12.027
   Ugwoke MI, 2005, ADV DRUG DELIVER REV, V57, P1640, DOI 10.1016/j.addr.2005.07.009
   van Boven M, 2008, AVIAN PATHOL, V37, P1, DOI 10.1080/03079450701772391
   Waeckerle-Men Y, 2005, ADV DRUG DELIVER REV, V57, P475, DOI 10.1016/j.addr.2004.09.007
   Wang LM, 2006, COLLOID POLYM SCI, V284, P449, DOI 10.1007/s00396-005-1401-7
   Wang RB, 1998, SCIENCE, V282, P476, DOI 10.1126/science.282.5388.476
   Wang T, 2012, INT J PHARMACEUT, V427, P3, DOI 10.1016/j.ijpharm.2011.07.013
   Wu HZ, 2009, VIRUS RES, V145, P39, DOI 10.1016/j.virusres.2009.06.012
   Xu JH, 2011, CLIN VACCINE IMMUNOL, V18, P75, DOI 10.1128/CVI.00263-10
   Xu K, 2011, VIRAL IMMUNOL, V24, P45, DOI 10.1089/vim.2010.0056
   Xu YM, 2003, BIOMATERIALS, V24, P5015, DOI 10.1016/S0142-9612(03)00408-3
   Yuan Y, 2012, APPL CLAY SCI, V67-68, P83, DOI 10.1016/j.clay.2012.08.002
   Zeng W, 2009, CHIN J ANIM INFECT D, V17, P8
   Zhao FJ, 2011, HUM VACCINES, V7, P1083, DOI 10.4161/hv.7.10.16541
   Zhao JK, 2011, APPL CLAY SCI, V51, P460, DOI 10.1016/j.clay.2011.01.009
   Zhao K, 2014, INT J NANOMED, V9, P389, DOI 10.2147/IJN.S54226
   Zhao K, 2013, PLOS ONE, V8, DOI 10.1371/journal.pone.0082648
   Zhao WR, 2005, J AM CHEM SOC, V127, P8916, DOI 10.1021/ja051113r
NR 57
TC 16
Z9 18
U1 3
U2 98
PU DOVE MEDICAL PRESS LTD
PI ALBANY
PA PO BOX 300-008, ALBANY, AUCKLAND 0752, NEW ZEALAND
SN 1178-2013
J9 INT J NANOMED
JI Int. J. Nanomed.
PY 2015
VL 10
BP 2895
EP 2911
DI 10.2147/IJN.S76312
PG 17
WC Nanoscience & Nanotechnology; Pharmacology & Pharmacy
WE Science Citation Index Expanded (SCI-EXPANDED)
SC Science & Technology - Other Topics; Pharmacology & Pharmacy
GA CF7YO
UT WOS:000352772500001
PM 25926734
OA Green Submitted, Green Published, gold
DA 2023-11-04
ER

PT J
AU Prashant, CK
   Kumar, M
   Dinda, AK
AF Prashant, Chandravilas Keshvan
   Kumar, Manoj
   Dinda, Amit Kumar
TI Nanoparticle Based Tailoring of Adjuvant Function: The Role in Vaccine
   Development
SO JOURNAL OF BIOMEDICAL NANOTECHNOLOGY
LA English
DT Review
DE Vaccine Delivery; Nanoparticles; Liposomes; Virosomes; Immunology
ID EPSILON-CAPROLACTONE MICROPARTICLES; MESOPOROUS SILICA NANOPARTICLES;
   EPIDERMAL POWDER IMMUNIZATION; MEDIATED DNA VACCINATION; N-TRIMETHYL
   CHITOSAN; T-CELL RESPONSE; CATIONIC LIPOSOMES; IMMUNE-RESPONSES;
   DENDRITIC CELLS; GOLD NANOPARTICLES
AB Vaccination is one of the most powerful therapeutic tools for prevention and management of various infective and noninfective diseases including malignancy. Mass vaccination is a great strategy for eradicating major infectious diseases throughout the world like small pox. Application of nanotechnology for antigen delivery is a unique area of research and development which can change the vaccination strategy and policy in future. Nanocarriers can enhance antigen presentation including modulation of antigen processing pathways according to the specific need. The current review explores the pros and cons of application of different nanomaterials for antigen presentation and vaccine development.
C1 [Prashant, Chandravilas Keshvan; Dinda, Amit Kumar] All India Inst Med Sci, Dept Pathol, New Delhi 110029, India.
   [Kumar, Manoj] Indian Inst Technol, Ctr Biomed Engn, New Delhi 110016, India.
C3 All India Institute of Medical Sciences (AIIMS) New Delhi; Indian
   Institute of Technology System (IIT System); Indian Institute of
   Technology (IIT) - Delhi
RP Dinda, AK (通讯作者)，All India Inst Med Sci, Dept Pathol, New Delhi 110029, India.
EM dindaaiims@gmail.com
RI C K, Prashant/ABF-4602-2021; Gautam, Manoj Kumar/AAV-2798-2021
OI Gautam, Manoj Kumar/0000-0002-0572-5786
FU Department of Biotechnology, Government of India [862/DEL/2014]
FX The authors wish to thank the Department of Biotechnology, Government of
   India, for financial help to file an Indian patent (application
   #1862/DEL/2014) "Polymer Nanoparticles Based Vaccine Compositions and
   Methods for Preparation Thereof," the work being published in reference
   40 of this review article.
CR Agger EM, 2008, PLOS ONE, V3, DOI 10.1371/journal.pone.0003116
   ALLISON AC, 1974, NATURE, V252, P252, DOI 10.1038/252252a0
   ALMEIDA AJ, 1993, J PHARM PHARMACOL, V45, P198, DOI 10.1111/j.2042-7158.1993.tb05532.x
   Andersen CS, 2009, J IMMUNOL, V182, P424, DOI 10.4049/jimmunol.182.1.424
   ANDERSEN P, 1994, INFECT IMMUN, V62, P2536, DOI 10.1128/IAI.62.6.2536-2544.1994
   Bachelder EM, 2008, J AM CHEM SOC, V130, P10494, DOI 10.1021/ja803947s
   Bal SM, 2012, EUR J PHARM SCI, V45, P475, DOI 10.1016/j.ejps.2011.10.003
   Bal SM, 2011, VACCINE, V29, P1045, DOI 10.1016/j.vaccine.2010.11.061
   Bastus NG, 2009, ACS NANO, V3, P1335, DOI 10.1021/nn8008273
   Bastús NG, 2009, MOL IMMUNOL, V46, P743, DOI 10.1016/j.molimm.2008.08.277
   Bei R, 1998, J IMMUNOTHER, V21, P159, DOI 10.1097/00002371-199805000-00001
   Benezra M, 2011, J CLIN INVEST, V121, P2768, DOI 10.1172/JCI45600
   Benoit MA, 1999, INT J PHARMACEUT, V184, P73, DOI 10.1016/S0378-5173(99)00109-X
   Bernstein DI, 2010, VACCINE, V28, P3748, DOI 10.1016/j.vaccine.2009.10.025
   Biozzi G, 1979, Curr Top Microbiol Immunol, V85, P31
   BIOZZI G, 1984, ADV IMMUNOL, V36, P189, DOI 10.1016/S0065-2776(08)60902-5
   BIRRENBACH G, 1976, J PHARM SCI, V65, P1763, DOI 10.1002/jps.2600651217
   Borges O, 2005, INT J PHARMACEUT, V299, P155, DOI 10.1016/j.ijpharm.2005.04.037
   Borges O, 2006, J CONTROL RELEASE, V114, P348, DOI 10.1016/j.jconrel.2006.06.011
   Bose S, 2012, ACTA BIOMATER, V8, P1401, DOI 10.1016/j.actbio.2011.11.017
   Bramwell VW, 2005, CRIT REV THER DRUG, V22, P151, DOI 10.1615/CritRevTherDrugCarrierSyst.v22.i2.20
   Brandt ER, 2000, INFECT IMMUN, V68, P6587, DOI 10.1128/IAI.68.12.6587-6594.2000
   Brgles M, 2009, VACCINE, V27, P5435, DOI 10.1016/j.vaccine.2009.07.012
   Broaders KE, 2009, P NATL ACAD SCI USA, V106, P5497, DOI 10.1073/pnas.0901592106
   Burgdorf S, 2008, CURR OPIN IMMUNOL, V20, P89, DOI 10.1016/j.coi.2007.12.002
   BURGER KNJ, 1990, EXPERIENTIA, V46, P631, DOI 10.1007/BF01939702
   CABRERA WH, 1982, IMMUNOGENETICS, V16, P583, DOI 10.1007/BF00372027
   Carcaboso AM, 2003, INT J PHARMACEUT, V260, P273, DOI 10.1016/S0378-5173(03)00266-7
   Carvalho LV, 2010, VACCINE, V28, P7829, DOI 10.1016/j.vaccine.2010.09.087
   Chang S, 2009, BIOLOGICALS, V37, P141, DOI 10.1016/j.biologicals.2009.02.019
   Chen D, 2002, AIDS RES HUM RETROV, V18, P715, DOI 10.1089/088922202760072348
   Chen DX, 2002, CELL RES, V12, P97, DOI 10.1038/sj.cr.7290115
   Chen WS, 2008, CANCER IMMUNOL IMMUN, V57, P517, DOI 10.1007/s00262-007-0390-4
   Chen YS, 2010, NANOTECHNOLOGY, V21, DOI 10.1088/0957-4484/21/19/195101
   Cheng JY, 2009, J CONTROL RELEASE, V135, P242, DOI 10.1016/j.jconrel.2009.01.014
   Cheng K, 2012, ACS APPL MATER INTER, V4, P235, DOI 10.1021/am2013008
   Chong CSW, 2005, J CONTROL RELEASE, V102, P85, DOI 10.1016/j.jconrel.2004.09.014
   Christensen D, 2007, EXPERT REV VACCINES, V6, P785, DOI 10.1586/14760584.6.5.785
   Christensen D, 2012, J CONTROL RELEASE, V160, P468, DOI 10.1016/j.jconrel.2012.03.016
   Christensen D, 2011, EXPERT REV VACCINES, V10, P513, DOI [10.1586/ERV.11.17, 10.1586/erv.11.17]
   Christensen D, 2010, INT J PHARMACEUT, V390, P19, DOI 10.1016/j.ijpharm.2009.10.043
   Conway MA, 2001, VACCINE, V19, P1940, DOI 10.1016/S0264-410X(00)00433-3
   Cote PJ, 2009, J MED VIROL, V81, P1760, DOI 10.1002/jmv.21566
   Cui LN, 2011, BIOCONJUGATE CHEM, V22, P949, DOI 10.1021/bc100596w
   Davidsen J, 2005, BBA-BIOMEMBRANES, V1718, P22, DOI 10.1016/j.bbamem.2005.10.011
   De Temmerman ML, 2011, DRUG DISCOV TODAY, V16, P569, DOI 10.1016/j.drudis.2011.04.006
   Dobrovolskaia MA, 2007, NAT NANOTECHNOL, V2, P469, DOI 10.1038/nnano.2007.223
   Dow SW, 1999, J IMMUNOL, V163, P1552
   Dykman L. A., 2010, GOLD NANOPARTICLES A
   Dykman LA, 2004, BIOL BULL+, V31, P75, DOI 10.1023/B:BIBU.0000014358.98422.9c
   FELGNER PL, 1987, P NATL ACAD SCI USA, V84, P7413, DOI 10.1073/pnas.84.21.7413
   Florindo HF, 2009, BIOMATERIALS, V30, P879, DOI 10.1016/j.biomaterials.2008.10.035
   Foged C, 2005, INT J PHARMACEUT, V298, P315, DOI 10.1016/j.ijpharm.2005.03.035
   França A, 2011, NANOMEDICINE-UK, V6, P1175, DOI [10.2217/NNM.11.41, 10.2217/nnm.11.41]
   Freimark BD, 1998, J IMMUNOL, V160, P4580
   Friedman R, 2011, J NATL CANCER I, V103, P1428, DOI 10.1093/jnci/djr400
   Fu K, 2000, PHARM RES-DORDR, V17, P100, DOI 10.1023/A:1007582911958
   GENNARI M, 1987, ANN INST PASTEUR IMM, V138, P359, DOI 10.1016/S0769-2625(87)80048-X
   Gerelchuluun T, 2007, ARCH PHARM RES, V30, P1440, DOI 10.1007/BF02977369
   Gómez JMM, 2008, J CONTROL RELEASE, V130, P161, DOI 10.1016/j.jconrel.2008.06.003
   Gowen BB, 2009, ANTIVIR RES, V81, P37, DOI 10.1016/j.antiviral.2008.09.001
   Gregoriadis G, 2002, VACCINE, V20, pB1, DOI 10.1016/S0264-410X(02)00514-5
   Gregoriadis G, 1998, PHARM RES-DORDR, V15, P661, DOI 10.1023/A:1011950415325
   Gregoriadis G, 1997, FEBS LETT, V402, P107, DOI 10.1016/S0014-5793(96)01507-4
   GREGORIADIS G, 1994, J DRUG TARGET, V2, P351, DOI 10.3109/10611869408996809
   Gregoriadis G, 1999, METHODS, V19, P156, DOI 10.1006/meth.1999.0841
   Gregoriadis G., 1993, LIPOSOME TECHNOLOGY
   Gregory AE, 2012, VACCINE, V30, P6777, DOI 10.1016/j.vaccine.2012.09.021
   Günbeyaz M, 2010, EUR J PHARM SCI, V41, P531, DOI 10.1016/j.ejps.2010.08.011
   Gupta NK, 2011, VACCINE, V29, P9026, DOI 10.1016/j.vaccine.2011.09.033
   Guy B, 2001, VACCINE, V19, P1794, DOI 10.1016/S0264-410X(00)00386-8
   Han RL, 2011, J BIOMED MATER RES A, V96A, P142, DOI 10.1002/jbm.a.32860
   He Q, 2002, CLIN DIAGN LAB IMMUN, V9, P1021, DOI 10.1128/CDLI.9.5.1021-1024.2002
   He Q, 2000, CLIN DIAGN LAB IMMUN, V7, P899, DOI 10.1128/CDLI.7.6.899-903.2000
   Henriksen-Lacey M, 2011, MOL PHARMACEUT, V8, P153, DOI 10.1021/mp100208f
   Henriksen-Lacey M, 2010, J CONTROL RELEASE, V145, P102, DOI 10.1016/j.jconrel.2010.03.027
   Henriksen-Lacey M, 2010, J CONTROL RELEASE, V142, P180, DOI 10.1016/j.jconrel.2009.10.022
   Holten-Andersen L, 2004, INFECT IMMUN, V72, P1608, DOI 10.1128/IAI.72.3.1608-1617.2004
   Hornung V, 2008, NAT IMMUNOL, V9, P847, DOI 10.1038/ni.1631
   Huang YC, 2005, J BIOMED MATER RES A, V75A, P283, DOI 10.1002/jbm.a.30421
   Igarashi S, 2006, J CONTROL RELEASE, V112, P362, DOI 10.1016/j.jconrel.2006.03.003
   Jain S, 2011, CURR NANOSCI, V7, P160, DOI 10.2174/157341311794653541
   Johansen P, 1999, VACCINE, V18, P209, DOI 10.1016/S0264-410X(99)00191-7
   Joyappa DH, 2009, VET MICROBIOL, V139, P58, DOI 10.1016/j.vetmic.2009.05.004
   Kanchan V, 2007, BIOMATERIALS, V28, P5344, DOI 10.1016/j.biomaterials.2007.08.015
   Kaur R, 2012, J CONTROL RELEASE, V164, P331, DOI 10.1016/j.jconrel.2012.07.012
   Kaur R, 2012, J CONTROL RELEASE, V158, P72, DOI 10.1016/j.jconrel.2011.10.012
   Khazanov E, 2006, J GENE MED, V8, P998, DOI 10.1002/jgm.933
   Kim SY, 1999, HELICOBACTER, V4, P33, DOI 10.1046/j.1523-5378.1999.09046.x
   Korsholm KS, 2007, IMMUNOLOGY, V121, P216, DOI 10.1111/j.1365-2567.2007.02560.x
   KREUTER J, 1976, INFECT IMMUN, V13, P204, DOI 10.1128/IAI.13.1.204-210.1976
   KREUTER J, 1978, INFECT IMMUN, V19, P667, DOI 10.1128/IAI.19.2.667-675.1978
   Kumar M, 2012, INT J NANOMED, V7, P3503, DOI 10.2147/IJN.S32694
   Lavelle EC, 1999, VACCINE, V17, P512, DOI 10.1016/S0264-410X(98)00229-1
   Lay M, 2009, VACCINE, V27, P3811, DOI 10.1016/j.vaccine.2009.04.054
   Lee S. C., 2010, NANOTECHNOLOGY, V21, P0957
   Lemoine D, 1999, J BIOMAT SCI-POLYM E, V10, P805, DOI 10.1163/156856299X00892
   Lincopan N, 2009, BMC BIOTECHNOL, V9, DOI 10.1186/1472-6750-9-5
   Lindenstrom T, 2009, J IMMUNOL, V182, P8047, DOI 10.4049/jimmunol.0801592
   Lonez C, 2008, PROG LIPID RES, V47, P340, DOI 10.1016/j.plipres.2008.03.002
   Lonez C, 2012, ADV DRUG DELIVER REV, V64, P1749, DOI 10.1016/j.addr.2012.05.009
   Lu DM, 2007, PHARM RES-DORDR, V24, P1834, DOI 10.1007/s11095-007-9302-8
   Ma JS, 2010, NITRIC OXIDE-BIOL CH, V23, P214, DOI 10.1016/j.niox.2010.06.005
   Mahony D, 2013, SMALL, V9, P3138, DOI 10.1002/smll.201300012
   Maitani Y, 2007, INT J PHARM, V342, P33, DOI 10.1016/j.ijpharm.2007.04.035
   Manolova V, 2008, EUR J IMMUNOL, V38, P1404, DOI 10.1002/eji.200737984
   Massich MD, 2009, MOL PHARMACEUT, V6, P1934, DOI 10.1021/mp900172m
   Mercuri LP, 2006, SMALL, V2, P254, DOI 10.1002/smll.200500274
   Mody KT, 2013, NANOSCALE, V5, P5167, DOI 10.1039/c3nr00357d
   Moureau C, 2002, MOL IMMUNOL, V38, P607, DOI 10.1016/S0161-5890(01)00096-7
   Murillo M, 2001, VACCINE, V19, P4099, DOI 10.1016/S0264-410X(01)00177-3
   Nandedkar TD, 2009, J BIOSCIENCES, V34, P995, DOI 10.1007/s12038-009-0114-3
   Oh YK, 1997, VACCINE, V15, P511, DOI 10.1016/S0264-410X(97)00221-1
   Olsen AW, 2010, PLOS ONE, V5, DOI 10.1371/journal.pone.0010768
   Oyewumi MO, 2010, EXPERT REV VACCINES, V9, P1095, DOI [10.1586/erv.10.89, 10.1586/ERV.10.89]
   Peek LJ, 2008, ADV DRUG DELIVER REV, V60, P915, DOI 10.1016/j.addr.2007.05.017
   Perrie Y, 2004, J DRUG TARGET, V11, P555, DOI 10.1080/10611860410001670071
   Perrie Y, 2001, VACCINE, V19, P3301, DOI 10.1016/S0264-410X(00)00432-1
   Perrie Y, 2008, INT J PHARMACEUT, V364, P272, DOI 10.1016/j.ijpharm.2008.04.036
   Plotkin SA, 2011, VACCINES
   POW DV, 1993, J NEUROSCI METH, V48, P51, DOI 10.1016/S0165-0270(05)80007-X
   Prashant CK, 2014, INT J NANOMED, V9, P937, DOI 10.2147/IJN.S55892
   Rao M, 2000, ADV DRUG DELIVER REV, V41, P171, DOI 10.1016/S0169-409X(99)00064-2
   Reddy ST, 2006, J CONTROL RELEASE, V112, P26, DOI 10.1016/j.jconrel.2006.01.006
   Reed SG, 2009, TRENDS IMMUNOL, V30, P23, DOI 10.1016/j.it.2008.09.006
   Rice-Ficht AC, 2010, CURR OPIN MICROBIOL, V13, P106, DOI 10.1016/j.mib.2009.12.001
   Rosenkrands I, 2011, VACCINE, V29, P6283, DOI 10.1016/j.vaccine.2011.06.040
   Sanchez V, 2001, FEMS IMMUNOL MED MIC, V30, P157, DOI 10.1016/S0928-8244(00)00243-1
   Schijns VEJC, 2000, CURR OPIN IMMUNOL, V12, P456, DOI 10.1016/S0952-7915(00)00120-5
   Schwendener RA, 2010, METHODS MOL BIOL, V605, P163, DOI 10.1007/978-1-60327-360-2_11
   Semete B, 2010, TOXICOL APPL PHARM, V249, P158, DOI 10.1016/j.taap.2010.09.002
   Sharif F, 2012, INT J NANOMED, V7, P1875, DOI 10.2147/IJN.S26547
   Shen H, 2006, IMMUNOLOGY, V117, P78, DOI 10.1111/j.1365-2567.2005.02268.x
   Shrivastava S, 2009, VACCINE, V27, P6582, DOI 10.1016/j.vaccine.2009.08.033
   Singh J, 2006, METHODS, V38, P96, DOI 10.1016/j.ymeth.2005.11.003
   Slobbe L, 2003, IMMUNOL CELL BIOL, V81, P185, DOI 10.1046/j.1440-1711.2003.01155.x
   Slütter B, 2010, MOL PHARMACEUT, V7, P2207, DOI 10.1021/mp100210g
   Slütter B, 2010, VACCINE, V28, P6282, DOI 10.1016/j.vaccine.2010.06.121
   Sokolova V, 2011, ACTA BIOMATER, V7, P4029, DOI 10.1016/j.actbio.2011.07.010
   Stanley AC, 2004, VACCINE, V22, P3929, DOI 10.1016/j.vaccine.2004.04.022
   Staroverov SA, 2009, GOLD BULL, V42, P153, DOI 10.1007/BF03214925
   Stills HF, 2005, ILAR J, V46, P280, DOI 10.1093/ilar.46.3.280
   Sturesson C, 1999, J CONTROL RELEASE, V59, P377, DOI 10.1016/S0168-3659(99)00014-0
   Sumbayev VV, 2013, SMALL, V9, P472, DOI 10.1002/smll.201201528
   Tagliabue A, 2008, HUM VACCINES, V4, P347, DOI 10.4161/hv.4.5.6438
   Tanaka T, 2008, EUR J IMMUNOL, V38, P1351, DOI 10.1002/eji.200737998
   Thomas C, 2009, INT J PHARMACEUT, V379, P41, DOI 10.1016/j.ijpharm.2009.06.006
   Tomljenovic L, 2011, CURR MED CHEM, V18, P2630, DOI 10.2174/092986711795933740
   Torchilin VP, 2005, NAT REV DRUG DISCOV, V4, P145, DOI 10.1038/nrd1632
   UCHIDA T, 1995, J PHARM PHARMACOL, V47, P556, DOI 10.1111/j.2042-7158.1995.tb06713.x
   Uskokovic V, 2011, J BIOMED MATER RES B, V96B, P152, DOI 10.1002/jbm.b.31746
   Vallhov H, 2006, NANO LETT, V6, P1682, DOI 10.1021/nl060860z
   Vangala A, 2007, J CONTROL RELEASE, V119, P102, DOI 10.1016/j.jconrel.2007.01.010
   Vangala A, 2006, J PHARM PHARMACOL, V58, P787, DOI 10.1211/jpp.58.6.0009
   Vangasseri DP, 2006, MOL MEMBR BIOL, V23, P385, DOI 10.1080/09687860600790537
   Villiers CL, 2010, J NANOPART RES, V12, P55, DOI 10.1007/s11051-009-9692-0
   Wang TY, 2012, INT J PHARMACEUT, V436, P351, DOI 10.1016/j.ijpharm.2012.06.028
   Whitmore M, 1999, GENE THER, V6, P1867, DOI 10.1038/sj.gt.3301026
   Whitmore MM, 2001, CANCER IMMUNOL IMMUN, V50, P503, DOI 10.1007/s002620100227
   Xiang SD, 2006, METHODS, V40, P1, DOI 10.1016/j.ymeth.2006.05.016
   Xu YY, 2013, TOXICOL LETT, V219, P42, DOI 10.1016/j.toxlet.2013.02.010
   Yan LM, 2012, VIROL J, V9, DOI 10.1186/1743-422X-9-89
   Yan WL, 2008, J CONTROL RELEASE, V130, P22, DOI 10.1016/j.jconrel.2008.05.005
   Yan WL, 2007, MOL IMMUNOL, V44, P3672, DOI 10.1016/j.molimm.2007.04.009
   Yan WL, 2009, INT J PHARMACEUT, V368, P56, DOI 10.1016/j.ijpharm.2008.09.053
   Yen HJ, 2009, SMALL, V5, P1553, DOI 10.1002/smll.200900126
   Yu H, 2010, INFECT IMMUN, V78, P2272, DOI 10.1128/IAI.01374-09
   Zaks K, 2006, J IMMUNOL, V176, P7335, DOI 10.4049/jimmunol.176.12.7335
   Zhang L, 2008, CLIN PHARMACOL THER, V83, P761, DOI 10.1038/sj.clpt.6100400
   Zhang Y, 2010, INT J PHARMACEUT, V390, P198, DOI 10.1016/j.ijpharm.2010.01.035
   Zhao L, 2014, VACCINE, V32, P327, DOI 10.1016/j.vaccine.2013.11.069
   Zhao YN, 2009, J AM CHEM SOC, V131, P8398, DOI 10.1021/ja901831u
   Zhou SW, 2010, CANCER LETT, V287, P75, DOI 10.1016/j.canlet.2009.05.037
   ZHOU XH, 1994, BBA-BIOMEMBRANES, V1189, P195, DOI 10.1016/0005-2736(94)90066-3
   Zolnik BS, 2010, ENDOCRINOLOGY, V151, P458, DOI 10.1210/en.2009-1082
NR 175
TC 16
Z9 16
U1 1
U2 77
PU AMER SCIENTIFIC PUBLISHERS
PI VALENCIA
PA 26650 THE OLD RD, STE 208, VALENCIA, CA 91381-0751 USA
SN 1550-7033
EI 1550-7041
J9 J BIOMED NANOTECHNOL
JI J. Biomed. Nanotechnol.
PD SEP
PY 2014
VL 10
IS 9
SI SI
BP 2317
EP 2331
DI 10.1166/jbn.2014.1991
PG 15
WC Nanoscience & Nanotechnology; Materials Science, Biomaterials
WE Science Citation Index Expanded (SCI-EXPANDED)
SC Science & Technology - Other Topics; Materials Science
GA AL9AC
UT WOS:000339430600027
PM 25992459
DA 2023-11-04
ER

PT J
AU Licciardi, M
   Montana, G
   Bondì, ML
   Bonura, A
   Scialabba, C
   Melis, M
   Fiorica, C
   Giammona, G
   Colombo, P
AF Licciardi, Mariano
   Montana, Giovanna
   Bondi, Maria Luisa
   Bonura, Angela
   Scialabba, Cinzia
   Melis, Mario
   Fiorica, Calogero
   Giammona, Gaetano
   Colombo, Paolo
TI An allergen-polymeric nanoaggregate as a new tool for allergy
   vaccination
SO INTERNATIONAL JOURNAL OF PHARMACEUTICS
LA English
DT Article
DE Allergy; Parietaria pollen; Recombinant allergens; PHEA; Polymeric
   nanoaggregates
ID PARIETARIA-JUDAICA; MAJOR ALLERGEN; GRASS-POLLEN; CDNA CLONING;
   IMMUNOTHERAPY; HYBRID; COPOLYMERS; ADJUVANT; VACCINES; UPDATE
AB A recombinant hybrid composed of the two major allergens of the Parietaria pollen Par j 1 and Par j 2 has been generated by DNA recombinant technology (PjED). This hybrid was produced in E. coli at high levels of purity. Then, the engineered derivative has been combined with a synthetic polyaminoacidic derivative having a poly(hydroxyethyl)aspartamide (PHEA) backbone and bearing both butyryl groups (C4) and succinyl (S) moieties in the side chain (PHEA-C4-S). The allergen-copolymer nanoaggregate was characterized by means of DLS, zeta potential, electrophoretic mobility and atom force microscopy analysis displaying the formation of a stable complex. Its safety has been proved in vitro on a murine cell line, human erythrocytes and basophils. Moreover, the formation of the complex did not alter the ability of the allergens to cross-link surface bound specific IgE demonstrating that the combination of an engineered hybrid with a copolymer did not interfere with its biological activity suggesting its employment as potential vaccine against Parietaria-induced allergies. (C) 2014 Elsevier B.V. All rights reserved.
C1 [Licciardi, Mariano; Scialabba, Cinzia; Fiorica, Calogero; Giammona, Gaetano] Univ Palermo, Dipartimento Sci & Tecnol Biol Chim & Farmaceut S, I-90123 Palermo, Italy.
   [Montana, Giovanna; Bonura, Angela; Melis, Mario; Colombo, Paolo] CNR, IBIM, Palermo, Italy.
   [Bondi, Maria Luisa] CNR, ISMN, I-90146 Palermo, Italy.
C3 University of Palermo; Consiglio Nazionale delle Ricerche (CNR);
   Istituto di Biomedicina e di Immunologia Molecolare "Alberto Monroy"
   (IBIM-CNR); Consiglio Nazionale delle Ricerche (CNR); Istituto per lo
   Studio dei Materiali Nanostrutturati (ISMN-CNR)
RP Colombo, P (通讯作者)，Ist Biomed & Immunol Mol, Via Ugo La Malfa 153, I-90146 Palermo, Italy.
EM paolo.colombo@ibim.cnr.it
RI Colombo, Paolo/ABD-2985-2020; Bonura, Angela/AAY-6091-2020
OI Colombo, Paolo/0000-0002-0908-1359; Fiorica,
   Calogero/0000-0002-5169-4036; Melis, Mario Raphael/0000-0002-5418-6301;
   SCIALABBA, Cinzia/0000-0002-5209-9319; Montana,
   Giovanna/0000-0003-3368-4114; BONDI', MARIA LUISA/0000-0002-2674-1654;
   BONURA, ANGELA/0000-0002-7006-9279; LICCIARDI,
   Mariano/0000-0003-4539-9337
CR Amoresano A, 2003, BIOL CHEM, V384, P1165, DOI 10.1515/BC.2003.129
   Bondí ML, 2011, INT J NANOMED, V6, P2953, DOI 10.2147/IJN.S24264
   Bonura A, 2007, INT ARCH ALLERGY IMM, V142, P274, DOI 10.1159/000097358
   Bonura A, 2013, ALLERGY, V68, P297, DOI 10.1111/all.12086
   Bonura A, 2012, CLIN EXP ALLERGY, V42, P471, DOI 10.1111/j.1365-2222.2011.03938.x
   Bonura A, 2001, INT ARCH ALLERGY IMM, V126, P32, DOI 10.1159/000049492
   Bousquet J, 1998, J ALLERGY CLIN IMMUN, V102, P558, DOI 10.1016/S0091-6749(98)70271-4
   Brunetto B, 2010, ALLERGY, V65, P184, DOI 10.1111/j.1398-9995.2009.02150.x
   Colombo P, 1998, ALLERGY, V53, P917, DOI 10.1111/j.1398-9995.1998.tb03791.x
   COSTA MA, 1994, FEBS LETT, V341, P182, DOI 10.1016/0014-5793(94)80453-2
   D'Amato G, 2007, ALLERGY, V62, P976, DOI 10.1111/j.1398-9995.2007.01393.x
   D'Amato G, 2000, CLIN EXP ALLERGY, V30, P628
   Dretzke J, 2013, J ALLERGY CLIN IMMUN, V131, P1361, DOI 10.1016/j.jaci.2013.02.013
   Duro G, 1996, FEBS LETT, V399, P295, DOI 10.1016/S0014-5793(96)01328-2
   Duro G, 1997, INT ARCH ALLERGY IMM, V112, P348, DOI 10.1159/000237479
   Focke M, 2008, CLIN EXP ALLERGY, V38, P1400, DOI 10.1111/j.1365-2222.2008.03031.x
   Focke M, 2009, EUR J CLIN INVEST, V39, P429, DOI 10.1111/j.1365-2362.2009.02109.x
   Gómez S, 2007, VACCINE, V25, P5263, DOI 10.1016/j.vaccine.2007.05.020
   Gómez S, 2006, J NANOSCI NANOTECHNO, V6, P3283, DOI 10.1166/jnn.2006.471
   Gómez S, 2009, J IMMUNOL METHODS, V348, P1, DOI 10.1016/j.jim.2009.06.005
   Holgate ST, 2003, NAT REV DRUG DISCOV, V2, P903, DOI 10.1038/nrd1224
   Jutel M, 2006, CLIN DEV IMMUNOL, V13, P389, DOI 10.1080/17402520600576586
   Licciardi M, 2013, MOL PHARMACEUT, V10, P1644, DOI 10.1021/mp300226d
   Licciardi M, 2013, EUR J PHARM BIOPHARM, V84, P21, DOI 10.1016/j.ejpb.2012.12.011
   Licciardi M, 2011, MACROMOL BIOSCI, V11, P445, DOI 10.1002/mabi.201000399
   Linhart B, 2005, J ALLERGY CLIN IMMUN, V115, P1010, DOI 10.1016/j.jaci.2004.12.1142
   Linhart B, 2002, FASEB J, V16, P1301, DOI 10.1096/fj.01-1012fje
   McGowan EC, 2013, CURR ALLERGY ASTHM R, V13, P101, DOI 10.1007/s11882-012-0324-x
   Mendichi R, 2003, POLYMER, V44, P4871, DOI 10.1016/S0032-3861(03)00486-5
   Orlandi A, 2004, CLIN EXP ALLERGY, V34, P470, DOI 10.1111/j.1365-2222.2004.01894.x
   Pauli G, 2008, J ALLERGY CLIN IMMUN, V122, P951, DOI 10.1016/j.jaci.2008.09.017
   Siracusa MC, 2013, J ALLERGY CLIN IMMUN, V132, P789, DOI 10.1016/j.jaci.2013.07.046
   Stumvoll S, 2003, J ALLERGY CLIN IMMUN, V111, P974, DOI 10.1067/mai.2003.1376
NR 33
TC 16
Z9 16
U1 0
U2 6
PU ELSEVIER
PI AMSTERDAM
PA RADARWEG 29, 1043 NX AMSTERDAM, NETHERLANDS
SN 0378-5173
EI 1873-3476
J9 INT J PHARMACEUT
JI Int. J. Pharm.
PD APR 25
PY 2014
VL 465
IS 1-2
BP 275
EP 283
DI 10.1016/j.ijpharm.2014.01.031
PG 9
WC Pharmacology & Pharmacy
WE Science Citation Index Expanded (SCI-EXPANDED)
SC Pharmacology & Pharmacy
GA AE0RY
UT WOS:000333675100033
PM 24491528
DA 2023-11-04
ER

PT J
AU Kang, YF
   Sun, C
   Sun, J
   Xie, C
   Zhuang, Z
   Xu, HQ
   Liu, Z
   Liu, YH
   Peng, S
   Yuan, RY
   Zhao, JC
   Zeng, MS
AF Kang, Yin-Feng
   Sun, Cong
   Sun, Jing
   Xie, Chu
   Zhuang, Zhen
   Xu, Hui-Qin
   Liu, Zheng
   Liu, Yi-Hao
   Peng, Sui
   Yuan, Run-Yu
   Zhao, Jin-Cun
   Zeng, Mu-Sheng
TI Quadrivalent mosaic HexaPro-bearing nanoparticle vaccine protects
   against infection of SARS-CoV-2 variants
SO NATURE COMMUNICATIONS
LA English
DT Article
ID NEUTRALIZING ANTIBODY-RESPONSES; ELICITATION; ESCAPE; DESIGN
AB Emerging SARS-CoV-2 variants of concern (VOCs) harboring multiple mutations in the spike protein raise concerns on effectiveness of current vaccines that rely on the ancestral spike protein. Here, we design a quadrivalent mosaic nanoparticle vaccine displaying spike proteins from the SARS-CoV-2 prototype and 3 different VOCs. The mosaic nanoparticle elicits equivalent or superior neutralizing antibodies against variant strains in mice and non-human primates with only small reduction in neutralization titers against the ancestral strain. Notably, it provides protection against infection with prototype and B.1.351 strains in mice. These results provide a proof of principle for the development of multivalent vaccines against pandemic and potential pre-emergent SARS-CoV-2 variants.
   Emerging SARS-CoV-2 variants with multiple mutations raise concerns on vaccine effectiveness. Here, Kang et al. report that a quadrivalent mosaic nanoparticle vaccine displaying spike proteins from the SARS-CoV-2 prototype and three different VOCs confer protection against SARS-CoV-2 variants in mice.
C1 [Kang, Yin-Feng; Sun, Cong; Xie, Chu; Zeng, Mu-Sheng] Sun Yat Sen Univ, Guangdong Key Lab Nasopharyngeal Carcinoma Diag &, State Key Lab Oncol South China,Dept Expt Res, Collaborat Innovat Ctr Canc Med,Sun Yat Sen Univ, Guangzhou 510060, Peoples R China.
   [Sun, Jing; Zhuang, Zhen; Zhao, Jin-Cun] Guangzhou Med Univ, Guangzhou Inst Resp Hlth, Natl Clin Res Ctr Resp Dis, State Key Lab Resp Dis,Affiliated Hosp 1, Guangzhou 510182, Peoples R China.
   [Xu, Hui-Qin; Liu, Zheng; Liu, Yi-Hao] Southern Univ Sci & Technol, Cryoelectron Microscopy Ctr, Shenzhen 518000, Peoples R China.
   [Liu, Yi-Hao; Peng, Sui] Sun Yat Sen Univ, Affiliated Hosp 1, Clin Trials Unit, Inst Precis Med, Guangzhou 510080, Peoples R China.
   [Liu, Yi-Hao] Sun Yat Sen Univ, Affiliated Hosp 1, Dept Endocrinol, Guangzhou 510080, Peoples R China.
   [Yuan, Run-Yu] Guangdong Prov Ctr Dis Control & Prevent, Guangdong Prov Inst Publ Hlth, Guangzhou 511430, Peoples R China.
   [Zhao, Jin-Cun] Bioisland, Guangzhou Lab, Guangzhou 510320, Peoples R China.
   [Zeng, Mu-Sheng] RNA Med, Guangdong Hong Kong Joint Lab, Guangzhou 510120, Peoples R China.
C3 Sun Yat Sen University; State Key Lab Oncology South China; Guangzhou
   Medical University; State Key Laboratory of Respiratory Disease;
   Southern University of Science & Technology; Sun Yat Sen University; Sun
   Yat Sen University; Chinese Center for Disease Control & Prevention;
   Guangdong Provincial Center for Disease Control & Prevention; Guangzhou
   Laboratory
RP Zeng, MS (通讯作者)，Sun Yat Sen Univ, Guangdong Key Lab Nasopharyngeal Carcinoma Diag &, State Key Lab Oncol South China,Dept Expt Res, Collaborat Innovat Ctr Canc Med,Sun Yat Sen Univ, Guangzhou 510060, Peoples R China.; Zhao, JC (通讯作者)，Guangzhou Med Univ, Guangzhou Inst Resp Hlth, Natl Clin Res Ctr Resp Dis, State Key Lab Resp Dis,Affiliated Hosp 1, Guangzhou 510182, Peoples R China.; Yuan, RY (通讯作者)，Guangdong Prov Ctr Dis Control & Prevent, Guangdong Prov Inst Publ Hlth, Guangzhou 511430, Peoples R China.; Zhao, JC (通讯作者)，Bioisland, Guangzhou Lab, Guangzhou 510320, Peoples R China.; Zeng, MS (通讯作者)，RNA Med, Guangdong Hong Kong Joint Lab, Guangzhou 510120, Peoples R China.
EM cecilia_yry@hotmail.com; zhaojincun@gird.cn; zengmsh@sysucc.org.cn
RI Jiang, Yuan/JED-3759-2023; wang, qi/ITT-9652-2023; Zhao,
   Jincun/ABD-8679-2021; sun, jing/GWQ-6926-2022; yang, xu/JMP-5558-2023;
   Li, Li/IAQ-0885-2023; SUN, CONG/HJA-5217-2022; liu,
   kaiyuan/JHU-0258-2023; Zhang, Yihao/JGM-3514-2023
OI Zhao, Jincun/0000-0003-2515-5589; sun, jing/0000-0002-5543-803X; SUN,
   CONG/0000-0003-1786-7420; , Yuan/0000-0002-2072-0721; Liu,
   Zheng/0000-0001-6952-3406
FU National Key Research and Development Program of China [2017YFA0505600];
   National Natural Science Foundation of China [82030046]; Natural Science
   Foundation of China [81621004]; Guangdong Science and Technology
   Department [2020B1212030004]; Program for Guangdong Introducing
   Innovative and Enterpreneurial Teams [2019BT02Y198]; National Key R&D
   Program of China [2021YFC2301700]
FX We thank Zi-Qian Li, Chong-Mei Zhu and Li-Tao Liu helped with lung
   pathology experiments; Zhu-Long Hu for preparation of SARS-CoV-2
   pseudoviruses; Xiao-Hui Yu for critical revision of the manuscript;
   Ji-Bin Li for helped with statistical analysis. This work was supported
   by the National Key Research and Development Program of China (No.
   2017YFA0505600), the National Natural Science Foundation of China (No.
   82030046), the Natural Science Foundation of China (81621004), Guangdong
   Science and Technology Department (2020B1212030004), and the Program for
   Guangdong Introducing Innovative and Enterpreneurial Teams
   (2019BT02Y198), National Key R&D Program of China (No. 2021YFC2301700).
CR Boyoglu-Barnum S, 2021, NATURE, V592, P623, DOI 10.1038/s41586-021-03365-x
   Brouwer PJM, 2021, CELL, V184, P1188, DOI 10.1016/j.cell.2021.01.035
   Cai YF, 2021, SCIENCE, V373, P642, DOI [10.1126/science.abi9745, 10.1101/2021.04.13.439709]
   Cevik M, 2021, CELL, V184, P5077, DOI 10.1016/j.cell.2021.09.010
   Chen Q, 2021, NATL SCI REV, V8, DOI 10.1093/nsr/nwab167
   Cohen AA, 2021, SCIENCE, V371, P735, DOI 10.1126/science.abf6840
   Corbett KS, 2021, SCIENCE, V374, P1343, DOI 10.1126/science.abl8912
   Falsey AR, 2021, NEW ENGL J MED, V385, P2348, DOI 10.1056/NEJMoa2105290
   Garcia-Beltran WF, 2021, CELL, V184, P2372, DOI [10.1016/j.cell.2021.03.013, 10.1101/2021.02.14.21251704, 10.1016/j.cell.2021.04.006]
   Gobeil SMC, 2021, SCIENCE, V373, P641, DOI [10.1126/science.abi6226, 10.1101/2021.03.11.435037]
   He LL, 2021, SCI ADV, V7, DOI [10.1126/sciadv.abf1591, 10.1101/2020.09.14.296715]
   Heath PT, 2021, NEW ENGL J MED, V385, P1172, DOI 10.1056/NEJMoa2107659
   Hou YXJ, 2020, SCIENCE, V370, P1464, DOI 10.1126/science.abe8499
   Hsieh CL, 2020, SCIENCE, V369, P1501, DOI 10.1126/science.abd0826
   Joyce MG, 2021, CELL REP, V37, DOI 10.1016/j.celrep.2021.110143
   Kanekiyo M, 2019, NAT IMMUNOL, V20, P362, DOI 10.1038/s41590-018-0305-x
   Kanekiyo M, 2015, CELL, V162, P1090, DOI 10.1016/j.cell.2015.07.043
   Kang YF, 2021, ACS NANO, V15, P2738, DOI 10.1021/acsnano.0c08379
   King NP, 2014, NATURE, V510, P103, DOI 10.1038/nature13404
   Korber B, 2020, CELL, V182, P812, DOI 10.1016/j.cell.2020.06.043
   Kuhlmann C, 2022, LANCET, V399, P625, DOI 10.1016/S0140-6736(22)00090-3
   Kyriakidis NC, 2021, NPJ VACCINES, V6, DOI 10.1038/s41541-021-00292-w
   Liu C, 2021, CELL, V184, P4220, DOI 10.1016/j.cell.2021.06.020
   Liu LH, 2022, NATURE, V602, P676, DOI 10.1038/s41586-021-04388-0
   Lu J, 2020, CELL, V181, P997, DOI [10.1016/j.cell.2020.04.023, 10.1126/science.abd2161]
   Ma XC, 2020, IMMUNITY, V53, P1315, DOI 10.1016/j.immuni.2020.11.015
   Marcandalli J, 2019, CELL, V176, P1420, DOI 10.1016/j.cell.2019.01.046
   Martin DP, 2021, CELL, V184, P5189, DOI 10.1016/j.cell.2021.09.003
   McCallum M, 2021, SCIENCE, V374, P1621, DOI [10.1126/science.abl8506, 10.1101/2021.08.11.455956]
   Planas D, 2022, NATURE, V602, P671, DOI 10.1038/s41586-021-04389-z
   Planas D, 2021, NATURE, V596, P276, DOI 10.1038/s41586-021-03777-9
   Plante JA, 2021, NATURE, V592, P116, DOI 10.1038/s41586-020-2895-3
   Polack FP, 2020, NEW ENGL J MED, V383, P2603, DOI 10.1056/NEJMoa2034577
   Powell AE, 2021, ACS CENTRAL SCI, V7, P183, DOI 10.1021/acscentsci.0c01405
   REED L. J., 1938, AMER JOUR HYG, V27, P493
   Sadoff J, 2021, NEW ENGL J MED, V384, P2187, DOI 10.1056/NEJMoa2101544
   Saunders KO, 2021, NATURE, V594, P553, DOI 10.1038/s41586-021-03594-0
   Shin MD, 2020, NAT NANOTECHNOL, V15, P646, DOI 10.1038/s41565-020-0737-y
   Shinde V, 2021, NEW ENGL J MED, V384, P1899, DOI 10.1056/NEJMoa2103055
   Shuai HP, 2022, NATURE, V603, P693, DOI 10.1038/s41586-022-04442-5
   Singh A, 2021, NAT NANOTECHNOL, V16, P16, DOI 10.1038/s41565-020-00790-3
   Starr TN, 2021, NATURE, V597, P97, DOI 10.1038/s41586-021-03807-6
   Sun C, 2022, SIGNAL TRANSDUCT TAR, V7, DOI 10.1038/s41392-022-00910-6
   Sun J, 2020, CELL, V182, P734, DOI 10.1016/j.cell.2020.06.010
   Tai WB, 2020, CELL RES, V30, P932, DOI 10.1038/s41422-020-0387-5
   Tan TK, 2021, NAT COMMUN, V12, DOI 10.1038/s41467-020-20654-7
   Tortorici MA, 2020, SCIENCE, V370, P950, DOI 10.1126/science.abe3354
   Tregoning JS, 2021, NAT REV IMMUNOL, V21, P626, DOI 10.1038/s41577-021-00592-1
   Walls AC, 2021, CELL, V184, P5432, DOI 10.1016/j.cell.2021.09.015
   Walls Alexandra C, 2020, bioRxiv, DOI [10.1016/j.cell.2020.10.043, 10.1101/2020.08.11.247395]
   Walls AC, 2020, CELL, V181, P281, DOI [10.1016/j.cell.2020.02.058, 10.1016/j.cell.2020.11.032]
   Wang PF, 2021, NATURE, V593, P130, DOI 10.1038/s41586-021-03398-2
   Wang RK, 2021, IMMUNITY, V54, P1611, DOI 10.1016/j.immuni.2021.06.003
   Wang SY, 2022, LANCET MICROBE, V3, pE4, DOI 10.1016/S2666-5247(21)00306-2
   Weissman D, 2021, CELL HOST MICROBE, V29, P23, DOI 10.1016/j.chom.2020.11.012
   Yuan YC, 2022, CELL REP, V38, DOI 10.1016/j.celrep.2021.110256
   Zhang BS, 2020, SCI REP-UK, V10, DOI 10.1038/s41598-020-74949-2
   Zhou DM, 2021, CELL, V184, P2348, DOI 10.1016/j.cell.2021.02.037
NR 58
TC 15
Z9 15
U1 2
U2 27
PU NATURE PORTFOLIO
PI BERLIN
PA HEIDELBERGER PLATZ 3, BERLIN, 14197, GERMANY
EI 2041-1723
J9 NAT COMMUN
JI Nat. Commun.
PD MAY 13
PY 2022
VL 13
IS 1
AR 2674
DI 10.1038/s41467-022-30222-w
PG 15
WC Multidisciplinary Sciences
WE Science Citation Index Expanded (SCI-EXPANDED)
SC Science & Technology - Other Topics
GA 1F5JA
UT WOS:000795204200003
PM 35562337
OA Green Published, gold
DA 2023-11-04
ER

PT J
AU Liang, ZH
   Wang, X
   Yu, G
   Li, M
   Shi, ST
   Bao, H
   Chen, C
   Fu, D
   Ma, W
   Xue, CY
   Sun, BB
AF Liang, Zhihui
   Wang, Xin
   Yu, Ge
   Li, Min
   Shi, Shuting
   Bao, Hang
   Chen, Chen
   Fu, Duo
   Ma, Wei
   Xue, Changying
   Sun, Bingbing
TI Mechanistic understanding of the aspect ratio-dependent adjuvanticity of
   engineered aluminum oxyhydroxide nanorods in prophylactic vaccines
SO NANO TODAY
LA English
DT Article
DE Aluminum oxyhydroxide; Adjuvants; Surface hydrophobicity; Humoral immune
   response; SARS-CoV-2 RBD; Hepatitis B surface antigen
ID BOEHMITE GAMMA-ALOOH; HYDROXIDE ADJUVANT; IMMUNE ADJUVANT;
   CELL-MEMBRANE; SURFACE; IMMUNOGENICITY; NANOPARTICLES; ADSORPTION; SHAPE
AB Aluminum oxyhydroxide (AlOOH) adjuvants are widely used in human vaccines. However, the interaction mechanisms at the material-bio interface, and further understandings on physicochemical property-de-pendent modulation of the immune responses still remain uncertain. Herein, a library of AlOOH nanorods with well-defined aspect ratios is designed to explore the mechanisms of adjuvanticity. The aspect ratios of AlOOH nanorods were demonstrated to be intrinsically modulated by the hydroxide supersaturation level during crystal growth, leading to the differences in surface free energy (SFE). As a result, higher aspect ratio AlOOH nanoadjuvants with lower SFE exhibited more hydrophobic surface, resulting in more membrane depolarization, cellular uptake and dendritic cell (DC) activation. By using hepatitis B surface antigen (HBsAg) virus-like particles (VLPs) or SARS-CoV-2 spike protein receptor-binding domain (RBD) as model antigens, AlOOH nanorods with higher aspect ratio were determined to elicit more potent humoral immune responses, which could be attributed to the enhanced DC activation and the efficient antigen trafficking to the draining lymph nodes. Our findings highlight the critical role of aspect ratio of AlOOH nanorods in modulating adjuvanticity, and further provide a design strategy for engineered nanoadjuvants for pro-phylactic vaccines.(c) 2022 Elsevier Ltd. All rights reserved.
C1 [Liang, Zhihui; Wang, Xin; Yu, Ge; Li, Min; Shi, Shuting; Fu, Duo; Ma, Wei; Sun, Bingbing] Dalian Univ Technol, State Key Lab Fine Chem, 2 Linggong Rd, Dalian 116024, Peoples R China.
   [Liang, Zhihui; Wang, Xin; Yu, Ge; Li, Min; Shi, Shuting; Sun, Bingbing] Dalian Univ Technol, Sch Chem Engn, 2 Linggong Rd, Dalian 116024, Peoples R China.
   [Bao, Hang; Chen, Chen; Fu, Duo; Xue, Changying] Dalian Univ Technol, Sch Bioengn, 2 Linggong Rd, Dalian 116024, Peoples R China.
C3 Dalian University of Technology; Dalian University of Technology; Dalian
   University of Technology
RP Sun, BB (通讯作者)，Dalian Univ Technol, State Key Lab Fine Chem, Sch Chem Engn, 2 Linggong Rd, Dalian 116024, Peoples R China.
EM bingbingsun@dlut.edu.cn
RI Sun, Bingbing/H-1843-2013
FU National Natural Science Foundation of China [31870919]; Natural Science
   Foundation of Liaoning Province [XLYC1807113]; Dalian Science and
   Technology Innovation Fund [2020JJ25CY015]; Fundamental Research Funds
   for the Central Universities [DUT21ZD216]
FX Acknowledgements This work was supported by the National Natural Science
   Foundation of China (31870919) , Natural Science Foundation of Liaoning
   Province (XLYC1807113) , Dalian Science and Technology Innovation Fund
   (2020JJ25CY015) and Fundamental Research Funds for the Central
   Universities (DUT21ZD216) . The in vivo imaging equipment (NightOWL II
   LB 983, Berthold) was kindly provided by Prof. Wen Sun at Dalian
   University of Technology.
CR Antúnez LR, 2016, MOL PHARMACEUT, V13, P1731, DOI 10.1021/acs.molpharmaceut.6b00111
   Bell TE, 2017, RSC ADV, V7, P22369, DOI 10.1039/c7ra02590d
   Cao ZL, 2019, ANAL CHEM, V91, P12819, DOI 10.1021/acs.analchem.9b02507
   Chen XY, 2008, SOLID STATE COMMUN, V145, P368, DOI 10.1016/j.ssc.2007.11.033
   Chisholm CF, 2019, EUR J PHARM BIOPHARM, V136, P213, DOI 10.1016/j.ejpb.2019.01.019
   Clapp T, 2014, VACCINE, V32, P3765, DOI 10.1016/j.vaccine.2014.05.037
   Clausi AL, 2009, J PHARM SCI-US, V98, P114, DOI 10.1002/jps.21433
   Coulfield MJ, 2007, HUM VACCINES, V3, P139, DOI 10.4161/hv.3.4.4309
   Dimitrova D, 2019, RESP MED, V154, P144, DOI 10.1016/j.rmed.2019.06.024
   Enderlein J, 2020, NAT NANOTECHNOL, V15, P419, DOI 10.1038/s41565-020-0676-7
   Flach TL, 2011, NAT MED, V17, P479, DOI 10.1038/nm.2306
   Gupta T, 2020, INT IMMUNOPHARMACOL, V86, DOI 10.1016/j.intimp.2020.106717
   Hansen B, 2009, VACCINE, V27, P888, DOI 10.1016/j.vaccine.2008.11.078
   He TB, 2008, MATER LETT, V62, P2939, DOI 10.1016/j.matlet.2008.01.078
   He TB, 2009, CRYSTENGCOMM, V11, P1338, DOI 10.1039/b900447p
   Hou HW, 2005, NANOTECHNOLOGY, V16, P741, DOI 10.1088/0957-4484/16/6/019
   Hu FM, 2020, J CONTROL RELEASE, V324, P460, DOI 10.1016/j.jconrel.2020.05.042
   Huang CJ, 2013, NANO LETT, V13, P4546, DOI 10.1021/nl402628n
   Ji Z, 2012, ACS NANO, V6, P5366, DOI 10.1021/nn3012114
   Kool M, 2012, J MED MICROBIOL, V61, P927, DOI 10.1099/jmm.0.038943-0
   Lesniak A, 2013, J AM CHEM SOC, V135, P1438, DOI 10.1021/ja309812z
   Li Y, 2008, J PHYS CHEM B, V112, P16647, DOI 10.1021/jp8051906
   Liang ZH, 2021, BIOMATERIALS, V275, DOI 10.1016/j.biomaterials.2021.120960
   Liang ZH, 2020, FRONT IMMUNOL, V11, DOI 10.3389/fimmu.2020.589833
   Mahmoodi K, 2010, POWDER TECHNOL, V199, P289, DOI 10.1016/j.powtec.2010.01.019
   Meder F, 2013, LANGMUIR, V29, P12502, DOI 10.1021/la402093j
   Mercuri F, 2009, J PHYS CHEM C, V113, P5228, DOI 10.1021/jp810059w
   Motta A, 2012, J PHYS CHEM C, V116, P12514, DOI 10.1021/jp3000812
   Niikura K, 2013, ACS NANO, V7, P3926, DOI 10.1021/nn3057005
   Orr MT, 2019, NPJ VACCINES, V4, DOI 10.1038/s41541-018-0094-0
   Prange MP, 2018, J PHYS CHEM C, V122, P10400, DOI 10.1021/acs.jpcc.8b00278
   Qiao R, 2007, NANO LETT, V7, P614, DOI 10.1021/nl062515f
   Rani G, 2015, INT J APPL CERAM TEC, V12, P124, DOI 10.1111/ijac.12133
   Shi ST, 2019, VACCINE, V37, P3167, DOI 10.1016/j.vaccine.2019.04.055
   Sun BB, 2017, ACS APPL MATER INTER, V9, P21697, DOI 10.1021/acsami.7b05817
   Sun BB, 2013, ACS NANO, V7, P10834, DOI 10.1021/nn404211j
   Sun SS, 2018, BIOCONJUGATE CHEM, V29, P1841, DOI 10.1021/acs.bioconjchem.8b00202
   Thera MA, 2016, MALARIA J, V15, DOI 10.1186/s12936-016-1466-4
   Tian Y, 2013, NAT MATER, V12, P291, DOI 10.1038/nmat3610
   Xiao Y, 2012, J HAZARD MATER, V215, P146, DOI 10.1016/j.jhazmat.2012.02.043
   Zhu ZJ, 2012, SMALL, V8, P2659, DOI 10.1002/smll.201200794
NR 41
TC 15
Z9 16
U1 12
U2 59
PU ELSEVIER SCI LTD
PI OXFORD
PA THE BOULEVARD, LANGFORD LANE, KIDLINGTON, OXFORD OX5 1GB, OXON, ENGLAND
SN 1748-0132
EI 1878-044X
J9 NANO TODAY
JI Nano Today
PD APR
PY 2022
VL 43
AR 101445
DI 10.1016/j.nantod.2022.101445
EA MAR 2022
PG 9
WC Chemistry, Multidisciplinary; Nanoscience & Nanotechnology; Materials
   Science, Multidisciplinary
WE Science Citation Index Expanded (SCI-EXPANDED)
SC Chemistry; Science & Technology - Other Topics; Materials Science
GA ZY8BX
UT WOS:000772807500002
PM 35261619
OA Green Published
DA 2023-11-04
ER

PT J
AU Shi, W
   Yang, XM
   Xie, SX
   Zhong, DN
   Lin, XD
   Ding, ZQ
   Duan, SL
   Mo, FZ
   Liu, AQ
   Yin, SH
   Jiang, XB
   Xu, ZP
   Lu, XL
AF Shi, Wei
   Yang, Xiaomei
   Xie, Shenxia
   Zhong, Dani
   Lin, Xuandong
   Ding, Ziqiang
   Duan, Siliang
   Mo, Fengzhen
   Liu, Aiqun
   Yin, Shihua
   Jiang, Xiaobing
   Xu, Zhi Ping (Gordon)
   Lu, Xiaoling
TI A new PD-1-specific nanobody enhances the antitumor activity of T-cells
   in synergy with dendritic cell vaccine
SO CANCER LETTERS
LA English
DT Article
DE Nanobody; PD-1 blockade; Cytotoxic T lymphocytes; Dendritic cell; tumor
   fused cell vaccine; Tumor immunotherapy
ID CANCER; IMMUNOTHERAPY; STRATEGIES; FUSION; IMPACT; PD-1
AB Despite the many successes and opportunities presented by PD-1 blockade in cancer therapies, anti-PD-1 monoclonal antibodies still face multiple challenges. Herein we report a strategy based on a nanobody (Nb) to circumvent these obstacles. A new PD-1-blocking Nb (PD-1 Nb20) in combination with tumor-specific dendritic cell (DC)/tumor-fusion cell (FC) vaccine that aims to improve the activation, proliferation, cytokine secretion, and tumor cell cytotoxicity of CD8+ T-cells. This combination was found to effectively enhance the in vitro cytotoxicity of CD8+ T-cells to kill human non-small cell lung cancer (NSCLC) HCC827 cells, hepatocellular carcinoma (HCC) HepG2 cells, and tongue squamous cell carcinoma (TSCC) Tca8113 cells. Moreover, CD8+ Tcells pre-treated with PD-1 Nb20 and tumor-specific DC/tumor-FCs significantly suppressed the growth of NSCLC-, HCC- and TSCC-derived xenograft tumors and prolonged the survival of tumor-bearing mice, through promoting T-cell infiltration to kill tumor cells and inhibiting tumor angiogenesis. These data demonstrate that PD-1 Nb20 in synergy with DC/tumor-FC vaccine augment the broad spectrum of antitumor activity of CD8+ Tcells, providing an alternative and promising immunotherapeutic strategy for tumor patients who are T-celldysfunctional or not sensitive to anti-PD-1 therapy.
C1 [Shi, Wei; Yang, Xiaomei; Xie, Shenxia; Ding, Ziqiang] Guangxi Med Univ, Sch Preclin Med, Nanning 530021, Guangxi, Peoples R China.
   [Shi, Wei; Yang, Xiaomei; Xie, Shenxia; Zhong, Dani; Lin, Xuandong; Ding, Ziqiang; Duan, Siliang; Mo, Fengzhen; Liu, Aiqun; Yin, Shihua; Lu, Xiaoling] Guangxi Med Univ, Guangxi Key Lab Nanobody Res, Nanning 530021, Guangxi, Peoples R China.
   [Lin, Xuandong; Lu, Xiaoling] Guangxi Med Univ, Coll Stomatol, Nanning 530021, Guangxi, Peoples R China.
   [Xie, Shenxia; Mo, Fengzhen] Guangxi Med Univ, Pharmaceut Coll, Nanning 530021, Guangxi, Peoples R China.
   [Zhong, Dani; Liu, Aiqun] Guangxi Med Univ, Affiliated Tumor Hosp, Nanning 530021, Guangxi, Peoples R China.
   [Jiang, Xiaobing] Huazhong Univ Sci & Technol, Union Hosp, Tongji Med Coll, Dept Neurosurg, Wuhan 430022, Hubei, Peoples R China.
   [Xu, Zhi Ping (Gordon)] Univ Queensland, Australian Inst Bioengn & Nanotechnol, Brisbane, Qld 4072, Australia.
C3 Guangxi Medical University; Guangxi Medical University; Guangxi Medical
   University; Guangxi Medical University; Guangxi Medical University;
   Huazhong University of Science & Technology; University of Queensland
RP Lu, XL (通讯作者)，Guangxi Med Univ, Guangxi Key Lab Nanobody Res, Nanning 530021, Guangxi, Peoples R China.; Jiang, XB (通讯作者)，Huazhong Univ Sci & Technol, Union Hosp, Tongji Med Coll, Dept Neurosurg, Wuhan 430022, Hubei, Peoples R China.; Xu, ZP (通讯作者)，Univ Queensland, Australian Inst Bioengn & Nanotechnol, Brisbane, Qld 4072, Australia.
EM 2004xh0835@hust.edu.cn; gordonxu@uq.edu.au; lixiaoling@gxmu.edu.cn
RI lu, xl/HDO-8340-2022; yang, xiao/HJI-7815-2023
OI lu, xiaoling/0000-0001-9049-2077
FU National Natural Science Foundation of China [81773254]; National Key
   Research and Development Plan of China [2019YFE0117300]; Guangxi Science
   and Technology Base and Talents Project (China) [GuiKe-AD20238062];
   special grant for Guangxi Bagui Honor Scholars (China)
FX The work reported in this article was financially funded partly by
   Project of National Natural Science Foundation of China (No. 81773254);
   and National Key Research and Development Plan of China (No.
   2019YFE0117300); and Guangxi Science and Technology Base and Talents
   Project (China, No. GuiKe-AD20238062); and the special grant for Guangxi
   Bagui Honor Scholars (China).
CR Abd Hamid M, 2020, CELL MOL IMMUNOL, V17, P684, DOI 10.1038/s41423-020-0468-x
   Alsaab HO, 2017, FRONT PHARMACOL, V8, DOI 10.3389/fphar.2017.00561
   Bannas P, 2017, FRONT IMMUNOL, V8, DOI 10.3389/fimmu.2017.01603
   Barone A, 2017, CLIN CANCER RES, V23, P5661, DOI 10.1158/1078-0432.CCR-16-0664
   Bauer C, 2014, CANCER IMMUNOL IMMUN, V63, P321, DOI 10.1007/s00262-013-1510-y
   Brenner MK, 2010, CURR OPIN IMMUNOL, V22, P251, DOI 10.1016/j.coi.2010.01.020
   Brigida Mattia, 2020, Rev Recent Clin Trials, V15, P339, DOI 10.2174/1574887115666200622161418
   Chakraborty M, 2021, CELL REP, V34, DOI 10.1016/j.celrep.2020.108609
   Ciccarese C, 2017, EXPERT OPIN BIOL TH, V17, P1049, DOI 10.1080/14712598.2017.1339030
   Cohen JE, 2017, IMMUNOTHERAPY-UK, V9, P183, DOI 10.2217/imt-2016-0112
   Dashti A, 2016, CANCER LETT, V374, P175, DOI 10.1016/j.canlet.2016.01.021
   Dyck L, 2017, EUR J IMMUNOL, V47, P765, DOI 10.1002/eji.201646875
   Freeman GJ, 2000, J EXP MED, V192, P1027, DOI 10.1084/jem.192.7.1027
   Galea-Lauri J, 2002, CANCER IMMUNOL IMMUN, V51, P299, DOI 10.1007/s00262-002-0284-4
   He J, 2017, ONCOIMMUNOLOGY, V6, DOI 10.1080/2162402X.2017.1361094
   Huang KS, 2020, J INT MED RES, V48, DOI 10.1177/0300060519897187
   Iberg CA, 2017, TRENDS IMMUNOL, V38, P793, DOI 10.1016/j.it.2017.07.007
   Iwai Y, 2017, J BIOMED SCI, V24, DOI 10.1186/s12929-017-0329-9
   Jelinek I, 2011, J IMMUNOL, V186, P2422, DOI 10.4049/jimmunol.1002845
   Kajihara M, 2015, IMMUNOTHERAPY-UK, V7, P1111, DOI 10.2217/imt.15.73
   Kallergi G, 2018, THER ADV MED ONCOL, V10, DOI 10.1177/1758834017750121
   Koido S, 2007, J IMMUNOL, V179, P4874, DOI 10.4049/jimmunol.179.7.4874
   Koido S, 2016, INT J MOL SCI, V17, DOI 10.3390/ijms17060828
   Kumai T, 2017, CURR OPIN IMMUNOL, V47, P57, DOI 10.1016/j.coi.2017.07.003
   Liang WH, 2017, J CLIN ONCOL, V35, P1162, DOI 10.1200/JCO.2016.67.5140
   Lu XJ, 2017, CELL IMMUNOL, V314, P36, DOI 10.1016/j.cellimm.2017.01.011
   Nasman A, 2020, J INTERN MED, V287, P134, DOI 10.1111/joim.13010
   Obermajer N, 2018, NAT PROTOC, V13, P335, DOI 10.1038/nprot.2017.130
   Pang YB, 2019, STEM CELLS INT, V2019, DOI 10.1155/2019/5680327
   Qian LW, 2018, J BIOMED NANOTECHNOL, V14, P1826, DOI 10.1166/jbn.2018.2616
   Ribas A, 2018, SCIENCE, V359, P1350, DOI 10.1126/science.aar4060
   Salvador JP, 2019, ANAL BIOANAL CHEM, V411, P1703, DOI 10.1007/s00216-019-01633-4
   Schumacher D, 2018, ANGEW CHEM INT EDIT, V57, P2314, DOI 10.1002/anie.201708459
   Shang N, 2017, AM J CANCER RES, V7, P2091
   Siontorou CG, 2013, INT J NANOMED, V8, P4215, DOI 10.2147/IJN.S39428
   Sui HS, 2018, J IMMUNOL RES, V2018, DOI 10.1155/2018/6984948
   Sznol M, 2013, CLIN CANCER RES, V19, P5542, DOI 10.1158/1078-0432.CCR-13-2234
   Taube JM, 2014, CLIN CANCER RES, V20, P5064, DOI 10.1158/1078-0432.CCR-13-3271
   Taylor A, 2018, CANCER RES, V78, P706, DOI 10.1158/0008-5472.CAN-17-0491
   Topalian SL, 2012, CURR OPIN IMMUNOL, V24, P207, DOI 10.1016/j.coi.2011.12.009
   Wang YZ, 2016, INT J NANOMED, V11, P3287, DOI 10.2147/IJN.S107194
   Xu XF, 2019, JAMA SURG, V154, P209, DOI 10.1001/jamasurg.2018.4334
   Xue S, 2017, J HEMATOL ONCOL, V10, DOI 10.1186/s13045-017-0455-6
   Zhang YY, 2020, CELL MOL IMMUNOL, V17, P807, DOI 10.1038/s41423-020-0488-6
   Zhou M, 2019, CANCER COMMUN, V39, DOI 10.1186/s40880-019-0383-7
NR 45
TC 15
Z9 16
U1 5
U2 43
PU ELSEVIER IRELAND LTD
PI CLARE
PA ELSEVIER HOUSE, BROOKVALE PLAZA, EAST PARK SHANNON, CO, CLARE, 00000,
   IRELAND
SN 0304-3835
EI 1872-7980
J9 CANCER LETT
JI Cancer Lett.
PD DEC 1
PY 2021
VL 522
BP 184
EP 197
DI 10.1016/j.canlet.2021.09.028
EA SEP 2021
PG 14
WC Oncology
WE Science Citation Index Expanded (SCI-EXPANDED)
SC Oncology
GA WB9TB
UT WOS:000703906900002
PM 34562519
DA 2023-11-04
ER

PT J
AU Momtazi-Borojeni, AA
   Jaafari, MR
   Banach, M
   Gorabi, AM
   Sahraei, H
   Sahebkar, A
AF Momtazi-Borojeni, Amir Abbas
   Jaafari, Mahmoud R.
   Banach, Maciej
   Gorabi, Armita Mahdavi
   Sahraei, Hedayat
   Sahebkar, Amirhossein
TI Pre-Clinical Evaluation of the Nanoliposomal antiPCSK9 Vaccine in
   Healthy Non-Human Primates
SO VACCINES
LA English
DT Article
DE nanoliposome; non-human primate; PCSK9; vaccine; cholesterol
ID REDUCING LIPIDS; PCSK9; DISEASE; CHOLESTEROL; SAFETY; IMMUNIZATION;
   ANTIBODIES; EVOLOCUMAB; EFFICACY; RISK
AB Background: Our previous studies showed the safe preventive and therapeutic effects of immunization using the nanoliposomal antiPCSK9 vaccine called "Liposomal Immunogenic Fused PCSK9-Tetanus plus Alum adjuvant" (L-IFPTA), in mouse models of atherosclerosis. Here we aimed to ascertain the immunogenicity and safety of the L-IFPTA vaccine in a pre-clinical study in healthy non-human primates. Methods: Five male rhesus macaque monkeys were subcutaneously immunized with the L-IFPTA vaccine, four times with bi-weekly intervals. To evaluate immunogenicity, the plasma antiPCSK9 antibody in immunized monkeys was detected and quantified using the ELISA method. The functionality of the induced antiPCSK9 antibodies was determined by the PCSK9/LDLR in vitro binding assay kit. The safety of the vaccine was tested using the evaluation of several major circulating indicators including plasma lipid alterations, inflammatory biomarkers and organ injury biomarkers. Results: The resultant data indicated that the L-IFPTA vaccine significantly and highly induced the generation of functional and safe antiPCSK9 antibodies in immunized monkeys. Plasma levels of specific biomarkers indicating organ performance including creatinine, urea, uric acid, bilirubin, ALP, AS, ALT and TSH were not significantly altered. After immunization in healthy monkeys, non-prespecified endpoints (plasma levels of TC, LDL-C, VLDL-C and TG) were non-significantly reduced by 11.6 +/- 36%; 16 +/- 28%; 22 +/- 53% and 24 +/- 51%, respectively, while HDL-C was slightly increased by 2 +/- 64%. There were also no significant changes in plasma levels of pro- and anti-inflammatory biomarkers. Conclusion: The L-IFPTA vaccine could efficiently stimulate the host humoral immune response to produce active antibodies that inhibit plasma PCSK9 while not provoking systemic inflammation and not adversely affecting organ performance.
C1 [Momtazi-Borojeni, Amir Abbas; Jaafari, Mahmoud R.] Mashhad Univ Med Sci, Nanotechnol Res Ctr, Pharmaceut Technol Inst, Mashhad 9177948564, Razavi Khorasan, Iran.
   [Momtazi-Borojeni, Amir Abbas] Alborz Univ Med Sci, Sch Med, Dept Med Biotechnol, Karaj 3149969415, Iran.
   [Momtazi-Borojeni, Amir Abbas] Irans Natl Elites Fdn, Tehran 9311114578, Iran.
   [Jaafari, Mahmoud R.; Sahebkar, Amirhossein] Mashhad Univ Med Sci, Biotechnol Res Ctr, Pharmaceut Technol Inst, Mashhad 9177948564, Razavi Khorasan, Iran.
   [Banach, Maciej] Med Univ Lodz, Dept Prevent Cardiol & Lipidol, PL-93338 Lodz, Poland.
   [Banach, Maciej] Univ Zielona Gora, Cardiovasc Res Ctr, PL-65046 Zielona Gora, Poland.
   [Gorabi, Armita Mahdavi] Univ Tehran Med Sci, Res Ctr Adv Technol Cardiovasc Med, Tehran Heart Ctr, Tehran 1411713138, Iran.
   [Sahraei, Hedayat] Baqiyatallah Univ Med Sci, Neurosci Res Ctr, Tehran 9311114578, Iran.
   [Sahebkar, Amirhossein] Mashhad Univ Med Sci, Appl Biomed Res Ctr, Mashhad 9177948564, Razavi Khorasan, Iran.
   [Sahebkar, Amirhossein] Mashhad Univ Med Sci, Sch Pharm, Mashhad 9177948564, Razavi Khorasan, Iran.
C3 Mashhad University Medical Science; Mashhad University Medical Science;
   Medical University Lodz; University of Zielona Gora; Tehran University
   of Medical Sciences; Baqiyatallah University of Medical Sciences (BMSU);
   Mashhad University Medical Science; Mashhad University Medical Science
RP Sahebkar, A (通讯作者)，Mashhad Univ Med Sci, Biotechnol Res Ctr, Pharmaceut Technol Inst, Mashhad 9177948564, Razavi Khorasan, Iran.; Sahebkar, A (通讯作者)，Mashhad Univ Med Sci, Appl Biomed Res Ctr, Mashhad 9177948564, Razavi Khorasan, Iran.; Sahebkar, A (通讯作者)，Mashhad Univ Med Sci, Sch Pharm, Mashhad 9177948564, Razavi Khorasan, Iran.
EM abbasmomtazi@yahoo.com; jafarimr@mums.ac.ir; maciej.banach@icloud.com;
   armitamandavi61@gmail.com; hsahraei1343@gmail.com; sahebkara@mums.ac.ir
RI Banach, Maciej/A-1271-2009; Momtazi-Borojeni, Amir/AAC-6972-2019
OI Banach, Maciej/0000-0001-6690-6874; Momtazi-Borojeni,
   Amir/0000-0002-4376-1083
FU Elite Researcher Grant Committee from the National Institutes for
   Medical Research Development (NIMAD), Tehran, Iran [963401]; Mashhad
   University of Medical Sciences, Mashhad, Iran [971266]
FX Research reported in this publication was supported by Elite Researcher
   Grant Committee under award number 963401 from the National Institutes
   for Medical Research Development (NIMAD), Tehran, Iran. We are also
   thankful for the support from Mashhad University of Medical Sciences,
   Mashhad, Iran (grant number: 971266).
CR Banach M, 2019, CARDIOVASC RES, V115, pE26, DOI 10.1093/cvr/cvy301
   Bartelds GM, 2011, JAMA-J AM MED ASSOC, V305, P1460, DOI 10.1001/jama.2011.406
   Catapano AL, 2013, ATHEROSCLEROSIS, V228, P18, DOI 10.1016/j.atherosclerosis.2013.01.044
   Crossey E, 2015, VACCINE, V33, P5747, DOI 10.1016/j.vaccine.2015.09.044
   Di Pasquale A, 2015, VACCINES-BASEL, V3, P320, DOI 10.3390/vaccines3020320
   Do RQ, 2013, CURR CARDIOL REP, V15, DOI 10.1007/s11886-012-0345-z
   Fattori E, 2012, J LIPID RES, V53, P1654, DOI 10.1194/jlr.M028340
   Galabova G, 2014, PLOS ONE, V9, DOI 10.1371/journal.pone.0114469
   Hall SS, 2013, NATURE, V496, P152, DOI 10.1038/496152a
   Hervé C, 2019, NPJ VACCINES, V4, DOI 10.1038/s41541-019-0132-6
   Kazi DS, 2016, JAMA-J AM MED ASSOC, V316, P743, DOI 10.1001/jama.2016.11004
   Lakoski SG, 2009, J CLIN ENDOCR METAB, V94, P2537, DOI 10.1210/jc.2009-0141
   Landlinger C, 2017, EUR HEART J, V38, P2499, DOI 10.1093/eurheartj/ehx260
   Lien MY, 2020, FRONT ONCOL, V10, DOI 10.3389/fonc.2020.592415
   Lim PW, 2016, MEDIAT INFLAMM, V2016, DOI 10.1155/2016/6958293
   Maningat P, 2013, CURR ATHEROSCLER REP, V15, DOI 10.1007/s11883-012-0291-7
   Marquina C, 2020, PHARMACOECONOMICS, V38, P1095, DOI 10.1007/s40273-020-00936-0
   Mitchell LA, 2012, J IMMUNOL, V189, P5612, DOI 10.4049/jimmunol.1202151
   Momtazi-Borojeni A., 2019, EUR HEART J, V40, phz746, DOI DOI 10.1093/EURHEARTJ/EHZ746.0800
   Momtazi-Borojeni A., 2019, EUR HEART J, V40, phz747, DOI DOI 10.1093/EURHEARTJ/EHZ747.0309
   Momtazi-Borojeni A., 2019, EUR HEART J, V40, phz746, DOI DOI 10.1093/EURHEARTJ/EHZ746.0799
   Momtazi-Borojeni Amir Abbas, 2021, Arch Med Sci, V17, P1365, DOI 10.5114/aoms/133885
   Momtazi-Borojeni AA, 2019, BMC MED, V17, DOI 10.1186/s12916-019-1457-8
   Momtazi-Borojeni AA, 2019, EUR HEART J-CARD PHA, V5, P237, DOI 10.1093/ehjcvp/pvz022
   Momtazi-Borojeni AA, 2019, ARCH MED SCI, V15, P570, DOI 10.5114/aoms.2019.84734
   Momtazi-Borojeni AA, 2019, ATHEROSCLEROSIS, V283, P69, DOI 10.1016/j.atherosclerosis.2019.02.001
   Nicholls SJ, 2016, JAMA-J AM MED ASSOC, V316, P2373, DOI 10.1001/jama.2016.16951
   Pan YJ, 2017, SCI REP-UK, V7, DOI 10.1038/s41598-017-13069-w
   Robinson JG, 2015, NEW ENGL J MED, V372, P1489, DOI 10.1056/NEJMoa1501031
   Sabatine MS, 2017, NEW ENGL J MED, V376, P1713, DOI [10.1056/NEJMoa1615664, 10.4997/JRCPE.2017.212]
   Sabatine MS, 2015, NEW ENGL J MED, V372, P1500, DOI 10.1056/NEJMoa1500858
   Sahebkar A, 2021, EUR HEART J, V42, P4007, DOI 10.1093/eurheartj/ehab299
   Sahebkar A, 2013, CARDIOVASC DRUG THER, V27, P559, DOI 10.1007/s10557-013-6479-4
   Schneeberger A, 2009, J NUTR HEALTH AGING, V13, P264, DOI 10.1007/s12603-009-0070-5
   Stratton K., 2012, ADVERSE EFFECTS VACC
   Wu DY, 2020, J AM HEART ASSOC, V9, DOI 10.1161/JAHA.119.014358
   You SS, 2019, ACS BIOMATER SCI ENG, V5, P4263, DOI 10.1021/acsbiomaterials.9b00434
NR 37
TC 15
Z9 15
U1 0
U2 5
PU MDPI
PI BASEL
PA ST ALBAN-ANLAGE 66, CH-4052 BASEL, SWITZERLAND
EI 2076-393X
J9 VACCINES-BASEL
JI Vaccines
PD JUL
PY 2021
VL 9
IS 7
AR 749
DI 10.3390/vaccines9070749
PG 11
WC Immunology; Medicine, Research & Experimental
WE Science Citation Index Expanded (SCI-EXPANDED)
SC Immunology; Research & Experimental Medicine
GA TO7AJ
UT WOS:000677059200001
PM 34358164
OA Green Published, gold
DA 2023-11-04
ER

PT J
AU Gao, YN
   Zhao, QY
   Xiao, M
   Huang, XF
   Wu, XJ
AF Gao, Yanan
   Zhao, Qingyu
   Xiao, Min
   Huang, Xuefei
   Wu, Xuanjun
TI A versatile photothermal vaccine based on acid-responsive
   glyco-nanoplatform for synergistic therapy of cancer
SO BIOMATERIALS
LA English
DT Article
DE Cytotoxic T cells; Immunotherapy; Photothermal therapy; Nanoparticles;
   Cancer
ID CYTOTOXIC T-LYMPHOCYTES; ACETALATED DEXTRAN; INDOCYANINE GREEN;
   CO-DELIVERY; NANOPARTICLES; ANTIGEN; INDUCTION; LIGAND; CELLS;
   IMMUNOTHERAPY
AB The race is on for therapeutic agents that stop cancer. An effective vaccine offers a safe and promising approach for cancer immunotherapy. However, substantial barriers to immunotherapy in cancer vaccines include the low immunogenicity of cancer antigens and the immunosuppression commonly present in solid tumors, resulting in significant challenges for developing a clinically effective cancer vaccine. Here, the state of the art of synergistic therapy, which includes the photothermal effect combined with immunotherapy, was investigated to target tumors. For the first time, indocyanine green (ICG, referred to as I), imiquimod (R837, referred to as R) and a foreign cytotoxic T lymphocyte antigen peptide (CTL-Ap, referred to as Ap) with the sequence of SIINFEKL from ovalbumin (OVA) were encapsulated by acetalated dextran (AcDEX) to form nanoparticles (NPs) averaging 92 nm in diameter as an immunogen. Administration of the resulting multifunctional vaccine I-R-Ap-AcDEX NPs enhanced antitumor cytotoxic T lymphocyte (CTL) immunotherapy. On the one hand, subcutaneous immunization of the NPs allows foreign Ap to enter the major histocompatibility complex class I (MHC-I) crosspresentation pathway of antigen-presenting cells, thereby presenting Ap and eliciting high levels of Apspecific CTLs. On the other hand, intratumor/intravenous injections of the NPs allow foreign Ap to enter tumor cells and present Ap through the MHC-I cross-presentation pathway. Ap-specific CTLs can kill Appresented tumor cells. Furthermore, the NPs generated near-infrared laser triggered the photothermal killing of tumor cells. To our knowledge, this is the first report of AcDEX NPs in antitumor photothermal therapy. Strikingly, systemic administration of the I-R-Ap-AcDEX NPs combined with near-infrared laser irradiation allowed for complete protection to mice from the tumors when applied to two non-OVA tumor models. This quite impressive result displays the great promise of synergistic therapy by the vaccine I-R-Ap-AcDEX NPs, an approach that harnesses the photothermal effect to boost antitumor immunotherapy.
C1 [Gao, Yanan; Zhao, Qingyu; Xiao, Min; Wu, Xuanjun] Shandong Univ, Natl Glycoengn Res Ctr, Shandong Key Lab Carbohydrate Chem & Glycobiol, NMPA Key Lab Qual Res & Evaluat Carbohydratebased, Qingdao 266237, Shandong, Peoples R China.
   [Xiao, Min] Shandong Univ, State Key Lab Microbial Technol, Qingdao 266237, Shandong, Peoples R China.
   [Huang, Xuefei] Michigan State Univ, Inst Quantitat Hlth Sci & Engn, Dept Chem, E Lansing, MI 48824 USA.
   [Huang, Xuefei] Michigan State Univ, Inst Quantitat Hlth Sci & Engn, Dept Biomed Engn, E Lansing, MI 48824 USA.
   [Wu, Xuanjun] Shandong Univ, Suzhou Res Inst, Suzhou 215123, Jiangsu, Peoples R China.
C3 Shandong University; Shandong University; Michigan State University;
   Michigan State University; Shandong University
RP Wu, XJ (通讯作者)，Shandong Univ, Natl Glycoengn Res Ctr, Qingdao 266237, Shandong, Peoples R China.
EM xuanjun@sdu.edu.cn
RI WU, XUAN/ISS-8430-2023
OI zhao, qing yu/0000-0002-8028-6736; Wu, Xuanjun/0000-0002-7399-6916
FU Qilu Young Scholar Fund of Shandong University; National Natural Science
   Foundation of China [22007058]; Natural Science Foundation of Shandong
   Province [ZR2020QB165]; Natural Science Foundation of Jiangsu Province
   [BK20200236]; State Key Laboratory of Microbial Technology Open Projects
   Fund [M2020-02]; National Cancer Institute [R01 CA225105]
FX This work was supported by grants from the Qilu Young Scholar Fund of
   Shandong University, the National Natural Science Foundation of China
   (22007058), the Natural Science Foundation of Shandong Province
   (ZR2020QB165), the Natural Science Foundation of Jiangsu Province
   (BK20200236), the State Key Laboratory of Microbial Technology Open
   Projects Fund (M2020-02), and the National Cancer Institute (R01
   CA225105). We want to thank Prof. Chuangnian Zhang and Prof. Xiaoli Wang
   (Institute of Biomedical Engineering, Chinese Academy of Medical
   Sciences & Peking Union Medical College) to provide us B3Z T cells.
CR Bachelder EM, 2008, J AM CHEM SOC, V130, P10494, DOI 10.1021/ja803947s
   Bachelder EM, 2017, CHEM REV, V117, P1915, DOI 10.1021/acs.chemrev.6b00532
   Bae J, 2020, LEUKEMIA, V34, P210, DOI 10.1038/s41375-019-0540-7
   Broaders KE, 2009, P NATL ACAD SCI USA, V106, P5497, DOI 10.1073/pnas.0901592106
   Brubaker CE, 2016, ACS BIOMATER SCI ENG, V2, P231, DOI 10.1021/acsbiomaterials.5b00456
   Bubeník J, 2004, INT J ONCOL, V25, P487
   CAI JQ, 1995, TETRAHEDRON LETT, V36, P6535, DOI 10.1016/0040-4039(95)01279-Q
   Cha BG, 2018, ACS CENTRAL SCI, V4, P484, DOI 10.1021/acscentsci.8b00035
   Chen Q, 2019, CHEM SOC REV, V48, P5506, DOI 10.1039/c9cs00271e
   Chen Q, 2019, ADV MATER, V31, DOI 10.1002/adma.201900192
   Chen Q, 2016, NAT COMMUN, V7, DOI 10.1038/ncomms13193
   Chen Q, 2014, BIOMATERIALS, V35, P8206, DOI 10.1016/j.biomaterials.2014.06.013
   Chen WH, 2008, MOL PHARMACEUT, V5, P464, DOI 10.1021/mp700126c
   Chen Z, 2016, ACS NANO, V10, P10049, DOI 10.1021/acsnano.6b04695
   Cheng L, 2014, CHEM REV, V114, P10869, DOI 10.1021/cr400532z
   Chesson CB, 2017, ACS BIOMATER SCI ENG, V3, P126, DOI 10.1021/acsbiomaterials.6b00412
   Clemente T, 2013, METHODS, V61, P105, DOI 10.1016/j.ymeth.2013.02.007
   Collier MA, 2018, MOL PHARMACEUT, V15, P4933, DOI 10.1021/acs.molpharmaceut.8b00579
   Cui LN, 2011, BIOCONJUGATE CHEM, V22, P949, DOI 10.1021/bc100596w
   Dölen Y, 2016, ONCOIMMUNOLOGY, V5, DOI 10.1080/2162402X.2015.1068493
   Egilmez NK, 2000, CANCER RES, V60, P3832
   FIFE TH, 1965, J ORG CHEM, V30, P1492, DOI 10.1021/jo01016a036
   Galea-Lauri J, 2002, CANCER IMMUNOL IMMUN, V51, P299, DOI 10.1007/s00262-002-0284-4
   Hamdy S, 2008, VACCINE, V26, P5046, DOI 10.1016/j.vaccine.2008.07.035
   Hassan HAFM, 2016, BIOMATERIALS, V104, P310, DOI 10.1016/j.biomaterials.2016.07.005
   Jahan ST, 2019, MOL PHARMACEUT, V16, P498, DOI 10.1021/acs.molpharmaceut.8b00700
   Jiang J, 2016, ONCOL LETT, V12, P631, DOI 10.3892/ol.2016.4617
   Jung HS, 2018, CHEM SOC REV, V47, P2280, DOI 10.1039/c7cs00522a
   Kang S, 2017, J CONTROL RELEASE, V256, P56, DOI 10.1016/j.jconrel.2017.04.024
   KARTTUNEN J, 1991, P NATL ACAD SCI USA, V88, P3972, DOI 10.1073/pnas.88.9.3972
   KARTTUNEN J, 1992, P NATL ACAD SCI USA, V89, P6020, DOI 10.1073/pnas.89.13.6020
   Kasturi SP, 2011, NATURE, V470, P543, DOI 10.1038/nature09737
   Kavunja HW, 2017, CANCER IMMUNOL IMMUN, V66, P451, DOI 10.1007/s00262-016-1948-9
   Khanna R, 1998, IMMUNOL CELL BIOL, V76, P20, DOI 10.1046/j.1440-1711.1998.00717.x
   Kuai R, 2017, NAT MATER, V16, P489, DOI [10.1038/nmat4822, 10.1038/NMAT4822]
   Le Mercier I, 2013, CANCER RES, V73, P4629, DOI 10.1158/0008-5472.CAN-12-3058
   Liu HP, 2014, NATURE, V507, P519, DOI 10.1038/nature12978
   Liu JL, 2018, ACS APPL MATER INTER, V10, P30983, DOI 10.1021/acsami.8b09348
   Luo M, 2017, NAT NANOTECHNOL, V12, P648, DOI [10.1038/nnano.2017.52, 10.1038/NNANO.2017.52]
   Melero I, 2014, NAT REV CLIN ONCOL, V11, P509, DOI 10.1038/nrclinonc.2014.111
   Neek M, 2019, NANOMED-NANOTECHNOL, V15, P164, DOI 10.1016/j.nano.2018.09.004
   Rietscher R, 2016, EUR J PHARM BIOPHARM, V102, P20, DOI 10.1016/j.ejpb.2016.02.014
   Romero P, 2016, SCI TRANSL MED, V8, DOI 10.1126/scitranslmed.aaf0685
   Shao K, 2015, ACS NANO, V9, P16, DOI 10.1021/nn5062029
   Tanyi JL, 2018, SCI TRANSL MED, V10, DOI 10.1126/scitranslmed.aao5931
   TOMAYKO MM, 1989, CANCER CHEMOTH PHARM, V24, P148, DOI 10.1007/BF00300234
   van der Burg SH, 2016, NAT REV CANCER, V16, P219, DOI 10.1038/nrc.2016.16
   Villadangos JA, 2007, NAT REV IMMUNOL, V7, P543, DOI 10.1038/nri2103
   Wang HL, 2018, THERANOSTICS, V8, P1227, DOI 10.7150/thno.22872
   Xia YF, 2018, NAT MATER, V17, P187, DOI [10.1038/NMAT5057, 10.1038/nmat5057]
   Yang K, 2012, ADV MATER, V24, P1868, DOI 10.1002/adma.201104964
   Yang K, 2010, NANO LETT, V10, P3318, DOI 10.1021/nl100996u
   Yoon HJ, 2017, ACS APPL MATER INTER, V9, P5683, DOI 10.1021/acsami.6b16801
   Zhang PP, 2015, ACS NANO, V9, P6465, DOI 10.1021/acsnano.5b02153
   Zhang ZP, 2011, BIOMATERIALS, V32, P3666, DOI 10.1016/j.biomaterials.2011.01.067
   Zheng MB, 2014, ACS APPL MATER INTER, V6, P6709, DOI 10.1021/am5004393
NR 56
TC 15
Z9 15
U1 2
U2 97
PU ELSEVIER SCI LTD
PI OXFORD
PA THE BOULEVARD, LANGFORD LANE, KIDLINGTON, OXFORD OX5 1GB, OXON, ENGLAND
SN 0142-9612
EI 1878-5905
J9 BIOMATERIALS
JI Biomaterials
PD JUN
PY 2021
VL 273
AR 120792
DI 10.1016/j.biomaterials.2021.120792
EA APR 2021
PG 10
WC Engineering, Biomedical; Materials Science, Biomaterials
WE Science Citation Index Expanded (SCI-EXPANDED)
SC Engineering; Materials Science
GA SB0CH
UT WOS:000649669800002
PM 33872856
OA Green Accepted
DA 2023-11-04
ER

PT J
AU Zhang, J
   Sun, HW
   Gao, C
   Wang, Y
   Cheng, X
   Yang, Y
   Gou, Q
   Lei, LH
   Chen, YP
   Wang, XY
   Zou, QM
   Gu, J
AF Zhang, Jin
   Sun, Hongwu
   Gao, Chen
   Wang, Ying
   Cheng, Xin
   Yang, Yun
   Gou, Qiang
   Lei, Langhuang
   Chen, Yanping
   Wang, Xingyong
   Zou, Quanming
   Gu, Jiang
TI Development of a chitosan-modified PLGA nanoparticle vaccine for
   protection against <i>Escherichia coli</i> K1 caused meningitis in mice
SO JOURNAL OF NANOBIOTECHNOLOGY
LA English
DT Article
DE Escherichia coli K1; Chitosan; PLGA; Nanoparticles; Vaccine
ID MEMBRANE PROTEIN-A; DELIVERY; INVASION; REVEALS
AB Background: Escherichia coli K1 (E. coli K1) caused neonatal meningitis remains a problem, which rises the urgent need for an effective vaccine. Previously, we rationally designed and produced the recombinant protein OmpAVac (Vo), which elicited protective immunity against E. coli K1 infection. However, Vo has limited stability, which hinders its future industrial application.
   Method: Chitosan-modified poly (lactic-co-glycolic acid) (PLGA) nanoparticles were prepared and used as carried for the recombinant Vo. And the safety, stability and immunogenicity of Vo delivered by chitosan-modified PLGA nanoparticles were tested in vitro and in a mouse model of bacteremia.
   Results: We successfully generated chitosan-modified PLGA nanoparticles for the delivery of recombinant Vo (VoNP). In addition, we found that a freeze-drying procedure increases the stability of the VoNPs without changing the shape, size distribution and encapsulation of the Vo protein. Unlike aluminum adjuvant, the nanoparticles that delivered Vo were immunoprotective in mice even after storage for as long as 180 days.
   Conclusions: We identified an effective strategy to improve the stability of Vo to maintain its immunogenicity, which will contribute to the future development of vaccines against E. coli K1.
C1 [Zhang, Jin; Chen, Yanping] Hunan Childrens Hosp, Dept Resp, Changsha, Peoples R China.
   [Zhang, Jin; Lei, Langhuang; Wang, Xingyong] Chongqing Med Univ, Dept Pediat Res Inst, Childrens Hosp, Chongqing, Peoples R China.
   [Zhang, Jin; Sun, Hongwu; Gao, Chen; Wang, Ying; Cheng, Xin; Yang, Yun; Gou, Qiang; Lei, Langhuang; Zou, Quanming; Gu, Jiang] Third Mil Med Univ, Natl Engn Res Ctr Immunol Prod, Dept Microbiol & Biochem Pharm, Coll Pharm, 30th Gaotanyan St, Chongqing 400038, Peoples R China.
C3 Chongqing Medical University; Army Medical University
RP Gu, J (通讯作者)，Third Mil Med Univ, Natl Engn Res Ctr Immunol Prod, Dept Microbiol & Biochem Pharm, Coll Pharm, 30th Gaotanyan St, Chongqing 400038, Peoples R China.
EM jianggu2012@163.com
RI Gu, Jiang/AAT-2432-2021; Zhang, Liqun/JDN-3523-2023
OI Gu, Jiang/0000-0001-8035-4551; 
FU Natural Science Foundation of Chongqing [cstc2020jcyj-msxm2301];
   National Natural Science Foundation of China (NSFC) [81772155]
FX This work was supported by the Natural Science Foundation of Chongqing
   (No. cstc2020jcyj-msxm2301) and National Natural Science Foundation of
   China (NSFC, No. 81772155).
CR Abe Yoshihiro, 2013, Monoclonal Antibodies in Immunodiagnosis and Immunotherapy, V32, P32, DOI 10.1089/mab.2012.0069
   Ahn SY, 2020, PEDIATR INT, V62, P347, DOI 10.1111/ped.14108
   Blanco J, 2011, J ANTIMICROB CHEMOTH, V66, P2011, DOI 10.1093/jac/dkr235
   Danhier F, 2012, J CONTROL RELEASE, V161, P505, DOI 10.1016/j.jconrel.2012.01.043
   Ding DW, 2018, MAT SCI ENG C-MATER, V92, P1041, DOI 10.1016/j.msec.2017.12.036
   Dudek NL, 2010, CURR PHARM DESIGN, V16, P3149
   Eliyahu S, 2020, INT J PHARMACEUT, V573, DOI 10.1016/j.ijpharm.2019.118739
   FINNE J, 1983, LANCET, V2, P355
   Gordon SM, 2017, FRONT PEDIATR, V5, DOI 10.3389/fped.2017.00139
   Gu H, 2018, FRONT CELL INFECT MI, V8, DOI 10.3389/fcimb.2018.00172
   Janowski A, 2017, F1000RES, V6
   Kim KS, 2012, CURR OPIN INFECT DIS, V25, P273, DOI 10.1097/QCO.0b013e3283521eb0
   Krishnan S, 2014, MICROBES INFECT, V16, P540, DOI 10.1016/j.micinf.2014.06.002
   Krishnan S, 2012, FEBS J, V279, P919, DOI 10.1111/j.1742-4658.2012.08482.x
   Li WD, 2014, VACCINES-BASEL, V2, P515, DOI 10.3390/vaccines2030515
   Lu BT, 2019, POLYMERS-BASEL, V11, DOI 10.3390/polym11020304
   Mittal R, 2011, NAT COMMUN, V2, DOI 10.1038/ncomms1554
   Naskar S, 2019, J DRUG TARGET, V27, P379, DOI 10.1080/1061186X.2018.1512112
   Oordt-Speets AM, 2018, PLOS ONE, V13, DOI 10.1371/journal.pone.0198772
   Oyarzún P, 2016, HUM VACC IMMUNOTHER, V12, P763, DOI 10.1080/21645515.2015.1094595
   Pautsch A, 2000, J MOL BIOL, V298, P273, DOI 10.1006/jmbi.2000.3671
   Pawar D, 2013, EUR J PHARM BIOPHARM, V85, P550, DOI 10.1016/j.ejpb.2013.06.017
   Rezvankhah A, 2020, DRY TECHNOL, V38, P235, DOI 10.1080/07373937.2019.1653906
   Shanmuganathan MV, 2013, J INFECT DIS, V207, P61, DOI 10.1093/infdis/jis656
   Silva AL, 2016, HUM VACC IMMUNOTHER, V12, P1056, DOI 10.1080/21645515.2015.1117714
   Stovner LJ, 2018, LANCET NEUROL, V17, P954, DOI 10.1016/S1474-4422(18)30322-3
   Tahara K, 2009, INT J PHARMACEUT, V382, P198, DOI 10.1016/j.ijpharm.2009.07.023
   Wang HG, 2016, MICROBIOL RES, V182, P109, DOI 10.1016/j.micres.2015.10.004
   Wen R, 2019, NANOMEDICINE-UK, V14, P627, DOI 10.2217/nnm-2018-0147
   Witcomb LA, 2015, INFECT IMMUN, V83, P4528, DOI 10.1128/IAI.00953-15
   Xu YH, 2017, J BIOMED MATER RES B, V105, P1692, DOI 10.1002/jbm.b.33648
   Yamada A, 2013, CANCER SCI, V104, P15, DOI 10.1111/cas.12050
   Yamamoto T, 2011, J INFECT CHEMOTHER, V17, P435, DOI 10.1007/s10156-011-0232-3
NR 33
TC 15
Z9 16
U1 4
U2 21
PU BMC
PI LONDON
PA CAMPUS, 4 CRINAN ST, LONDON N1 9XW, ENGLAND
EI 1477-3155
J9 J NANOBIOTECHNOL
JI J. Nanobiotechnol.
PD MAR 5
PY 2021
VL 19
IS 1
AR 69
DI 10.1186/s12951-021-00812-9
PG 15
WC Biotechnology & Applied Microbiology; Nanoscience & Nanotechnology
WE Science Citation Index Expanded (SCI-EXPANDED)
SC Biotechnology & Applied Microbiology; Science & Technology - Other
   Topics
GA QS5OA
UT WOS:000625948300001
PM 33673858
OA gold, Green Published
DA 2023-11-04
ER

PT J
AU Robla, S
   Prasanna, M
   Varela-Calviño, R
   Grandjean, C
   Csaba, N
AF Robla, Sandra
   Prasanna, Maruthi
   Varela-Calvino, Ruben
   Grandjean, Cyrille
   Csaba, Noemi
TI A chitosan-based nanosystem as pneumococcal vaccine delivery platform
SO DRUG DELIVERY AND TRANSLATIONAL RESEARCH
LA English
DT Article; Proceedings Paper
CT 13th Spanish Portuguese Conference on Controlled Drug Delivery
CY JAN 22-24, 2020
CL Univ Santiago Compostela, Santiago, SPAIN
HO Univ Santiago Compostela
DE Chitosan; Nanovaccine; Dendritic cell; Antigen protein; Immune response
ID STREPTOCOCCUS-PNEUMONIAE; DENDRITIC CELLS; DRUG-DELIVERY; RATIONAL
   DESIGN; IN-VITRO; NANOPARTICLES; NANOCAPSULES; LIPOSOMES; TOXICITY;
   PROTEINS
AB Chitosan-based nanosystems have been described as interesting tools for antigen delivery and for enhancing the immunogenicity of nasally administered vaccines. As a possible vaccine delivery method, the chemical conjugation of chitosan nanocapsules with the Streptococcus pneumoniae cell membrane protein PsaA (pneumococcal surface adhesin A) is suggested here. The antigen PsaA, common to all pneumococcus serotypes, is expected to improve its uptake by immune cells and to activate specific T cells, generating an adaptive immune response against pneumococcus. With this aim, chitosan nanocapsules with thiol-maleimide conjugation between the polymer (chitosan) and the antigen (PsaA) were designed to enable the surface presentation of PsaA for immune cell recognition. Spherical-shaped particles, with a size of 266 +/- 32 nm, positive charge of +30 +/- 1 mV, and good stability profiles in simulated nasal fluids (up to 24 h) were achieved. PsaA association rates were three times higher compared with nanocapsules without covalent polymer-protein conjugation. Cytotoxicity studies in cell culture media showed non-toxic effect under 150 mu g/mL concentration of nanocapsules, and subsequent studies on the maturation of immature dendritic cells in the presence of antigen-conjugated nanocapsules displayed peripheral blood mononuclear cell activation and lymphocyte differentiation after their presentation by dendritic cells. Secretion of TNF alpha following exposure to nanocapsules and the ability of nanocapsules to activate CD4 and CD8 T lymphocytes had also been studied.
C1 [Robla, Sandra; Prasanna, Maruthi; Csaba, Noemi] Univ Santiago de Compostela, Ctr Res Mol Med & Chron Dis, La Coruna, Spain.
   [Robla, Sandra; Csaba, Noemi] Univ Santiago de Compostela, Dept Pharmacol Pharm & Pharmaceut Technol, La Coruna, Spain.
   [Prasanna, Maruthi; Grandjean, Cyrille] Univ Nantes, Unit Funct Sr Prot Engn UMR CNRS 6286, Nantes, France.
   [Varela-Calvino, Ruben] Univ Santiago de Compostela, Dept Biochem & Mol Biol, La Coruna, Spain.
C3 Universidade de Santiago de Compostela; Universidade de Santiago de
   Compostela; Nantes Universite; Universidade de Santiago de Compostela
RP Csaba, N (通讯作者)，Univ Santiago de Compostela, Ctr Res Mol Med & Chron Dis, La Coruna, Spain.; Csaba, N (通讯作者)，Univ Santiago de Compostela, Dept Pharmacol Pharm & Pharmaceut Technol, La Coruna, Spain.
EM noemi.csaba@usc.es
OI Varela-Calvino, Ruben/0000-0002-4978-661X; Prasanna,
   Maruthi/0000-0002-0179-4215; Robla, Sandra/0000-0003-0374-4294
FU Ministerio de Economia y Competitividad
   [RETOS-SAF2016-79230-R-ERC2018-092841, PID2019-108727RB-I00]; Xunta de
   Galicia (Centro Singular de Investigacion de Galicia accreditation
   2019-2022); European Union (European Regional Development Fund-ERDF)
   [ED431G 2019/02]; European Commission, Education, Audiovisual and
   Culture Executive Agency (EACEA), under the Erasmus Mundus program,
   "NanoFar: European Doctorate in Nanomedicine and Pharmaceutical
   Innovation" [2015-01-C4]
FX This work was supported by 'Ministerio de Economia y Competitividad'
   (RETOS-SAF2016-79230-R-ERC2018-092841 and PID2019-108727RB-I00). Sandra
   Robla received financial support from the Xunta de Galicia (Centro
   Singular de Investigacion de Galicia accreditation 2019-2022) and the
   European Union (European Regional Development Fund-ERDF), code ED431G
   2019/02. Maruthi Prasanna received his doctoral fellowship from the
   European Commission, Education, Audiovisual and Culture Executive Agency
   (EACEA), under the Erasmus Mundus program, "NanoFar: European Doctorate
   in Nanomedicine and Pharmaceutical Innovation" (Project: 2015-01-C4).
   The authors have no other relevant affiliations or financial involvement
   with any organization or entity with a financial interest in or
   financial conflict with the subject matter or materials discussed in the
   manuscript apart from those disclosed.
CR Al-Ashmawy G., 2018, DENDRITIC CELLS, P11, DOI DOI 10.5772/INTECHOPEN.79926
   Almeida AJ, 2012, RSC DRUG DISCOV, V22, P117, DOI 10.1039/9781849735292-00117
   Alonso MJ, 2004, BIOMED PHARMACOTHER, V58, P168, DOI 10.1016/j.biopha.2004.01.007
   [Anonymous], FRONT IMMUNOL, DOI [10.1007/s13346-021-00928-3, DOI 10.1007/S13346-021-00928-3]
   [Anonymous], MINIREVIEW DENDRITI
   [Anonymous], BIOMATERIALS
   [Anonymous], EARLY PNEUMOCOCCAL
   Banchereau J, 2000, ANNU REV IMMUNOL, V18, P767, DOI 10.1146/annurev.immunol.18.1.767
   Banchereau J, 1998, NATURE, V392, P245, DOI 10.1038/32588
   Bartual SG, 2018, INT J MED MICROBIOL, V308, P692, DOI 10.1016/j.ijmm.2017.10.003
   Braun D, 2005, BLOOD, V106, P2375, DOI 10.1182/blood-2005-03-0979
   Calvo P, 1997, COLLOID POLYM SCI, V275, P46, DOI 10.1007/s003960050050
   Calvo P, 1997, PHARMACEUT RES, V14, P1431, DOI 10.1023/A:1012128907225
   Caulfield MJ., 1983, J IMMUNOL, V130, P1774
   Cole J, 2014, ADV MICROB PHYSIOL, V65, P125, DOI 10.1016/bs.ampbs.2014.08.004
   Collado-González M, 2019, BIOMIMETICS-BASEL, V4, DOI 10.3390/biomimetics4020032
   Couñago RM, 2014, NAT CHEM BIOL, V10, P35, DOI [10.1038/NCHEMBIO.1382, 10.1038/nchembio.1382]
   Craig A, 2009, INFECT IMMUN, V77, P568, DOI 10.1128/IAI.00832-08
   Csaba N, 2009, ADV DRUG DELIVER REV, V61, P140, DOI 10.1016/j.addr.2008.09.005
   DERKSEN JTP, 1985, BIOCHIM BIOPHYS ACTA, V814, P151, DOI 10.1016/0005-2736(85)90430-4
   Dzopalic T, 2012, IMMUNOL RES, V52, P20, DOI 10.1007/s12026-012-8279-5
   Esquivel R, 2015, INT J POLYM SCI, V2015, DOI 10.1155/2015/502058
   Fallarino I, 2002, CELL DEATH DIFFER, V9, P1069, DOI 10.1038/sj.cdd.4401073
   Goycoolea FM, 2012, COLLOID POLYM SCI, V290, P1423, DOI 10.1007/s00396-012-2669-z
   Gradauer K, 2012, INT J NANOMED, V7, P2523, DOI 10.2147/IJN.S29980
   Grenha A, 2012, J DRUG TARGET, V20, P291, DOI 10.3109/1061186X.2011.654121
   He F, 2010, ANAL BIOCHEM, V399, P141, DOI 10.1016/j.ab.2009.12.003
   Hu XF, 2012, HUM VACC IMMUNOTHER, V8, P1250, DOI 10.4161/hv.20579
   Illum L, 2003, J CONTROL RELEASE, V87, P187, DOI 10.1016/S0168-3659(02)00363-2
   Kaldybekov DB, 2018, EUR J PHARM SCI, V111, P83, DOI 10.1016/j.ejps.2017.09.039
   Kean T, 2010, ADV DRUG DELIVER REV, V62, P3, DOI 10.1016/j.addr.2009.09.004
   Kowalewicz-Kulbat M, 2016, J IMMUNOL METHODS, V439, P79, DOI 10.1016/j.jim.2016.10.004
   Kumirska J, 2010, MAR DRUGS, V8, P1567, DOI 10.3390/md8051567
   Larentis AL, 2011, PROTEIN EXPRES PURIF, V78, P38, DOI 10.1016/j.pep.2011.02.013
   Lecoeur H, 2002, J IMMUNOL METHODS, V265, P81, DOI 10.1016/S0022-1759(02)00072-8
   Lewis KL, 2012, CSH PERSPECT BIOL, V4, DOI 10.1101/cshperspect.a007401
   Malhotra M, 2013, INT J NANOMED, V8, DOI 10.2147/IJN.S43683
   Martínez-Jothar L, 2018, J CONTROL RELEASE, V282, P101, DOI 10.1016/j.jconrel.2018.03.002
   Maruyama CR, 2016, SCI REP-UK, V6, DOI 10.1038/srep19768
   Masson G M, 1965, Acta Clin Belg, V20, P159
   Matsumoto M, 2016, MACROMOL RAPID COMM, V37, P1618, DOI 10.1002/marc.201600257
   Menchicchi B, 2014, BIOMACROMOLECULES, V15, P3550, DOI 10.1021/bm5007954
   Moffitt K, 2016, HUM VACC IMMUNOTHER, V12, P383, DOI 10.1080/21645515.2015.1087625
   Pérez-Dorado I, 2012, MOL ORAL MICROBIOL, V27, P221, DOI 10.1111/j.2041-1014.2012.00655.x
   Posch W, 2016, JOVE-J VIS EXP, DOI 10.3791/54968
   Prasanna M, 2019, EUR J PHARM SCI, V129, P31, DOI 10.1016/j.ejps.2018.12.013
   Prego C, 2006, J DRUG DELIV SCI TEC, V16, P331, DOI 10.1016/S1773-2247(06)50061-9
   Prego Cecilia, 2005, Expert Opin Drug Deliv, V2, P843, DOI 10.1517/17425247.2.5.843
   Rajam G, 2008, CRIT REV MICROBIOL, V34, P163, DOI 10.1080/10408410802383610
   Raskin MM, 2016, NANOMEDICINE-UK, V11, P217, DOI 10.2217/nnm.15.191
   Sahoo D, 2009, DES MONOMERS POLYM, V12, P377, DOI 10.1163/138577209X12486896623418
   Scaria PV, 2017, PLOS ONE, V12, DOI 10.1371/journal.pone.0190312
   Shen J, 2013, DRUG DELIV TRANSL RE, V3, P409, DOI 10.1007/s13346-013-0129-z
   Shrestha S, 2020, ADV COLLOID INTERFAC, V279, DOI 10.1016/j.cis.2020.102162
   Singh R, 2014, IMMUNOLOGY, V141, P514, DOI 10.1111/imm.12194
   Singh Y, 2017, J CONTROL RELEASE, V252, P28, DOI 10.1016/j.jconrel.2017.03.008
   Slütter B, 2008, J DRUG TARGET, V16, P1, DOI [10.1080/10611860701637966, 10.1080/10611860701637966 ]
   Szymanska E, 2015, MAR DRUGS, V13, P1819, DOI 10.3390/md13041819
   Tai SS, 2006, CRIT REV MICROBIOL, V32, P139, DOI 10.1080/10408410600822942
   Tonglairoum P, 2016, J MATER CHEM B, V4, P6581, DOI 10.1039/c6tb02124g
   Tuoriniemi J, 2014, SCI TECHNOL ADV MAT, V15, DOI 10.1088/1468-6996/15/3/035009
   Tzankova V, 2016, FOOD CHEM TOXICOL, V97, P1, DOI 10.1016/j.fct.2016.08.026
   González-Aramundiz JV, 2018, MOL PHARMACEUT, V15, P5653, DOI 10.1021/acs.molpharmaceut.8b00852
   González-Aramundiz JV, 2017, J CONTROL RELEASE, V245, P62, DOI 10.1016/j.jconrel.2016.11.012
   Whaley MJ, 2010, VACCINE, V28, P3071, DOI 10.1016/j.vaccine.2010.02.086
   Zheng ZC, 2018, HUM VACC IMMUNOTHER, V14, P1717, DOI 10.1080/21645515.2018.1461296
NR 66
TC 15
Z9 16
U1 5
U2 21
PU SPRINGER HEIDELBERG
PI HEIDELBERG
PA TIERGARTENSTRASSE 17, D-69121 HEIDELBERG, GERMANY
SN 2190-393X
EI 2190-3948
J9 DRUG DELIV TRANSL RE
JI Drug Deliv. Transl. Res.
PD APR
PY 2021
VL 11
IS 2
SI SI
BP 581
EP 597
DI 10.1007/s13346-021-00928-3
EA MAR 2021
PG 17
WC Instruments & Instrumentation; Medicine, Research & Experimental;
   Pharmacology & Pharmacy
WE Science Citation Index Expanded (SCI-EXPANDED); Conference Proceedings Citation Index - Science (CPCI-S)
SC Instruments & Instrumentation; Research & Experimental Medicine;
   Pharmacology & Pharmacy
GA RB5HH
UT WOS:000624387500002
PM 33655441
OA Green Submitted
DA 2023-11-04
ER

PT J
AU Amcheslavsky, A
   Wallace, AL
   Ejemel, M
   Li, Q
   McMahon, CT
   Stoppato, M
   Giuntini, S
   Schiller, ZA
   Pondish, JR
   Toomey, JR
   Schneider, RM
   Meisinger, J
   Heukers, R
   Kruse, AC
   Barry, EM
   Pierce, BG
   Klempner, MS
   Cavacini, LA
   Wang, Y
AF Amcheslavsky, Alla
   Wallace, Aaron L.
   Ejemel, Monir
   Li, Qi
   McMahon, Conor T.
   Stoppato, Matteo
   Giuntini, Serena
   Schiller, Zachary A.
   Pondish, Jessica R.
   Toomey, Jacqueline R.
   Schneider, Ryan M.
   Meisinger, Jordan
   Heukers, Raimond
   Kruse, Andrew C.
   Barry, Eileen M.
   Pierce, Brian G.
   Klempner, Mark S.
   Cavacini, Lisa A.
   Wang, Yang
TI Anti-CfaE nanobodies provide broad cross-protection against major
   pathogenic enterotoxigenic <i>Escherichia coli</i> strains, with
   implications for vaccine design
SO SCIENTIFIC REPORTS
LA English
DT Article
ID SINGLE-DOMAIN ANTIBODIES; DEVELOPING-COUNTRIES; COLONIZATION FACTOR;
   DIARRHEAL DISEASE; FIMBRIAE; EPIDEMIOLOGY; PREDICTION; COMPLEXES;
   CHILDREN; INFANTS
AB Enterotoxigenic Escherichia coli (ETEC) is estimated to cause approximately 380,000 deaths annually during sporadic or epidemic outbreaks worldwide. Development of vaccines against ETEC is very challenging due to the vast heterogeneity of the ETEC strains. An effective vaccines would have to be multicomponent to provide coverage of over ten ETEC strains with genetic variabilities. There is currently no vaccine licensed to prevent ETEC. Nanobodies are successful new biologics in treating mucosal infectious disease as they recognize conserved epitopes on hypervariable pathogens. Cocktails consisting of multiple nanobodies could provide even broader epitope coverage at a lower cost compared to monoclonal antibodies. Identification of conserved epitopes by nanobodies can also assist reverse engineering of an effective vaccine against ETEC. By screening nanobodies from immunized llamas and a naive yeast display library against adhesins of colonization factors, we identified single nanobodies that show cross-protective potency against eleven major pathogenic ETEC strains in vitro. Oral administration of nanobodies led to a significant reduction of bacterial colonization in animals. Moreover, nanobody-IgA fusion showed extended inhibitory activity in mouse colonization compared to commercial hyperimmune bovine colostrum product used for prevention of ETEC-induced diarrhea. Structural analysis revealed that nanobodies recognized a highly-conserved epitope within the putative receptor binding region of ETEC adhesins. Our findings support further rational design of a pan-ETEC vaccine to elicit robust immune responses targeting this conserved epitope.
C1 [Amcheslavsky, Alla; Wallace, Aaron L.; Ejemel, Monir; Li, Qi; Stoppato, Matteo; Giuntini, Serena; Schiller, Zachary A.; Pondish, Jessica R.; Toomey, Jacqueline R.; Schneider, Ryan M.; Meisinger, Jordan; Klempner, Mark S.; Cavacini, Lisa A.; Wang, Yang] Univ Massachusetts, Med Sch, MassBiol, 460 Walk Hill Rd, Boston, MA 02125 USA.
   [McMahon, Conor T.; Kruse, Andrew C.] Harvard Med Sch, Blavatnik Inst, Dept Biol Chem & Mol Pharmacol, Boston, MA 02115 USA.
   [Heukers, Raimond] QVQ Holdings BV, Utrecht, Netherlands.
   [Barry, Eileen M.] Univ Maryland, Sch Med, Ctr Vaccine Dev, Baltimore, MD 21201 USA.
   [Pierce, Brian G.] Univ Maryland, Inst Biosci & Biotechnol Res, Rockville, MD USA.
C3 University of Massachusetts System; University of Massachusetts Boston;
   Harvard University; Harvard Medical School; University System of
   Maryland; University of Maryland Baltimore
RP Wang, Y (通讯作者)，Univ Massachusetts, Med Sch, MassBiol, 460 Walk Hill Rd, Boston, MA 02125 USA.
EM Yang.Wang@umassmed.edu
RI Heukers, Raimond/H-9403-2013; Pierce, Brian/AAB-8965-2022
OI Heukers, Raimond/0000-0003-4498-7751; Pierce, Brian/0000-0003-4821-0368;
   McMahon, Conor/0000-0001-9971-7869; Wallace, Aaron/0000-0003-0876-661X;
   Toomey, Jacqueline/0000-0002-3629-1896
FU Bill & Melinda Gates Foundation [OPP1173647]; Bill and Melinda Gates
   Foundation [OPP1173647] Funding Source: Bill and Melinda Gates
   Foundation
FX This work was supported by the Bill & Melinda Gates Foundation
   (OPP1173647). We thank Dr. Omar Vandal for very helpful discussion and
   support for this project.
CR Allen KP, 2006, INFECT IMMUN, V74, P869, DOI 10.1128/IAI.74.2.869-875.2006
   Anderson JD, 2019, LANCET GLOB HEALTH, V7, pE321, DOI 10.1016/S2214-109X(18)30483-2
   Baker KK, 2009, CELL MICROBIOL, V11, P742, DOI 10.1111/j.1462-5822.2009.01287.x
   Barry EM, 2003, VACCINE, V21, P333, DOI 10.1016/S0264-410X(02)00611-4
   Chakraborty S, 2019, PLOS ONE, V14, DOI 10.1371/journal.pone.0213612
   De Greve H, 2020, CURR OPIN BIOTECH, V61, P96, DOI 10.1016/j.copbio.2019.11.006
   Deken MM, 2020, J CONTROL RELEASE, V323, P269, DOI 10.1016/j.jconrel.2020.04.030
   Gaastra W, 1996, TRENDS MICROBIOL, V4, P444, DOI 10.1016/0966-842X(96)10068-8
   Giuntini S, 2018, INFECT IMMUN, V86, DOI 10.1128/IAI.00355-18
   HAMERSCASTERMAN C, 1993, NATURE, V363, P446, DOI 10.1038/363446a0
   Huet HA, 2014, MABS-AUSTIN, V6, P1560, DOI 10.4161/19420862.2014.975099
   Hultberg A, 2011, PLOS ONE, V6, DOI 10.1371/journal.pone.0017665
   Isidean SD, 2011, VACCINE, V29, P6167, DOI 10.1016/j.vaccine.2011.06.084
   Koromyslova AD, 2017, PLOS PATHOG, V13, DOI 10.1371/journal.ppat.1006636
   Kotloff KL, 2013, LANCET, V382, P209, DOI 10.1016/S0140-6736(13)60844-2
   Leem J, 2016, MABS-AUSTIN, V8, P1259, DOI 10.1080/19420862.2016.1205773
   Li YF, 2009, P NATL ACAD SCI USA, V106, P10793, DOI 10.1073/pnas.0812843106
   Liu J, 2016, LANCET, V388, P1291, DOI 10.1016/S0140-6736(16)31529-X
   McMahon C, 2018, NAT STRUCT MOL BIOL, V25, P289, DOI 10.1038/s41594-018-0028-6
   Moradi A, 2020, PHARMACOL RES, V156, DOI 10.1016/j.phrs.2020.104790
   Muyldermans S, 2013, ANNU REV BIOCHEM, V82, P775, DOI 10.1146/annurev-biochem-063011-092449
   Olson S, 2019, TROP DIS TRAVEL MED, V5, DOI 10.1186/s40794-018-0077-1
   Pierce BG, 2014, BIOINFORMATICS, V30, P1771, DOI 10.1093/bioinformatics/btu097
   Poole ST, 2007, MOL MICROBIOL, V63, P1372, DOI 10.1111/j.1365-2958.2007.05612.x
   Qadri F, 2005, CLIN MICROBIOL REV, V18, P465, DOI 10.1128/CMR.18.3.465-483.2005
   Rodrigues JPGLM, 2012, PROTEINS, V80, P1810, DOI 10.1002/prot.24078
   Sakellaris H, 1999, P NATL ACAD SCI USA, V96, P12828, DOI 10.1073/pnas.96.22.12828
   Sarker SA, 2013, GASTROENTEROLOGY, V145, P740, DOI 10.1053/j.gastro.2013.06.053
   Savarino SJ, 2017, J INFECT DIS, V216, P7, DOI 10.1093/infdis/jix144
   Seo H, 2020, LANCET INFECT DIS, V20, P150, DOI 10.1016/S1473-3099(19)30631-0
   Sesterhenn F, 2020, SCIENCE, V368, P730, DOI 10.1126/science.aay5051
   Stijlemans B, 2004, J BIOL CHEM, V279, P1256, DOI 10.1074/jbc.M307341200
   Stoppato M, 2020, VACCINE, V38, P2333, DOI 10.1016/j.vaccine.2020.01.064
   Strauss M, 2016, J VIROL, V90, P3496, DOI 10.1128/JVI.03017-15
   Tokuhara D, 2013, J CLIN INVEST, V123, P3829, DOI 10.1172/JCI70266
   van der Vaart JM, 2006, VACCINE, V24, P4130, DOI 10.1016/j.vaccine.2006.02.045
   Vega CG, 2013, PLOS PATHOG, V9, DOI 10.1371/journal.ppat.1003334
   Vidal RM, 2019, PLOS NEGLECT TROP D, V13, DOI 10.1371/journal.pntd.0007037
   Virdi V, 2019, NAT BIOTECHNOL, V37, P527, DOI 10.1038/s41587-019-0070-x
   Virdi V, 2013, P NATL ACAD SCI USA, V110, P11809, DOI 10.1073/pnas.1301975110
   Weiss RA, 2019, VACCINES-BASEL, V7, DOI 10.3390/vaccines7030077
   Wesolowski J, 2009, MED MICROBIOL IMMUN, V198, P157, DOI 10.1007/s00430-009-0116-7
   Wingler LM, 2019, CELL, V176, P479, DOI 10.1016/j.cell.2018.12.006
   Wolf MK, 1997, CLIN MICROBIOL REV, V10, P569, DOI 10.1128/CMR.10.4.569
   Wrapp D, 2020, CELL, V181, P1004, DOI 10.1016/j.cell.2020.04.031
NR 45
TC 15
Z9 16
U1 2
U2 13
PU NATURE PORTFOLIO
PI BERLIN
PA HEIDELBERGER PLATZ 3, BERLIN, 14197, GERMANY
SN 2045-2322
J9 SCI REP-UK
JI Sci Rep
PD FEB 2
PY 2021
VL 11
IS 1
AR 2751
DI 10.1038/s41598-021-81895-0
PG 15
WC Multidisciplinary Sciences
WE Science Citation Index Expanded (SCI-EXPANDED)
SC Science & Technology - Other Topics
GA QG6PF
UT WOS:000617705100001
PM 33531570
OA Green Published, gold
DA 2023-11-04
ER

PT J
AU Goswami, R
   O'Hagan, DT
   Adamo, R
   Baudner, BC
AF Goswami, Roshan
   O'Hagan, Derek T.
   Adamo, Roberto
   Baudner, Barbara C.
TI Conjugation of Mannans to Enhance the Potency of Liposome Nanoparticles
   for the Delivery of RNA Vaccines
SO PHARMACEUTICS
LA English
DT Article
DE liposomes; mannosylation; self-amplifying RNA; RSV; vaccines
ID RESPIRATORY SYNCYTIAL VIRUS; MANNOSYLATED LIPOSOMES; RATIONAL DESIGN;
   DC-SIGN; RESPONSES; CELLS; RECEPTORS; LIPIDS
AB Recent approval of mRNA vaccines to combat COVID-19 have highlighted the potential of this platform. Lipid nanoparticles (LNP) is the delivery vehicle of choice for mRNA as they prevent its enzymatic degradation by encapsulation. We have recently shown that surface exposition of mannose, incorporated in LNPs as stable cholesterol-amine conjugate, enhances the potency of self-amplifying RNA (SAM) replicon vaccines through augmented uptake by antigen presenting cells (APCs). Here, we generated a new set of LNPs whose surface was modified with mannans of different length (from mono to tetrasaccharide), in order to study the effect on antibody response of model SAM replicon encoding for the respiratory syncytial virus fusion F protein. Furthermore, the impact of the mannosylated liposomal delivery through intradermal as well as intramuscular routes was investigated. The vaccine priming response showed to improve consistently with increase in the chain length of mannoses; however, the booster dose response plateaued above the length of disaccharide. An increase in levels of IgG1 and IgG2a was observed for mannnosylated lipid nanoparticles (MLNPs) as compared to LNPs. This work confirms the potential of mannosylated SAM LNPs for both intramuscular and intradermal delivery, and highlights a disaccharide length as sufficient to ensure improved immunogenicity compared to the un-glycosylated delivery system.
C1 [Goswami, Roshan] mAbxience, Julia Morros S-N, Leon 24009, Spain.
   [Goswami, Roshan; Adamo, Roberto; Baudner, Barbara C.] GSK, Via Fiorentina 1, I-53100 Siena, Italy.
   [O'Hagan, Derek T.] GSK, 14200 Shady Grove Rd, Rockville, MD 20850 USA.
C3 GlaxoSmithKline; GlaxoSmithKline
RP Adamo, R; Baudner, BC (通讯作者)，GSK, Via Fiorentina 1, I-53100 Siena, Italy.
EM roshan.goswami30@gmail.com; derek.t.ohagan@gsk.com;
   roberto.x.adamo@gsk.com; barbara.c.baudner@gsk.com
RI ohagan, derek/HTN-6523-2023; O'Hagan, Derek/AAV-1850-2021; Adamo,
   Roberto/HLH-2878-2023; Adamo, Roberto/Q-9284-2017
OI Adamo, Roberto/0000-0001-5228-6088
FU European Union's Seventh Framework Programme for Research and
   Technological Innovation under Marie Sklodowska-Curie grant [316655]
FX This work has received funding from the European Union's Seventh
   Framework Programme for Research and Technological Innovation under
   Marie Sklodowska-Curie grant agreement Vac-Train no. 316655. RG was as a
   PhD Student of the University of Siena (Italy) at the time of the study
   and supervised by GSK.
CR Besteman SB, 2019, AM J RESP CRIT CARE, V200, P410, DOI 10.1164/rccm.201901-0233ED
   Bonam SR, 2019, INT IMMUNOPHARMACOL, V74, DOI 10.1016/j.intimp.2019.105684
   Bonam SR, 2017, TRENDS PHARMACOL SCI, V38, P771, DOI 10.1016/j.tips.2017.06.002
   Brito LA, 2015, ADV GENET, V89, P179, DOI 10.1016/bs.adgen.2014.10.005
   Brito LA, 2014, MOL THER, V22, P2118, DOI 10.1038/mt.2014.133
   Carrillo-Conde B, 2011, MOL PHARMACEUT, V8, P1877, DOI 10.1021/mp200213r
   Cattaneo V, 2016, ORG CHEM FRONT, V3, P753, DOI 10.1039/c6qo00144k
   Engel A, 2003, PHARM RES-DORDR, V20, P51, DOI 10.1023/A:1022294624256
   Engelke L, 2015, VACCINE, V33, P4663, DOI 10.1016/j.vaccine.2015.05.012
   Espuelas S, 2008, BIOCONJUGATE CHEM, V19, P2385, DOI 10.1021/bc8002524
   FDA, FDA TAK KEY ACT FIGH
   FDA, FDA TAK ADD ACT FIGH
   Geall AJ, 2013, SEMIN IMMUNOL, V25, P152, DOI 10.1016/j.smim.2013.05.001
   Geall AJ, 2012, P NATL ACAD SCI USA, V109, P14604, DOI 10.1073/pnas.1209367109
   Goswami R, 2019, ACS INFECT DIS, V5, P1546, DOI 10.1021/acsinfecdis.9b00084
   Gupta R. K., 2012, ANIMAL LECTINS FORM, P773
   Hall CB, 2009, NEW ENGL J MED, V360, P588, DOI 10.1056/NEJMoa0804877
   Hoerr I, 2000, EUR J IMMUNOL, V30, P1
   Holla A, 2011, PROTEIN ENG DES SEL, V24, P659, DOI 10.1093/protein/gzr016
   Hurwitz JL, 2011, EXPERT REV VACCINES, V10, P1415, DOI [10.1586/erv.11.120, 10.1586/ERV.11.120]
   Irache JM, 2008, EXPERT OPIN DRUG DEL, V5, P703, DOI [10.1517/17425247.5.6.703, 10.1517/17425247.5.6.703 ]
   Jackson LA, 2020, NEW ENGL J MED, V383, P1920, DOI 10.1056/NEJMoa2022483
   Jeyanathan M, 2020, NAT REV IMMUNOL, V20, P615, DOI 10.1038/s41577-020-00434-6
   Kong FS, 2012, INT J NANOMED, V7, P1079, DOI 10.2147/IJN.S29183
   Lambert L, 2014, FRONT IMMUNOL, V5, DOI 10.3389/fimmu.2014.00466
   Lazzaro S, 2015, IMMUNOLOGY, V146, P312, DOI 10.1111/imm.12505
   Markov OV, 2015, J CONTROL RELEASE, V213, P45, DOI 10.1016/j.jconrel.2015.06.028
   McCarthy CA, 2003, PEDIATR REV, V24, P301, DOI 10.1542/pir.24-9-301
   Mohr E, 2010, P NATL ACAD SCI USA, V107, P17292, DOI 10.1073/pnas.1004879107
   Nguyen DN, 2012, P NATL ACAD SCI USA, V109, pE797, DOI 10.1073/pnas.1121423109
   Openshaw PJ, 2013, CURR OPIN VIROL, V3, P468, DOI 10.1016/j.coviro.2013.05.005
   Piggott JM, 2009, MOL MED REP, V2, P753, DOI 10.3892/mmr_00000168
   Pollard C, 2013, TRENDS MOL MED, V19, P705, DOI 10.1016/j.molmed.2013.09.002
   Qiao CM, 2016, BIOMATERIALS, V85, P1, DOI 10.1016/j.biomaterials.2016.01.054
   Rayner JO, 2002, REV MED VIROL, V12, P279, DOI 10.1002/rmv.360
   Semple SC, 2010, NAT BIOTECHNOL, V28, P172, DOI 10.1038/nbt.1602
   Tam HH, 2016, P NATL ACAD SCI USA, V113, pE6639, DOI 10.1073/pnas.1606050113
   van Liempt E, 2006, FEBS LETT, V580, P6123, DOI 10.1016/j.febslet.2006.10.009
   Walsh CL, 2013, BIOCONJUGATE CHEM, V24, P36, DOI 10.1021/bc300346h
   Walsh CL, 2012, CHEM COMMUN, V48, P5575, DOI 10.1039/c2cc31710a
   White KL, 2006, J PHARM PHARMACOL, V58, P729, DOI 10.1211/jpp.58.6.0003
   WOLFF JA, 1990, SCIENCE, V247, P1465, DOI 10.1126/science.1690918
   Ye TT, 2020, ANGEW CHEM INT EDIT, V59, P18885, DOI 10.1002/anie.202008319
   Zukancic D, 2020, PHARMACEUTICS, V12, DOI 10.3390/pharmaceutics12111068
NR 44
TC 15
Z9 15
U1 4
U2 43
PU MDPI
PI BASEL
PA ST ALBAN-ANLAGE 66, CH-4052 BASEL, SWITZERLAND
EI 1999-4923
J9 PHARMACEUTICS
JI Pharmaceutics
PD FEB
PY 2021
VL 13
IS 2
AR 240
DI 10.3390/pharmaceutics13020240
PG 13
WC Pharmacology & Pharmacy
WE Science Citation Index Expanded (SCI-EXPANDED)
SC Pharmacology & Pharmacy
GA QO3AY
UT WOS:000623018100001
PM 33572332
OA Green Published, gold
DA 2023-11-04
ER

PT J
AU Zottig, X
   Al-Halifa, S
   Côté-Cyr, M
   Calzas, C
   Le Goffic, R
   Chevalier, C
   Archambault, D
   Bourgault, S
AF Zottig, Ximena
   Al-Halifa, Soultan
   Cote-Cyr, Melanie
   Calzas, Cynthia
   Le Goffic, Ronan
   Chevalier, Christophe
   Archambault, Denis
   Bourgault, Steve
TI Self-assembled peptide nanorod vaccine confers protection against
   influenza A virus
SO BIOMATERIALS
LA English
DT Article
DE Nanovaccines; Self-assembly; Nanorods; Peptides; Subunit vaccines;
   Influenza virus
ID AMYLOID FORMATION; DENDRITIC CELLS; PROTEIN; AGGREGATION; ACTIVATION;
   MECHANISM; MULTIPLE; KINETICS; IDENTIFICATION; INFLAMMASOME
AB Proteinaceous nanostructures have emerged as a promising strategy to develop safe and efficient subunit vaccines. The ability of synthetic beta-sheet self-assembling peptides to stabilize antigenic determinants and to potentiate the epitope-specific immune responses have highlighted their potential as an immunostimulating platform for antigen delivery. Nonetheless, the intrinsic polymorphism of the resulting cross-beta fibrils, their length in the microscale and their close structural similarity with pathological amyloids could limit their usage in vaccinology. In this study, we harnessed electrostatic capping motifs to control the self-assembly of a chimeric peptide comprising a 10-mer beta-sheet sequence and a highly conserved epitope derived from the influenza A virus (M2e). Self-assembly led to the formation of 100-200 nm long uniform nanorods (NRs) displaying the M2e epitope on their surface. These cross-beta assemblies differed from prototypical amyloid fibrils owing to low polydispersity, short length, non-binding to thioflavin T and Congo Red dyes, and incapacity to seed homologous amyloid assembly. M2e-NRs were efficiently uptaken by antigen presenting cells and the cross-beta quaternary architecture activated the Toll-like receptor 2 and stimulated dendritic cells. Mice subcutaneous immunization revealed a robust M2e-specific IgG response, which was dependent on self-assembly into NRs. Upon intranasal immunization in combination with the polymeric adjuvant montanide gel, M2e-NRs conferred complete protection with absence of clinical signs against a lethal experimental infection with the H1N1 influenza A virus. These findings indicate that by acting as an immunostimulator and delivery system, synthetic peptide-based NRs constitute a versatile self-adjuvanted nanoplatform for the delivery of subunit vaccines.
C1 [Zottig, Ximena; Al-Halifa, Soultan; Cote-Cyr, Melanie; Bourgault, Steve] Univ Quebec Montreal, Chem Dept, Montreal, PQ H3C 3P8, Canada.
   [Zottig, Ximena; Al-Halifa, Soultan; Cote-Cyr, Melanie; Bourgault, Steve] Engn & Applicat PROTEO, Quebec Network Res Prot Funct, Quebec City, PQ, Canada.
   [Zottig, Ximena; Al-Halifa, Soultan; Cote-Cyr, Melanie; Archambault, Denis] Univ Quebec Montreal, Dept Biol Sci, Montreal, PQ H3C 3P8, Canada.
   [Zottig, Ximena; Al-Halifa, Soultan; Cote-Cyr, Melanie; Archambault, Denis; Bourgault, Steve] Swine & Poultry Infect Dis Res Ctr CRIPA, St Hyacinthe, PQ, Canada.
   [Calzas, Cynthia; Le Goffic, Ronan; Chevalier, Christophe] Univ Paris Saclay, INRAE, Equipe Virus Influenza, UR892 VIM, Jouy En Josas, France.
C3 University of Quebec; University of Quebec Montreal; University of
   Quebec; University of Quebec Montreal; INRAE; UDICE-French Research
   Universities; Universite Paris Saclay
RP Bourgault, S (通讯作者)，Univ Quebec Montreal, Chem Dept, Montreal, PQ H3C 3P8, Canada.; Archambault, D (通讯作者)，Univ Quebec Montreal, Dept Biol Sci, Montreal, PQ H3C 3P8, Canada.
EM archambault.denis@uqam.ca; bourgault.steve@uqam.ca
RI Soultan, Al-Halifa/AAK-1912-2021; LE GOFFIC, Ronan/B-7649-2008;
   Chevalier, Christophe/AAW-5560-2020; Chevalier, Christophe/C-2575-2009
OI Soultan, Al-Halifa/0000-0002-7839-173X; LE GOFFIC,
   Ronan/0000-0002-2012-0064; Chevalier, Christophe/0000-0003-3231-9027
FU International Development Research Center (IDRC) [108517]; Natural
   Sciences and Engineering Research Council of Canada (NSERC)
   [RGPIN-2018-06209, RGPN-2016-06532]; NSERC
FX This research was supported by the International Development Research
   Center (IDRC), grant number 108517 to D.A., C.C., R.L., and S. B, and by
   the Natural Sciences and Engineering Research Council of Canada (NSERC)
   grants RGPIN-2018-06209 (S.B.) and RGPN-2016-06532 (D.A.). X.Z.
   acknowledges a Graham-Bell scholarship from NSERC. The authors thank
   Jessica Dion and Laurie Gauthier for their technical assistance.
CR Abedini A, 2005, ORG LETT, V7, P693, DOI 10.1021/ol047480+
   Abedini A, 2016, ELIFE, V5, DOI 10.7554/eLife.12977
   Al-Halifa S, 2020, NANOMATERIALS-BASEL, V10, DOI 10.3390/nano10101981
   Al-Halifa S, 2019, FRONT IMMUNOL, V10, DOI 10.3389/fimmu.2019.00022
   Azmi F, 2014, BIOORGAN MED CHEM, V22, P6401, DOI 10.1016/j.bmc.2014.09.042
   Azmi F, 2014, HUM VACC IMMUNOTHER, V10, P778, DOI 10.4161/hv.27332
   Babych M, 2018, NANOSCALE, V10, P19547, DOI 10.1039/c8nr05948a
   Bachmann MF, 2010, NAT REV IMMUNOL, V10, P787, DOI 10.1038/nri2868
   Black M, 2010, EXPERT REV VACCINES, V9, P157, DOI [10.1586/erv.09.160, 10.1586/ERV.09.160]
   Brender JR, 2015, J PHYS CHEM B, V119, P2886, DOI 10.1021/jp511758w
   Burkhard P, 2017, NANOMEDICINE-UK, V12, P1529, DOI 10.2217/nnm-2017-0148
   Cao MW, 2017, ACS APPL MATER INTER, V9, P39174, DOI 10.1021/acsami.7b11681
   Chaplin DD, 2010, J ALLERGY CLIN IMMUN, V125, pS3, DOI 10.1016/j.jaci.2009.12.980
   Chiti F, 2017, ANNU REV BIOCHEM, V86, P27, DOI 10.1146/annurev-biochem-061516-045115
   Cook PC, 2012, P NATL ACAD SCI USA, V109, P9977, DOI 10.1073/pnas.1121231109
   De Carufel CA, 2015, ANGEW CHEM INT EDIT, V54, P14383, DOI 10.1002/anie.201507092
   De Carufel CA, 2013, BIOPOLYMERS, V100, P645, DOI 10.1002/bip.22243
   De Filette M, 2005, VIROLOGY, V337, P149, DOI 10.1016/j.virol.2005.04.004
   Dowling JK, 2016, CLIN TRANSL IMMUNOL, V5, DOI 10.1038/cti.2016.22
   Eliasson DG, 2011, VACCINE, V29, P3951, DOI 10.1016/j.vaccine.2011.03.090
   Eskandari S, 2017, ADV DRUG DELIVER REV, V110, P169, DOI 10.1016/j.addr.2016.06.013
   Girych M, 2016, METHODS APPL FLUORES, V4, DOI 10.1088/2050-6120/4/3/034010
   Godin E, 2019, J BIOL CHEM, V294, P8452, DOI 10.1074/jbc.RA118.006454
   Harms AS, 2013, J NEUROSCI, V33, P9592, DOI 10.1523/JNEUROSCI.5610-12.2013
   Harper JD, 1997, ANNU REV BIOCHEM, V66, P385, DOI 10.1146/annurev.biochem.66.1.385
   Hervé PL, 2014, J VIROL, V88, P325, DOI 10.1128/JVI.01141-13
   Honda R, 2018, ANGEW CHEM INT EDIT, V57, P6086, DOI 10.1002/anie.201800197
   Hu RD, 2017, ACS OMEGA, V2, P784, DOI 10.1021/acsomega.6b00559
   Hudalla GA, 2014, NAT MATER, V13, P829, DOI [10.1038/NMAT3998, 10.1038/nmat3998]
   Irvine DJ, 2013, NAT MATER, V12, P978, DOI [10.1038/NMAT3775, 10.1038/nmat3775]
   Jegerlehner A, 2004, J IMMUNOL, V172, P5598, DOI 10.4049/jimmunol.172.9.5598
   Kan A, 2019, APPL ENVIRON MICROB, V85, DOI 10.1128/AEM.00434-19
   Kim MC, 2013, ANTIVIR RES, V99, P328, DOI 10.1016/j.antiviral.2013.06.010
   Kumari S, 2010, CELL RES, V20, P256, DOI 10.1038/cr.2010.19
   Levine MM, 2004, NAT IMMUNOL, V5, P460, DOI 10.1038/ni0504-460
   Liu S., 2021, BIOMATERIALS, V269
   Luo Q, 2016, CHEM REV, V116, P13571, DOI 10.1021/acs.chemrev.6b00228
   Margittai M, 2008, Q REV BIOPHYS, V41, P265, DOI 10.1017/S0033583508004733
   Masters SL, 2010, NAT IMMUNOL, V11, P897, DOI 10.1038/ni.1935
   Mathew MK, 2019, J VET MED SCI, V81, P1753, DOI 10.1292/jvms.19-0399
   Mehla J, 2014, J ALZHEIMERS DIS, V39, P145, DOI 10.3233/JAD-131238
   Mezhenskaya D, 2019, J BIOMED SCI, V26, DOI 10.1186/s12929-019-0572-3
   Nakanishi A, 2018, INFLAMM REGEN, V38, DOI 10.1186/s41232-018-0085-6
   Nelson R, 2005, NATURE, V435, P773, DOI 10.1038/nature03680
   Novo M, 2018, SCI REP-UK, V8, DOI 10.1038/s41598-018-19961-3
   Ono K, 2012, J NEUROCHEM, V122, P883, DOI 10.1111/j.1471-4159.2012.07847.x
   Pati R, 2018, FRONT IMMUNOL, V9, DOI 10.3389/fimmu.2018.02224
   Nguyen PT, 2017, BIOCHEMISTRY-US, V56, P3808, DOI 10.1021/acs.biochem.7b00209
   PRUKSAKORN S, 1994, INT IMMUNOL, V6, P1235, DOI 10.1093/intimm/6.8.1235
   Qiang W, 2011, J AM CHEM SOC, V133, P4018, DOI 10.1021/ja109679q
   REED L. J., 1938, AMER JOUR HYG, V27, P493
   Ren BP, 2019, J MATER CHEM B, V7, P7267, DOI 10.1039/c9tb01871a
   Roberts HL, 2015, BIOMOLECULES, V5, P282, DOI 10.3390/biom5020282
   Rudra JS, 2017, ACS OMEGA, V2, P9136, DOI 10.1021/acsomega.7b00525
   Rudra JS, 2012, BIOMATERIALS, V33, P6476, DOI 10.1016/j.biomaterials.2012.05.041
   Rudra JS, 2010, P NATL ACAD SCI USA, V107, P622, DOI 10.1073/pnas.0912124107
   SALLUSTO F, 1995, J EXP MED, V182, P389, DOI 10.1084/jem.182.2.389
   Schmidt SV, 2012, FRONT IMMUNOL, V3, DOI 10.3389/fimmu.2012.00274
   Schotsaert M, 2016, SCI REP-UK, V6, DOI 10.1038/srep24402
   Sebastiao M, 2017, ANAL BIOCHEM, V532, P83, DOI 10.1016/j.ab.2017.06.007
   Simhadri VR, 2015, PLOS ONE, V10, DOI 10.1371/journal.pone.0124677
   Skwarczynski M, 2016, CHEM SCI, V7, P842, DOI 10.1039/c5sc03892h
   Snapper CM, 2018, FRONT IMMUNOL, V9, DOI 10.3389/fimmu.2018.00598
   Stefani M, 2003, J MOL MED, V81, P678, DOI 10.1007/s00109-003-0464-5
   STEVENS TL, 1988, NATURE, V334, P255, DOI 10.1038/334255a0
   Tahara K, 2006, BRAIN, V129, P3006, DOI 10.1093/brain/awl249
   Taubenberger JK, 2008, ANNU REV PATHOL-MECH, V3, P499, DOI 10.1146/annurev.pathmechdis.3.121806.154316
   He TP, 2007, CELL MOL IMMUNOL, V4, P105
   Tywoniuk B, 2018, J PHYS CHEM B, V122, P11535, DOI 10.1021/acs.jpcb.8b07423
   Wei CJ, 2020, NAT REV DRUG DISCOV, V19, P239, DOI 10.1038/s41573-019-0056-x
   Wen Y, 2016, ACS NANO, V10, P9274, DOI 10.1021/acsnano.6b03409
   Wen Y, 2015, CURR OPIN IMMUNOL, V35, P73, DOI 10.1016/j.coi.2015.06.007
   Zottig X, 2020, NANOMATERIALS-BASEL, V10, DOI 10.3390/nano10051008
   Zottig X, 2019, SMALL, V15, DOI 10.1002/smll.201901806
   Zraika S, 2010, DIABETOLOGIA, V53, P1046, DOI 10.1007/s00125-010-1671-6
NR 75
TC 15
Z9 15
U1 8
U2 37
PU ELSEVIER SCI LTD
PI OXFORD
PA THE BOULEVARD, LANGFORD LANE, KIDLINGTON, OXFORD OX5 1GB, OXON, ENGLAND
SN 0142-9612
EI 1878-5905
J9 BIOMATERIALS
JI Biomaterials
PD FEB
PY 2021
VL 269
AR 120672
DI 10.1016/j.biomaterials.2021.120672
EA JAN 2021
PG 14
WC Engineering, Biomedical; Materials Science, Biomaterials
WE Science Citation Index Expanded (SCI-EXPANDED)
SC Engineering; Materials Science
GA QH0BN
UT WOS:000617943500002
PM 33476893
DA 2023-11-04
ER

PT J
AU Ahmad, MZ
   Ahmad, J
   Haque, A
   Alasmary, MY
   Abdel-Wahab, BA
   Akhter, S
AF Ahmad, Mohammad Zaki
   Ahmad, Javed
   Haque, Anzarul
   Alasmary, Mohammed Yahia
   Abdel-Wahab, Basel A.
   Akhter, Sohail
TI Emerging advances in synthetic cancer nano-vaccines: opportunities and
   challenges
SO EXPERT REVIEW OF VACCINES
LA English
DT Review
DE Nanovaccine; cancer immunotherapy; tumor antigen; cancer vaccine;
   nanoparticle; cationic liposome
ID DENDRITIC CELLS; POLYMERIC NANOPARTICLES; METALLIC NANOPARTICLES; GOLD
   NANOPARTICLES; CROSS-PRESENTATION; IMMUNE-RESPONSE; CO-DELIVERY;
   LYMPH-NODE; IN-VIVO; ANTIGEN
AB Introduction: Cancer immunotherapy is a fast-growing field that has achieved tremendous progress in recent years. It is one of the most potent tools that can activate the immune system against cancer. Nevertheless, the development of safe and effective vaccines to overcome emerging new disease remains challenging since several emerging antigens are poorly immunogenic. Nanotechnology has provided a realistic resolution for the drawback of traditional cancer immunotherapy.
   Area covered: This review discusses different cancer immunotherapy approaches focusing on recent advancements in nanomedicine-based cancer immunotherapy. The literature review method includes inclusion and exclusion criteria to categorize important articles. The literature survey was carried out using PubMed, Google Scholar, Scopus, and the Saudi digital library.
   Expert opinion: In the last two decades, the development and application of nanoparticles incorporating antigen/adjuvant in cancer immunotherapy have experienced rapid growth. Soon, progressively multifaceted nanovaccines presenting different antigens and co-delivered with antigens will be clinically translated. Better understanding and improved knowledge of nanomedicines-based delivery approaches and immunostimulatory action, and in-vivo biodistribution would inevitably facilitate the altruistic design of cancer nanovaccine for humankind.
C1 [Ahmad, Mohammad Zaki; Ahmad, Javed] Najran Univ, Dept Pharmaceut, Coll Pharm, Najran, Saudi Arabia.
   [Haque, Anzarul] Prince Sattam Bin Abdulaziz Univ, Dept Pharmacognosy, Coll Pharm, Alkharj Al Kharj, Saudi Arabia.
   [Alasmary, Mohammed Yahia] Najran Univ Hosp, Dept Internal Med, Coll Med, Najran, Saudi Arabia.
   [Abdel-Wahab, Basel A.] Najran Univ, Dept Pharmacol, Coll Med, Najran, Saudi Arabia.
   [Abdel-Wahab, Basel A.] Assiut Univ, Dept Pharmacol, Coll Med, Assiut, Egypt.
   [Akhter, Sohail] CNRS, UPR4301, Ctr Mol Biophys CBM, Orleans, France.
   [Akhter, Sohail] LE STUDIUM Loire Valley Inst Adv Studies, Orleans, France.
C3 Najran University; Prince Sattam Bin Abdulaziz University; Najran
   University; Najran University; Egyptian Knowledge Bank (EKB); Assiut
   University; Centre National de la Recherche Scientifique (CNRS); CNRS -
   Institute of Chemistry (INC)
RP Ahmad, MZ (通讯作者)，Najran Univ, Dept Pharmaceut, Coll Pharm, Najran, Saudi Arabia.
EM zaki.manipal@gmail.com
RI Abdel-Wahab, Basel/AAQ-8201-2020; Ahmad, Javed/H-4086-2016; Ahmad,
   Mohammad Zaki/AAW-9038-2020; HAQUE, ANZARUL/AEX-2836-2022; Alasmary,
   Mohammed/JFK-1068-2023
OI Abdel-Wahab, Basel/0000-0002-5545-6422; Ahmad,
   Javed/0000-0002-7025-751X; Ahmad, Mohammad Zaki/0000-0003-2979-8776;
   HAQUE, ANZARUL/0000-0001-9517-7404; Alasmary,
   Mohammed/0000-0003-3495-3152; Akhtar, Sohail/0000-0002-7591-7089
CR Ahmad MZ, 2013, J PHARM PHARMACOL, V65, P634, DOI 10.1111/jphp.12017
   Ahmad MZ, 2010, EXPERT OPIN DRUG DEL, V7, P927, DOI 10.1517/17425247.2010.498473
   Akhter S, 2012, EXPERT OPIN DRUG DEL, V9, P1225, DOI 10.1517/17425247.2012.716824
   Almeida JPM, 2015, SMALL, V11, P1453, DOI 10.1002/smll.201402179
   Almeida JPM, 2014, NANOMED-NANOTECHNOL, V10, P503, DOI 10.1016/j.nano.2013.09.011
   An M, 2017, ACS APPL MATER INTER, V9, P23466, DOI 10.1021/acsami.7b06024
   Bachmann MF, 2010, NAT REV IMMUNOL, V10, P787, DOI 10.1038/nri2868
   Bayyurt B, 2017, J CONTROL RELEASE, V247, P134, DOI 10.1016/j.jconrel.2017.01.004
   Beiu C, 2020, J CLIN MED, V9, DOI 10.3390/jcm9020318
   Bellis SL, 2011, BIOMATERIALS, V32, P4205, DOI 10.1016/j.biomaterials.2011.02.029
   Gondan AIB, 2018, BIOMATERIALS, V170, P95, DOI 10.1016/j.biomaterials.2018.04.003
   Bolli E, 2018, ONCOIMMUNOLOGY, V7, DOI 10.1080/2162402X.2017.1408746
   Bourre, TARGETING TUMOR ASS
   Burris HA, 2019, J CLIN ONCOL, V37, DOI 10.1200/JCO.2019.37.15_suppl.2523
   Cai H, 2016, BIOORGAN MED CHEM, V24, P1132, DOI 10.1016/j.bmc.2016.01.044
   Calderon-Gonzalez R, 2017, NANOSCALE, V9, P10721, DOI 10.1039/c7nr02494k
   Cao FQ, 2018, ADV HEALTHC MATER, V7, DOI 10.1002/adhm.201701439
   Cha BG, 2018, ACS CENTRAL SCI, V4, P484, DOI 10.1021/acscentsci.8b00035
   Conniot J, 2014, FRONT CHEM, V2, DOI 10.3389/fchem.2014.00105
   Coolen AL, 2019, BIOMATERIALS, V195, P23, DOI 10.1016/j.biomaterials.2018.12.019
   Cruz LJ, 2019, MOLECULES, V24, DOI 10.3390/molecules24091825
   Dewitte H, 2014, NANO TODAY, V9, P743, DOI 10.1016/j.nantod.2014.10.001
   Dominguez AL, 2010, VACCINE, V28, P1383, DOI 10.1016/j.vaccine.2009.10.153
   Dunn GP, 2002, NAT IMMUNOL, V3, P991, DOI 10.1038/ni1102-991
   Elmowafy Enas M., 2019, Journal of Pharmaceutical Investigation, V49, P347, DOI 10.1007/s40005-019-00439-x
   Evans ER, 2018, MATER TODAY, V21, P673, DOI 10.1016/j.mattod.2017.11.022
   Foged C, 2005, INT J PHARMACEUT, V298, P315, DOI 10.1016/j.ijpharm.2005.03.035
   Fridman WH, 2018, J IMMUNOL, V201, P825, DOI 10.4049/jimmunol.1800827
   Fu B, 2018, ONCOL REP, V39, P893, DOI 10.3892/or.2018.6206
   Gao J, 2017, INT J NANOMED, V12, P1251, DOI 10.2147/IJN.S125866
   Garu A, 2016, MOL THER, V24, P385, DOI 10.1038/mt.2015.215
   Goodman CM, 2004, BIOCONJUGATE CHEM, V15, P897, DOI 10.1021/bc049951i
   Gräfe C, 2016, INT J BIOCHEM CELL B, V75, P196, DOI 10.1016/j.biocel.2015.11.005
   Gratton SEA, 2008, P NATL ACAD SCI USA, V105, P11613, DOI 10.1073/pnas.0801763105
   Grippin AJ, 2019, ACS NANO, V13, P13884, DOI 10.1021/acsnano.9b05037
   Gu PF, 2019, MOL PHARMACEUT, V16, P5000, DOI 10.1021/acs.molpharmaceut.9b00860
   Guo Y, 2019, BIOMATERIALS, V219, DOI 10.1016/j.biomaterials.2019.119370
   Guo YY, 2015, ACS NANO, V9, P6918, DOI 10.1021/acsnano.5b01042
   Heuts J, 2018, PHARM RES-DORDR, V35, DOI 10.1007/s11095-018-2490-6
   Hollingsworth RE, 2019, NPJ VACCINES, V4, DOI 10.1038/s41541-019-0103-y
   Huang CH, 2019, ACS APPL MATER INTER, V11, P26637, DOI 10.1021/acsami.9b08295
   Huang PS, 2019, ACTA BIOMATER, V85, P1, DOI 10.1016/j.actbio.2018.12.028
   Huang Y, 2020, NANOTECHNOL REV, V9, P367, DOI 10.1515/ntrev-2020-0027
   Huo MR, 2017, J CONTROL RELEASE, V245, P81, DOI 10.1016/j.jconrel.2016.11.013
   Iranpour S, 2016, J EXP CLIN CANC RES, V35, DOI 10.1186/s13046-016-0444-6
   Jahan ST, 2019, MOL PHARMACEUT, V16, P498, DOI 10.1021/acs.molpharmaceut.8b00700
   Jahan ST, 2018, INT J NANOMED, V13, P367, DOI 10.2147/IJN.S144266
   Jalali SA, 2012, NANOMED-NANOTECHNOL, V8, P692, DOI 10.1016/j.nano.2011.09.010
   Jemon K, 2013, PLOS ONE, V8, DOI 10.1371/journal.pone.0066866
   Jin HL, 2016, THERANOSTICS, V6, P2000, DOI 10.7150/thno.15102
   Jyoti K, 2020, J MICROENCAPSUL, V37, P566, DOI 10.1080/02652048.2020.1823500
   Kang S, 2017, J CONTROL RELEASE, V256, P56, DOI 10.1016/j.jconrel.2017.04.024
   Kim H, 2018, NANOSCALE, V10, P20851, DOI 10.1039/c8nr07201a
   Kim H, 2018, BIOMATERIALS, V164, P38, DOI 10.1016/j.biomaterials.2018.02.034
   Kim J, 2015, NAT BIOTECHNOL, V33, P64, DOI 10.1038/nbt.3071
   Kim NW, 2018, ACS NANO, V12, P9702, DOI 10.1021/acsnano.8b04146
   Kohnepoushi C, 2019, IMMUNOL INVEST, V48, P794, DOI 10.1080/08820139.2019.1610889
   Kokate RA, 2016, NANOMEDICINE-UK, V11, P479, DOI 10.2217/nnm.15.213
   Korsholm KS, 2014, VACCINE, V32, P3927, DOI 10.1016/j.vaccine.2014.05.050
   Kowalski PS, 2019, MOL THER, V27, P710, DOI 10.1016/j.ymthe.2019.02.012
   Kramer S, 2019, MACROMOL BIOSCI, V19, DOI 10.1002/mabi.201800481
   Kranz LM, 2016, NATURE, V534, P396, DOI 10.1038/nature18300
   Kroll AV, 2019, ADV BIOSYST, V3, DOI 10.1002/adbi.201800219
   Kuka M, 2018, NAT REV IMMUNOL, V18, P255, DOI 10.1038/nri.2017.133
   Kulkarni JA, 2018, NUCLEIC ACID THER, V28, P146, DOI 10.1089/nat.2018.0721
   Kumar S, 2015, J CONTROL RELEASE, V220, P141, DOI 10.1016/j.jconrel.2015.09.069
   Li AW, 2018, NAT MATER, V17, P528, DOI 10.1038/s41563-018-0028-2
   Li CX, 2019, MOL PHARMACEUT, V16, P2648, DOI 10.1021/acs.molpharmaceut.9b00195
   Li CX, 2018, ACS APPL MATER INTER, V10, P2874, DOI 10.1021/acsami.7b14004
   Li HM, 2017, THERANOSTICS, V7, P4383, DOI 10.7150/thno.20745
   Li W, 2014, NANOMEDICINE-UK, V9, P2587, DOI [10.2217/nnm.14.127, 10.2217/NNM.14.127]
   Li X, 2018, CHEM SOC REV, V47, P4954, DOI 10.1039/c8cs00028j
   Liu CB, 2018, HUM VACC IMMUNOTHER, V14, P931, DOI 10.1080/21645515.2017.1420446
   Liu J, 2019, CHEM-ASIAN J, V14, P3474, DOI 10.1002/asia.201900748
   Liu PF, 2012, BIOMATERIALS, V33, P6739, DOI 10.1016/j.biomaterials.2012.06.008
   Liu QQ, 2019, ACS APPL MATER INTER, V11, P47798, DOI 10.1021/acsami.9b19446
   Lu Y, 2018, BIOMATERIALS, V175, P82, DOI 10.1016/j.biomaterials.2018.05.025
   Luo LJ, 2019, BIOMATERIALS, V223, DOI 10.1016/j.biomaterials.2019.119464
   Mahjub R, 2018, J CONTROL RELEASE, V288, P239, DOI 10.1016/j.jconrel.2018.09.010
   Mansourian M, 2014, IMMUNOL LETT, V162, P87, DOI 10.1016/j.imlet.2014.07.008
   Caballero JM, 2012, PLOS ONE, V7, DOI 10.1371/journal.pone.0052976
   Martin JD, 2020, NAT REV CLIN ONCOL, V17, P251, DOI 10.1038/s41571-019-0308-z
   Miyabe H, 2014, J CONTROL RELEASE, V184, P20, DOI 10.1016/j.jconrel.2014.04.004
   Mocan T, 2015, J CANCER, V6, P583, DOI 10.7150/jca.11567
   Mueller SN, 2015, MOL PHARMACEUT, V12, P1356, DOI 10.1021/mp500589c
   Nakamura K, 2020, NAT CANCER, V1, P670, DOI 10.1038/s43018-020-0081-z
   Nakamura T, 2015, J CONTROL RELEASE, V216, P149, DOI 10.1016/j.jconrel.2015.08.026
   Neumann S, 2015, VACCINE, V33, P5838, DOI 10.1016/j.vaccine.2015.08.083
   Nierenberg D, 2018, REP PRACT ONCOL RADI, V23, P300, DOI 10.1016/j.rpor.2018.05.005
   O'Donnell JS, 2019, NAT REV CLIN ONCOL, V16, P151, DOI 10.1038/s41571-018-0142-8
   Palladini A, 2018, ONCOIMMUNOLOGY, V7, DOI 10.1080/2162402X.2017.1408749
   Pardi N, 2018, NAT REV DRUG DISCOV, V17, P261, DOI 10.1038/nrd.2017.243
   Park S, 2018, ONCOTARGETS THER, V11, P8655, DOI 10.2147/OTT.S186606
   Park Yeong-Min, 2013, Immune Netw, V13, P177, DOI 10.4110/in.2013.13.5.177
   Parry AL, 2013, J AM CHEM SOC, V135, P9362, DOI 10.1021/ja4046857
   Peek LJ, 2008, ADV DRUG DELIVER REV, V60, P915, DOI 10.1016/j.addr.2007.05.017
   Prasad S, 2011, NANOMED-NANOTECHNOL, V7, P1, DOI 10.1016/j.nano.2010.07.002
   Qian M, 2019, NANO LETT, V19, P8409, DOI 10.1021/acs.nanolett.9b02448
   Qu WJ, 2018, ARTIF CELL NANOMED B, V46, pS852, DOI 10.1080/21691401.2018.1438450
   Rastakhiz S., 2018, J CELL BIOCHEM
   Razazan A, 2017, PLOS ONE, V12, DOI 10.1371/journal.pone.0185099
   Roopngam PE, 2019, NANOMED J, V6, P1, DOI 10.22038/nmj.2019.06.001
   Ruiz-de-Angulo A, 2016, ACS NANO, V10, P1602, DOI 10.1021/acsnano.5b07253
   Sahin U, 2018, SCIENCE, V359, P1355, DOI 10.1126/science.aar7112
   Salvatore, 2017, NANOMEDICINE-UK, V12, pE1559
   Shao K, 2015, ACS NANO, V9, P16, DOI 10.1021/nn5062029
   Shariat S, 2014, CANCER LETT, V355, P54, DOI 10.1016/j.canlet.2014.09.016
   Shen TP, 2018, REGEN BIOMATER, V5, P141, DOI 10.1093/rb/rbx032
   Sheng WY, 2011, PHARM RES-DORDR, V28, P200, DOI 10.1007/s11095-010-0258-8
   Shi Y, 2020, ADV THER-GERMANY, V3, DOI 10.1002/adtp.201900215
   Smith DM, 2013, NAT REV IMMUNOL, V13, P592, DOI 10.1038/nri3488
   Song C, 2016, INT J NANOMED, V11, P3753, DOI 10.2147/IJN.S110796
   Sungsuwan S, 2015, ACS APPL MATER INTER, V7, P17535, DOI 10.1021/acsami.5b05497
   Surat P., 2019, ANTIBODY DEPENDENT C
   Talesh GA, 2016, IMMUNOL LETT, V176, P57, DOI 10.1016/j.imlet.2016.05.016
   Tekie FSM, 2020, SCI REP-UK, V10, DOI 10.1038/s41598-020-66572-y
   Traini G, 2019, SMALL, V15, DOI 10.1002/smll.201803993
   U'Ren L, 2006, CANCER GENE THER, V13, P1033, DOI 10.1038/sj.cgt.7700982
   Ultimo A, 2016, CHEM-EUR J, V22, P1582, DOI 10.1002/chem.201504629
   Vanichapol T, 2018, BIOMED RES INT, V2018, DOI 10.1155/2018/1812535
   Varypataki EM, 2017, CANCER IMMUNOL RES, V5, P222, DOI 10.1158/2326-6066.CIR-16-0283
   Vijayan V, 2019, PHARMACEUTICS, V11, DOI 10.3390/pharmaceutics11100534
   Wang N, 2019, J CONTROL RELEASE, V303, P130, DOI 10.1016/j.jconrel.2019.04.025
   Wang XP, 2017, ACS APPL MATER INTER, V9, P43538, DOI 10.1021/acsami.7b16118
   Wang XP, 2016, SMALL, V12, P3510, DOI 10.1002/smll.201600677
   Wen R, 2019, NANOMEDICINE-UK, V14, P627, DOI 10.2217/nnm-2018-0147
   Xu C, 2019, ACS NANO, V13, P12148, DOI 10.1021/acsnano.9b06691
   Yang R, 2019, EUR J MED CHEM, V167, P499, DOI 10.1016/j.ejmech.2019.02.031
   Yang R, 2018, ACS NANO, V12, P5121, DOI 10.1021/acsnano.7b09041
   Yang XQ, 2018, ACS APPL MATER INTER, V10, P33532, DOI 10.1021/acsami.8b10081
   Yang YN, 2017, ANGEW CHEM INT EDIT, V56, P8446, DOI 10.1002/anie.201701550
   Yang YSS, 2019, BIOMATER SCI-UK, V7, P113, DOI 10.1039/c8bm01208c
   Yoshino T, 2019, PLOS ONE, V14, DOI 10.1371/journal.pone.0209196
   Yoshizaki Y, 2014, BIOMATERIALS, V35, P8186, DOI 10.1016/j.biomaterials.2014.05.077
   Yuseff MI, 2015, FRONT IMMUNOL, V6, DOI 10.3389/fimmu.2015.00251
   Zamani P, 2018, J CELL PHYSIOL, V233, P5189, DOI 10.1002/jcp.26361
   Zeng Q, 2017, BIOMATERIALS, V122, P105, DOI 10.1016/j.biomaterials.2017.01.010
   Zhang JF, 2013, MOL IMMUNOL, V55, P264, DOI 10.1016/j.molimm.2013.02.006
   Zhang XY, 2018, NANOSCALE RES LETT, V13, DOI 10.1186/s11671-018-2661-8
   Zhang Y, 2019, WIRES NANOMED NANOBI, V11, DOI 10.1002/wnan.1559
   Zhao L, 2014, VACCINE, V32, P327, DOI 10.1016/j.vaccine.2013.11.069
   Zhao Y, 2018, MOL PHARMACEUT, V15, P1791, DOI 10.1021/acs.molpharmaceut.7b01103
   Zou CM, 2019, NANOMED-NANOTECHNOL, V22, DOI 10.1016/j.nano.2019.102092
NR 143
TC 15
Z9 15
U1 4
U2 53
PU TAYLOR & FRANCIS LTD
PI ABINGDON
PA 2-4 PARK SQUARE, MILTON PARK, ABINGDON OR14 4RN, OXON, ENGLAND
SN 1476-0584
EI 1744-8395
J9 EXPERT REV VACCINES
JI Expert Rev. Vaccines
PD NOV 1
PY 2020
VL 19
IS 11
BP 1053
EP 1071
DI 10.1080/14760584.2020.1858058
EA DEC 2020
PG 19
WC Immunology
WE Science Citation Index Expanded (SCI-EXPANDED)
SC Immunology
GA PM6IZ
UT WOS:000598547300001
PM 33315512
DA 2023-11-04
ER

PT J
AU Xu, ZY
   Chokkalingam, N
   Tello-Ruiz, E
   Wise, MC
   Bah, MA
   Walker, S
   Tursi, NJ
   Fisher, PD
   Schultheis, K
   Broderick, KE
   Humeau, L
   Kulp, DW
   Weiner, DB
AF Xu, Ziyang
   Chokkalingam, Neethu
   Tello-Ruiz, Edgar
   Wise, Megan C.
   Bah, Mamadou A.
   Walker, Susanne
   Tursi, Nicholas J.
   Fisher, Paul D.
   Schultheis, Katherine
   Broderick, Kate E.
   Humeau, Laurent
   Kulp, Daniel W.
   Weiner, David B.
TI A DNA-Launched Nanoparticle Vaccine Elicits CD8<SUP>+</SUP> T-cell
   Immunity to Promote <i>In Vivo</i> Tumor Control
SO CANCER IMMUNOLOGY RESEARCH
LA English
DT Article
ID ANTIGEN-PRESENTING CELLS; DENDRITIC CELLS; INFILTRATING LYMPHOCYTES;
   DELIVERY; TRANSFECTION; MECHANISMS; MELANOMA; PEPTIDE; INNATE; CANCER
AB Cytolytic T cells (CTL) play a pivotal role in surveillance against tumors. Induction of CTL responses by vaccination may be challenging, as it requires direct transduction of target cells or special adjuvants to promote cross-presentation. Here, we observed induction of robust CTL responses through electroporation-facilitated, DNA-launched nanoparticle vaccination (DLnano-vaccines). Electroporation was observed to mediate transient tissue apoptosis and macrophage infiltration, which were deemed essential to the induction of CTLs by DLnano-vaccines through a systemic macrophage depletion study. Bolus delivery of protein nano-vaccines followed by electroporation, however, failed to induce CTLs, suggesting direct in vivo production of nano-vaccines may be required. Following these observations, new DLnano-vaccines scaffolding immunodominant melanoma Gp100 and Trp2 epitopes were designed and shown to induce more potent and consistent epitope-specific CTL responses than the corresponding DNA monomeric vaccines or CpG-adjuvanted peptide vaccines. DNA, but not recombinant protein, nano-vaccinations induced CTL responses to these epitopes and suppressed melanoma tumor growth in mouse models in a CD8(+) T-cell-dependent fashion. Further studies to explore the use of DLnano-vaccines against other cancer targets and the biology with which they induce CTLs are important.
C1 [Xu, Ziyang; Chokkalingam, Neethu; Tello-Ruiz, Edgar; Bah, Mamadou A.; Walker, Susanne; Tursi, Nicholas J.; Kulp, Daniel W.; Weiner, David B.] Wistar Inst Anat & Biol, Vaccine & Immunotherapy Ctr, Philadelphia, PA 19104 USA.
   [Xu, Ziyang] Univ Penn, Dept Pharmacol, Perelman Sch Med, Philadelphia, PA 19104 USA.
   [Wise, Megan C.; Fisher, Paul D.; Schultheis, Katherine; Broderick, Kate E.; Humeau, Laurent] Inovio Pharmaceut, Plymouth Meeting, PA USA.
C3 The Wistar Institute; University of Pennsylvania; Pennsylvania Medicine;
   Inovio Pharmaceuticals, Inc.
RP Kulp, DW; Weiner, DB (通讯作者)，Wistar Inst Anat & Biol, 3601 Spruce St,Room 630, Philadelphia, PA 19104 USA.
EM dweiner@wistar.org; dweiner@wistar.org
RI Chokkalingam, Neethu/ABG-2704-2021
OI Walker, Susanne N./0000-0002-0034-5362; Fisher,
   Paul/0009-0002-9735-3576; Xu, Ziyang/0000-0001-7690-7029; Tursi,
   Nicholas J./0000-0001-6752-3402; Bah, Mamadou/0000-0002-3238-1085
FU NIH IPCAVD grant [U19 Al109646-04]; NIH/NIAID Collaborative Influenza
   Vaccine Innovation Centers contract [75N93019C00051]; Inovio
   Pharmaceuticals Virus grant [5181101374]; W.W. Smith Charitable Trust
   [68112-01-383]; Wistar Monica H.M. Shander Memorial Fellowship
FX The authors thank Animal Facility staff at the Wistar Institute for
   providing care to the animals. They thank the Imaging Facility Core at
   the Wistar Institute for assistance with in vivo imaging experiment. The
   authors thank the Histotechnology Core at the Wistar Institute for
   assistance with sectioning/preparation of sample specimens. They also
   thank the Flow Core at the Wistar Institute for assistance on the flow
   experiments. The following reagent was obtained through the AIDS Reagent
   Program, Division of AIDS, NIAID, NIH: VRC01 antibody from Xueling Wu,
   Zhi-Yong Yang, Yuxing Li, Gary Nabel, and John Mascola. This research
   was supported by NIH IPCAVD grant U19 Al109646-04, NIH/NIAID
   Collaborative Influenza Vaccine Innovation Centers contract
   75N93019C00051, Inovio Pharmaceuticals Virus grant 5181101374 (awarded
   to D.B. Weiner), the W.W. Smith Charitable Trust 68112-01-383 (awarded
   to D.W. Kulp), and the Wistar Monica H.M. Shander Memorial Fellowship
   (awarded to Z. Xu).
CR Akbari O, 1999, J EXP MED, V189, P169, DOI 10.1084/jem.189.1.169
   Amante DH, 2015, HUM GENE THER METHOD, V26, P134, DOI 10.1089/hgtb.2015.020
   Briney B, 2016, CELL, V166, P1459, DOI 10.1016/j.cell.2016.08.005
   Chattergoon MA, 2000, NAT BIOTECHNOL, V18, P974, DOI 10.1038/79470
   Chen LP, 2013, NAT REV IMMUNOL, V13, P227, DOI 10.1038/nri3405
   Cheng K, 2012, ACS APPL MATER INTER, V4, P235, DOI 10.1021/am2013008
   Duperret EK, 2018, MOL THER, V26, P435, DOI 10.1016/j.ymthe.2017.11.010
   Farhood B, 2019, J CELL PHYSIOL, V234, P8509, DOI 10.1002/jcp.27782
   Fausther-Bovendo H, 2014, HUM VACC IMMUNOTHER, V10, P2875, DOI 10.4161/hv.29594
   Fu TM, 1997, MOL MED, V3, P362, DOI 10.1007/BF03401683
   Gooden MJM, 2011, BRIT J CANCER, V105, P93, DOI 10.1038/bjc.2011.189
   Gros M, 2019, FRONT IMMUNOL, V10, DOI 10.3389/fimmu.2019.00041
   Halle S, 2017, TRENDS IMMUNOL, V38, P432, DOI 10.1016/j.it.2017.04.002
   Hildner K, 2008, SCIENCE, V322, P1097, DOI 10.1126/science.1164206
   Huang MN, 2020, J CLIN INVEST, V130, P774, DOI 10.1172/JCI128267
   Jardine JG, 2016, SCIENCE, V351, P1458, DOI 10.1126/science.aad9195
   Kim HJ, 2014, CANCER IMMUNOL RES, V2, P91, DOI 10.1158/2326-6066.CIR-13-0216
   Kyrylkova Kateryna, 2012, Methods Mol Biol, V887, P41, DOI 10.1007/978-1-61779-860-3_5
   Mohan T, 2013, INDIAN J MED RES, V138, P779
   Moorthy VS, 2009, MALARIA J, V8, DOI 10.1186/1475-2875-8-312
   Moynihan KD, 2018, CANCER IMMUNOL RES, V6, P1025, DOI 10.1158/2326-6066.CIR-17-0607
   Moynihan KD, 2016, NAT MED, V22, P1402, DOI 10.1038/nm.4200
   Porter AG, 1999, CELL DEATH DIFFER, V6, P99, DOI 10.1038/sj.cdd.4400476
   Quezada SA, 2010, J EXP MED, V207, P637, DOI 10.1084/jem.20091918
   Rohaan MW, 2018, J IMMUNOTHER CANCER, V6, DOI 10.1186/s40425-018-0391-1
   Salem ML, 2009, VACCINE, V27, P549, DOI 10.1016/j.vaccine.2008.11.013
   Saxena M, 2018, TRENDS CANCER, V4, P119, DOI 10.1016/j.trecan.2017.12.007
   Shimizu S, 2019, CANCER MED-US, V8, P80, DOI 10.1002/cam4.1889
   Speiser DE, 2005, J CLIN INVEST, V115, P739, DOI 10.1172/JCI200523373
   Tan WG, 2013, J VIROL, V87, P1359, DOI 10.1128/JVI.02055-12
   Tokatlian T, 2019, SCIENCE, V363, P649, DOI 10.1126/science.aat9120
   Trimble CL, 2015, LANCET, V386, P2078, DOI 10.1016/S0140-6736(15)00239-1
   van Stipdonk MJB, 2009, CANCER RES, V69, P7784, DOI 10.1158/0008-5472.CAN-09-1724
   Weisser SB, 2012, JOVE-J VIS EXP, DOI 10.3791/4105
   Wu R, 2012, CANCER J, V18, P160, DOI 10.1097/PPO.0b013e31824d4465
   Xu ZY, 2020, ISCIENCE, V23, DOI 10.1016/j.isci.2020.101399
   Xu ZY, 2020, ADV SCI, V7, DOI 10.1002/advs.201902802
   Xu ZY, 2019, CURR OPIN IMMUNOL, V59, P49, DOI 10.1016/j.coi.2019.03.003
   Xu ZY, 2018, EBIOMEDICINE, V35, P97, DOI 10.1016/j.ebiom.2018.08.027
NR 39
TC 15
Z9 15
U1 1
U2 34
PU AMER ASSOC CANCER RESEARCH
PI PHILADELPHIA
PA 615 CHESTNUT ST, 17TH FLOOR, PHILADELPHIA, PA 19106-4404 USA
SN 2326-6066
EI 2326-6074
J9 CANCER IMMUNOL RES
JI Cancer Immunol. Res.
PD NOV
PY 2020
VL 8
IS 11
BP 1354
EP 1364
DI 10.1158/2326-6066.CIR-20-0061
PG 11
WC Oncology; Immunology
WE Science Citation Index Expanded (SCI-EXPANDED)
SC Oncology; Immunology
GA OP2IH
UT WOS:000587903400004
PM 32913042
OA Green Submitted, Green Accepted
DA 2023-11-04
ER

PT J
AU Dube, T
   Ghosh, A
   Mishra, J
   Kompella, UB
   Panda, JJ
AF Dube, Taru
   Ghosh, Amrito
   Mishra, Jibanananda
   Kompella, Uday B.
   Panda, Jiban Jyoti
TI Repurposed Drugs, Molecular Vaccines, Immune-Modulators, and
   Nanotherapeutics to Treat and Prevent COVID-19 Associated with
   SARS-CoV-2, a Deadly Nanovector
SO ADVANCED THERAPEUTICS
LA English
DT Review
DE anti-inflammatory drugs; antivirals; convalescent plasma; COVID-19;
   immune therapy; nanomedicines; vaccines
ID RESPIRATORY SYNDROME CORONAVIRUS; RENIN-ANGIOTENSIN SYSTEM; SILVER
   NANOPARTICLES; SARS CORONAVIRUS; INFLUENZA-VIRUS; INFECTION;
   CHLOROQUINE; PROTEIN; HOST; ACE2
AB The deadly pandemic, coronavirus disease 2019 (COVID-19), caused due to the severe acute respiratory syndrome coronavirus 2 (SARS-CoV-2), has paralyzed the world. Although significant methodological advances have been made in the field of viral detection/diagnosis with 251 in vitro diagnostic tests receiving emergency use approval by the US-FDA, little progress has been made in identifying curative or preventive therapies. This review discusses the current trends and potential future approaches for developing COVID-19 therapeutics, including repurposed drugs, vaccine candidates, immune-modulators, convalescent plasma therapy, and antiviral nanoparticles/nanovaccines/combinatorial nanotherapeutics to surmount the pandemic viral strain. Many potent therapeutic candidates emerging via drug-repurposing could significantly reduce the cost and duration of anti-COVID-19 drug development. Gene/protein-based vaccine candidates that could elicit both humoral and cell-based immunity would be on the frontlines to prevent the disease. Many emerging nanotechnology-based interventions will be critical in the fight against the deadly virus by facilitating early detection and enabling target oriented multidrug therapeutics. The therapeutic candidates discussed in this article include remdesivir, dexamethasone, hydroxychloroquine, favilavir, lopinavir/ritonavir, antibody therapeutics like gimsilumab and TJM2, anti-viral nanoparticles, and nanoparticle-based DNA and mRNA vaccines.
C1 [Dube, Taru; Ghosh, Amrito; Panda, Jiban Jyoti] Inst Nano Sci & Technol, Mohali 160062, Punjab, India.
   [Mishra, Jibanananda] Lovely Profess Univ, Sch Bioengn & Biosci, Phagwara 144411, Punjab, India.
   [Kompella, Uday B.; Panda, Jiban Jyoti] Univ Colorado, Dept Pharmaceut Sci, Nanomed & Drug Delivery Lab, Anschutz Med Campus, Aurora, CO 80045 USA.
C3 Department of Science & Technology (India); Institute of Nano Science &
   Technology (INST); Lovely Professional University; University of
   Colorado System; University of Colorado Anschutz Medical Campus
RP Panda, JJ (通讯作者)，Inst Nano Sci & Technol, Mohali 160062, Punjab, India.; Kompella, UB; Panda, JJ (通讯作者)，Univ Colorado, Dept Pharmaceut Sci, Nanomed & Drug Delivery Lab, Anschutz Med Campus, Aurora, CO 80045 USA.
EM Uday.Kompella@CUAnschutz.edu; jyoti@inst.ac.in
FU ICMR-DHR
FX J.J.P. thanks ICMR-DHR for fellowship.
CR Aderibigbe BA, 2017, MOLECULES, V22, DOI 10.3390/molecules22081370
   Al-Bari MAA, 2017, PHARMACOL RES PERSPE, V5, DOI 10.1002/prp2.293
   Al-Tawfiq JA, 2020, TRAVEL MED INFECT DI, V34, DOI 10.1016/j.tmaid.2020.101615
   ALTAWFIQ JA, 2020, TRAVEL MED INFECT DI, V35
   Andersen KG, 2020, NAT MED, V26, P450, DOI 10.1038/s41591-020-0820-9
   Martinez MA, 2020, ANTIMICROB AGENTS CH, V64, DOI 10.1128/AAC.00399-20
   [Anonymous], 2020, GENETIC ENG BIOTECHN
   [Anonymous], 2020, SCI TIMES
   [Anonymous], 2020, SUMM PROB SARS CAS O
   [Anonymous], 2020, TIMES ISRAEL
   [Anonymous], 2020, EFFICACY HYDROXYCHLO, DOI [DOI 10.1101/2020.03.22.20040758, 10.1101/2020.03.22.20040758]
   [Anonymous], 2020, NY TIMES
   Arendse LB, 2019, PHARMACOL REV, V71, P539, DOI 10.1124/pr.118.017129
   Ashfaq U. A., 2011, Virology Journal, V8
   Baig MH, 2018, BIOMED PHARMACOTHER, V103, P574, DOI 10.1016/j.biopha.2018.04.025
   Bar-On YM, 2020, ELIFE, V9, DOI 10.7554/eLife.57309
   Baram-Pinto D, 2009, BIOCONJUGATE CHEM, V20, P1497, DOI 10.1021/bc900215b
   Beigel JH, 2020, NEW ENGL J MED, V383, P1813, DOI 10.1056/NEJMoa2007764
   Bell E, 2002, NAT REV IMMUNOL, V2, P381, DOI 10.1038/nri828
   Bielecka-Dabrowa A, 2012, INT J CARDIOL, V158, P12, DOI 10.1016/j.ijcard.2011.06.121
   BioWorld, 2020, BIOPH PROD DEV COVID
   Burdusel AC, 2018, NANOMATERIALS-BASEL, V8, DOI 10.3390/nano8090681
   Cao B, 2020, NEW ENGL J MED, V382, P1787, DOI [10.1056/NEJMoa2001282, 10.1056/NEJMc2008043]
   Carey RM, 2017, CURR HYPERTENS REP, V19, DOI 10.1007/s11906-017-0720-7
   Casadevall A, 2020, J CLIN INVEST, V130, P1545, DOI 10.1172/JCI138003
   Centers for Disease Control and Prevention, 2020, INF CONTR GUID HEALT
   Chan JFW, 2015, CLIN MICROBIOL REV, V28, P465, DOI 10.1128/CMR.00102-14
   Chan JFW, 2020, LANCET, V395, P514, DOI 10.1016/S0140-6736(20)30154-9
   Chen NS, 2020, LANCET, V395, P507, DOI 10.1016/S0140-6736(20)30211-7
   Colino CI, 2018, INT J MOL SCI, V19, DOI 10.3390/ijms19061627
   Costanzo M, 2020, CURR MED CHEM, V27, P4536, DOI 10.2174/0929867327666200416131117
   Cour M, 2020, CRIT CARE, V24, DOI 10.1186/s13054-020-03014-1
   Coutard B, 2020, ANTIVIR RES, V176, DOI 10.1016/j.antiviral.2020.104742
   Cui J, 2019, NAT REV MICROBIOL, V17, P181, DOI 10.1038/s41579-018-0118-9
   De Flora S, 2020, FASEB J, V34, P13185, DOI 10.1096/fj.202001807
   de Wilde AH, 2018, VIROLOGY, V522, P46, DOI 10.1016/j.virol.2018.06.011
   de Wit E, 2016, NAT REV MICROBIOL, V14, P523, DOI 10.1038/nrmicro.2016.81
   Dhanasezhian A, 2019, INDIAN J GEO-MAR SCI, V48, P1252
   Donalisio M, 2018, PHARMACEUTICS, V10, DOI 10.3390/pharmaceutics10020046
   Doria G, 2012, SENSORS-BASEL, V12, P1657, DOI 10.3390/s120201657
   Dormont F, 2020, SCI ADV, V6, DOI 10.1126/sciadv.aaz5466
   Duan YT, 2020, DRUG DISCOV TODAY, V25, P810, DOI 10.1016/j.drudis.2020.02.011
   Elfiky AA, 2020, LIFE SCI, V253, DOI 10.1016/j.lfs.2020.117592
   FEHR AR, 2015, METHOD MOL BIOL, V1282, DOI [10.1007/978-1-4939-2438-7_1, DOI 10.1007/978-1-4939-2438-7_1]
   Fisher E, 2019, PHARM MED, V33, P9, DOI 10.1007/s40290-018-0261-7
   Flores-Muñoz M, 2011, J PHYSIOL-LONDON, V589, P939, DOI 10.1113/jphysiol.2010.203075
   Folegatti PM, 2020, LANCET, V396, P467, DOI 10.1016/S0140-6736(20)31604-4
   Forni D, 2017, TRENDS MICROBIOL, V25, P35, DOI 10.1016/j.tim.2016.09.001
   Freeling JP, 2014, AIDS, V28, P2625, DOI 10.1097/QAD.0000000000000421
   Fries CN, 2021, NAT NANOTECHNOL, V16, P385, DOI 10.1038/s41565-020-0739-9
   Galdiero S, 2011, MOLECULES, V16, P8894, DOI 10.3390/molecules16108894
   Gao JJ, 2020, BIOSCI TRENDS, V14, P72, DOI 10.5582/bst.2020.01047
   Gao Q, 2020, SCIENCE, V369, P77, DOI 10.1126/science.abc1932
   Garcia V, 2016, J PHARMACOL EXP THER, V356, P525, DOI 10.1124/jpet.115.229377
   Gautret P, 2020, INT J ANTIMICROB AG, V56, DOI 10.1016/j.ijantimicag.2020.105949
   Goldman J.D., 2020, N ENGL J MED
   Gordon CJ, 2020, J BIOL CHEM, V295, P6785, DOI 10.1074/jbc.RA120.013679
   Gruda MC, 2018, PLOS ONE, V13, DOI 10.1371/journal.pone.0191676
   Haagmans BL, 2014, LANCET INFECT DIS, V14, P140, DOI 10.1016/S1473-3099(13)70690-X
   Hamming I, 2004, J PATHOL, V203, P631, DOI 10.1002/path.1570
   He F, 2020, J MED VIROL, V92, P719, DOI 10.1002/jmv.25766
   Hoffmann M, 2020, CELL, V181, P271, DOI 10.1016/j.cell.2020.02.052
   Hoffmann M, 2020, ANTIMICROB AGENTS CH, V64, DOI 10.1128/AAC.00754-20
   Holshue ML, 2020, NEW ENGL J MED, V382, P929, DOI 10.1056/NEJMoa2001191
   InvivoGen, 2020, PRED IMM RESP SARS C
   Itani R, 2020, THERANOSTICS, V10, P5932, DOI 10.7150/thno.46691
   Jackson LA, 2020, NEW ENGL J MED, V383, P1920, DOI 10.1056/NEJMoa2022483
   Janeway Jr CA, 2001, IMMUNOBIOLOGY IMMUNE
   Jia HP, 2005, J VIROL, V79, P14614, DOI 10.1128/JVI.79.23.14614-14621.2005
   Keech C, 2020, NEW ENGL J MED, V383, P2320, DOI 10.1056/NEJMoa2026920
   Kjeldsen K, 2010, EXP CLIN CARDIOL, V15, pE96
   König R, 2010, NATURE, V463, P813, DOI 10.1038/nature08699
   Kostarelos K, 2020, NAT NANOTECHNOL, V15, P343, DOI 10.1038/s41565-020-0687-4
   KUMAR P, 2019, NANOMATERIALS BASEL, V9
   Kumar P, 2015, PLOS ONE, V10, DOI 10.1371/journal.pone.0140399
   LaBauve AE, 2018, SCI REP-UK, V8, DOI 10.1038/s41598-018-32033-w
   LAI CC, 2020, INT J ANTIMICROB AG, V55, DOI DOI 10.1016/J.IJANTIMICAG.2020.105924
   Lau SKP, 2005, P NATL ACAD SCI USA, V102, P14040, DOI 10.1073/pnas.0506735102
   Lau SKP, 2015, J VIROL, V89, P10532, DOI 10.1128/JVI.01048-15
   Lauer SA, 2020, ANN INTERN MED, V172, P577, DOI 10.7326/M20-0504
   Lee C, 2019, MAR DRUGS, V17, DOI 10.3390/md17100567
   Levina AS, 2015, 2015 IEEE 15TH INTERNATIONAL CONFERENCE ON NANOTECHNOLOGY (IEEE-NANO), P1509, DOI 10.1109/NANO.2015.7388929
   Li WD, 2005, SCIENCE, V310, P676, DOI 10.1126/science.1118391
   Li YH, 2016, ACS APPL MATER INTER, V8, P24385, DOI 10.1021/acsami.6b06613
   Lin K, 2013, ANTIVIR RES, V99, P68, DOI 10.1016/j.antiviral.2013.03.020
   Lipsitch M, 2020, NEW ENGL J MED, V382, P1194, DOI 10.1056/NEJMp2002125
   Liu J, 2020, CELL DISCOV, V6, DOI 10.1038/s41421-020-0156-0
   LIU L, 2017, SCI REP UK, V7
   Loregian A, 2002, REV MED VIROL, V12, P239, DOI 10.1002/rmv.356
   Lou ZY, 2014, TRENDS PHARMACOL SCI, V35, P86, DOI 10.1016/j.tips.2013.11.006
   Martineau AR, 2020, LANCET DIABETES ENDO, V8, P735, DOI 10.1016/S2213-8587(20)30268-0
   Mehta P, 2020, LANCET, V395, P1033, DOI 10.1016/S0140-6736(20)30628-0
   Moitra P, 2020, ACS NANO, V14, P7617, DOI 10.1021/acsnano.0c03822
   Mulligan MJ, 2020, NATURE, V586, P589, DOI 10.1038/s41586-020-2639-4
   Palmieri V, 2020, NANO TODAY, V33, DOI 10.1016/j.nantod.2020.100883
   Patel VB, 2016, CIRC RES, V118, P1313, DOI 10.1161/CIRCRESAHA.116.307708
   Boas LCPV, 2019, CELL MOL LIFE SCI, V76, P3525, DOI 10.1007/s00018-019-03138-w
   Pfefferle S, 2011, PLOS PATHOG, V7, DOI 10.1371/journal.ppat.1002331
   Prasad S, 2020, INDIAN J MED RES, V151, P241, DOI 10.4103/ijmr.IJMR_577_20
   Rangel-Mendez JA, 2020, FUTURE MICROBIOL, V15, P959, DOI 10.2217/fmb-2020-0074
   Rastogi S, 2019, DRUG DISCOV TODAY, V24, P148, DOI 10.1016/j.drudis.2018.10.002
   Rauch S, 2018, FRONT IMMUNOL, V9, DOI 10.3389/fimmu.2018.01963
   Reagan Udall Foundation, 2020, COVID 19 CO DIR
   Rothan HA, 2020, J AUTOIMMUN, V109, DOI 10.1016/j.jaut.2020.102433
   Rothe C, 2020, NEW ENGL J MED, V382, P970, DOI 10.1056/NEJMc2001468
   Sanche S., 2020, EMERG INFECT DIS, V26, P1470, DOI [10.1101/2020.02.07.20021154, DOI 10.3201/EID2607.200282, DOI 10.1101/2020.02.07.20021154]
   Sanders JM, 2020, JAMA-J AM MED ASSOC, V323, P1824, DOI 10.1001/jama.2020.6019
   Schröder M, 2007, BIOCHEM SOC T, V35, P1512, DOI 10.1042/BST0351512
   Sheahan TP, 2020, NAT COMMUN, V11, DOI 10.1038/s41467-019-13940-6
   Sheahan TP, 2017, SCI TRANSL MED, V9, DOI 10.1126/scitranslmed.aal3653
   Singh L, 2017, THER ADV INFECT DIS, V4, P105, DOI 10.1177/2049936117713593
   Sisay M, 2020, PHARMACOL RES, V156, DOI 10.1016/j.phrs.2020.104779
   Skalickova S, 2015, VIRUSES-BASEL, V7, P5428, DOI 10.3390/v7102883
   Skogestad J, 2018, FRONT PHYSIOL, V9, DOI 10.3389/fphys.2018.01500
   Smith T., 2020, CLIN DRUG INFORM CLI
   Smith TRF, 2020, NAT COMMUN, V11, DOI 10.1038/s41467-020-16505-0
   Song HD, 2005, P NATL ACAD SCI USA, V102, P2430, DOI 10.1073/pnas.0409608102
   Spinner CD, 2020, JAMA-J AM MED ASSOC, V324, P1048, DOI 10.1001/jama.2020.16349
   Statnano, 2020, ANT ANT GRAPH BAS CO
   Steinmetz NF, 2013, MOL PHARMACEUT, V10, P1, DOI 10.1021/mp300658j
   Tay MZ, 2020, NAT REV IMMUNOL, V20, P363, DOI 10.1038/s41577-020-0311-8
   Taylor PC, 2019, ARTHRITIS RES THER, V21, DOI 10.1186/s13075-019-1879-x
   The RECOVERY Collaborative Group, 2020, NEW ENGL J MED, V384, P693, DOI [10.1101/2020.06.22.20137273, DOI 10.1056/NEJMOA2021436, 10.1101/2020.07.15.20151852]
   TYRRELL DA, 1966, LANCET, V1, P76
   ul Qamar MT, 2020, J PHARM ANAL, V10, P313, DOI 10.1016/j.jpha.2020.03.009
   Ullah Hemayet, 2019, Oncotarget, V10, P3209, DOI 10.18632/oncotarget.26907
   US Food and Drug Administration, 2020, EM US AUTH EUA INF L
   Vabret N, 2020, IMMUNITY, V52, P910, DOI 10.1016/j.immuni.2020.05.002
   van Doremalen N, 2020, NATURE, V586, P578, DOI [10.1038/s41586-020-2608-y, 10.1101/2020.05.13.093195]
   Velavan TP, 2020, TROP MED INT HEALTH, V25, P278, DOI 10.1111/tmi.13383
   Walls AC, 2020, CELL, V181, P281, DOI [10.1016/j.cell.2020.02.058, 10.1016/j.cell.2020.11.032]
   Wang D, 2016, J VIROL, V90, P2090, DOI 10.1128/JVI.02514-15
   Wang ML, 2020, CELL RES, V30, P269, DOI 10.1038/s41422-020-0282-0
   Warnes SL, 2015, MBIO, V6, DOI 10.1128/mBio.01697-15
   Warren T., 2015, OPEN FORUM INFECT DI, V2, DOI DOI 10.1093/OFID/OFV130.02
   Weiss C, 2020, ACS NANO, V14, P6383, DOI 10.1021/acsnano.0c03697
   WHO, 2020, CORONAVIRUS DIS COVI
   WHO, 2020, SOL CLIN TRIAL COVID
   WHO, 2020, NAM COR DIS COVID 19
   Wong CK, 2004, CLIN EXP IMMUNOL, V136, P95, DOI 10.1111/j.1365-2249.2004.02415.x
   World Health Organization, 2020, WHO COR DIS COVID 19
   World Health Organization, 2020, EP PAND PRON DIS MER
   World Health Organization, 2020, OUTL TRIAL ES EXP TH
   World Health Organization, 2022, WEEKLY EPIDEMIOLOGIC
   Wu CR, 2020, ACTA PHARM SIN B, V10, P766, DOI 10.1016/j.apsb.2020.02.008
   Xie YW, 2020, BMC INFECT DIS, V20, DOI 10.1186/s12879-020-05371-2
   Xu XL, 2020, P NATL ACAD SCI USA, V117, P10970, DOI 10.1073/pnas.2005615117
   Xu Y, 2020, NAT MED, V26, P502, DOI 10.1038/s41591-020-0817-4
   Xue J, 2014, PLOS ONE, V9, DOI 10.1371/journal.pone.0109180
   Yang Y, 2020, INT J BIOL SCI, V16, P1708, DOI 10.7150/ijbs.45538
   Yao XT, 2020, CLIN INFECT DIS, V71, P732, DOI 10.1093/cid/ciaa237
   Ye SY, 2015, ACS APPL MATER INTER, V7, P21571, DOI 10.1021/acsami.5b06876
   Zachar O., 2020, SCIENCEOPEN PREPR, DOI 10.14293/S2199-1006.1.SOR-.PPHBJEO.v1
   Zhang C, 2019, MSYSTEMS, V4, DOI 10.1128/mSystems.00431-19
   Zhang D, 2020, PHARMACOL RES, V157, DOI 10.1016/j.phrs.2020.104882
   Zhang DD, 2018, HYPERTENSION, V72, P361, DOI 10.1161/HYPERTENSIONAHA.118.11070
   Zhang SY, 2020, CLIN DRUG INVEST, V40, P511, DOI 10.1007/s40261-020-00917-3
   Zhou YD, 2020, CELL DISCOV, V6, DOI 10.1038/s41421-020-0153-3
   Zhu FC, 2020, LANCET, V395, P1845, DOI 10.1016/S0140-6736(20)31208-3
   Zumla A, 2016, NAT REV DRUG DISCOV, V15, P327, DOI 10.1038/nrd.2015.37
NR 160
TC 15
Z9 17
U1 2
U2 22
PU WILEY
PI HOBOKEN
PA 111 RIVER ST, HOBOKEN 07030-5774, NJ USA
EI 2366-3987
J9 ADV THER-GERMANY
JI Adv. Therap.
PD FEB
PY 2021
VL 4
IS 2
AR 2000172
DI 10.1002/adtp.202000172
EA OCT 2020
PG 30
WC Pharmacology & Pharmacy
WE Science Citation Index Expanded (SCI-EXPANDED)
SC Pharmacology & Pharmacy
GA QP2HH
UT WOS:000586322500001
PM 33173808
OA Green Published, Bronze
DA 2023-11-04
ER

PT J
AU Tsai, MH
   Chuang, CC
   Chen, CC
   Yen, HJ
   Cheng, KM
   Chen, XA
   Shyu, HF
   Lee, CY
   Young, JJ
   Kau, JH
AF Tsai, Meng-hung
   Chuang, Chuan-chang
   Chen, Cheng-cheung
   Yen, Hui-ju
   Cheng, Kuang-ming
   Chen, Xin-an
   Shyu, Huey-fen
   Lee, Chia-ying
   Young, Jenn-jong
   Kau, Jyh-hwa
TI Nanoparticles assembled from fucoidan and trimethylchitosan as anthrax
   vaccine adjuvant: <i>In vitro</i> and <i>in</i> <i>vivo</i> efficacy in
   comparison to CpG
SO CARBOHYDRATE POLYMERS
LA English
DT Article
DE Fucoidan-trimethylchitosan nanoparticles; Cytotoxicity; Cellular uptake;
   Anthrax vaccine; Immune response; Immune protection; Cytokines
ID ANTIGEN-PRESENTING CELLS; B SURFACE-ANTIGEN; SULFATED POLYSACCHARIDES;
   IMMUNE-RESPONSES; DENDRITIC CELLS; BROWN-ALGAE; STRUCTURAL
   CHARACTERISTICS; CHITOSAN NANOPARTICLES; SACCHARINA-JAPONICA; TMC
   NANOPARTICLES
AB Fucoidan/trimethylchitosan nanoparticles (FUC-TMC-NPs) have the potential to improve the immunostimulating efficiency of anthrax vaccine adsorbed (AVA). FUC-TMC-NPs with positive (+) or negative (-) surface charges were prepared via polyelectrolyte complexation, both charged NP types permitted high viability and presented no cytotoxicity on L929, A549 and JAWS II dendritic cells. Flow cytometry measurements indicated lower (+)-FUC-TMC-NPs internalization levels than (-)-FUC-TMC-NPs, yet produced high levels of proinflammatory cytokines IFN-gamma, IL12p40, and IL-4. Moreover, fluorescence microscope images proved that both charged NP could deliver drugs into the nucleus. In vivo studies on A/J mice showed that (+)-FUC-TMC-NPs carrying AVA triggered an efficient response with a higher IgG anti-PA antibody titer than AVA with CpG oligodeoxynucleotides, and yielded 100 % protection when challenged with the anthracis spores. Furthermore, PA-specific IgG1 and IgG2a analysis confirmed that (+)-FUC-TMC-NPs strongly stimulated humoral immunity. In conclusion, (+)-FUC-TMC-NP is promising anthrax vaccine adjuvant as an alternative to CpG.
C1 [Tsai, Meng-hung; Chuang, Chuan-chang; Kau, Jyh-hwa] Natl Def Med Ctr, Grad Inst Med Sci, Taipei 11490, Taiwan.
   [Tsai, Meng-hung; Chuang, Chuan-chang; Chen, Cheng-cheung; Yen, Hui-ju; Cheng, Kuang-ming; Chen, Xin-an; Shyu, Huey-fen; Lee, Chia-ying; Young, Jenn-jong; Kau, Jyh-hwa] Natl Def Med Ctr, Inst Prevent Med, New Taipei 23742, Taiwan.
C3 National Defense Medical Center; National Defense Medical Center
RP Young, JJ; Kau, JH (通讯作者)，Natl Def Med Ctr, Inst Prevent Med, New Taipei 23742, Taiwan.
EM jjyoung@ms49.hinet.net; kau0811@gmail.com
RI chen, ying/HHS-8254-2022
OI Chen, Cheng-Cheung/0000-0002-7002-8426
FU Ministry of Science and Technology [MOST 108-2623-E-016-003-D]; National
   Defense Medical Center of the Republic of China [MAB-108-071,
   MAB-108-089, IPM-108-G4, IPM-108-G5]
FX We thank Mr. Yao-wen Hung of the Institute of Preventive Medicine,
   National Defense Medical Center for his assistance with the TEM
   experiments. Financial support for this work was provided by the
   Ministry of Science and Technology (MOST 108-2623-E-016-003-D) and the
   National Defense Medical Center (MAB-108-071, MAB-108-089, IPM-108-G4 &
   IPM-108-G5) of the Republic of China.
CR Abkar M, 2015, VET RES COMMUN, V39, P217, DOI 10.1007/s11259-015-9645-2
   Aguilar JC, 2007, VACCINE, V25, P3752, DOI 10.1016/j.vaccine.2007.01.111
   Ale MT, 2013, RSC ADV, V3, P8131, DOI 10.1039/c3ra23373a
   Ballas ZK, 1996, J IMMUNOL, V157, P1840
   Chadhar V., 2012, CURRENT RES PHARM SC, V2, P197
   Chuang CC, 2020, CARBOHYD POLYM, V229, DOI 10.1016/j.carbpol.2019.115403
   Corinti S, 2001, J IMMUNOL, V166, P4312, DOI 10.4049/jimmunol.166.7.4312
   Crespo HJ, 2013, FRONT IMMUNOL, V4, DOI 10.3389/fimmu.2013.00491
   den Haan JMM, 2014, IMMUNOL LETT, V162, P103, DOI 10.1016/j.imlet.2014.10.011
   Dienz O, 2009, J EXP MED, V206, P69, DOI 10.1084/jem.20081571
   Dobrovolskaia MA, 2007, NAT NANOTECHNOL, V2, P469, DOI 10.1038/nnano.2007.223
   Dobrovolskaia MA, 2009, NAT NANOTECHNOL, V4, P411, DOI [10.1038/nnano.2009.175, 10.1038/NNANO.2009.175]
   Dwivedi PD, 2009, NANOTOXICOLOGY, V3, P19, DOI 10.1080/17435390802604276
   Elsabahy M, 2013, CHEM SOC REV, V42, P5552, DOI 10.1039/c3cs60064e
   Farhadian A, 2015, HUM VACC IMMUNOTHER, V11, P2811, DOI 10.1080/21645515.2015.1053663
   Fröhlich E, 2012, INT J NANOMED, V7, P5577, DOI 10.2147/IJN.S36111
   Froude JW, 2011, TOXINS, V3, P1433, DOI 10.3390/toxins3111433
   Fukao T, 2001, J IMMUNOL, V166, P4446, DOI 10.4049/jimmunol.166.7.4446
   Hagenaars N, 2009, J CONTROL RELEASE, V140, P126, DOI 10.1016/j.jconrel.2009.08.018
   Hagenaars N, 2009, PHARM RES-DORDR, V26, P1353, DOI 10.1007/s11095-009-9845-y
   Heine G, 2014, EUR J IMMUNOL, V44, P1615, DOI 10.1002/eji.201343822
   Hemmi H, 2000, NATURE, V408, P740, DOI 10.1038/35047123
   Heufler C, 1996, EUR J IMMUNOL, V26, P659, DOI 10.1002/eji.1830260323
   Hopkins RJ, 2016, VACCINE, V34, P2096, DOI 10.1016/j.vaccine.2016.03.006
   Hwang PA, 2019, MAR DRUGS, V17, DOI 10.3390/md17030175
   IVINS BE, 1988, EUR J EPIDEMIOL, V4, P12, DOI 10.1007/BF00152686
   Jin J, 2014, PLOS ONE, V9, DOI 10.1371/journal.pone.0100206
   Kambayashi T, 2014, NAT REV IMMUNOL, V14, P719, DOI 10.1038/nri3754
   Karimi SM, 2016, NANOMED J, V3, P223, DOI 10.22038/nmj.2016.7577
   Kim SK, 1999, VACCINE, V18, P597, DOI 10.1016/S0264-410X(99)00316-3
   Klinman DM, 2006, EXPERT REV VACCINES, V5, P365, DOI 10.1586/14760584.5.3.365
   Klinman DM, 2009, VACCINE, V27, P1811, DOI 10.1016/j.vaccine.2009.01.094
   KRIEG AM, 1995, NATURE, V374, P546, DOI 10.1038/374546a0
   Kuznetsova TA, 2018, NAT PROD COMMUN, V13, P1083
   Lange JL, 2003, VACCINE, V21, P1620, DOI 10.1016/S0264-410X(02)00723-5
   Li B, 2008, MOLECULES, V13, P1671, DOI 10.3390/molecules13081671
   Liu SH, 2014, TRENDS MICROBIOL, V22, P317, DOI 10.1016/j.tim.2014.02.012
   Lunov O, 2011, ACS NANO, V5, P1657, DOI 10.1021/nn2000756
   Makarenkova ID, 2012, B EXP BIOL MED+, V154, P241, DOI 10.1007/s10517-012-1922-2
   Malik A, 2018, INT J NANOMED, V13, P7959, DOI 10.2147/IJN.S165876
   Malik A, 2018, FRONT IMMUNOL, V9, DOI 10.3389/fimmu.2018.00562
   Minang JT, 2014, VACCINE, V32, P6847, DOI 10.1016/j.vaccine.2014.01.096
   Mock M, 2003, CELL MICROBIOL, V5, P15, DOI 10.1046/j.1462-5822.2003.00253.x
   MOUNTFORD AP, 1994, PARASITE IMMUNOL, V16, P521, DOI 10.1111/j.1365-3024.1994.tb00306.x
   Muzzarelli RAA, 2010, MAR DRUGS, V8, P292, DOI 10.3390/md8020292
   Oh N, 2014, INT J NANOMED, V9, P51, DOI 10.2147/IJN.S26592
   Okolie CL, 2017, J FOOD BIOCHEM, V41, DOI 10.1111/jfbc.12392
   Pitt MLM, 2001, VACCINE, V19, P4768, DOI 10.1016/S0264-410X(01)00234-1
   Pittman PR, 2001, VACCINE, V20, P972, DOI 10.1016/S0264-410X(01)00387-5
   Rynkiewicz D, 2011, VACCINE, V29, P6313, DOI 10.1016/j.vaccine.2011.05.047
   Scheiermann J, 2014, VACCINE, V32, P6377, DOI 10.1016/j.vaccine.2014.06.065
   Schipper P, 2017, J CONTROL RELEASE, V262, P28, DOI 10.1016/j.jconrel.2017.07.017
   Sieval AB, 1998, CARBOHYD POLYM, V36, P157, DOI 10.1016/S0144-8617(98)00009-5
   Singh Y, 1999, INFECT IMMUN, V67, P1853
   Subbiah R, 2012, CARBOHYD POLYM, V89, P1289, DOI 10.1016/j.carbpol.2012.04.056
   Tafaghodi M, 2014, NANOMED J, V1, P220, DOI 10.7508/NMJ.2015.04.002
   Tafaghodi M, 2012, VACCINE, V30, P5341, DOI 10.1016/j.vaccine.2012.06.035
   Trevejo JM, 2001, P NATL ACAD SCI USA, V98, P12162, DOI 10.1073/pnas.211423598
   Tsai TN, 2015, J MATER CHEM B, V3, P8729, DOI 10.1039/c5tb01517k
   Turk BE, 2007, BIOCHEM J, V402, P405, DOI 10.1042/BJ20061891
   Verheul RJ, 2012, EUR J PHARM SCI, V45, P467, DOI 10.1016/j.ejps.2011.10.001
   Vishchuk OS, 2012, CHEM BIODIVERS, V9, P817, DOI 10.1002/cbdv.201100266
   Vishchuk OS, 2011, CARBOHYD RES, V346, P2769, DOI 10.1016/j.carres.2011.09.034
   Wen ZS, 2011, MAR DRUGS, V9, P1038, DOI 10.3390/md9061038
   Young JJ, 2016, CARBOHYD POLYM, V137, P532, DOI 10.1016/j.carbpol.2015.10.095
   Zaharoff DA, 2007, VACCINE, V25, P2085, DOI 10.1016/j.vaccine.2006.11.034
   Zarifpour M., 2013, PHARM SCI-IRAN, V18, P193
   Zhao L, 2014, VACCINE, V32, P327, DOI 10.1016/j.vaccine.2013.11.069
NR 68
TC 15
Z9 15
U1 2
U2 28
PU ELSEVIER SCI LTD
PI OXFORD
PA THE BOULEVARD, LANGFORD LANE, KIDLINGTON, OXFORD OX5 1GB, OXON, ENGLAND
SN 0144-8617
EI 1879-1344
J9 CARBOHYD POLYM
JI Carbohydr. Polym.
PD MAY 15
PY 2020
VL 236
AR 116041
DI 10.1016/j.carbpol.2020.116041
PG 12
WC Chemistry, Applied; Chemistry, Organic; Polymer Science
WE Science Citation Index Expanded (SCI-EXPANDED)
SC Chemistry; Polymer Science
GA KT9BG
UT WOS:000519306900051
PM 32172855
DA 2023-11-04
ER

PT J
AU Wang, N
   Wei, CL
   Zhang, ZN
   Liu, T
   Wang, T
AF Wang, Ning
   Wei, Chunliu
   Zhang, Zina
   Liu, Ting
   Wang, Ting
TI Aluminum Nanoparticles Acting as a Pulmonary Vaccine Adjuvant-Delivery
   System (VADS) Able to Safely Elicit Robust Systemic and Mucosal Immunity
SO JOURNAL OF INORGANIC AND ORGANOMETALLIC POLYMERS AND MATERIALS
LA English
DT Article
DE Nanocarrier; Vaccine delivery; Bioinorganic chemistry; Mucosal
   vaccination; Cellular immunity
ID SURFACTANT; LIPOSOMES; OXYHYDROXIDE; TECHNOLOGIES; COMPONENTS; PROGRESS;
   PROMISE
AB Vulnerability of respiratory mucosa to invasions of airborne pathogens, such as SARS-CoV, MERS-CoV and avian viruses which sometimes cause a life-threatening epidemic and even pandemic, underscores significance of developing a pulmonary vaccine adjuvant-delivery system (VADS). Herein, 30-nm aluminum nanoparticles (ANs), unlike the mostly used adjuvant alum which is unsuitable for delivering pulmonary vaccines due to side effects, proved able to act as a VADS fitting inhalation immunization to elicit wide-spread anti-antigen immunity. In vitro ANs facilitated cellular uptake of their cargos and, after pulmonary vaccination, induced mouse production of high levels of anti-antigen IgG in serum and IgA in saliva, nasal, bronchoalveolar and also vaginal fluids. Besides, IFN-gamma and anti-antigen IgG2a enriched in immunized mice which meanwhile showed no obvious lung inflammation indicated balanced Th1/Th2 responses were safely induced. These outcomes suggest ANs may be an efficient pulmonary VADS for defending against pathogens, especially, the ones invading hosts via respiratory system. Graphic
   Aluminum nanoparticles can safely induce humoral and cellular immunity at systemic and mucosal level through pulmonary vaccination to contrast the conventional adjuvant alum.
   [GRAPHICS]
   .
C1 [Wang, Ning] Hefei Univ Technol, Sch Food & Bioengn, 193 Tun Brook Rd, Hefei 230009, Anhui, Peoples R China.
   [Wei, Chunliu; Zhang, Zina; Liu, Ting; Wang, Ting] Anhui Med Univ, Sch Pharm, 81 Plum Hill Rd, Hefei 230032, Anhui, Peoples R China.
C3 Hefei University of Technology; Anhui Medical University
RP Wang, T (通讯作者)，Anhui Med Univ, Sch Pharm, 81 Plum Hill Rd, Hefei 230032, Anhui, Peoples R China.
EM twangcn@ahmu.edu.cn
RI Wang, Ting/L-9259-2014
OI Wang, Ting/0000-0003-4654-5869
FU National Natural Science Foundation of China [81703449]; Anhui
   Provincial Natural Science Foundation [1708085QH196]; Human Resource &
   Social Security Department of Anhui Province [2018H173]
FX This research was funded by National Natural Science Foundation of China
   (Grant Number 81703449), Anhui Provincial Natural Science Foundation
   (Grant Number 1708085QH196) and also the Human Resource & Social
   Security Department of Anhui Province (Grant Number 2018H173).
CR Al-Halifa S, 2019, FRONT IMMUNOL, V10, DOI 10.3389/fimmu.2019.00022
   Astawa INM, 2018, VET WORLD, V11, P1641, DOI 10.14202/vetworld.2018.1641-1647
   Bachmann MF, 2010, NAT REV IMMUNOL, V10, P787, DOI 10.1038/nri2868
   Bloom DE, 2019, FRONT IMMUNOL, V10, DOI 10.3389/fimmu.2019.00549
   Cohen J, 2020, SCIENCE, V367, P962, DOI 10.1126/science.367.6481.962
   Corthesy B., 2018, FRONT IMMUNOL, V9
   de Wit E, 2016, NAT REV MICROBIOL, V14, P523, DOI 10.1038/nrmicro.2016.81
   Exley C, 2010, TRENDS IMMUNOL, V31, P103, DOI 10.1016/j.it.2009.12.009
   Fan YC, 2015, J CONTROL RELEASE, V208, P121, DOI 10.1016/j.jconrel.2015.04.010
   Flach TL, 2011, NAT MED, V17, P479, DOI 10.1038/nm.2306
   Gargett T, 2014, CLIN TRANSL IMMUNOL, V3, DOI 10.1038/cti.2014.13
   Girard MP, 2010, VACCINE, V28, P4895, DOI [10.1016/j.vaccine.2010.07.034, 10.1016/j.vaccine.2010.05.031]
   Glenny AT, 1926, J PATHOL BACTERIOL, V29, P31, DOI 10.1002/path.1700290106
   Graham BS, 2018, JAMA-J AM MED ASSOC, V319, P1431, DOI 10.1001/jama.2018.0345
   Grewal IS, 1996, IMMUNOL REV, V153, P85, DOI 10.1111/j.1600-065X.1996.tb00921.x
   Han S, 2015, ANN AM THORAC SOC, V12, P765, DOI 10.1513/AnnalsATS.201411-507FR
   Hem SL, 2007, EXPERT REV VACCINES, V6, P685, DOI 10.1586/14760584.6.5.685
   HUANG C, 2020, LANCET LONDON ENGLAN, V6736, P1
   Keith JA, 2013, VACCINE, V31, pB184, DOI 10.1016/j.vaccine.2012.12.032
   Khandhar AP, 2020, NANOSCALE, V12, P2515, DOI 10.1039/c9nr09936k
   Kim KH, 2015, PLOS ONE, V10, DOI 10.1371/journal.pone.0139916
   Lamichhane A, 2014, VACCINE, V32, P6711, DOI 10.1016/j.vaccine.2014.08.089
   Levine MM, 2011, VACCINE, V29, pD116, DOI 10.1016/j.vaccine.2011.11.090
   Li HY, 2011, NAT NANOTECHNOL, V6, P645, DOI [10.1038/nnano.2011.153, 10.1038/NNANO.2011.153]
   Li RY, 2020, SCIENCE, V368, P489, DOI [10.1126/science.abb3221, 10.1101/2020.02.14.20023127]
   Lutz MB, 1999, J IMMUNOL METHODS, V223, P77, DOI 10.1016/S0022-1759(98)00204-X
   Lycke N, 2012, NAT REV IMMUNOL, V12, P592, DOI 10.1038/nri3251
   Mizuno D, 2006, J IMMUNOL, V176, P1122, DOI 10.4049/jimmunol.176.2.1122
   Moyle PM, 2013, CHEMMEDCHEM, V8, P360, DOI 10.1002/cmdc.201200487
   Neutra MR, 2006, NAT REV IMMUNOL, V6, P148, DOI 10.1038/nri1777
   Orr MT, 2019, NPJ VACCINES, V4, DOI 10.1038/s41541-018-0094-0
   Piot P, 2019, NATURE, V575, P119, DOI 10.1038/s41586-019-1656-7
   Plotkin SA, 2005, NAT MED, V11, pS5, DOI 10.1038/nm1209
   Plotkin S, 2014, P NATL ACAD SCI USA, V111, P12283, DOI 10.1073/pnas.1400472111
   Porciello N, 2016, CYTOKINE GROWTH F R, V28, P11, DOI 10.1016/j.cytogfr.2016.02.004
   Rauch S, 2018, FRONT IMMUNOL, V9, DOI 10.3389/fimmu.2018.01963
   Shanmugaraj B, 2020, PATHOGENS, V9, DOI 10.3390/pathogens9020148
   Shardlow E, 2018, ALLERGY ASTHMA CL IM, V14, DOI 10.1186/s13223-018-0305-2
   Smith TRF, 2017, HUM VACC IMMUNOTHER, V13, P2626, DOI 10.1080/21645515.2017.1363134
   Spoelstra EN, 2007, LAB ANIM-UK, V41, P128, DOI 10.1258/002367707779399400
   Sun BB, 2013, ACS NANO, V7, P10834, DOI 10.1021/nn404211j
   Tonnis WF, 2013, EXPERT OPIN DRUG DEL, V10, P1383, DOI 10.1517/17425247.2013.810622
   Ura T, 2014, VACCINES, V2, P624, DOI 10.3390/vaccines2030624
   Velavan TP, 2020, TROP MED INT HEALTH, V25, P278, DOI 10.1111/tmi.13383
   Wang J, 2020, SCIENCE, V367, P869, DOI 10.1126/science.aau0810
   Wang N, 2019, CRIT REV THER DRUG, V36, P449, DOI 10.1615/CritRevTherDrugCarrierSyst.2019027047
   Wang N, 2019, VACCINES-BASEL, V7, DOI 10.3390/vaccines7020052
   Wang N, 2019, J CONTROL RELEASE, V303, P130, DOI 10.1016/j.jconrel.2019.04.025
   Wang N, 2017, J CONTROL RELEASE, V246, P12, DOI 10.1016/j.jconrel.2016.12.009
   Wang N, 2014, EUR J PHARM BIOPHARM, V88, P194, DOI 10.1016/j.ejpb.2014.04.007
   Wang N, 2014, INT J PHARMACEUT, V468, P39, DOI 10.1016/j.ijpharm.2014.04.002
   Wang T, 2015, ACS APPL MATER INTER, V7, P6391, DOI 10.1021/acsami.5b00348
   Wen YM, 2016, EMERG MICROBES INFEC, V5, DOI 10.1038/emi.2016.40
   Whitsett JA, 2010, ANNU REV MED, V61, P105, DOI 10.1146/annurev.med.60.041807.123500
   Zhu N, 2020, NEW ENGL J MED, V382, P727, DOI 10.1056/NEJMoa2001017
NR 55
TC 15
Z9 15
U1 1
U2 20
PU SPRINGER
PI DORDRECHT
PA VAN GODEWIJCKSTRAAT 30, 3311 GZ DORDRECHT, NETHERLANDS
SN 1574-1443
EI 1574-1451
J9 J INORG ORGANOMET P
JI J. Inorg. Organomet. Polym. Mater.
PD OCT
PY 2020
VL 30
IS 10
BP 4203
EP 4217
DI 10.1007/s10904-020-01572-z
EA MAY 2020
PG 15
WC Polymer Science
WE Science Citation Index Expanded (SCI-EXPANDED)
SC Polymer Science
GA NO3HK
UT WOS:000531226000001
PM 32395098
OA Bronze, Green Published
DA 2023-11-04
ER

PT J
AU Maeta, M
   Miura, N
   Tanaka, H
   Nakamura, T
   Kawanishi, R
   Nishikawa, Y
   Asano, K
   Tanaka, M
   Tamagawa, S
   Nakai, Y
   Tange, K
   Yoshioka, H
   Harashima, H
   Akita, H
AF Maeta, Mio
   Miura, Naoya
   Tanaka, Hiroki
   Nakamura, Takashi
   Kawanishi, Ryo
   Nishikawa, Yoshifumi
   Asano, Kenichi
   Tanaka, Masato
   Tamagawa, Shinya
   Nakai, Yuta
   Tange, Kota
   Yoshioka, Hiroki
   Harashima, Hideyoshi
   Akita, Hidetaka
TI Vitamin E Scaffolds of pH-Responsive Lipid Nanoparticles as DNA Vaccines
   in Cancer and Protozoan Infection
SO MOLECULAR PHARMACEUTICS
LA English
DT Article
DE DNA vaccine; lipid nanoparticle; cancer immunotherapy; protozoan
   infection
ID ENVELOPE-TYPE NANOPARTICLE; NODE SINUS MACROPHAGES; CYCLIC GMP-AMP;
   LYMPH-NODE; PROGNOSTIC-SIGNIFICANCE; PROTECTIVE IMMUNITY; INNATE;
   CARRIER
AB DNA vaccinations are promising strategies for treating diseases that require cellular immunity (i.e., cancer and protozoan infection). Here, we report on the use of a liposomal nanocarrier (lipid nanoparticles (LNPs)) composed of an SS-cleavable and pH-activated lipidlike material (ssPalm) as an in vivo DNA vaccine. After subcutaneous administration, the LNPs containing an ssPalmE, an ssPalm with vitamin E scaffolds, elicited a higher gene expression activity in comparison with the other LNPs composed of the ssPalms with different hydrophobic scaffolds. Immunization with the ssPalmE-LNPs encapsulating plasmid DNA that encodes ovalbumin (OVA, a model tumor antigen) or profilin (TgPF, a potent antigen of Toxoplasma gondii) induced substantial antitumor or antiprotozoan effects, respectively. Flow cytometry analysis of the cells that had taken up the LNPs in draining lymph nodes (dLNs) showed that the ssPalmE-LNPs were largely taken up by macrophages and a small number of dendritic cells. We found that the transient deletion of CD169(+) macrophages, a subpopulation of macrophages that play a key role in cancer immunity, unexpectedly enhanced the activity of the DNA vaccine. These data suggest that the ssPalmE-LNPs are effective DNA vaccine carriers, and a strategy for avoiding their being trapped by CD169(+) macrophages will be a promising approach for developing next-generation DNA vaccines.
C1 [Tanaka, Hiroki; Akita, Hidetaka] Chiba Univ, Lab DDS Design & Drug Disposit, Grad Sch Pharmaceut Sci, Chiba, Chiba 2600856, Japan.
   [Maeta, Mio; Miura, Naoya; Nakamura, Takashi; Harashima, Hideyoshi] Hokkaido Univ, Dept Mol Design Pharmaceut, Fac Pharmaceut Sci, Sapporo, Hokkaido 0600812, Japan.
   [Kawanishi, Ryo; Nishikawa, Yoshifumi] Obihiro Univ Agr & Vet Med, Natl Res Ctr Protozoan Dis, Obihiro, Hokkaido 0808555, Japan.
   [Asano, Kenichi; Tanaka, Masato] Tokyo Univ Pharm & Life Sci, Lab Immune Regulat, Hachioji, Tokyo 1920392, Japan.
   [Tamagawa, Shinya; Nakai, Yuta; Tange, Kota; Yoshioka, Hiroki] NOF CORPORATION, DDS Res Lab, Kawasaki, Kanagawa 2100865, Japan.
C3 Chiba University; Hokkaido University; Obihiro University of Agriculture
   & Veterinary Medicine; Tokyo University of Pharmacy & Life Sciences
RP Akita, H (通讯作者)，Chiba Univ, Lab DDS Design & Drug Disposit, Grad Sch Pharmaceut Sci, Chiba, Chiba 2600856, Japan.
EM akitahide@chiba-u.jp
RI Nakamura, Takashi/F-4419-2016; Akita, Hidetaka/M-7410-2018
OI Nakamura, Takashi/0000-0001-9019-1426; Akita,
   Hidetaka/0000-0001-6262-2436
FU JSPS KAKENHI [17H06558, 18K18377]; JST CREST [JPMJCR17H1]; Asahi Glass;
   Grants-in-Aid for Scientific Research [17H06558, 18K18377] Funding
   Source: KAKEN
FX H.T. was supported by JSPS KAKENHI [grant numbers 17H06558 and
   18K18377]. H.A. was supported by JST CREST [grant number JPMJCR17H1] and
   the Asahi Glass.
CR Akita H, 2015, ACS BIOMATER SCI ENG, V1, P834, DOI 10.1021/acsbiomaterials.5b00203
   Akita H, 2015, INT J PHARMACEUT, V490, P142, DOI 10.1016/j.ijpharm.2015.05.043
   Akita H, 2015, J CONTROL RELEASE, V200, P97, DOI 10.1016/j.jconrel.2014.12.029
   Akita H, 2013, ADV HEALTHC MATER, V2, P1120, DOI 10.1002/adhm.201200431
   Asano K, 2015, NAT COMMUN, V6, DOI 10.1038/ncomms8802
   Asano K, 2011, IMMUNITY, V34, P85, DOI 10.1016/j.immuni.2010.12.011
   Asano T, 2018, CANCER SCI, V109, P1723, DOI 10.1111/cas.13565
   Brun A, 2011, VIRUS RES, V157, P1, DOI 10.1016/j.virusres.2011.02.006
   Chen Q, 2016, NAT IMMUNOL, V17, P1142, DOI 10.1038/ni.3558
   Chen YJ, 2018, EXP PARASITOL, V188, P73, DOI 10.1016/j.exppara.2018.04.003
   Covarrubias R, 2014, PLOS ONE, V9, DOI 10.1371/journal.pone.0102236
   Desmet CJ, 2012, NAT REV IMMUNOL, V12, P479, DOI 10.1038/nri3247
   Faustino-Rocha A, 2013, LAB ANIMAL, V42, P217, DOI 10.1038/laban.254
   Givord C, 2018, NPJ VACCINES, V3, DOI 10.1038/s41541-018-0058-4
   Gray EE, 2012, J INNATE IMMUN, V4, P424, DOI 10.1159/000337007
   Hattori Y, 2006, J GENE MED, V8, P824, DOI 10.1002/jgm.910
   Hobernik D, 2018, INT J MOL SCI, V19, DOI 10.3390/ijms19113605
   Howard LM, 2019, J INFECT DIS, V219, P1786, DOI 10.1093/infdis/jiy721
   Hunter CA, 2012, NAT REV MICROBIOL, V10, P766, DOI 10.1038/nrmicro2858
   Ishii KJ, 2008, NATURE, V451, P725, DOI 10.1038/nature06537
   Ishikawa H, 2008, NATURE, V455, P674, DOI 10.1038/nature07317
   Ishikawa H, 2009, NATURE, V461, P788, DOI 10.1038/nature08476
   Jordan KA, 2010, EXP PARASITOL, V126, P318, DOI 10.1016/j.exppara.2010.05.008
   Kawai M, 2018, NANOMED-NANOTECHNOL, V14, P2587, DOI 10.1016/j.nano.2018.08.006
   Komohara Y, 2017, CANCER SCI, V108, P290, DOI 10.1111/cas.13137
   Kuka M, 2014, ANN NY ACAD SCI, V1319, P38, DOI 10.1111/nyas.12387
   Kumru OS, 2014, BIOLOGICALS, V42, P237, DOI 10.1016/j.biologicals.2014.05.007
   Kutzler MA, 2008, NAT REV GENET, V9, P776, DOI 10.1038/nrg2432
   Li L, 2012, J BIOTECHNOL, V162, P171, DOI 10.1016/j.jbiotec.2012.08.012
   Miura N, 2015, NUCLEIC ACIDS RES, V43, P1317, DOI 10.1093/nar/gkv008
   Miyake Y, 2007, J CLIN INVEST, V117, P2268, DOI 10.1172/JCI31990
   Morel S, 2011, VACCINE, V29, P2461, DOI 10.1016/j.vaccine.2011.01.011
   Muraoka D, 2014, ACS NANO, V8, P9209, DOI 10.1021/nn502975r
   Ohnishi K, 2016, CANCER SCI, V107, P846, DOI 10.1111/cas.12929
   Ohnishi K, 2013, CANCER SCI, V104, P1236, DOI 10.1111/cas.12212
   Phan TG, 2009, NAT IMMUNOL, V10, P786, DOI 10.1038/ni.1745
   Saito Y, 2015, CANCER IMMUNOL RES, V3, P1356, DOI 10.1158/2326-6066.CIR-14-0180
   Strömvall K, 2017, PROSTATE, V77, P1468, DOI 10.1002/pros.23407
   Sun LJ, 2013, SCIENCE, V339, P786, DOI 10.1126/science.1232458
   Suschak JJ, 2017, HUM VACC IMMUNOTHER, V13, P2837, DOI 10.1080/21645515.2017.1330236
   Suschak JJ, 2016, J IMMUNOL, V196, P310, DOI 10.4049/jimmunol.1501836
   Tanaka H, 2014, BIOMATERIALS, V35, P1755, DOI 10.1016/j.biomaterials.2013.11.016
   Tanaka S, 2014, VACCINE, V32, P1781, DOI 10.1016/j.vaccine.2014.01.095
   Togashi R, 2018, J CONTROL RELEASE, V279, P262, DOI 10.1016/j.jconrel.2018.04.022
   Tregoning JS, 2014, MICROBIOL SPECTR, V2, DOI 10.1128/microbiolspec.PLAS-0028-2014
   Ukawa M, 2014, ADV HEALTHC MATER, V3, P1222, DOI 10.1002/adhm.201300629
   Ulmer JB, 2006, NAT BIOTECHNOL, V24, P1377, DOI 10.1038/nbt1261
   Wu JX, 2014, ANNU REV IMMUNOL, V32, P461, DOI 10.1146/annurev-immunol-032713-120156
   Wu JX, 2013, SCIENCE, V339, P826, DOI 10.1126/science.1229963
   Yang ZY, 2004, NATURE, V428, P561, DOI 10.1038/nature02463
NR 50
TC 15
Z9 15
U1 1
U2 26
PU AMER CHEMICAL SOC
PI WASHINGTON
PA 1155 16TH ST, NW, WASHINGTON, DC 20036 USA
SN 1543-8384
EI 1543-8392
J9 MOL PHARMACEUT
JI Mol. Pharm.
PD APR 6
PY 2020
VL 17
IS 4
BP 1237
EP 1247
DI 10.1021/acs.molpharmaceut.9b01262
PG 11
WC Medicine, Research & Experimental; Pharmacology & Pharmacy
WE Science Citation Index Expanded (SCI-EXPANDED)
SC Research & Experimental Medicine; Pharmacology & Pharmacy
GA LE0GW
UT WOS:000526404200020
PM 32129629
DA 2023-11-04
ER

PT J
AU Medina-Jaramillo, C
   Quintero-Pimiento, C
   Gómez-Hoyos, C
   Zuluaga-Gallego, R
   López-Córdoba, A
AF Medina-Jaramillo, Carolina
   Quintero-Pimiento, Carmen
   Gomez-Hoyos, Catalina
   Zuluaga-Gallego, Robin
   Lopez-Cordoba, Alex
TI Alginate-Edible Coatings for Application on Wild Andean Blueberries
   (<i>Vaccinium meridionale</i> Swartz): Effect of the Addition of
   Nanofibrils Isolated from Cocoa By-Products
SO POLYMERS
LA English
DT Article
DE edible films and coatings; biopolymers; nanocellulose; agro-food
   by-products; food packaging; wild blueberries
ID CELLULOSE NANOFIBRILS; ANTIOXIDANT ACTIVITY; QUALITY; SHELL; FILMS;
   FRUITS
AB Edible coatings and films are appealing strategies for the postharvest management of blueberries. In the current work, alginate and alginate/cellulose nanofibril (CNF) edible coatings crosslinked with calcium chloride were developed for application on Andean blueberry (a promissory wild blueberry). Cocoa by-products were valorized through the isolation of their CNFs, and these were incorporated in the edible coatings. Edible coating formulations were based on blends of alginate (2% w/v), CNFs (0%, 0.1%, or 0.3%), glycerol, and water. In addition, stand-alone films were prepared, and their light and water vapor barrier properties were studied before applying the coating on the fruit surface. The results show that the addition of CNFs caused a significant decrease in the transparency and the water vapor permeability of the alginate films. After applying on the Andean blueberry fruits, the alginate and alginate/CNF coatings enhanced the appearance and the firmness of the fruits. Moreover, they significantly reduced the respiration rate and the water loss of the Andean blueberries throughout the 21 days of refrigerated storage. Alginate and alginate/CNFs coatings may be considered a useful alternative for the delay of the postharvest deterioration of Andean blueberries.
C1 [Medina-Jaramillo, Carolina; Quintero-Pimiento, Carmen; Lopez-Cordoba, Alex] Univ Pedag & Tecnol Colombia, Escuela Adm Empresas Agr, Fac Secc Duitama, Carrera18 Calle 22, Duitama 150461, Colombia.
   [Gomez-Hoyos, Catalina] Univ Pontificia Bolivariana, Programa Ingn Nanotecnol, Circular 1 70-01, Medellin 050031, Colombia.
   [Zuluaga-Gallego, Robin] Univ Pontificia Bolivariana, Fac Ingn Agroind, Circular 1 70-01, Medellin 050031, Colombia.
C3 Universidad Pedagogica y Tecnologica de Colombia (UPTC); Universidad
   Pontificia Bolivariana; Universidad Pontificia Bolivariana
RP López-Córdoba, A (通讯作者)，Univ Pedag & Tecnol Colombia, Escuela Adm Empresas Agr, Fac Secc Duitama, Carrera18 Calle 22, Duitama 150461, Colombia.
EM caromedina1986@gmail.com; rosaquintero885@gmail.com;
   catalina.gomezh@upb.edu.co; robin.zuluaga@upb.edu.co;
   alex.lopez01@uptc.edu.co
RI López-Córdoba, Alex/A-1368-2015; Gallego, Robin Zuluaga/G-6486-2018
OI López-Córdoba, Alex/0000-0003-2434-5743; Gallego, Robin
   Zuluaga/0000-0002-7039-0038; Medina-Jaramillo,
   Carolina/0000-0003-0623-912X
FU Minciencias; programa Colombia BIO; Gobernacion de Boyaca through the
   Fondo de Ciencia, Tecnologia e Innovacion del Sistema General de
   Regalias; Fondo "Francisco Jose de Caldas" [61891, 794-2017];
   Universidad Pedagogica y Tecnologica de Colombia (UPTC); Research Center
   for Investigation Development (CIDI) from the Universidad Pontificia
   Bolivariana [092C-05/18-49]
FX This study was funded by Minciencias, the programa Colombia BIO, and the
   Gobernacion de Boyaca through the Fondo de Ciencia, Tecnologia e
   Innovacion del Sistema General de Regalias, managed by the Fondo
   "Francisco Jose de Caldas" (project 61891. Conv. 794-2017). Furthermore,
   A.L.-C. would like to thank the Universidad Pedagogica y Tecnologica de
   Colombia (UPTC) for their financial support. The authors acknowledge the
   Research Center for Investigation Development (CIDI) from the
   Universidad Pontificia Bolivariana for their financial support through
   the project 092C-05/18-49 and Compania Nacional de Chocolates for
   providing the cocoa shell.
CR [Anonymous], 2017, HDB COMPOSITES RENEW, DOI DOI 10.1002/9781119441632.CH161
   Azeredo HMC, 2012, LWT-FOOD SCI TECHNOL, V46, P294, DOI 10.1016/j.lwt.2011.09.016
   Belbekhouche S, 2011, CARBOHYD POLYM, V83, P1740, DOI 10.1016/j.carbpol.2010.10.036
   Bonilla J, 2012, J FOOD ENG, V110, P208, DOI 10.1016/j.jfoodeng.2011.05.034
   Bonvehí JS, 1999, FOOD RES INT, V32, P201, DOI 10.1016/S0963-9969(99)00088-5
   Cakmak H, 2018, J FOOD PROCESS ENG, V41, DOI 10.1111/jfpe.12627
   Chironi S, 2017, J FOOD PROD MARK, V23, P857, DOI 10.1080/10454446.2017.1244791
   de Moraes KS, 2012, CIENCIA TECNOL ALIME, V32, P679, DOI 10.1590/S0101-20612012005000106
   ELSAIED HM, 1981, Z ERNAHRUNGSWISS, V20, P145, DOI 10.1007/BF02021260
   Falcó I, 2019, FOOD HYDROCOLLOID, V92, P74, DOI 10.1016/j.foodhyd.2019.01.039
   Garzón GA, 2010, FOOD CHEM, V122, P980, DOI 10.1016/j.foodchem.2010.03.017
   Gómez C, 2016, FOOD HYDROCOLLOID, V57, P178, DOI 10.1016/j.foodhyd.2016.01.023
   Hasperué JH, 2016, SCI HORTIC-AMSTERDAM, V213, P281, DOI 10.1016/j.scienta.2016.11.004
   Huynh NK, 2019, J BERRY RES, V9, P687, DOI 10.3233/JBR-190421
   Jimat D.N., 2019, J ADV RES FLUID MECH, V55, P199
   Lecumberri E, 2007, FOOD CHEM, V104, P948, DOI 10.1016/j.foodchem.2006.12.054
   López-Córdoba Alex, 2019, Agron. colomb., V37, P317, DOI 10.15446/agron.colomb.v37n3.76173
   Lubis M, 2018, IOP CONF SER-MAT SCI, V309, DOI 10.1088/1757-899X/309/1/012100
   Maldonado Celis M. E., 2017, Fruit and vegetable phytochemicals: chemistry and human health, P869
   Manganaris GA, 2014, J SCI FOOD AGR, V94, P825, DOI 10.1002/jsfa.6432
   Mannozzi C, 2017, LWT-FOOD SCI TECHNOL, V85, P440, DOI 10.1016/j.lwt.2016.12.056
   Robles-Sánchez RM, 2013, LWT-FOOD SCI TECHNOL, V50, P240, DOI 10.1016/j.lwt.2012.05.021
   Martins MP, 2020, FOOD BIOPHYS, V15, P323, DOI 10.1007/s11483-020-09626-y
   Medina-Jaramillo C, 2019, POLYMERS-BASEL, V11, DOI 10.3390/polym11121937
   Mercado J. A., 2019, ENCY FOOD CHEM, P1
   Nesic A, 2020, MOLECULES, V25, DOI 10.3390/molecules25010135
   Okiyama DCG, 2017, TRENDS FOOD SCI TECH, V63, P103, DOI 10.1016/j.tifs.2017.03.007
   Olivas GI, 2007, POSTHARVEST BIOL TEC, V45, P89, DOI 10.1016/j.postharvbio.2006.11.018
   Paniagua AC, 2013, POSTHARVEST BIOL TEC, V79, P13, DOI 10.1016/j.postharvbio.2012.12.016
   Piñeros-Hernandez D, 2017, FOOD HYDROCOLLOID, V63, P488, DOI 10.1016/j.foodhyd.2016.09.034
   Pitkanen M., 2010, P TAPPI INT C NAN FO
   Poverenov E, 2014, FOOD BIOPROCESS TECH, V7, P1424, DOI 10.1007/s11947-013-1134-4
   Rincón Soledad Martha Cecilia, 2012, Rev. Fac. Nac. Agron. Medellín, V65, P6615
   Salvia-Trujillo L, 2015, POSTHARVEST BIOL TEC, V105, P8, DOI 10.1016/j.postharvbio.2015.03.009
   Senturk Parreidt T, 2018, FOODS, V7, DOI 10.3390/foods7100170
   Souza LO, 2019, CARBOHYD POLYM, V214, P152, DOI 10.1016/j.carbpol.2019.03.037
   Valero D, 2013, POSTHARVEST BIOL TEC, V77, P1, DOI 10.1016/j.postharvbio.2012.10.011
   Velásquez-Cock J, 2019, FOOD HYDROCOLLOID, V87, P204, DOI 10.1016/j.foodhyd.2018.07.035
   Velásquez-Cock J, 2016, IND CROP PROD, V85, P1, DOI 10.1016/j.indcrop.2016.02.036
   Villalobos-Carvajal R, 2009, FOOD HYDROCOLLOID, V23, P526, DOI 10.1016/j.foodhyd.2008.02.008
   Wang L, 2020, FOOD PACKAGING SHELF, V23, DOI 10.1016/j.fpsl.2020.100464
   Wüstenberg T, 2015, CELLULOSE AND CELLULOSE DERIVATIVES IN THE FOOD INDUSTRY: FUNDAMENTALS AND APPLICATIONS, P1
   Zuluaga R, 2009, CARBOHYD POLYM, V76, P51, DOI 10.1016/j.carbpol.2008.09.024
NR 43
TC 15
Z9 15
U1 0
U2 24
PU MDPI
PI BASEL
PA ST ALBAN-ANLAGE 66, CH-4052 BASEL, SWITZERLAND
EI 2073-4360
J9 POLYMERS-BASEL
JI Polymers
PD APR
PY 2020
VL 12
IS 4
AR 824
DI 10.3390/polym12040824
PG 13
WC Polymer Science
WE Science Citation Index Expanded (SCI-EXPANDED)
SC Polymer Science
GA LR3IS
UT WOS:000535587700094
PM 32260472
OA gold, Green Published
DA 2023-11-04
ER

PT J
AU Li, S
   Yang, YL
   Lin, X
   Li, ZJ
   Ma, GH
   Su, ZG
   Zhang, SP
AF Li, Shuai
   Yang, Yanli
   Lin, Xuan
   Li, Zhengjun
   Ma, Guanghui
   Su, Zhiguo
   Zhang, Songping
TI Biocompatible cationic solid lipid nanoparticles as adjuvants
   effectively improve humoral and T cell immune response of foot and mouth
   disease vaccines
SO VACCINE
LA English
DT Article
DE Cationic solid lipid nanoparticles; Foot and mouth disease virus;
   Cellular immunity; Adjuvant; Vaccine
ID B SURFACE-ANTIGEN; INACTIVATED VACCINE; 12S PARTICLES; VIRUS; DELIVERY;
   EMULSION; CARRIERS; OIL; MICROPARTICLES; DISSOCIATION
AB In this work, we explored the potential of cationic solid lipid nanoparticles (cSLN) as efficient adjuvants for inactivated foot and mouth disease virus (iFMDV) vaccine. The cSLN were prepared by O/W emulsion method with Compritol 888 ATO as lipid matrix, and were modified by cationic lipid Didodecyldimethylammonium bromide (DDAB). The content of cationic lipid was optimized to produce cSLN with appropriate particle size, surface morphology, zeta potential, and polydispersity. Loading iFMDV onto cSLN by electrostatic attraction did not destruct iFMDV particle structure as measured by high performance size exclusion chromatography (HPSEC). Differential scanning fluorimetry (DSF) showed the transition temperature, T-m, related to iFMDV dissociation increased for 1.2 degrees C after loading on cSLN, indicating an enhanced stability of this unstable antigen. The cSLN loaded iFMDV enhanced in vitro antigen uptake and activation of bone-marrow-derived dendritic cells (BMDCs) with augmented expression of CD86, CD40, and MHC 1. In animal trials, BALB/c mice were immunized with free iFMDV, antigen adjuvanted with the cSLN, and antigen adjuvanted with Montanide ISA 206 emulsion. Specific antibody titers showed cSLN could stimulate similar FMDV-specific IgG and IgG subclasses antibody level compared with the widely used ISA 206. In addition, cSLN significantly enhanced memory immune response including effector-memory T cells and central-memory T cells compared to free iFMDV antigen and antigen adjuvanted with ISA 206. Taken together the enhanced humoral and T cell immune responses and the antigen structure friendly properties, cSLN can be a potential adjuvant for iFMDV vaccines. (C) 2020 Elsevier Ltd. All rights reserved.
C1 [Li, Shuai; Yang, Yanli; Lin, Xuan; Li, Zhengjun; Ma, Guanghui; Su, Zhiguo; Zhang, Songping] Chinese Acad Sci, Inst Proc Engn, State Key Lab Biochem Engn, Beijing 100190, Peoples R China.
   [Li, Shuai; Lin, Xuan] Univ Chinese Acad Sci, Beijing 100049, Peoples R China.
C3 Institute of Process Engineering, CAS; Chinese Academy of Sciences;
   Chinese Academy of Sciences; University of Chinese Academy of Sciences,
   CAS
RP Su, ZG; Zhang, SP (通讯作者)，Chinese Acad Sci, Inst Proc Engn, State Key Lab Biochem Engn, Beijing 100190, Peoples R China.
EM zgsu@ipe.ac.cn; spzhang@ipe.ac.cn
RI Yang, Ya-Li/GYU-4320-2022; Zhang, Song/IXD-2243-2023; yang,
   yang/HGT-7999-2022; Lang, Ming/HIK-0758-2022
OI Zhang, Song/0000-0002-3855-2113; 
FU National Natural Sciences Foundation of China [21808226, 21821005,
   31970872]
FX No financial conflict of interest was reported by the authors of this
   paper. The authors are thankful for financial support from the National
   Natural Sciences Foundation of China (Nos. 21808226, 21821005,
   31970872).
CR Abubakar M, 2018, REV MED VIROL, V28, DOI 10.1002/rmv.1966
   Bachmann MF, 2010, NAT REV IMMUNOL, V10, P787, DOI 10.1038/nri2868
   Batista A, 2010, VACCINE, V28, P6361, DOI 10.1016/j.vaccine.2010.06.098
   Brehm KE, 2008, VACCINE, V26, P1681, DOI 10.1016/j.vaccine.2008.01.038
   BROWN F, 1995, SEMIN VIROL, V6, P243, DOI 10.1006/smvy.1995.0029
   Cao YM, 2016, EXPERT REV VACCINES, V15, P783, DOI 10.1586/14760584.2016.1140042
   Cao YM, 2014, EXPERT REV VACCINES, V13, P1377, DOI 10.1586/14760584.2014.963562
   Chen GH, 2014, RES VET SCI, V96, P62, DOI 10.1016/j.rvsc.2013.11.017
   Chen ZH, 2017, ARTIF CELL NANOMED B, V45, P897, DOI 10.1080/21691401.2016.1188396
   De Jesus MB, 2015, J CONTROL RELEASE, V201, P1, DOI 10.1016/j.jconrel.2015.01.010
   DOEL TR, 1982, ARCH VIROL, V73, P185, DOI 10.1007/BF01314726
   Doroud D, 2011, J CONTROL RELEASE, V153, P154, DOI 10.1016/j.jconrel.2011.04.011
   Erni C, 2002, BIOMATERIALS, V23, P4667, DOI 10.1016/S0142-9612(02)00216-8
   FENG HB, 2015, IMMUNOL INVESTIG, V4, P1
   Hansen B, 2009, VACCINE, V27, P888, DOI 10.1016/j.vaccine.2008.11.078
   Harmsen MM, 2015, VACCINE, V33, P2477, DOI 10.1016/j.vaccine.2015.03.066
   Hwang TL, 2015, CHEM-BIOL INTERACT, V235, P106, DOI 10.1016/j.cbi.2015.04.011
   Jin YG, 2015, COLLOID SURFACE B, V126, P257, DOI 10.1016/j.colsurfb.2014.12.032
   Kitching P, 2007, VACCINE, V25, P5660, DOI 10.1016/j.vaccine.2006.10.052
   Li H, 2015, PROTEIN EXPRES PURIF, V113, P23, DOI 10.1016/j.pep.2015.04.011
   Lin X, 2019, RSC ADV, V9, P13933, DOI 10.1039/c9ra02722j
   Mehnert W, 2001, ADV DRUG DELIVER REV, V47, P165, DOI 10.1016/S0169-409X(01)00105-3
   Mehnert W, 2012, ADV DRUG DELIVER REV, V64, P83, DOI 10.1016/j.addr.2012.09.021
   Mishra H, 2010, J PHARM PHARM SCI, V13, P495, DOI 10.18433/J3XK53
   Muller RH, 1996, INT J PHARM, V144, P115, DOI 10.1016/S0378-5173(96)04731-X
   Naseri N, 2015, ADV PHARM BULL, V5, P305, DOI 10.15171/apb.2015.043
   Norwitz ER, 2010, CRITICAL CARE OBSTETRICS, 5TH EDITION, P30
   Pan L, 2014, INT J NANOMED, V9, P5603, DOI 10.2147/IJN.S72318
   Quattrocchi V, 2014, VACCINE, V32, P2167, DOI 10.1016/j.vaccine.2014.02.061
   Ren JL, 2011, VACCINE, V29, P7960, DOI 10.1016/j.vaccine.2011.08.072
   Sallusto F, 2004, ANNU REV IMMUNOL, V22, P745, DOI 10.1146/annurev.immunol.22.012703.104702
   Schley D, 2012, PLOS ONE, V7, DOI 10.1371/journal.pone.0030435
   Shahbazi M, 2015, VET PARASITOL, V212, P130, DOI 10.1016/j.vetpar.2015.07.005
   Song XM, 2009, VACCINE, V27, P51, DOI 10.1016/j.vaccine.2008.10.030
   Torres MP, 2011, ACTA BIOMATER, V7, P2857, DOI 10.1016/j.actbio.2011.03.023
   van Vlijmen HWT, 1998, J MOL BIOL, V275, P295, DOI 10.1006/jmbi.1997.1418
   Wang Y.H., 2016, FRONT MICROBIOL, V7, P12
   Xia YF, 2018, NAT MATER, V17, P187, DOI [10.1038/NMAT5057, 10.1038/nmat5057]
   Yang YT, 2017, VACCINE, V35, P6583, DOI 10.1016/j.vaccine.2017.10.031
   Yang YL, 2015, VACCINE, V33, P1143, DOI 10.1016/j.vaccine.2015.01.031
   Zhang CR, 2018, MICROBIOL IMMUNOL, V62, P187, DOI 10.1111/1348-0421.12567
   Zhou CX, 2014, BMC VET RES, V10, DOI 10.1186/1746-6148-10-2
NR 42
TC 15
Z9 19
U1 1
U2 43
PU ELSEVIER SCI LTD
PI OXFORD
PA THE BOULEVARD, LANGFORD LANE, KIDLINGTON, OXFORD OX5 1GB, OXON, ENGLAND
SN 0264-410X
EI 1873-2518
J9 VACCINE
JI Vaccine
PD MAR 4
PY 2020
VL 38
IS 11
BP 2478
EP 2486
DI 10.1016/j.vaccine.2020.02.004
PG 9
WC Immunology; Medicine, Research & Experimental
WE Science Citation Index Expanded (SCI-EXPANDED)
SC Immunology; Research & Experimental Medicine
GA KX1PD
UT WOS:000521654200007
PM 32057580
DA 2023-11-04
ER

PT J
AU Puente-Massaguer, E
   Lecina, M
   Gòdia, F
AF Puente-Massaguer, Eduard
   Lecina, Marti
   Godia, Francesc
TI Application of advanced quantification techniques in nanoparticle-based
   vaccine development with the Sf9 cell baculovirus expression system
SO VACCINE
LA English
DT Article
DE Flow virometry; Nanoparticle tracking analysis; Confocal microscopy;
   Baculovirus expression vector system; Virus-like particle; Statistical
   design; Sf9 cells
ID VIRUS-LIKE PARTICLES; RESPONSE-SURFACE METHODOLOGY; TRANSIENT
   TRANSFECTION; TRACKING ANALYSIS; VLP PRODUCTION; TYPE-1 GAG;
   OPTIMIZATION; SIZE; DENSITY; INFECTION
AB Nanoparticles generated by recombinant technologies are receiving increased interest in several applications, particularly the use of virus like particles (VLPs) for the generation of safer vaccines. The characterization and quantification of these nanoparticles with complex structures is very relevant for a better comprehension of the production systems and should circumvent the limitations of the most conventional quantification techniques often used. Here, we applied confocal microscopy, flow virometry and nanoparticle tracking analysis (NTA) to assess the production process of Gag virus-like particles (VLPs) in the Sf9 cell/baculovirus expression vector system (BEVS). These novel techniques were implemented in an optimization workflow based on Design of Experiments (DoE) and desirability functions to determine the best production conditions. A higher level of sensitivity was observed for NTA and confocal microscopy but flow virometry proved to be more accurate. Interestingly, extracellular vesicles were detected as an important source of contamination of this system. The synergistic interplay of viable cell concentration at infection (CCI), multiplicity of infection (MOI) and time of harvest (TOH) was assessed on five objective responses: VLP assembly, baculovirus infection, VLP production, cell viability and VLP productivity. Two global optimal conditions were defined, one targeting the maximal yield of VLPs and the other providing a balance between production and assembled VLPs. In both cases, a low MOl proved to be the best condition to achieve the highest VLP production and productivity yields. Cryo-EM analysis of nanoparticles produced in these conditions showed the typical size and morphology of HIV-1 VLPs. This study presents an integrative approach based on the combination of DoE and direct nanoparticle quantification techniques to comprehensively optimize the production of VLPs and other viral-based biotherapeutics. (C) 2019 Elsevier Ltd. All rights reserved.
C1 [Puente-Massaguer, Eduard; Godia, Francesc] Univ Autonoma Barcelona, Dept Engn Quim Biol & Ambiental, Barcelona, Spain.
   [Lecina, Marti] Univ Ramon Llull, IQS Sch Engn, Barcelona, Spain.
C3 Autonomous University of Barcelona; Universitat Ramon Llull; Institut
   Quimic de Sarria
RP Puente-Massaguer, E (通讯作者)，Univ Autonoma Barcelona, Dept Engn Quim Biol & Ambiental, Escola Engn, Barcelona, Spain.
RI Puente-Massaguer, Eduard/T-7482-2018
OI Puente-Massaguer, Eduard/0000-0002-2816-7051
FU FPU grant from Ministerio de Educacion, Cultura y Deporte of Spain
   [FPU15/03577]
FX The authors thank Dr. Nick Berrow (Institute for Research in
   Biomedicine, Barcelona, Spain) for providing the Sf9 cell line. Marta
   Martinez-Calle developed the BV-GageGFP. Angel Calvache (Beckman
   Coulter) facilitated the access to the CytoFlex LX flow cytometer. The
   technical support of Monica Roldan and Marti de Cabo from Servei de
   Microscopia of Universitat Autonoma de Barcelona (UAB) with the confocal
   fluorescence microscope and the cryo-EM, and Paolo Saccardo from
   Plataforma de Produccion de Proteinas, CIBER de Bioingenieria,
   Biomateriales y Nanomedicina (CIBER-BBN) of UAB with baculovirus
   titration are also appreciated. Eduard Puente-Massaguer is a recipient
   of an FPU grant from Ministerio de Educacion, Cultura y Deporte of Spain
   (FPU15/03577). The research group is recognized as 2017 SGR 898 by
   Generalitat de Catalunya.
CR [Anonymous], J VIROL
   Bernal V, 2009, BIOTECHNOL BIOENG, V104, P162, DOI 10.1002/bit.22364
   Bezerra MA, 2008, TALANTA, V76, P965, DOI 10.1016/j.talanta.2008.05.019
   Bukzem AL, 2016, INT J BIOL MACROMOL, V85, P615, DOI 10.1016/j.ijbiomac.2016.01.017
   Carinhas N, 2009, APPL MICROBIOL BIOT, V81, P1041, DOI 10.1007/s00253-008-1727-4
   Cervera L, 2017, BIOTECHNOL BIOENG, V114, P2507, DOI 10.1002/bit.26367
   Cervera L, 2015, APPL MICROBIOL BIOT, V99, P9935, DOI 10.1007/s00253-015-6842-4
   Cervera L, 2013, J BIOTECHNOL, V166, P152, DOI 10.1016/j.jbiotec.2013.05.001
   Chojnacki J, 2018, RETROVIROLOGY, V15, DOI 10.1186/s12977-018-0424-3
   Cruz PE, 1998, BIOTECHNOL BIOENG, V60, P408, DOI 10.1002/(SICI)1097-0290(19981120)60:4<408::AID-BIT2>3.0.CO;2-Q
   Deml L, 2005, MOL IMMUNOL, V42, P259, DOI 10.1016/j.molimm.2004.06.028
   Deo VK, 2015, MOL PHARMACEUT, V12, P839, DOI 10.1021/mp500860x
   DERRINGER G, 1980, J QUAL TECHNOL, V12, P214, DOI 10.1080/00224065.1980.11980968
   Donaldson B, 2018, EXPERT REV VACCINES, V17, P833, DOI 10.1080/14760584.2018.1516552
   Fuenmayor J, 2018, APPL MICROBIOL BIOT, V102, P4477, DOI 10.1007/s00253-018-8930-8
   Fuenmayor J, 2018, APPL MICROBIOL BIOT, V102, P165, DOI 10.1007/s00253-017-8605-x
   Gardiner C, 2014, J EXTRACELL VESICLES, V3, DOI 10.3402/jev.v3.25361
   GHEYSEN D, 1989, CELL, V59, P103, DOI 10.1016/0092-8674(89)90873-8
   González-Domínguez I, 2020, BIOTECHNOL BIOENG, V117, P1929, DOI 10.1002/bit.27345
   Haynes JR, 2009, VACCINE, V27, P530, DOI 10.1016/j.vaccine.2008.11.011
   Hermida-Matsumoto L, 2000, J VIROL, V74, P8670, DOI 10.1128/JVI.74.18.8670-8679.2000
   Honary S, 2014, PHARM DEV TECHNOL, V19, P987, DOI 10.3109/10837450.2013.846375
   Hu CMJ, 2017, BMC BIOTECHNOL, V17, DOI 10.1186/s12896-016-0321-6
   Huynh HT, 2015, APPL MICROBIOL BIOT, V99, P1687, DOI 10.1007/s00253-014-6260-z
   Ikonomou L, 2004, CYTOTECHNOLOGY, V44, P67, DOI 10.1023/B:CYTO.0000043413.53044.fa
   Inamdar K.FlodererC, 2019, VIRUSES, V11, P1
   Kessans SA, 2013, PLANT BIOTECHNOL J, V11, P681, DOI 10.1111/pbi.12058
   Kushnir N, 2012, VACCINE, V31, P58, DOI 10.1016/j.vaccine.2012.10.083
   Lua LHL, 2014, BIOTECHNOL BIOENG, V111, P425, DOI 10.1002/bit.25159
   Maranga L, 2003, BIOTECHNOL BIOENG, V84, P245, DOI 10.1002/bit.10773
   McVey MJ, 2018, J EXTRACELL VESICLES, V7, DOI 10.1080/20013078.2018.1454776
   Mena JA, 2011, EXPERT REV VACCINES, V10, P1063, DOI [10.1586/ERV.11.24, 10.1586/erv.11.24]
   Pillay S, 2009, BIOTECHNOL PROGR, V25, P1153, DOI 10.1002/btpr.187
   Puente-Massaguer E, 2019, ENG LIFE SCI, V19, P315, DOI 10.1002/elsc.201800168
   Puente-Massaguer E, 2018, APPL MICROBIOL BIOT, V102, P10495, DOI 10.1007/s00253-018-9423-5
   Sakuragi S, 2002, P NATL ACAD SCI USA, V99, P7956, DOI 10.1073/pnas.082281199
   Sanders RW, 2017, IMMUNOL REV, V275, P161, DOI 10.1111/imr.12481
   Steppert P, 2017, J CHROMATOGR A, V1487, P89, DOI 10.1016/j.chroma.2016.12.085
   van der Pol E, 2014, J THROMB HAEMOST, V12, P1182, DOI 10.1111/jth.12602
   Van der Pol E, 2012, J THROMB HAEMOST, V10, P919, DOI 10.1111/j.1538-7836.2012.04683.x
   Vestad B, 2017, J EXTRACELL VESICLES, V6, P1, DOI 10.1080/20013078.2017.1344087
   Vicente T, 2011, J INVERTEBR PATHOL, V107, pS42, DOI 10.1016/j.jip.2011.05.004
NR 42
TC 15
Z9 15
U1 0
U2 31
PU ELSEVIER SCI LTD
PI OXFORD
PA THE BOULEVARD, LANGFORD LANE, KIDLINGTON, OXFORD OX5 1GB, OXON, ENGLAND
SN 0264-410X
EI 1873-2518
J9 VACCINE
JI Vaccine
PD FEB 11
PY 2020
VL 38
IS 7
BP 1849
EP 1859
DI 10.1016/j.vaccine.2019.11.087
PG 11
WC Immunology; Medicine, Research & Experimental
WE Science Citation Index Expanded (SCI-EXPANDED)
SC Immunology; Research & Experimental Medicine
GA KO0BB
UT WOS:000515209900036
PM 31911032
DA 2023-11-04
ER

PT J
AU Nishiguchi, A
   Taguchi, T
AF Nishiguchi, Akihiro
   Taguchi, Tetsushi
TI Sustained-immunostimulatory nanocellulose scaffold to enhance vaccine
   efficacy
SO JOURNAL OF BIOMEDICAL MATERIALS RESEARCH PART A
LA English
DT Article
DE drug delivery; hydrogel; immune scaffold; nanocellulose; vaccine
ID BACTERIAL CELLULOSE; IMMUNE-RESPONSE; ANTIGEN; DELIVERY; ACTIVATION;
   HYDROGELS; MACROPHAGES; ADJUVANTS; KINETICS; ANTIBODY
AB An implantable scaffold-based vaccination system is a promising platform to generate robust immune responses by modulating the immune system. However, establishment of an effective vaccine using a biodegradable, cell-infiltrative scaffold remain challenging. Here we demonstrate a biodegradable, nanocellulose-based immune scaffold capable of sustainably activating immune cells to elicit cellular immunity. Cell-infiltrative nanocellulose hydrogels were used as a delivery carrier and cellular scaffold microenvironment. Nanofibrous hydrogels allowed for high cell infiltration and delivery of antigen-loaded nanocellulose while cells degraded the hydrogel matrix. Importantly, antigen-loaded nanocellulose hydrogels exhibited sustained activation of macrophages in vitro compared to free antigen and collagen scaffold. Histological observation revealed infiltration of macrophages and dendritic cells into the nanocellulose scaffold subcutaneously implanted in mice. In vivo fluorescence imaging indicated that the implanted scaffold released antigens at a zero-order release profile without burst diffusion. Antigen-loaded nanocellulose hydrogels increased interferon-gamma-producing cells compared to free antigen injection, suggesting the enhancement of cellular immunity. Thus, nanocellulose immune scaffold may serve as a sustained-immunostimulatory vaccine platform by providing favorable microenvironments for immune cells thus enhancing vaccine efficacy.
C1 [Nishiguchi, Akihiro; Taguchi, Tetsushi] Natl Inst Mat Sci, Res Ctr Funct Mat, Biomat Field, 1-1 Namiki, Tsukuba, Ibaraki 3050044, Japan.
C3 National Institute for Materials Science
RP Nishiguchi, A; Taguchi, T (通讯作者)，Natl Inst Mat Sci, Res Ctr Funct Mat, Biomat Field, 1-1 Namiki, Tsukuba, Ibaraki 3050044, Japan.
EM nishiguchi.akihiro@nims.co.jp; taguchi.tetsushi@nims.go.jp
RI NISHIGUCHI, Akihiro/D-1084-2017
OI NISHIGUCHI, Akihiro/0000-0002-3160-6385; TAGUCHI,
   Tetsushi/0000-0003-2541-2530
FU Japan Agency for Medical Research and Development [JP 18lm0203023];
   Japan Society for the Promotion of Science [16H04524, 18K14099];
   Grants-in-Aid for Scientific Research [16H04524, 18K14099] Funding
   Source: KAKEN
FX Japan Agency for Medical Research and Development, Grant/Award Number:
   JP 18lm0203023; Japan Society for the Promotion of Science, Grant/Award
   Numbers: 16H04524, 18K14099
CR Abitbol T, 2013, CELLULOSE, V20, P785, DOI 10.1007/s10570-013-9871-0
   Ali OA, 2009, NAT MATER, V8, P151, DOI [10.1038/nmat2357, 10.1038/NMAT2357]
   Bachmann MF, 2010, NAT REV IMMUNOL, V10, P787, DOI 10.1038/nri2868
   Burgdorf S, 2008, CURR OPIN IMMUNOL, V20, P89, DOI 10.1016/j.coi.2007.12.002
   Chua BY, 2015, BIOMATERIALS, V53, P50, DOI 10.1016/j.biomaterials.2015.02.066
   COURTNEY JM, 1994, BIOMATERIALS, V15, P737, DOI 10.1016/0142-9612(94)90026-4
   Cui L, 2015, J CONTROL RELEASE, V206, P220, DOI 10.1016/j.jconrel.2015.03.029
   Dash R, 2013, CARBOHYD POLYM, V91, P638, DOI 10.1016/j.carbpol.2012.08.080
   Demento SL, 2012, BIOMATERIALS, V33, P4957, DOI 10.1016/j.biomaterials.2012.03.041
   Dong H, 2013, BIOMACROMOLECULES, V14, P3338, DOI 10.1021/bm400993f
   GEISOW MJ, 1984, EXP CELL RES, V150, P36, DOI 10.1016/0014-4827(84)90699-2
   Gourley TS, 2004, SEMIN IMMUNOL, V16, P323, DOI 10.1016/j.smim.2004.08.013
   Gupta RK, 1998, ADV DRUG DELIVER REV, V32, P155, DOI 10.1016/S0169-409X(98)00008-8
   Han L, 2016, BIOMATERIALS, V105, P185, DOI 10.1016/j.biomaterials.2016.08.007
   HARDING CV, 1994, J IMMUNOL, V153, P4925
   Headen DM, 2018, NAT MATER, V17, P732, DOI 10.1038/s41563-018-0099-0
   Herrick FW, 1983, J APPL POLYM SCI APP, V37
   HINE J, 1970, J AM CHEM SOC, V92, P5194, DOI 10.1021/ja00720a032
   Hubbell JA, 2009, NATURE, V462, P449, DOI 10.1038/nature08604
   ISHIHARA K, 1992, BIOMATERIALS, V13, P145, DOI 10.1016/0142-9612(92)90062-S
   Isogai A, 2015, J JPN PETROL INST, V58, P365, DOI 10.1627/jpi.58.365
   Kearney CJ, 2013, NAT MATER, V12, P1004, DOI [10.1038/NMAT3758, 10.1038/nmat3758]
   Kim J, 2015, NAT BIOTECHNOL, V33, P64, DOI 10.1038/nbt.3071
   Li J, 2009, MAT SCI ENG C-BIO S, V29, P1635, DOI 10.1016/j.msec.2009.01.006
   Li Z, 2016, RSC ADV, V6, P42229, DOI 10.1039/c6ra07685h
   Lynd LR, 2002, MICROBIOL MOL BIOL R, V66, P506, DOI 10.1128/MMBR.66.3.506-577.2002
   Medzhitov R, 2007, NATURE, V449, P819, DOI 10.1038/nature06246
   Mellman I, 2011, NATURE, V480, P480, DOI 10.1038/nature10673
   Moon RJ, 2011, CHEM SOC REV, V40, P3941, DOI 10.1039/c0cs00108b
   Muraoka D, 2014, ACS NANO, V8, P9209, DOI 10.1021/nn502975r
   Nishiguchi A, 2020, ACS BIOMATER SCI ENG, V6, P946, DOI 10.1021/acsbiomaterials.9b01549
   Nochi T, 2010, NAT MATER, V9, P572, DOI [10.1038/NMAT2784, 10.1038/nmat2784]
   Pashine A, 2005, NAT MED, V11, pS63, DOI 10.1038/nm1210
   PREIS I, 1979, J IMMUNOL METHODS, V28, P193, DOI 10.1016/0022-1759(79)90341-7
   Reddy ST, 2007, NAT BIOTECHNOL, V25, P1159, DOI [10.1038/nbt1332, 10.1038/nbtl332]
   Reed SG, 2013, NAT MED, V19, P1597, DOI 10.1038/nm.3409
   Saito T, 2006, BIOMACROMOLECULES, V7, P1687, DOI 10.1021/bm060154s
   Shima F, 2013, BIOMATERIALS, V34, P9709, DOI 10.1016/j.biomaterials.2013.08.064
   Sirviö JA, 2013, RSC ADV, V3, P16590, DOI 10.1039/c3ra43264e
   Stills HF, 2005, ILAR J, V46, P280, DOI 10.1093/ilar.46.3.280
   Tam HH, 2016, P NATL ACAD SCI USA, V113, pE6639, DOI 10.1073/pnas.1606050113
   Terhune TD, 2013, J IMMUNOTOXICOL, V10, P210, DOI 10.3109/1547691X.2012.708366
   Uto T, 2011, BIOMATERIALS, V32, P5206, DOI 10.1016/j.biomaterials.2011.03.052
   Wang H, 2018, NAT MATER, V17, P761, DOI 10.1038/s41563-018-0147-9
   Yang X, 2013, BIOMACROMOLECULES, V14, P4447, DOI 10.1021/bm401364z
   Yuba E, 2017, BIOMATERIALS, V120, P32, DOI 10.1016/j.biomaterials.2016.12.021
   ZHAO H, 1991, PHARMACEUT RES, V8, P400, DOI 10.1023/A:1015866104055
NR 47
TC 15
Z9 16
U1 4
U2 29
PU WILEY
PI HOBOKEN
PA 111 RIVER ST, HOBOKEN 07030-5774, NJ USA
SN 1549-3296
EI 1552-4965
J9 J BIOMED MATER RES A
JI J. Biomed. Mater. Res. Part A
PD MAY
PY 2020
VL 108
IS 5
BP 1159
EP 1170
DI 10.1002/jbm.a.36890
EA FEB 2020
PG 12
WC Engineering, Biomedical; Materials Science, Biomaterials
WE Science Citation Index Expanded (SCI-EXPANDED)
SC Engineering; Materials Science
GA KU8DP
UT WOS:000510787400001
PM 31990447
OA Bronze
DA 2023-11-04
ER

PT J
AU Carter, DC
   Wright, B
   Jerome, WG
   Rose, JP
   Wilson, E
AF Carter, Daniel C.
   Wright, Brenda
   Jerome, W. Gray
   Rose, John P.
   Wilson, Ellen
TI A Unique Protein Self-Assembling Nanoparticle with Significant
   Advantages in Vaccine Development and Production
SO JOURNAL OF NANOMATERIALS
LA English
DT Article
ID HERPES-SIMPLEX-VIRUS; IDIOPATHIC PULMONARY-FIBROSIS; ANTIBODY-RESPONSES;
   DNA
AB Nanoparticles are playing an increasingly powerful role in vaccine development. Here, we report the repurposing of nonstructural proteins 10 and 11 (hereafter NSP10) from the replicase polyprotein 1a (pp1a) of the human SARS coronavirus (severe acute respiratory syndrome) as a novel self-assembling platform for bioengineered nanoparticles for a variety of applications including vaccines. NSP10 represents a 152 amino acid, 17 kD zinc finger transcription/regulatory protein which self-assembles to form a spherical 84 angstrom diameter nanoparticle with dodecahedral trigonal 32 point symmetry. As a self-assembling nanoparticle, NSP10 possesses numerous advantages in vaccine development and antigen display, including the unusual particle surface disposition of both the N- and C-termini. Each set of N- or C-termini is spatially disposed in a tetrahedral arrangement and positioned at optimal distances from the 3-fold axes (8-10 angstrom) to nucleate and stabilize the correct folding of complex helical or fibrous trimeric receptors, such as those responsible for viral tropism and cell infection. An application example in the exploratory development of a therapeutic vaccine for idiopathic pulmonary fibrosis (IPF), including preliminary analysis and immunogenic properties, is presented. The use of this system could accelerate the discovery and development of vaccines for a number of human, livestock, and veterinary applications.
C1 [Carter, Daniel C.; Wright, Brenda; Wilson, Ellen] Albumin Therapeut LLC, 895 Martin Rd SW, Huntsville, AL 35824 USA.
   [Carter, Daniel C.] New Century Pharmaceut Inc, 895 Martin Rd SW, Huntsville, AL 35824 USA.
   [Jerome, W. Gray] Vanderbilt Univ, Sch Med, Dept Pathol Microbiol & Immunol, U2206 MCN,1161 21st Ave, Nashville, TN USA.
   [Rose, John P.] Univ Georgia, Dept Biochem & Mol Biol, 120 Green St, Athens, GA 30602 USA.
C3 Vanderbilt University; University System of Georgia; University of
   Georgia
RP Carter, DC (通讯作者)，Albumin Therapeut LLC, 895 Martin Rd SW, Huntsville, AL 35824 USA.; Carter, DC (通讯作者)，New Century Pharmaceut Inc, 895 Martin Rd SW, Huntsville, AL 35824 USA.
EM dcarter@albuminbio.com
FU NIH [CA68485, DK20593, DK58404, DK59637, EY08126]
FX Electron microscopy was performed in part through the use of the
   Vanderbilt University Cell Imaging Shared Resource Center (supported by
   NIH grants CA68485, DK20593, DK58404, DK59637, and EY08126).
CR ABLASHI DV, 1976, CANCER RES, V36, P701
   Awasthi S, 2015, J VIROL, V89, P8497, DOI 10.1128/JVI.01089-15
   Cairns TM, 2015, J VIROL, V89, P9213, DOI 10.1128/JVI.01213-15
   Carter D. C., 2006, U S Patent, Patent No. [7,097,841, 7097841]
   Carter D. C., 2018, Patent No. 15768250
   Cohen J, 2013, SCIENCE, V341, P1168, DOI [10.1126/science.341.6151.1168, 10.1126/science.341.6151.1171]
   Collard HR, 2007, AM J RESP CRIT CARE, V176, P636, DOI 10.1164/rccm.200703-463PP
   Di Giovine P, 2011, PLOS PATHOG, V7, DOI 10.1371/journal.ppat.1002277
   Fickenscher H, 2001, PHILOS T R SOC B, V356, P545, DOI 10.1098/rstb.2000.0780
   Folcik VA, 2014, MODERN PATHOL, V27, P851, DOI 10.1038/modpathol.2013.198
   Hensel MT, 2017, J VIROL, V91, DOI 10.1128/JVI.02257-16
   Kanekiyo M, 2015, CELL, V162, P1090, DOI 10.1016/j.cell.2015.07.043
   Kanekiyo M, 2013, NATURE, V499, P102, DOI 10.1038/nature12202
   King TE, 2014, NEW ENGL J MED, V370, P2083, DOI 10.1056/NEJMoa1402582
   Lederer DJ, 2018, NEW ENGL J MED, V378, P1811, DOI 10.1056/NEJMra1705751
   Li C. Q., 2006, IND BIOTECHNOLOGY, V2, P143
   Li L, 2017, CURR ISSUES MOL BIOL, V22, P17, DOI 10.21775/cimb.022.017
   Li L, 2016, EXPERT REV VACCINES, V15, P313, DOI 10.1586/14760584.2016.1124762
   Li L, 2012, J BIOTECHNOL, V162, P171, DOI 10.1016/j.jbiotec.2012.08.012
   Ma GG, 2013, VET MICROBIOL, V167, P123, DOI 10.1016/j.vetmic.2013.06.018
   Mora AL, 2007, AM J RESP CRIT CARE, V175, P1139, DOI 10.1164/rccm.200610-1426OC
   Olson AL, 2007, AM J RESP CRIT CARE, V176, P277, DOI 10.1164/rccm.200701-044OC
   Papanikolopoulou K, 2004, J MOL BIOL, V342, P219, DOI 10.1016/j.jmb.2004.07.008
   Papanikolopoulou K, 2004, J BIOL CHEM, V279, P8991, DOI 10.1074/jbc.M311791200
   Raghu G, 2011, AM J RESP CRIT CARE, V183, P788, DOI 10.1164/rccm.2009-040GL
   Richeldi L, 2014, NEW ENGL J MED, V370, P2071, DOI 10.1056/NEJMoa1402584
   Su D, 2006, J VIROL, V80, P7902, DOI 10.1128/JVI.00483-06
   Tang YW, 2003, J CLIN MICROBIOL, V41, P2633, DOI 10.1128/JCM.41.6.2633-2640.2003
   Tokatlian T, 2019, SCIENCE, V363, P649, DOI 10.1126/science.aat9120
   Wang ZM, 2006, ACTA CRYSTALLOGR D, V62, P800, DOI 10.1107/S0907444906018294
   Weed DJ, 2017, ADV ANAT EMBRYOL CEL, V223, P29, DOI 10.1007/978-3-319-53168-7_2
   Williams KJ, 2014, VET PATHOL, V51, P372, DOI 10.1177/0300985814521838
   Zhao YN, 2019, ARCH VIROL, V164, P1371, DOI 10.1007/s00705-019-04201-4
NR 33
TC 15
Z9 16
U1 0
U2 31
PU HINDAWI LTD
PI LONDON
PA ADAM HOUSE, 3RD FLR, 1 FITZROY SQ, LONDON, W1T 5HF, ENGLAND
SN 1687-4110
EI 1687-4129
J9 J NANOMATER
JI J. Nanomater.
PD JAN 4
PY 2020
VL 2020
AR 4297937
DI 10.1155/2020/4297937
PG 10
WC Nanoscience & Nanotechnology; Materials Science, Multidisciplinary
WE Science Citation Index Expanded (SCI-EXPANDED)
SC Science & Technology - Other Topics; Materials Science
GA KC6GC
UT WOS:000507272700003
OA gold, Green Published
DA 2023-11-04
ER

PT J
AU Chan, JD
   von Scheidt, B
   Zeng, BJ
   Oliver, AJ
   Davey, AS
   Ali, AI
   Thomas, R
   Trapani, JA
   Darcy, PK
   Kershaw, MH
   Dolcetti, R
   Slaney, CY
AF Chan, Jack D.
   von Scheidt, Bianca
   Zeng, Bijun
   Oliver, Amanda J.
   Davey, Ashleigh S.
   Ali, Aesha, I
   Thomas, Ranjeny
   Trapani, Joseph A.
   Darcy, Phillip K.
   Kershaw, Michael H.
   Dolcetti, Riccardo
   Slaney, Clare Y.
TI Enhancing chimeric antigen receptor T-cell immunotherapy against cancer
   using a nanoemulsion-based vaccine targeting cross-presenting dendritic
   cells
SO CLINICAL & TRANSLATIONAL IMMUNOLOGY
LA English
DT Article
DE CAR T cells; Clec9A; cross-presentation; dendritic cells; nanoemulsion;
   vaccine
ID TRANSGENIC MICE; SOLID TUMORS; EXPRESSION; THERAPY; CLEC9A
AB Objectives.Adoptive transfer of chimeric antigen receptor (CAR)-modified T cells is a form of cancer immunotherapy that has achieved remarkable efficacy in patients with some haematological cancers. However, challenges remain in CAR T-cell treatment of solid tumours because of tumour-mediated immunosuppression. Methods.We have demonstrated that CAR T-cell stimulation through T-cell receptors (TCRs)in vivocan generate durable responses against solid tumours in a variety of murine models. Since Clec9A-targeting tailored nanoemulsion (Clec9A-TNE) vaccine enhances antitumour immune responses through selective activation of Clec9A(+)cross-presenting dendritic cells (DCs), we hypothesised that Clec9A-TNE could prime DCs for antigen presentation to CAR T cells through TCRs and thus improve CAR T-cell responses against solid tumours. To test this hypothesis, we used CAR T cells expressing transgenic TCRs specific for ovalbumin (OVA) peptides SIINFEKL (CAROTI) or OVA(323-339) (CAROTII). Results.We demonstrated that the Clec9A-TNEs encapsulating full-length recombinant OVA protein (OVA-Clec9A-TNE) improved CAROT T-cell proliferation and inflammatory cytokine secretionin vitro. Combined treatment using the OVA-Clec9A-TNE and CAROT cells resulted in durable responses and some rejections of tumours in immunocompetent mice. Tumour regression was accompanied by enhanced CAROT cell proliferation and infiltration into the tumours. Conclusion.Our study presents Clec9A-TNE as a prospective avenue to enhance CAR T-cell efficacy for solid cancers.
C1 [Chan, Jack D.; von Scheidt, Bianca; Oliver, Amanda J.; Davey, Ashleigh S.; Ali, Aesha, I; Trapani, Joseph A.; Darcy, Phillip K.; Kershaw, Michael H.; Slaney, Clare Y.] Peter MacCallum Canc Ctr, Canc Immunol Program, Melbourne, Vic 3000, Australia.
   [Chan, Jack D.; Oliver, Amanda J.; Ali, Aesha, I; Trapani, Joseph A.; Darcy, Phillip K.; Kershaw, Michael H.; Slaney, Clare Y.] Univ Melbourne, Sir Peter MacCallum Dept Oncol, Parkville, Vic, Australia.
   [Zeng, Bijun; Thomas, Ranjeny; Dolcetti, Riccardo] Univ Queensland, Translat Res Inst, Diamantina Inst, Woolloongabba, Qld, Australia.
C3 Peter Maccallum Cancer Center; University of Melbourne; Peter Maccallum
   Cancer Center; University of Queensland
RP Slaney, CY (通讯作者)，Peter MacCallum Canc Ctr, Canc Immunol Program, Melbourne, Vic 3000, Australia.
EM clare.slaney@petermac.org
RI Dolcetti, Riccardo/O-3832-2015; Slaney, Clare/AHC-2382-2022; Thomas,
   Ranjeny/B-4504-2013
OI Dolcetti, Riccardo/0000-0003-1625-9853; Thomas,
   Ranjeny/0000-0002-0518-8386; Trapani, Joseph/0000-0003-0983-1532;
   Oliver, Amanda Jane/0000-0003-1690-9027; Chan, Jack/0000-0002-5942-8592;
   Kershaw, Michael/0000-0002-2697-487X; Slaney, Clare/0000-0002-6986-6115;
   Davey, Ashleigh/0000-0001-8372-7894
FU National Health and Medical Research Council (NHMRC) of Australia
   [1103352, 1176935]; National Breast Cancer Foundation (NBCF) of
   Australia [IIRS-18-047, IIRS-18-064, IIRS-20-073]; Susan G. Komen Breast
   Cancer Foundation [16376637]; Cancer Council Queensland [1145758,
   1165064]; NHMRC; NBCF; National Health and Medical Research Council of
   Australia [1176935] Funding Source: NHMRC
FX This work was supported by grants from the National Health and Medical
   Research Council (NHMRC) of Australia (1103352 and 1176935) the National
   Breast Cancer Foundation (NBCF) of Australia (IIRS-18-047, IIRS-18-064
   and IIRS-20-073), Susan G. Komen Breast Cancer Foundation (16376637) and
   Cancer Council Queensland (1145758 and 1165064). PKD was supported by a
   Principal Research Fellowship from the NHMRC. CYS was supported by a
   Postdoctoral Fellowship from the NBCF. JAT is a Rosie Lew Fellow of the
   Peter MacCallum Cancer Foundation.
CR Barnden MJ, 1998, IMMUNOL CELL BIOL, V76, P34, DOI 10.1046/j.1440-1711.1998.00709.x
   Caminschi I, 2008, BLOOD, V112, P3264, DOI 10.1182/blood-2008-05-155176
   Coughlan AM, 2016, STEM CELLS DEV, V25, P530, DOI 10.1089/scd.2015.0289
   Davenport AJ, 2015, CANCER IMMUNOL RES, V3, P483, DOI 10.1158/2326-6066.CIR-15-0048
   Grupp SA, 2013, NEW ENGL J MED, V368, P1509, DOI 10.1056/NEJMoa1215134
   HOGQUIST KA, 1994, CELL, V76, P17, DOI 10.1016/0092-8674(94)90169-4
   Kershaw MH, 2004, J IMMUNOL, V173, P2143, DOI 10.4049/jimmunol.173.3.2143
   Kochenderfer JN, 2010, BLOOD, V116, P4099, DOI 10.1182/blood-2010-04-281931
   Ladányi A, 2007, CANCER IMMUNOL IMMUN, V56, P1459, DOI 10.1007/s00262-007-0286-3
   Ma L, 2019, SCIENCE, V365, P162, DOI 10.1126/science.aav8692
   Piechocki MP, 2003, J IMMUNOL, V171, P5787, DOI 10.4049/jimmunol.171.11.5787
   Preynat-Seauve O, 2006, J IMMUNOL, V176, P61, DOI 10.4049/jimmunol.176.1.61
   Reichert TE, 2001, CANCER, V91, P2136, DOI 10.1002/1097-0142(20010601)91:11<2136::AID-CNCR1242>3.0.CO;2-Q
   Reinhard K, 2020, SCIENCE, V367, P446, DOI 10.1126/science.aay5967
   Schreibelt G, 2012, BLOOD, V119, P2284, DOI 10.1182/blood-2011-08-373944
   Shultz LD, 2005, J IMMUNOL, V174, P6477, DOI 10.4049/jimmunol.174.10.6477
   Simon B, 2019, CANCERS, V11, DOI 10.3390/cancers11050696
   Slaney CY, 2018, CANCER DISCOV, V8, P924, DOI 10.1158/2159-8290.CD-18-0297
   Slaney CY, 2017, CLIN CANCER RES, V23, P2478, DOI 10.1158/1078-0432.CCR-16-1860
   Slaney CY, 2014, CANCER RES, V74, P7168, DOI 10.1158/0008-5472.CAN-14-2458
   Vatner RE, 2019, MOL IMMUNOL, V110, P13, DOI 10.1016/j.molimm.2017.12.001
   Villadangos JA, 2001, IMMUNITY, V14, P739, DOI 10.1016/S1074-7613(01)00148-0
   von Scheidt B, 2019, P NATL ACAD SCI USA, V116, P25229, DOI 10.1073/pnas.1904618116
   Weinkove R, 2019, CLIN TRANSL IMMUNOL, V8, DOI 10.1002/cti2.1049
   Westwood JA, 2017, ONCOTARGET, V8, P115215, DOI 10.18632/oncotarget.23215
   Wu TC, 2014, CANCER IMMUNOL RES, V2, P487, DOI 10.1158/2326-6066.CIR-13-0217
   Yang YM, 2017, SCI TRANSL MED, V9, DOI 10.1126/scitranslmed.aag1209
   Yong CSM, 2017, IMMUNOL CELL BIOL, V95, P356, DOI 10.1038/icb.2016.128
   Yong CSM, 2015, PLOS ONE, V10, DOI 10.1371/journal.pone.0140543
   Yong CSM, 2015, PLOS ONE, V10, DOI 10.1371/journal.pone.0136817
   Zeng BJ, 2018, J CLIN INVEST, V128, P1971, DOI 10.1172/JCI96791
NR 31
TC 15
Z9 15
U1 2
U2 10
PU WILEY
PI HOBOKEN
PA 111 RIVER ST, HOBOKEN 07030-5774, NJ USA
EI 2050-0068
J9 CLIN TRANSL IMMUNOL
JI Clin. Transl. Immunol.
PY 2020
VL 9
IS 7
AR e1157
DI 10.1002/cti2.1157
PG 15
WC Immunology
WE Science Citation Index Expanded (SCI-EXPANDED)
SC Immunology
GA MW3AO
UT WOS:000556914500006
PM 32704371
OA Green Published, gold
DA 2023-11-04
ER

PT J
AU Kitiyodom, S
   Yata, T
   Yostawornkul, J
   Kaewmalun, S
   Nittayasut, N
   Suktham, K
   Surassmo, S
   Namdee, K
   Rodkhum, C
   Pirarat, N
AF Kitiyodom, Sirikorn
   Yata, Teerapong
   Yostawornkul, Jakarwan
   Kaewmalun, Somrudee
   Nittayasut, Naiyaphat
   Suktham, Kunat
   Surassmo, Suvimol
   Namdee, Katawut
   Rodkhum, Channarong
   Pirarat, Nopadon
TI Enhanced efficacy of immersion vaccination in tilapia against columnaris
   disease by chitosan-coated "pathogen-like" mucoadhesive nanovaccines
SO FISH & SHELLFISH IMMUNOLOGY
LA English
DT Article
DE Immersion vaccination; Chitosan; Columnaris disease; Tilapia
ID FLAVOBACTERIUM-COLUMNARE; VACCINES; IMMUNIZATION; ADJUVANTS; IMMUNITY
AB Red tilapia (Oreochromis sp.) has become one of the most important fish in aquaculture. Bacterial infection caused by Flavobacterium columnare, the causative agent of columnaris disease, has been now identified as one of the most serious infectious diseases in farmed red tilapia and cause major financial damage to the producers. Among the effective prevention and control strategies, vaccination is one of the most effective approach. As the surface of living fish is covered by mucus and directly associated with the mucosal immunity, we therefore hypothesized that better adsorption on mucosal surfaces and more efficient vaccine efficacy could be enhanced biomimetic nanoparticles mimicking the mucoadhesive characteristic of live F. columnare. In this work, we describe an effective approach to targeted antigen delivery by coating the surface of nanoparticles with mucoadhesive chitosan biopolymer to provide "pathogen-like" properties that ensure nanoparticles binding on fish mucosal membrane. The physiochemical properties of nanovaccines were analyzed, and their mucoadhesive characteristics and immune response against pathogens were also evaluated. The prepared vaccines were nano-sized and spherical as confirmed by scanning electron microscope (SEM). The analysis of hydrodynamic diameter and zeta-potential also suggested the successful modification of nanovaccines by chitosan as indicated by positively charged and the overall increased diameter of chitosan-modified nanovaccines. In vivo mucoadhesive study demonstrated the excellent affinity of the chitosan-modified nanovaccines toward fish gills as confirmed by bioluminescence imaging, fluorescent microscopy, and spectrophotometric quantitative measurement. Following vaccination with the prepared nanovaccines by immersion 30 min, the challenge test was then carried out 30 and 60 days post-vaccination and resulted in high mortalities in the control. The relative percent survival (RPS) of vaccinated fish was greater than 60% for mucoadhesive nanovaccine. Our results also suggested that whole-cell vaccines failed to protect fish from columnaris infection, which is consistent with the mucoadhesive assays showing that whole-cell bacteria were unable to bind to mucosal surfaces. In conclusion, we could use this system to deliver antigen preparation to the mucosal membrane of tilapia and obtained a significant increase in survival compared to controls, suggesting that targeting mucoadhesive nanovaccines to the mucosal surface could be exploited as an effective method for immersion vaccination.
C1 [Kitiyodom, Sirikorn; Pirarat, Nopadon] Chulalongkorn Univ, Fac Vet Sci, Dept Pathol, Wildlife Exot Aquat Anim Pathol Res Unit, Bangkok 10330, Thailand.
   [Yata, Teerapong] Chulalongkorn Univ, Fac Vet Sci, Dept Physiol, Biochem Unit, Bangkok 10330, Thailand.
   [Yostawornkul, Jakarwan; Kaewmalun, Somrudee; Nittayasut, Naiyaphat; Suktham, Kunat; Surassmo, Suvimol; Namdee, Katawut] Natl Sci & Technol Dev Agcy NSTDA, Natl Nanotechnol Ctr NANOTEC, Pathum Thani 12120, Thailand.
   [Rodkhum, Channarong] Chulalongkorn Univ, Fac Vet Sci, Dept Microbiol, Bangkok 10330, Thailand.
C3 Chulalongkorn University; Chulalongkorn University; National Science &
   Technology Development Agency - Thailand; National Nanotechnology Center
   (NANOTEC); Chulalongkorn University
RP Pirarat, N (通讯作者)，Chulalongkorn Univ, Fac Vet Sci, Dept Pathol, Wildlife Exot Aquat Anim Pathol Res Unit, Bangkok 10330, Thailand.; Rodkhum, C (通讯作者)，Chulalongkorn Univ, Fac Vet Sci, Dept Microbiol, Bangkok 10330, Thailand.
EM channarong@chula.ac.th; Nopadon.P@chula.ac.th
RI Rodkhum, Channorong/AAG-2944-2021; Rodkhum, Channarong/S-5843-2017;
   Surassmo, Suvimol/D-2708-2011
OI Rodkhum, Channorong/0000-0002-5711-9294; Rodkhum,
   Channarong/0000-0002-5711-9294; Namdee, Katawut/0000-0003-3763-9388; ,
   nopadon/0000-0001-5186-6638
FU 90th Anniversary of Chulalongkorn University Scholarship
   [GCUGR1125622098D]; Ratchadaphiseksomphot Endowment Fund
   [CU-GR_61_013_31003]; National Nanotechnology Center [P1752586,
   P1751449]; Thailand Graduate Institute of Science and Technology
   Scholarship [SCA-CO-2560-4578-TH]; National Science and Technology
   Development Agency (NSTDA, Thailand)
FX This work was supported by the grant from the 90th Anniversary of
   Chulalongkorn University Scholarship; GCUGR1125622098D,
   Ratchadaphiseksomphot Endowment Fund; CU-GR_61_013_31003, National
   Nanotechnology Center; P1752586 and P1751449, and Thailand Graduate
   Institute of Science and Technology Scholarship; SCA-CO-2560-4578-TH,
   National Science and Technology Development Agency (NSTDA, Thailand).
   Faculty of Veterinary Science, Chulalongkorn University, is also
   acknowledged.
CR Aklakur M, 2016, CRIT REV FOOD SCI, V56, P2352, DOI 10.1080/10408398.2013.839543
   [Anonymous], FISH PHYSL MULTIFUNC
   Baudner BC, 2003, VACCINE, V21, P3837, DOI 10.1016/S0264-410X(03)00305-0
   Carroll EC, 2016, IMMUNITY, V44, P597, DOI 10.1016/j.immuni.2016.02.004
   Chang HY, 2010, DNA CELL BIOL, V29, P563, DOI 10.1089/dna.2009.0977
   CHEN CS, 2013, CLIN DEV IMMUNOL, V13, DOI DOI 10.1142/S0219455413500260
   Cheung RCF, 2015, MAR DRUGS, V13, P5156, DOI 10.3390/md13085156
   Correia BE, 2014, NATURE, V507, P201, DOI 10.1038/nature12966
   da Costa C, 2015, INT J INFECT DIS, V32, P5, DOI 10.1016/j.ijid.2014.11.026
   Dellagostin OA, 2011, HUM VACCINES, V7, P1215, DOI 10.4161/hv.7.11.17944
   Dong HT, 2015, J FISH DIS, V38, P901, DOI 10.1111/jfd.12304
   Grabowski LD, 2004, J FISH DIS, V27, P573, DOI 10.1111/j.1365-2761.2004.00576.x
   Guardiola FA, 2014, FISH SHELLFISH IMMUN, V40, P24, DOI 10.1016/j.fsi.2014.06.018
   Jorge S., 2017, BIOTECHNOL RES INNOV, V1, P6, DOI [DOI 10.1016/J.BIORI.2017.10.001, 10.1016/j.biori.2017.10.001]
   Koshio S, 2016, FRONT IMMUNOL, V6, P1, DOI 10.3389/fimmu.2015.00643
   LaFrentz BR, 2008, VACCINE, V26, P5582, DOI 10.1016/j.vaccine.2008.07.083
   Loch TP, 2015, J ADV RES, V6, P283, DOI 10.1016/j.jare.2014.10.009
   McVey S, 2010, VET CLIN N AM-SMALL, V40, P381, DOI 10.1016/j.cvsm.2010.02.001
   Perez-Vilar J, 2007, AM J RESP CELL MOL, V36, P183, DOI 10.1165/rcmb.2006-0291TR
   Reed SG, 2013, NAT MED, V19, P1597, DOI 10.1038/nm.3409
   Rizzi C, 2012, PLOS ONE, V7, DOI 10.1371/journal.pone.0051396
   SAIKIA B, 2015, J MOL GENET MED, V4, DOI DOI 10.1186/S40064-015-1607-1
   Shimoji Y, 2002, INFECT IMMUN, V70, P226, DOI 10.1128/IAI.70.1.226-232.2002
   Shoemaker CA, 2015, FEMS MICROBIOL LETT, V362, DOI 10.1093/femsle/fnu060
   Shoemaker CA, 2011, FISH SHELLFISH IMMUN, V30, P304, DOI 10.1016/j.fsi.2010.11.001
   Shoemaker CA, 2009, J WORLD AQUACULT SOC, V40, P573, DOI 10.1111/j.1749-7345.2009.00279.x
   Unnikrishnan M, 2012, CURR OPIN IMMUNOL, V24, P337, DOI 10.1016/j.coi.2012.03.013
   Vinay TN, 2018, REV FISH SCI AQUAC, V26, P29, DOI 10.1080/23308249.2017.1334625
   Walters AA, 2015, J PHARM PHARMACOL, V67, P400, DOI 10.1111/jphp.12367
   Ways TMM, 2018, POLYMERS-BASEL, V10, DOI 10.3390/polym10030267
   Wonmongkol P, 2018, J FISH DIS, V41, P321, DOI 10.1111/jfd.12728
   Xia YF, 2015, VACCINE, V33, P5997, DOI 10.1016/j.vaccine.2015.07.101
   Zeng LB, 2016, HUM VACC IMMUNOTHER, V12, P2456, DOI 10.1080/21645515.2016.1181236
NR 33
TC 15
Z9 16
U1 3
U2 18
PU ACADEMIC PRESS LTD- ELSEVIER SCIENCE LTD
PI LONDON
PA 24-28 OVAL RD, LONDON NW1 7DX, ENGLAND
SN 1050-4648
EI 1095-9947
J9 FISH SHELLFISH IMMUN
JI Fish Shellfish Immunol.
PD DEC
PY 2019
VL 95
BP 213
EP 219
DI 10.1016/j.fsi.2019.09.064
PG 7
WC Fisheries; Immunology; Marine & Freshwater Biology; Veterinary Sciences
WE Science Citation Index Expanded (SCI-EXPANDED)
SC Fisheries; Immunology; Marine & Freshwater Biology; Veterinary Sciences
GA JW5NS
UT WOS:000503099200020
PM 31585248
DA 2023-11-04
ER

PT J
AU Shen, YR
   Qiu, LY
AF Shen, Yurun
   Qiu, Liyan
TI Effective oral delivery of gp100 plasmid vaccine against metastatic
   melanoma through multi-faceted blending-by-blending nanogels
SO NANOMEDICINE-NANOTECHNOLOGY BIOLOGY AND MEDICINE
LA English
DT Article
DE Oral immunization; Gp100 plasmid vaccine; Cell penetrating peptide;
   Alginate; Nanogels
ID CELL-PENETRATING PEPTIDES; DNA VACCINE; INTRACELLULAR DELIVERY;
   SUSTAINED DELIVERY; NANOPARTICLES; HYDROGELS; CPG; PARTICLES; ALGINATE
AB Plasmid DNA gp100 is able to act as an available vaccine against metastatic melanoma, but its administration is usually limited to parenteral route. Since oral delivery of plasmid DNA is intervened by various physical obstacles, here we constructed a nanogel (Alg-Tat-gp100) with multi-faceted functions through blending-by-blending method. Due to the cooperation of alginate and Tat peptide, Alg-Tat-gp100 demonstrated the significant improvement of stability in the stomach, mucus penetration ability in intestine, and transport across mucus layer and MDCK cells. Moreover, the bone marrow-derived cells were activated with an enhanced co-stimulatory molecule expression. Following immunization using Alg-Tat-gp100 nanogels in C57BL/6 mice, the secretion of IFN-gamma and the activation of cytotoxic T cells were significantly improved. Benefiting from those cases, the B16F10 tumor inhibition rate achieved 42.5% by this oral DNA vaccine, suggesting that this multi-faceted nanogel prepared by simple blending-by-blending method may provide a new strategy for oral DNA vaccine delivery. (C) 2019 Elsevier Inc. All rights reserved.
C1 [Shen, Yurun; Qiu, Liyan] Zhejiang Univ, Dept Polymer Sci & Engn, Minist Educ MOE Key Lab Macromol Synth & Function, Hangzhou, Zhejiang, Peoples R China.
C3 Zhejiang University
RP Qiu, LY (通讯作者)，Zhejiang Univ, Dept Polymer Sci & Engn, Minist Educ MOE Key Lab Macromol Synth & Function, Hangzhou, Zhejiang, Peoples R China.
EM lyqiu@zju.edu.cn
FU National Natural Science Foundation of China [81872825]
FX This work was supported by the National Natural Science Foundation of
   China (81872825).
CR Baxter AG, 2002, NAT REV IMMUNOL, V2, P439, DOI 10.1038/nri823
   Beatty GL, 2001, IMMUNOL RES, V24, P201, DOI 10.1385/IR:24:2:201
   Becker ML, 2004, BIOCONJUGATE CHEM, V15, P710, DOI 10.1021/bc049945m
   Berry CC, 2008, NANOMEDICINE-UK, V3, P357, DOI 10.2217/17435889.3.3.357
   Bhatia S, 2009, ONCOLOGY-NY, V23, P488
   Brooks H, 2005, ADV DRUG DELIVER REV, V57, P559, DOI 10.1016/j.addr.2004.12.001
   Cader MZ, 2013, GUT, V62, P1653, DOI 10.1136/gutjnl-2012-303955
   Costello Regis T., 1999, Archivum Immunologiae et Therapiae Experimentalis, V47, P83
   deVries TJ, 1997, CANCER RES, V57, P3223
   Gan Q, 2005, COLLOID SURFACE B, V44, P65, DOI 10.1016/j.colsurfb.2005.06.001
   Hoffman RM, 2015, NAT REV CANCER, V15, P451, DOI 10.1038/nrc3972
   Howard OZ, 2007, J IMMUNOL, V178, pS183
   Kalariya M, 2013, INT J PHARMACEUT, V453, P400, DOI 10.1016/j.ijpharm.2013.05.028
   Khafagy ES, 2012, ADV DRUG DELIVER REV, V64, P531, DOI 10.1016/j.addr.2011.12.014
   Kubo W, 2003, INT J PHARM, V258, P55, DOI 10.1016/S0378-5173(03)00163-7
   Lai SK, 2007, P NATL ACAD SCI USA, V104, P1482, DOI 10.1073/pnas.0608611104
   Lai SK, 2009, ADV DRUG DELIVER REV, V61, P158, DOI 10.1016/j.addr.2008.11.002
   Lin YH, 2005, BIOMATERIALS, V26, P2105, DOI 10.1016/j.biomaterials.2004.06.011
   Liu M, 2016, J CONTROL RELEASE, V222, P67, DOI 10.1016/j.jconrel.2015.12.008
   Lu Y, 2007, BIOMATERIALS, V28, P3255, DOI 10.1016/j.biomaterials.2007.03.028
   Lu Y, 2018, BIOMATERIALS, V175, P82, DOI 10.1016/j.biomaterials.2018.05.025
   McClelland M, 2001, NATURE, V413, P852, DOI 10.1038/35101614
   Mellman I, 2011, NATURE, V480, P480, DOI 10.1038/nature10673
   Niethammer AG, 2001, CANCER RES, V61, P6178
   Nishikawa M, 2011, BIOMATERIALS, V32, P488, DOI 10.1016/j.biomaterials.2010.09.013
   Oh E, 2011, ACS NANO, V5, P6434, DOI 10.1021/nn201624c
   Olmsted SS, 2001, BIOPHYS J, V81, P1930, DOI 10.1016/S0006-3495(01)75844-4
   PENG MD, 2018, ADV SCI, P5
   Ramirez JEV, 2017, ADV DRUG DELIVER REV, V114, P116, DOI 10.1016/j.addr.2017.04.008
   Raucher D, 2015, TRENDS MOL MED, V21, P560, DOI 10.1016/j.molmed.2015.06.005
   Schneeberger A, 2004, J INVEST DERMATOL, V123, P371, DOI 10.1111/j.0022-202X.2004.23208.x
   Song HP, 2010, BIOMATERIALS, V31, P769, DOI 10.1016/j.biomaterials.2009.09.085
   Takeda K, 1996, NATURE, V380, P627, DOI 10.1038/380627a0
   Torchilin VP, 2008, ADV DRUG DELIVER REV, V60, P548, DOI 10.1016/j.addr.2007.10.008
   Un K, 2011, MOL PHARMACEUT, V8, P543, DOI 10.1021/mp100369n
   Weth R, 2001, CANCER GENE THER, V8, P599, DOI 10.1038/sj.cgt.7700352
   Wilsonl KD, 2009, J GENE MED, V11, P14, DOI 10.1002/jgm.1267
   Xiang R, 2000, P NATL ACAD SCI USA, V97, P5492, DOI 10.1073/pnas.090097697
   Yan SY, 2014, BIOMATERIALS, V35, P9508, DOI 10.1016/j.biomaterials.2014.07.055
   Yang J, 2013, CARBOHYD POLYM, V92, P719, DOI 10.1016/j.carbpol.2012.09.036
   Zhang YD, 2018, ADV FUNCT MATER, V28, DOI 10.1002/adfm.201802675
   Zhu ZX, 2010, J PHARM SCI-US, V99, P4295, DOI 10.1002/jps.22090
   Zorko M, 2005, ADV DRUG DELIVER REV, V57, P529, DOI 10.1016/j.addr.2004.10.010
NR 43
TC 15
Z9 15
U1 1
U2 37
PU ELSEVIER
PI AMSTERDAM
PA RADARWEG 29, 1043 NX AMSTERDAM, NETHERLANDS
SN 1549-9634
EI 1549-9642
J9 NANOMED-NANOTECHNOL
JI Nanomed.-Nanotechnol. Biol. Med.
PD NOV
PY 2019
VL 22
AR 102114
DI 10.1016/j.nano.2019.102114
PG 11
WC Nanoscience & Nanotechnology; Medicine, Research & Experimental
WE Science Citation Index Expanded (SCI-EXPANDED)
SC Science & Technology - Other Topics; Research & Experimental Medicine
GA JZ3US
UT WOS:000505027400011
PM 31655203
DA 2023-11-04
ER

PT J
AU Pan, Y
   Qi, YX
   Shao, NN
   Tadle, AC
   Huang, YB
AF Pan, Yong
   Qi, Yanxin
   Shao, Nannan
   Tadle, Abegail C.
   Huang, Yubin
TI Amino-Modified Polymer Nanoparticles as Adjuvants to Activate the
   Complement System and to Improve Vaccine Efficacy in Vivo
SO BIOMACROMOLECULES
LA English
DT Article
ID IMMUNE-RESPONSES; DELIVERY-SYSTEMS; RATIONAL DESIGN; PARTICLES;
   MICROPARTICLES; HISTORY; ROLES
AB Subunit vaccines are safer but often poorly immunogenic in comparison to traditional vaccines, and thus, adjuvants and delivery vehicles are needed to enhance the immune response. The complement system is a part of the innate immune system, which plays an important role in innate and adaptive immunity. Therefore, the activation of the complement system could be utilized as a potential strategy for vaccine applications. Herein, cysteamine hydrochloride was grafted onto a methoxy poly(ethylene glycol)-block-poly (allyl glycidyl ether)-block-poly(epsilon-caprolactone) copolymer to synthesize a triblock polymer mPEG(5k) -PAGE15(NH2)PCL5k(TPCAH) with amino groups on the side chain. The positive charge of the amino groups could bind with the negatively charged protein (like ovalbumin (OVA)) to form a stable complex by electrostatic interaction. The triblock copolymer TPCAH we designed can easily self-assemble into polymer nanomicelles, and the size of the nanoparticles is similar to that of the pathogens, which was beneficial to the uptake by lymphocytes. Furthermore, the amino groups modified on the side chain can not only integrate with proteins but also activate the complement system, thereby enhancing the immune response of subunit vaccines. The results showed that the complex TPCAH@OVA could efficiently promote powerful anti- OVA-specific antibody production, enhance CD4(+ )T- and CD8(+) T-cell activation, improve the lymphocyte proliferation efficiency, and increase the secretion of different cytokines. In addition, the abundant amino groups on the surface of TPCAH@OVA could effectively activate the complement system to further enhance adaptive immunity. Overall, these results indicated that the triblock copolymer TPCAH as an adjuvant and carrier can effectively improve the ability of innate and adaptive immune responses to resist pathogens, making it a potential candidate for vaccine applications.
C1 [Pan, Yong; Qi, Yanxin; Shao, Nannan; Huang, Yubin] Chinese Acad Sci, Changchun Inst Appl Chem, State Key Lab Polymer Phys & Chem, Changchun 130022, Jilin, Peoples R China.
   [Pan, Yong; Shao, Nannan; Huang, Yubin] Univ Sci & Technol China, Hefei 230026, Anhui, Peoples R China.
   [Qi, Yanxin] Yanbian Univ, Med Coll, Yanji 133002, Peoples R China.
   [Tadle, Abegail C.] Univ Southern Calif, Dept Chem, Los Angeles, CA 90089 USA.
C3 Chinese Academy of Sciences; Changchun Institute of Applied Chemistry,
   CAS; Chinese Academy of Sciences; University of Science & Technology of
   China, CAS; Yanbian University; University of Southern California
RP Qi, YX; Huang, YB (通讯作者)，Chinese Acad Sci, Changchun Inst Appl Chem, State Key Lab Polymer Phys & Chem, Changchun 130022, Jilin, Peoples R China.; Huang, YB (通讯作者)，Univ Sci & Technol China, Hefei 230026, Anhui, Peoples R China.; Qi, YX (通讯作者)，Yanbian Univ, Med Coll, Yanji 133002, Peoples R China.
EM yxqi@ciac.ac.cn; ybhuang@ciac.ac.cn
RI Qi, Yanxin/E-8087-2019
OI Qi, Yanxin/0000-0001-8801-3655; Shao, Nannan/0000-0002-0018-1425
FU National Natural Science Foundation of China [51773198, 51673188]; Jilin
   Provincial Science and Technology Department [20170101091JC]
FX This work was supported by the National Natural Science Foundation of
   China (No. 51773198, 51673188) and Jilin Provincial Science and
   Technology Department (20170101091JC).
CR Akagi T, 2012, ADV POLYM SCI, V247, P31, DOI 10.1007/12_2011_150
   Balke I, 2019, ADV DRUG DELIVER REV, V145, P119, DOI 10.1016/j.addr.2018.08.007
   Camacho AI, 2011, VACCINE, V29, P7130, DOI 10.1016/j.vaccine.2011.05.072
   Cao YH, 2014, ADV FUNCT MATER, V24, P6963, DOI 10.1002/adfm.201401358
   Carroll MC, 2004, NAT IMMUNOL, V5, P981, DOI 10.1038/ni1113
   Chen N, 2018, J CONTROL RELEASE, V273, P147, DOI 10.1016/j.jconrel.2018.01.027
   Desai KGH, 2013, J CONTROL RELEASE, V165, P62, DOI 10.1016/j.jconrel.2012.10.012
   Didierlaurent AM, 2017, EXPERT REV VACCINES, V16, P55, DOI 10.1080/14760584.2016.1213632
   Dunkelberger JR, 2010, CELL RES, V20, P34, DOI 10.1038/cr.2009.139
   Ekdahl KN, 2011, ADV DRUG DELIVER REV, V63, P1042, DOI 10.1016/j.addr.2011.06.012
   Gadjeva M, 1998, J IMMUNOL, V161, P985
   Gause KT, 2017, ACS NANO, V11, P54, DOI 10.1021/acsnano.6b07343
   Heeger PS, 2012, IMMUNOBIOLOGY, V217, P216, DOI 10.1016/j.imbio.2011.06.004
   Hu Y, 2018, BIOMATERIALS, V182, P72, DOI 10.1016/j.biomaterials.2018.08.015
   Irvine DJ, 2015, CHEM REV, V115, P11109, DOI 10.1021/acs.chemrev.5b00109
   Irvine DJ, 2013, NAT MATER, V12, P978, DOI [10.1038/NMAT3775, 10.1038/nmat3775]
   Jones LH, 2015, NAT CHEM, V7, P952, DOI [10.1038/NCHEM.2396, 10.1038/nchem.2396]
   Kushnir N, 2012, VACCINE, V31, P58, DOI 10.1016/j.vaccine.2012.10.083
   Lauring AS, 2010, NAT BIOTECHNOL, V28, P573, DOI 10.1038/nbt.1635
   Leleux J, 2013, ADV HEALTHC MATER, V2, P72, DOI 10.1002/adhm.201200268
   Li JC, 2019, ANGEW CHEM INT EDIT, V58, P12680, DOI 10.1002/anie.201906288
   Li Y, 2017, J CONTROL RELEASE, V262, P151, DOI 10.1016/j.jconrel.2017.07.034
   Liu Y, 2013, BIOMACROMOLECULES, V14, P3321, DOI 10.1021/bm400930k
   Lucke M, 2018, BIOMATERIALS, V172, P105, DOI 10.1016/j.biomaterials.2018.04.008
   Marrack P, 2009, NAT REV IMMUNOL, V9, P287, DOI 10.1038/nri2510
   Moyle PM, 2013, CHEMMEDCHEM, V8, P360, DOI 10.1002/cmdc.201200487
   Narwaney KJ, 2017, VACCINE, V35, P1335, DOI 10.1016/j.vaccine.2017.01.017
   Nelson CS, 2018, P NATL ACAD SCI USA, V115, P6267, DOI 10.1073/pnas.1800177115
   Ng CW, 2018, ADV FUNCT MATER, V28, DOI 10.1002/adfm.201804688
   O'Hagan DT, 2012, VACCINE, V30, P4341, DOI 10.1016/j.vaccine.2011.09.061
   O'Hagan DT, 2013, EXPERT REV VACCINES, V12, P13, DOI [10.1586/ERV.12.140, 10.1586/erv.12.140]
   Pagels RF, 2015, J CONTROL RELEASE, V219, P519, DOI 10.1016/j.jconrel.2015.09.001
   Peres C, 2017, ACTA BIOMATER, V48, P41, DOI 10.1016/j.actbio.2016.11.012
   Plotkin S, 2014, P NATL ACAD SCI USA, V111, P12283, DOI 10.1073/pnas.1400472111
   Qi YX, 2017, POLYM CHEM-UK, V8, P6964, DOI 10.1039/c7py01680h
   Reed SG, 2013, NAT MED, V19, P1597, DOI 10.1038/nm.3409
   Rus H, 2005, IMMUNOL RES, V33, P103, DOI 10.1385/IR:33:2:103
   Shao NN, 2019, ACS BIOMATER SCI ENG, V5, P795, DOI 10.1021/acsbiomaterials.8b01558
   Skwarczynski M, 2016, CHEM SCI, V7, P842, DOI 10.1039/c5sc03892h
   Toda M, 2010, ACS APPL MATER INTER, V2, P1107, DOI 10.1021/am900891h
   West EE, 2018, ANNU REV IMMUNOL, V36, P309, DOI 10.1146/annurev-immunol-042617-053245
   Zupancic E, 2017, J CONTROL RELEASE, V258, P182, DOI 10.1016/j.jconrel.2017.05.014
NR 42
TC 15
Z9 16
U1 4
U2 46
PU AMER CHEMICAL SOC
PI WASHINGTON
PA 1155 16TH ST, NW, WASHINGTON, DC 20036 USA
SN 1525-7797
EI 1526-4602
J9 BIOMACROMOLECULES
JI Biomacromolecules
PD SEP
PY 2019
VL 20
IS 9
BP 3575
EP 3583
DI 10.1021/acs.biomac.9b00887
PG 9
WC Biochemistry & Molecular Biology; Chemistry, Organic; Polymer Science
WE Science Citation Index Expanded (SCI-EXPANDED)
SC Biochemistry & Molecular Biology; Chemistry; Polymer Science
GA IW7YX
UT WOS:000485211000037
PM 31415161
DA 2023-11-04
ER

PT J
AU Long, P
   Zhang, Q
   Xue, MT
   Cao, GH
   Li, C
   Chen, W
   Jin, FZ
   Li, ZS
   Li, R
   Wang, XM
   Ge, W
AF Long, Pan
   Zhang, Qian
   Xue, Mingtao
   Cao, Guihua
   Li, Cui
   Chen, Wei
   Jin, Fengzhong
   Li, Zengshan
   Li, Rong
   Wang, Xiaoming
   Ge, Wei
TI Tomato lectin-modified nanoemulsion-encapsulated MAGE1-HSP70/SEA complex
   protein vaccine: Targeting intestinal M cells following peroral
   administration
SO BIOMEDICINE & PHARMACOTHERAPY
LA English
DT Article
DE Tumor vaccine; Nanoemulsion; Tomato lectin; Peroral administration;
   Mucous membrane immunization
ID HUMORAL IMMUNE-RESPONSES; CYTOTOXIC T-LYMPHOCYTES; ORAL BIOAVAILABILITY;
   DELIVERY; NANOPARTICLES; PROSPECTS; PEPTIDE; INSULIN; BARRIER; BINDING
AB Vaccines administered orally enable the stimulation of both the mucous membrane and system immune responses. However, tumor vaccines, whose effective elements are antigen protein molecules or gene-encoding antigens, are hardly accustomed to the harsh gastrointestinal environment. Here, we explored an oral nanoecapsulated tumor vaccine complex to evaluate the anti-tumor effect. Tomato lectin (TL) was modified on the surface of a nanoemulsion (NE) composed of MAGE1-HSP70/SEA (MHS). C57BL/6 mice were immunized with NE (-), NE (MHS) and TL-NE (MHS) via po. or sc. administration. Additionally, the cellular immunocompetence was detected by the enzyme-linked immunospot assay and lactate dehydrogenase release assay. Serum antibody titers were analyzed using the enzyme-linked immuno sorbent assay. Next, the therapeutic and tumor challenge assays were performed. The TL-NE (MHS) particles were 20 +/- 5 nm in diameter and could resist pepsin and trypsin digestion. The cellular immune responses elicited by TL-NE (MHS) perioral were stronger than those by TL-NE (MHS)-sc. (p < 0.05) when targeted to B16-MAGE1 tumor cells. The levels of MAGE-1 antibody induced by TL-NE (MHS) via the oral route was higher than control group (p < 0.05). The percentage of CD4 + and CD8 + T cells in TL-NE (MHS)-po. group was more than other groups (p < 0.05). Furthermore, oral TL-NE (M) HScould delay tumor growth and defer tumor occurrence and tumor recurrence after resection in mice challenged with B16-MAGE-1 tumor cells. The study suggested that the oral TL-NE (MHS) vaccine delivery system is feasible to improve the vaccine protection effect and may have broad application in cancer therapy.
C1 [Long, Pan; Zhang, Qian; Xue, Mingtao; Cao, Guihua; Li, Cui; Chen, Wei; Jin, Fengzhong; Li, Rong; Wang, Xiaoming; Ge, Wei] Fourth Mil Med Univ, Dept Geriatr, Xijing Hosp, Changle West Rd 127, Xian 710032, Shaanxi, Peoples R China.
   [Long, Pan] Fourth Mil Med Univ, Ctr Clin Aerosp Med, Xian 710032, Shaanxi, Peoples R China.
   [Li, Zengshan] Fourth Mil Med Univ, State Key Lab Canc Biol, Dept Pathol, Xijing Hosp, Xian 710032, Shaanxi, Peoples R China.
C3 Air Force Military Medical University; Air Force Military Medical
   University; Air Force Military Medical University
RP Ge, W (通讯作者)，Fourth Mil Med Univ, Dept Geriatr, Xijing Hosp, Changle West Rd 127, Xian 710032, Shaanxi, Peoples R China.
EM geweidr@fmmu.edu.cn
OI Long, Pan/0000-0002-1339-5596
FU Natural Science Foundation of China [81471409]; social development key
   projects of Shaanxi province [2017ZDXM-SF-023]; key projects of Chinese
   Medical Association Medical Education Branch [2016A-QK002]; Clinical new
   technology and new business of Xijing Hospital [XJGX15Y44]; Fourth
   Military Medical University young talent support program
FX This work was supported by Natural Science Foundation of China81471409
   and social development key projects of Shaanxi province
   (2017ZDXM-SF-023); key projects of Chinese Medical Association Medical
   Education Branch (2016A-QK002); Clinical new technology and new business
   of Xijing Hospital (XJGX15Y44); and the Fourth Military Medical
   University young talent support program.
CR Abdelbary G, 2013, PHARM DEV TECHNOL, V18, P1294, DOI 10.3109/10837450.2012.672989
   Akhtar J, 2014, CURR DRUG DELIV, V11, P243, DOI 10.2174/156720181102140411160817
   Bies C, 2004, ADV DRUG DELIVER REV, V56, P425, DOI 10.1016/j.addr.2003.10.030
   Carreno-Gómez B, 1999, INT J PHARM, V183, P7, DOI 10.1016/S0378-5173(99)00050-2
   Chairatana P, 2017, CRIT REV BIOCHEM MOL, V52, P45, DOI 10.1080/10409238.2016.1243654
   Da Silva CG, 2016, BIOMATERIALS, V83, P308, DOI 10.1016/j.biomaterials.2016.01.006
   DAMGE C, 1988, DIABETES, V37, P246, DOI 10.2337/diabetes.37.2.246
   de Sousa IP, 2014, J CONTROL RELEASE, V192, P301, DOI 10.1016/j.jconrel.2014.08.004
   Devriendt B, 2012, J CONTROL RELEASE, V160, P431, DOI 10.1016/j.jconrel.2012.02.006
   Furness JB, 1999, AM J PHYSIOL-GASTR L, V277, pG922, DOI 10.1152/ajpgi.1999.277.5.G922
   Ge W, 2006, CANCER IMMUNOL IMMUN, V55, P841, DOI 10.1007/s00262-005-0073-y
   Ge W, 2009, ONCOL REP, V22, P915, DOI 10.3892/or_00000517
   Ge W, 2009, CANCER IMMUNOL IMMUN, V58, P201, DOI 10.1007/s00262-008-0539-9
   Gupta Himanshu, 2009, Recent Pat Drug Deliv Formul, V3, P162
   Hamada H, 2002, J IMMUNOL, V168, P57, DOI 10.4049/jimmunol.168.1.57
   Huarte J, 2016, INT J PHARMACEUT, V506, P116, DOI 10.1016/j.ijpharm.2016.04.045
   Hussain N, 1997, PHARM RES-DORDR, V14, P613, DOI 10.1023/A:1012153011884
   Hussain N, 2001, ADV DRUG DELIVER REV, V50, P107, DOI 10.1016/S0169-409X(01)00152-1
   Kamel AO, 2013, J BIOMED NANOTECHNOL, V9, P26, DOI 10.1166/jbn.2013.1469
   Li L, 2017, CARBOHYD POLYM, V174, P182, DOI 10.1016/j.carbpol.2017.06.061
   Ma JH, 2005, CANCER IMMUNOL IMMUN, V54, P907, DOI 10.1007/s00262-004-0660-3
   Makidon PE, 2012, EUR J IMMUNOL, V42, P2073, DOI 10.1002/eji.201142346
   Mamot C, 2012, LANCET ONCOL, V13, P1234, DOI 10.1016/S1470-2045(12)70476-X
   Mortarini R, 2000, CANCER RES, V60, P3559
   Nair SK, 2002, ANN SURG, V235, P540, DOI 10.1097/00000658-200204000-00013
   NAISBETT B, 1990, BIOCHEM SOC T, V18, P879, DOI 10.1042/bst0180879a
   Odriozola-Serrano Isabel, 2014, Front Nutr, V1, P24, DOI 10.3389/fnut.2014.00024
   Peng YR, 2018, FOOD CHEM, V242, P527, DOI 10.1016/j.foodchem.2017.09.094
   Phan GQ, 2003, P NATL ACAD SCI USA, V100, P8372, DOI 10.1073/pnas.1533209100
   Shi R, 2005, CANCER BIOL THER, V4, P218
   Stewart BW, 2016, CARCINOGENESIS, V37, P2, DOI 10.1093/carcin/bgv166
   Sudo T, 1997, J ORTHOPAED RES, V15, P128, DOI 10.1002/jor.1100150119
   Torres BA, 2001, EXP BIOL MED, V226, P164, DOI 10.1177/153537020122600303
   Wais M., 2017, RECENT PAT ANTIINFEC
   Wang C, 2016, BIOMATERIALS, V79, P88, DOI 10.1016/j.biomaterials.2015.11.040
   WEISSIG V, 1986, FEBS LETT, V202, P86, DOI 10.1016/0014-5793(86)80654-8
   Wilkhu J, 2011, THER DELIV, V2, P1141, DOI 10.4155/TDE.11.82
   Wu BJ, 2011, J PHARM SCI-US, V100, P3655, DOI 10.1002/jps.22568
   Ye ZL, 2016, ADV EXP MED BIOL, V909, P139, DOI 10.1007/978-94-017-7555-7_3
   Yin Ya-shu, 2007, Yaoxue Xuebao, V42, P550
   Yukuyama MN, 2017, CURR PHARM DESIGN, V23, P495, DOI 10.2174/1381612822666161027111957
   Zhang Na, 2004, Yaoxue Xuebao, V39, P380
   Zhang X., 2008, ANTITUMOR IMMUNE RES
   Zhang XM, 2008, ONCOL REP, V20, P245
NR 44
TC 15
Z9 15
U1 2
U2 23
PU ELSEVIER FRANCE-EDITIONS SCIENTIFIQUES MEDICALES ELSEVIER
PI ISSY-LES-MOULINEAUX
PA 65 RUE CAMILLE DESMOULINS, CS50083, 92442 ISSY-LES-MOULINEAUX, FRANCE
SN 0753-3322
EI 1950-6007
J9 BIOMED PHARMACOTHER
JI Biomed. Pharmacother.
PD JUL
PY 2019
VL 115
AR 108886
DI 10.1016/j.biopha.2019.108886
PG 9
WC Medicine, Research & Experimental; Pharmacology & Pharmacy
WE Science Citation Index Expanded (SCI-EXPANDED)
SC Research & Experimental Medicine; Pharmacology & Pharmacy
GA IC0QJ
UT WOS:000470664600088
PM 31029887
OA gold
DA 2023-11-04
ER

PT J
AU Yakubogullari, N
   Genç, R
   Çöven, F
   Nalbantsoy, A
   Bedir, E
AF Yakubogullari, Nilgun
   Genc, Rukan
   Coven, Fethiye
   Nalbantsoy, Ayse
   Bedir, Erdal
TI Development of adjuvant nanocarrier systems for seasonal influenza A
   (H3N2) vaccine based on Astragaloside VII and gum tragacanth (APS)
SO VACCINE
LA English
DT Article
DE Gum tragacanth; Astragaloside VII; Astragalus; Adjuvant; Nanocarrier;
   Influenza
ID MEDIATED IMMUNE-RESPONSES; AERIAL PARTS; SAPONINS; MICE; IMMUNOGENICITY;
   IMMUNIZATION; PROTECTION; EMULSION; ANTIBODY; CELLS
AB Adjuvants are chemical/biological substances that are used in vaccines to increase the immunogenicity of antigens. A few adjuvants have been developed for use in human vaccines because of their limitations including lack of efficacy, unacceptable local or systemic toxicity, the difficulty of manufacturing, poor stability, and high cost. For that reasons, novel adjuvants/adjuvant systems are under search. Astragaloside VII (AST-VII), isolated from Astragalus trojanus, exhibited significant cellular and humoral immune responses. The polysaccharides (APS) obtained from the roots of Astragalus species have been used in traditional Chinese medicine and possess strong immunomodulatory properties. In the present study, the immunomodulatory effects of a newly developed nanocarrier system (APNS: APS containing carrier) and its AST-VII containing formulation (ANS: AST-VII + APNS), on seasonal influenza A (H3N2) vaccine were investigated. Inactivated H3N2 alone or its combinations with test compounds/formulations were intramuscularly injected into Swiss albino mice. Four weeks after immunization, the immune responses were evaluated in terms of antibody and cytokine responses as well as splenocyte proliferation. APNS demonstrated Th2 mediated response by increasing IgG1 antibody titers, whereas ANS showed response towards Th1/Th2 balance and Th17 by producing of IFN-gamma, IL-17A and IgG2a. Based on these results, we propose that APNS and ANS are good candidates to be utilized in seasonal influenza A vaccines as adjuvants/carrier systems. (C) 2019 Elsevier Ltd. All rights reserved.
C1 [Yakubogullari, Nilgun; Bedir, Erdal] Izmir Inst Technol, Fac Engn, Dept Bioengn, TR-35433 Izmir, Turkey.
   [Genc, Rukan] Mersin Univ, Fac Engn, Dept Chem Engn, TR-33343 Mersin, Turkey.
   [Coven, Fethiye] Bornova Vet Control & Res Inst, TR-35100 Izmir, Turkey.
   [Nalbantsoy, Ayse] Ege Univ, Fac Engn, Dept Bioengn, TR-35100 Izmir, Turkey.
C3 Izmir Institute of Technology; Mersin University; Ministry of Food,
   Agriculture & Livestock - Turkey; Ege University
RP Bedir, E (通讯作者)，Izmir Inst Technol, Fac Engn, Dept Bioengn, TR-35433 Izmir, Turkey.; Nalbantsoy, A (通讯作者)，Ege Univ, Fac Engn, Dept Bioengn, TR-35100 Izmir, Turkey.
EM ayse.nalbantsoy@ege.edu.tr; erdalbedir@iyte.edu.tr
RI Genç, Rükan/H-4505-2015; Bedir, Erdal/ABI-3895-2020; ÇÖVEN,
   Fethiye/ABF-4474-2020
OI Bedir, Erdal/0000-0003-1262-063X; Yakubogullari,
   Nilgun/0000-0002-5621-0221
FU Scientific and Technological Research Council of Turkey (TUBITAK)
   [215S544]
FX We would like to extend our thanks to AREL (Research and Education
   Laboratory, Ege University School of Medicine) for providing laboratory
   facilities to perform in vitro studies. This project was financially
   supported by The Scientific and Technological Research Council of Turkey
   (TUBITAK, Project No: 215S544).
CR Allan W H, 1978, FAO ANIMAL PRODUCTIO, V10
   Barr IG, 1998, ADV DRUG DELIVER REV, V32, P247, DOI 10.1016/S0169-409X(98)00013-1
   Bedir E, 2001, CHEM PHARM BULL, V49, P1482, DOI 10.1248/cpb.49.1482
   Bedir E, 1999, J NAT PROD, V62, P563, DOI 10.1021/np980399t
   Bedir E, 1999, PHYTOCHEMISTRY, V51, P1017, DOI 10.1016/S0031-9422(99)00035-7
   Bridges CB, 2003, CLIN INFECT DIS, V37, P1094, DOI 10.1086/378292
   Broadbent AJ, 2011, CURR OPIN VIROL, V1, P254, DOI 10.1016/j.coviro.2011.08.002
   Cargnelutti DE, 2012, J MICROBIOL BIOTECHN, V22, P416, DOI 10.4014/jmb.1106.06021
   Clegg CH, 2012, P NATL ACAD SCI USA, V109, P17585, DOI 10.1073/pnas.1207308109
   Cox RJ, 2011, VACCINE, V29, P8049, DOI 10.1016/j.vaccine.2011.08.042
   Damsker JM, 2010, ANN NY ACAD SCI, V1183, P211, DOI 10.1111/j.1749-6632.2009.05133.x
   Di Pasquale A, 2015, VACCINES-BASEL, V3, P320, DOI 10.3390/vaccines3020320
   FROLOV AF, 1985, VOP VIRUSOL+, P50
   Gopal R, 2014, AM J PATHOL, V184, P55, DOI 10.1016/j.ajpath.2013.09.012
   Gorji SG, 2014, FOOD HYDROCOLLOID, V34, P161, DOI 10.1016/j.foodhyd.2012.10.019
   Hamada H, 2009, J IMMUNOL, V182, P3469, DOI 10.4049/jimmunol.0801814
   Hayward AC, 2015, AM J RESP CRIT CARE, V191, P1422, DOI 10.1164/rccm.201411-1988OC
   HIERHOLZER JC, 1969, APPL MICROBIOL, V18, P824, DOI 10.1128/AEM.18.5.824-833.1969
   Hou YC, 2015, MEDIAT INFLAMM, V2015, DOI 10.1155/2015/826319
   Kistner O, 2010, PLOS ONE, V5, DOI 10.1371/journal.pone.0009349
   KOHN R, 1978, CHEM ZVESTI, V32, P478
   Laurence A, 2007, IMMUNITY, V26, P371, DOI 10.1016/j.immuni.2007.02.009
   Liu H, 2012, PLOS ONE, V7, DOI 10.1371/journal.pone.0052135
   LOVGREN K, 1988, SCAND J IMMUNOL, V27, P241, DOI 10.1111/j.1365-3083.1988.tb02343.x
   Madhun AS, 2009, VACCINE, V27, P7367, DOI 10.1016/j.vaccine.2009.09.044
   Mbawuike I, 2007, VACCINE, V25, P3263, DOI 10.1016/j.vaccine.2007.01.073
   Minutello M, 1999, VACCINE, V17, P99, DOI 10.1016/S0264-410X(98)00185-6
   Nalbantsoy A, 2012, J ETHNOPHARMACOL, V139, P574, DOI 10.1016/j.jep.2011.11.053
   Nalbantsoy A, 2011, J ETHNOPHARMACOL, V134, P897, DOI 10.1016/j.jep.2011.01.054
   Podda A, 2001, VACCINE, V19, P2673, DOI 10.1016/S0264-410X(00)00499-0
   Reimer JM, 2012, PLOS ONE, V7, DOI 10.1371/journal.pone.0041451
   Rimmelzwaan GF, 2000, VACCINE, V19, P1180, DOI 10.1016/S0264-410X(00)00310-8
   Romanini D, 2013, APPL CALORIMETRIC TE, DOI [10.5772/54260, DOI 10.5772/54260]
   Rosenkrands I, 2011, VACCINE, V29, P6283, DOI 10.1016/j.vaccine.2011.06.040
   Sivakumar SM, 2011, SAUDI PHARM J, V19, P197, DOI 10.1016/j.jsps.2011.06.003
   Sjölander A, 2001, VACCINE, V19, P2661, DOI 10.1016/S0264-410X(00)00497-7
   Soema PC, 2015, EUR J PHARM BIOPHARM, V94, P251, DOI 10.1016/j.ejpb.2015.05.023
   Spitaels J, 2016, VACCINES-BASEL, V4, DOI 10.3390/vaccines4040033
   VALENSI JPM, 1994, J IMMUNOL, V153, P4029
   Vogel FR, 1998, DEV BIOL STAND, V92, P241
   Wack A, 2008, VACCINE, V26, P552, DOI 10.1016/j.vaccine.2007.11.054
   Wang XH, 2011, CELL MOL IMMUNOL, V8, P462, DOI 10.1038/cmi.2011.38
   Wu CY, 2017, CANCER CELL INT, V17, DOI 10.1186/s12935-017-0487-6
   Wyde PR, 2001, INT CONGR SER, V1219, P999, DOI 10.1016/S0531-5131(01)00411-3
   Yam KK, 2017, HUM VACC IMMUNOTHER, V13, P561, DOI 10.1080/21645515.2016.1241360
   Yam KK, 2015, FRONT IMMUNOL, V6, DOI 10.3389/fimmu.2015.00207
   Yang ZG, 2005, VACCINE, V23, P5196, DOI 10.1016/j.vaccine.2005.06.016
   Yesilada E, 2005, J ETHNOPHARMACOL, V96, P71, DOI 10.1016/j.jep.2004.08.036
NR 48
TC 15
Z9 15
U1 1
U2 36
PU ELSEVIER SCI LTD
PI OXFORD
PA THE BOULEVARD, LANGFORD LANE, KIDLINGTON, OXFORD OX5 1GB, OXON, ENGLAND
SN 0264-410X
EI 1873-2518
J9 VACCINE
JI Vaccine
PD JUN 19
PY 2019
VL 37
IS 28
BP 3638
EP 3645
DI 10.1016/j.vaccine.2019.05.038
PG 8
WC Immunology; Medicine, Research & Experimental
WE Science Citation Index Expanded (SCI-EXPANDED)
SC Immunology; Research & Experimental Medicine
GA IE9PI
UT WOS:000472706100003
PM 31155418
OA Green Published
DA 2023-11-04
ER

PT J
AU Bazzill, JD
   Stronsky, SM
   Kalinyak, LC
   Ochyl, LJ
   Steffens, JT
   van Tongeren, SA
   Cooper, CL
   Moon, JJ
AF Bazzill, Joseph D.
   Stronsky, Sabrina M.
   Kalinyak, Laura C.
   Ochyl, Lukasz J.
   Steffens, Jesse T.
   van Tongeren, Sean A.
   Cooper, Christopher L.
   Moon, James J.
TI Vaccine nanoparticles displaying recombinant Ebola virus glycoprotein
   for induction of potent antibody and polyfunctional T cell responses
SO NANOMEDICINE-NANOTECHNOLOGY BIOLOGY AND MEDICINE
LA English
DT Article
DE Vaccine; Ebola; Nanoparticle
ID PROTECTIVE IMMUNITY; VESICLES; IMMUNIZATION; MECHANISM; EPITOPES; MICE
AB The recent outbreaks of Ebolavirus (EBOV) in West Africa underscore the urgent need to develop an effective EBOV vaccine. Here, we report the development of synthetic nanoparticles as a safe and highly immunogenic platform for vaccination against EBOV. We show that a large recombinant EBOV antigen (rGP) can be incorporated in a configurational manner into lipid-based nanoparticles, termed interbilayer-crosslinked multilamellar vesicles (ICMVs). The epitopes and quaternary structure of rGP were properly maintained on the surfaces of ICMVs formed either with or without nickel nitrilotriacetic acid (NTA)-functionalized lipids. When administered in mice. rGP-ICMVs without NTA-lipids efficiently generated germinal center B cells and polyfunctional T cells while eliciting robust neutralizing antibody responses. This study suggests the potential of vaccine nanoparticles as a delivery platform for configurational, multivalent display of large subunit antigens and induction of neutralizing antibody and T cell responses. (C) 2018 Elsevier Inc. All rights reserved.
C1 [Bazzill, Joseph D.; Ochyl, Lukasz J.; Moon, James J.] Univ Michigan, Dept Pharmaceut Sci, Ann Arbor, MI 48109 USA.
   [Bazzill, Joseph D.; Ochyl, Lukasz J.; Moon, James J.] Univ Michigan, Biointerfaces Inst, Ann Arbor, MI 48109 USA.
   [Stronsky, Sabrina M.; Kalinyak, Laura C.; Steffens, Jesse T.; van Tongeren, Sean A.; Cooper, Christopher L.] USAMRIID, Mol & Translat Sci, Ft Detrick, MD 21702 USA.
   [Moon, James J.] Univ Michigan, Dept Biomed Engn, Ann Arbor, MI 48109 USA.
C3 University of Michigan System; University of Michigan; University of
   Michigan System; University of Michigan; United States Army Medical
   Research Institute of Infectious Diseases; University of Michigan
   System; University of Michigan
RP Moon, JJ (通讯作者)，Univ Michigan, Dept Pharmaceut Sci, Ann Arbor, MI 48109 USA.; Cooper, CL (通讯作者)，USAMRIID, Mol & Translat Sci, Ft Detrick, MD 21702 USA.
EM christopher.l.cooper8.ctr@mail.mil; moonjj@umich.edu
RI Moon, James J/ABE-4429-2021
OI Moon, James J/0000-0003-2238-2372; Cooper,
   Christopher/0000-0002-5211-6502
FU National Institutes of Health [R01AI127070, R01EB022563, R01HL125555];
   Defense Threat Reduction Agency [DTRACB3947]; Melanoma Research Alliance
   [348774]; DoD/CDMRP Peer Reviewed Cancer Research Program
   [W81XWH-16-1-0369]; Emerald Foundation; NSF CAREER Award [1553831]
FX This work was supported in part by the National Institutes of Health
   (R01AI127070, R01EB022563, and R01HL125555) and the Defense Threat
   Reduction Agency (DTRACB3947, C.L.C). J.J.M. is a Young Investigator
   supported by the Melanoma Research Alliance (348774), DoD/CDMRP Peer
   Reviewed Cancer Research Program (W81XWH-16-1-0369), Emerald Foundation,
   and NSF CAREER Award (1553831). Opinions, interpretations, conclusions,
   and recommendations are those of the authors and are not necessarily
   endorsed by the US Department of the Army or the US Department of
   Defense. J.J.M. is an inventor on patents related to the ICMV
   technology.
CR Agnandji ST, 2016, NEW ENGL J MED, V374, P1647, DOI 10.1056/NEJMoa1502924
   Bengtsson KL, 2016, VACCINE, V34, P1927, DOI 10.1016/j.vaccine.2016.02.033
   Cazares LH, 2016, CLIN PROTEOM, V13, DOI 10.1186/s12014-016-9119-8
   Chahal JS, 2016, P NATL ACAD SCI USA, V113, pE4133, DOI 10.1073/pnas.1600299113
   Cheng W, 2016, J PHARM SCI-US, V105, P3223, DOI 10.1016/j.xphs.2016.07.020
   Coller BAG, 2017, VACCINE, V35, P4465, DOI 10.1016/j.vaccine.2017.05.097
   Danielson KM, 2016, PLOS ONE, V11, DOI 10.1371/journal.pone.0144678
   Davidson E, 2015, J VIROL, V89, P10982, DOI 10.1128/JVI.01490-15
   Fan YC, 2017, WIRES NANOMED NANOBI, V9, DOI 10.1002/wnan.1403
   Geisbert TW, 2011, J VIROL, V85, P4222, DOI 10.1128/JVI.02407-10
   Hood CL, 2010, J VIROL, V84, P2972, DOI 10.1128/JVI.02151-09
   Ingale J, 2016, CELL REP, V15, P1986, DOI 10.1016/j.celrep.2016.04.078
   Ji Y, 2018, BIOTECHNOL J, V13, DOI 10.1002/biot.201700627
   Konduru K, 2016, PLOS ONE, V11, DOI 10.1371/journal.pone.0162446
   Lee JE, 2008, NATURE, V454, P177, DOI 10.1038/nature07082
   Lee JE, 2009, FUTURE VIROL, V4, P621, DOI 10.2217/FVL.09.56
   Lehrer AT, 2018, VACCINE, V36, P3090, DOI 10.1016/j.vaccine.2017.01.068
   Li AV, 2013, SCI TRANSL MED, V5, DOI 10.1126/scitranslmed.3006516
   Moon JJ, 2012, P NATL ACAD SCI USA, V109, P1080, DOI 10.1073/pnas.1112648109
   Moon JJ, 2011, NAT MATER, V10, P243, DOI 10.1038/NMAT2960
   Murin CD, 2014, P NATL ACAD SCI USA, V111, P17182, DOI 10.1073/pnas.1414164111
   Nolte-'t Hoen ENM, 2012, NANOMED-NANOTECHNOL, V8, P712, DOI 10.1016/j.nano.2011.09.006
   Pasalic L, 2016, NANOMED-NANOTECHNOL, V12, P977, DOI 10.1016/j.nano.2015.12.370
   Pejawar-Gaddy S, 2014, BIOCONJUGATE CHEM, V25, P1470, DOI 10.1021/bc5002246
   Rao M, 1999, VACCINE, V17, P2991, DOI 10.1016/S0264-410X(99)00170-X
   Rao M, 2002, J VIROL, V76, P9176, DOI 10.1128/JVI.76.18.9176-9185.2002
   Regules JA, 2017, NEW ENGL J MED, V376, P330, DOI 10.1056/NEJMoa1414216
   Rios-Huerta R, 2017, PLANT CELL REP, V36, P355, DOI 10.1007/s00299-016-2088-6
   Shedlock DJ, 2010, VIROLOGY, V401, P228, DOI 10.1016/j.virol.2010.02.029
   Stanley DA, 2014, NAT MED, V20, P1126, DOI 10.1038/nm.3702
   van der Pol E, 2014, J THROMB HAEMOST, V12, P1182, DOI 10.1111/jth.12602
   van der Vlist EJ, 2012, NAT PROTOC, V7, P1311, DOI 10.1038/nprot.2012.065
   Watson DS, 2011, CLIN VACCINE IMMUNOL, V18, P289, DOI 10.1128/CVI.00425-10
   Wilson JA, 2000, SCIENCE, V287, P1664, DOI 10.1126/science.287.5458.1664
   Wittig I, 2006, NAT PROTOC, V1, P418, DOI 10.1038/nprot.2006.62
   World Health Organization, EB VIR DIS
NR 36
TC 15
Z9 16
U1 0
U2 19
PU ELSEVIER SCIENCE BV
PI AMSTERDAM
PA PO BOX 211, 1000 AE AMSTERDAM, NETHERLANDS
SN 1549-9634
EI 1549-9642
J9 NANOMED-NANOTECHNOL
JI Nanomed.-Nanotechnol. Biol. Med.
PD JUN
PY 2019
VL 18
BP 414
EP 425
DI 10.1016/j.nano.2018.11.005
PG 12
WC Nanoscience & Nanotechnology; Medicine, Research & Experimental
WE Science Citation Index Expanded (SCI-EXPANDED)
SC Science & Technology - Other Topics; Research & Experimental Medicine
GA ID7ZA
UT WOS:000471900300037
PM 30471480
OA hybrid, Green Accepted
DA 2023-11-04
ER

PT J
AU Rodrigues, L
   Raftopoulos, KN
   Schmidt, ST
   Schneider, F
   Dietz, H
   Rades, T
   Franzyk, H
   Pedersen, AE
   Papadakis, CM
   Christensen, D
   Winter, G
   Foged, C
   Hubert, M
AF Rodrigues, Leticia
   Raftopoulos, Konstantinos N.
   Schmidt, Signe Tandrup
   Schneider, Fabian
   Dietz, Hendrik
   Rades, Thomas
   Franzyk, Henrik
   Pedersen, Anders Elm
   Papadakis, Christine M.
   Christensen, Dennis
   Winter, Gerhard
   Foged, Camilla
   Hubert, Madlen
TI Immune responses induced by nano-self-assembled lipid adjuvants based on
   a monomycoloyl glycerol analogue after vaccination with the <i>Chlamydia
   trachomatis</i> major outer membrane protein
SO JOURNAL OF CONTROLLED RELEASE
LA English
DT Article
DE Hexosomes; Nanostructure; Liposomes; Vaccine; Adjuvant; Monomycoloyl
   glycerol
ID CRYSTALLINE NANOSTRUCTURED PARTICLES; MEMORY T-CELLS; SUPRAMOLECULAR
   STRUCTURE; SYNTHETIC ANALOGS; PHASE-BEHAVIOR; DISPERSIONS; PROTECTION;
   NANOPARTICLES; LIPOSOMES; CD4(+)
AB Nanocarriers based on inverse hexagonal liquid crystalline phases (hexosomes) show promising potential as vaccine delivery systems. Their unique internal structure, composed of both lipophilic domains and water-containing channels, renders them capable of accommodating immunopotentiating compounds and antigens. However, their adjuvant properties are poorly understood. We hypothesized that the supramolecular structure of the lyotropic liquid crystalline phase influences the immunostimulatory activity of lipid-based nanocarriers. To test this, hexosomes were designed containing the lipid phytantriol (Phy) and the immunopotentiator mono-mycoloyl glycerol-1 (MMG-1). Self-assembly of Phy and MMG-1 into nanocarriers featuring an internal hexagonal phase was confirmed by small-angle X-ray scattering and cryogenic transmission electron microscopy. The effect of the nanostructure on the adjuvant activity was studied by comparing the immunogenicity of Phy/MMG-1 hexosomes with MMG-1-containing lamellar liquid crystalline nanoparticles (liposomes, CAF04). The quality and magnitude of the elicited immune responses were determined after vaccination of CB6/F1 mice using the Chlamydia trachomatis major outer membrane protein (MOMP) as antigen. MMG-1-based hexosomes potentiated significantly stronger MOMP-specific humoral responses than CAF04 liposomes. The liposome-based vaccine formulation induced a much stronger MOMP-specific cell-mediated immune response compared to hexosome-adjuvanted MOMP, which elicited minimal MOMP-specific T-cell stimulation after vaccination. Hence, our data demonstrates that hexosomal and liposomal adjuvants activate the immune system via different mechanisms. Our work provides valuable insights into the adjuvant potential of hexosomes and emphasizes that engineering of the supramolecular structure can be used to design adjuvants with customized immunological properties.
C1 [Rodrigues, Leticia; Winter, Gerhard; Hubert, Madlen] Ludwig Maximilians Univ Munchen, Dept Pharm Pharmaceut Technol & Biopharm, Butenandtstr 5-13, DE-81377 Munich, Germany.
   [Raftopoulos, Konstantinos N.; Papadakis, Christine M.] Tech Univ Munich, Soft Matter Phys Grp, Phys Dept, James Franck Str 1, DE-85748 Garching, Germany.
   [Schmidt, Signe Tandrup; Rades, Thomas; Foged, Camilla] Univ Copenhagen, Fac Hlth & Med Sci, Dept Pharm, Univ Parken 2, DK-2100 Copenhagen O, Denmark.
   [Schmidt, Signe Tandrup; Christensen, Dennis] Statens Serum Inst, Vaccine Adjuvant Res, Dept Infect Dis Immunol, Artillerivej 5, DK-2300 Copenhagen, Denmark.
   [Schneider, Fabian; Dietz, Hendrik] Tech Univ Munich, Walter Schottky Inst, Inst Adv Study, Phys Dept, Coulombwall 4a, DE-85748 Garching, Germany.
   [Dietz, Hendrik] Univ Copenhagen, Fac Hlth & Med Sci, Dept Drug Design & Pharmacol, Jagtvej 162, DK-2100 Copenhagen O, Denmark.
   [Pedersen, Anders Elm] Univ Copenhagen, Fac Hlth & Med Sci, Dept Immunol & Microbiol, Blegdamsvej 3, DK-2200 Copenhagen, Denmark.
   [Raftopoulos, Konstantinos N.] Cracow Univ Technol, Dept Chem & Technol Polymers, Warszawska 24, PL-31155 Krakow, Poland.
   [Hubert, Madlen] Umea Univ, Dept Integrat Med Biol, Johan Bures Vag 12, SE-90187 Umea, Sweden.
C3 University of Munich; Technical University of Munich; University of
   Copenhagen; Statens Serum Institut; Technical University of Munich;
   University of Copenhagen; University of Copenhagen; Cracow University of
   Technology; Umea University
RP Hubert, M (通讯作者)，Ludwig Maximilians Univ Munchen, Dept Pharm Pharmaceut Technol & Biopharm, Butenandtstr 5-13, DE-81377 Munich, Germany.; Hubert, M (通讯作者)，Umea Univ, Dept Integrat Med Biol, Johan Bures Vag 12, SE-90187 Umea, Sweden.
EM madlen.hubert@umu.se
RI Christensen, Dennis/C-6378-2008; Rades, Thomas/ABE-9953-2021; Winter,
   Gerhard/F-7126-2014; Foged, Camilla/E-2111-2014; Dietz,
   Hendrik/A-6622-2008
OI Christensen, Dennis/0000-0003-2382-8639; Rades,
   Thomas/0000-0002-7521-6020; Foged, Camilla/0000-0003-2812-5588; Schmidt,
   Signe Tandrup/0000-0002-5631-571X; Schneider, Fabian
   Zacharias/0000-0002-3146-4815; Franzyk, Henrik/0000-0002-2822-1927
FU STSM (Short Term Scientific Missions) grant from COST (European
   Cooperation in Science and Technology) Action [CM1101]; Deutsche
   Forschungsgemeinschaftvia the Gottfried-Wilhelm-Leibniz [SFB863];
   Deutsche Forschungsgemeinschaftvia NIM programs
FX The authors gratefully acknowledge Anan Yaghmur who provided insight and
   expertise that greatly assisted the research, as well as Elisabeth Veyhe
   Andersen and Fabrice Rose for their great technical support. L.R.
   acknowledges the STSM (Short Term Scientific Missions) grant from COST
   (European Cooperation in Science and Technology) Action CM1101. F.S. and
   H.D. acknowledge financial support from the Deutsche
   Forschungsgemeinschaftvia the Gottfried-Wilhelm-Leibniz, SFB863, and NIM
   programs. K.N.R. acknowledges the TUM University Foundation Fellowship
   (TUFF).
CR Andersen CS, 2009, J IMMUNOL, V182, P424, DOI 10.4049/jimmunol.182.1.424
   Angelova A, 2011, ACCOUNTS CHEM RES, V44, P147, DOI 10.1021/ar100120v
   Baaten BJG, 2012, FRONT IMMUNOL, V3, DOI 10.3389/fimmu.2012.00023
   Bhattacharjee S, 2016, J CONTROL RELEASE, V235, P337, DOI 10.1016/j.jconrel.2016.06.017
   Bhowruth V, 2009, BIOORG MED CHEM LETT, V19, P2029, DOI 10.1016/j.bmcl.2009.02.027
   Boyd BJ, 2009, J LIPOSOME RES, V19, P12, DOI 10.1080/08982100802691983
   Burgers WA, 2009, J GEN VIROL, V90, P468, DOI 10.1099/vir.0.004614-0
   Christensen D, 2009, J LIPOSOME RES, V19, P2, DOI 10.1080/08982100902726820
   Darrah PA, 2007, NAT MED, V13, P843, DOI 10.1038/nm1592
   Dong YD, 2006, LANGMUIR, V22, P9512, DOI 10.1021/la061706v
   Dooms H, 2004, J IMMUNOL, V172, P5973, DOI 10.4049/jimmunol.172.10.5973
   Garti N., 2012, WILEY, DOI DOI 10.1002/9781118336632.CH3
   Henriksen-Lacey M, 2010, J CONTROL RELEASE, V142, P180, DOI 10.1016/j.jconrel.2009.10.022
   Hinton TM, 2014, TOXICOL RES-UK, V3, P11, DOI 10.1039/c3tx50075f
   Huaman MC, 2009, VACCINE, V27, P5239, DOI 10.1016/j.vaccine.2009.06.066
   Kaasgaard T, 2006, PHYS CHEM CHEM PHYS, V8, P4957, DOI 10.1039/b609510k
   Kamath AT, 2009, PLOS ONE, V4, DOI 10.1371/journal.pone.0005771
   Karlsen K, 2014, NANOMEDICINE-UK, V9, P2625, DOI [10.2217/NNM.14.197, 10.2217/nnm.14.197]
   Knudsen NPH, 2016, SCI REP-UK, V6, DOI 10.1038/srep19570
   Korsholm KS, 2007, IMMUNOLOGY, V121, P216, DOI 10.1111/j.1365-2567.2007.02560.x
   Kuntsche J, 2011, INT J PHARMACEUT, V417, P120, DOI 10.1016/j.ijpharm.2011.02.001
   Leung WL, 2009, CLIN VACCINE IMMUNOL, V16, P344, DOI 10.1128/CVI.00159-08
   Lindenstrom T, 2009, J IMMUNOL, V182, P8047, DOI 10.4049/jimmunol.0801592
   Liu QT, 2013, LANGMUIR, V29, P14265, DOI 10.1021/la402426y
   Lumsden JM, 2011, PLOS ONE, V6, DOI 10.1371/journal.pone.0020775
   Martin-Bertelsen B, 2016, MOL PHARMACEUT, V13, P2771, DOI 10.1021/acs.molpharmaceut.6b00368
   Martin-Bertelsen B, 2013, RSC ADV, V3, P20673, DOI 10.1039/c3ra42737d
   Millington KA, 2007, J IMMUNOL, V178, P5217, DOI 10.4049/jimmunol.178.8.5217
   Muir BW, 2012, BIOMATERIALS, V33, P2723, DOI 10.1016/j.biomaterials.2011.12.018
   Mulet X, 2013, J COLLOID INTERF SCI, V393, P1, DOI 10.1016/j.jcis.2012.10.014
   Nordly P, 2011, EUR J PHARM BIOPHARM, V77, P89, DOI 10.1016/j.ejpb.2010.10.001
   Pape KA, 2007, IMMUNITY, V26, P491, DOI 10.1016/j.immuni.2007.02.011
   Rodrigues L, 2016, MOL PHARMACEUT, V13, P3945, DOI 10.1021/acs.molpharmaceut.6b00716
   Sagalowicz L, 2006, J MICROSC-OXFORD, V221, P110, DOI 10.1111/j.1365-2818.2006.01544.x
   Seder RA, 2008, NAT REV IMMUNOL, V8, P247, DOI 10.1038/nri2274
   Shen HH, 2010, BIOMATERIALS, V31, P9473, DOI 10.1016/j.biomaterials.2010.08.030
   Sullivan KE, 2000, CLIN DIAGN LAB IMMUN, V7, P920, DOI 10.1128/CDLI.7.6.920-924.2000
   Thakur A, 2012, VACCINE, V30, P4907, DOI 10.1016/j.vaccine.2012.05.049
   Tran N, 2015, RSC ADV, V5, P26785, DOI 10.1039/c5ra02604k
   Yaghmur A, 2009, ADV COLLOID INTERFAC, V147-48, P333, DOI 10.1016/j.cis.2008.07.007
   Zhai JL, 2011, LANGMUIR, V27, P14757, DOI 10.1021/la203061f
   Zhuang Y, 2012, J CONTROL RELEASE, V159, P135, DOI 10.1016/j.jconrel.2011.12.017
NR 42
TC 15
Z9 17
U1 3
U2 45
PU ELSEVIER SCIENCE BV
PI AMSTERDAM
PA PO BOX 211, 1000 AE AMSTERDAM, NETHERLANDS
SN 0168-3659
EI 1873-4995
J9 J CONTROL RELEASE
JI J. Control. Release
PD SEP 10
PY 2018
VL 285
BP 12
EP 22
DI 10.1016/j.jconrel.2018.06.028
PG 11
WC Chemistry, Multidisciplinary; Pharmacology & Pharmacy
WE Science Citation Index Expanded (SCI-EXPANDED)
SC Chemistry; Pharmacology & Pharmacy
GA GQ5OZ
UT WOS:000441737400002
PM 29964134
DA 2023-11-04
ER

PT J
AU Wan, Y
   Hickey, JM
   Bird, C
   Witham, K
   Fahey, P
   Forster, A
   Joshi, SB
   Volkin, DB
AF Wan, Ying
   Hickey, John M.
   Bird, Christopher
   Witham, Katey
   Fahey, Paul
   Forster, Angus
   Joshi, Sangeeta B.
   Volkin, David B.
TI Development of Stabilizing Formulations of a Trivalent Inactivated
   Poliovirus Vaccine in a Dried State for Delivery in the Nanopatch™
   Microprojection Array
SO JOURNAL OF PHARMACEUTICAL SCIENCES
LA English
DT Article
DE poliovirus; vaccine; formulation; stability; delivery; Nanopatch (TM);
   microarray patch
ID MICRONEEDLE PATCH; SKIN VACCINATION; HIGH-DENSITY; RESPONSES; ANTIBODY;
   STRAINS; MECHANISMS; RELEASE; DRUG
AB The worldwide switch to inactivated polio vaccines (IPVs) is a key component of the overall strategy to achieve and maintain global polio eradication. To this end, new IPV vaccine delivery systems may enhance patient convenience and compliance. In this work, we examine Nanopatch (TM) (a solid, polymer microprojection array) which offers potential advantages over standard needle/syringe administration including intradermal delivery and reduced antigen doses. Using trivalent IPV (tIPV) and a purpose-built evaporative dry-down system, candidate tIPV formulations were developed to stabilize tIPV during the drying process and on storage. Identifying conditions to minimize tIPV potency losses during rehydration and potency testing was a critical first step. Various classes and types of pharmaceutical excipients (similar to 50 total) were then evaluated to mitigate potency losses (measured through D-antigen ELISAs for IPV1, IPV2, and IPV3) during drying and storage. Various concentrations and combinations of stabilizing additives were optimized in terms of tIPV potency retention, and 2 candidate tIPV formulations containing cyclodextrin and a reducing agent (e.g., glutathione), maintained >80% D-antigen potency during drying and subsequent storage for 4 weeks at 4 degrees C, and >60% potency for 3 weeks at room temperature with the majority of losses occurring within the first day of storage. (C) 2018 The Authors. Published by Elsevier Inc. on behalf of the American Pharmacists Association (R).
C1 [Wan, Ying; Hickey, John M.; Bird, Christopher; Joshi, Sangeeta B.; Volkin, David B.] Univ Kansas, Macromol & Vaccine Stabilizat Ctr, Dept Pharmaceut Chem, Lawrence, KS 66047 USA.
   [Witham, Katey; Fahey, Paul; Forster, Angus] Vaxxas Pty Ltd, Translat Res Inst, 37 Kent St, Brisbane, Qld 4102, Australia.
C3 University of Kansas
RP Volkin, DB (通讯作者)，Univ Kansas, Macromol & Vaccine Stabilizat Ctr, Dept Pharmaceut Chem, Lawrence, KS 66047 USA.
EM volkin@ku.edu
RI Joshi, Sudhanshu/L-2284-2019
OI Joshi, Sudhanshu/0000-0003-4748-5001; Forster, Angus/0000-0002-5363-2015
FU World Health Organization
FX This work was supported financially by World Health Organization. The
   authors would like to acknowledge Bilthoven Biologicals, Cyrus
   Poonawalla Group, Netherlands for the supply of the 3 IPV bulk antigens,
   Cyrus Technology Pte Ltd (Singapore) for supplying the LCP discs, and
   Vaxxas staff/consultants including Christopher Flaim, Neil Harris, and
   David Muller. They also wish to acknowledge the assistance of Harshit
   Khasa and Kelly Schwinghamer during initial formulation experiments at
   KU.
CR Aachmann FL, 2003, PROTEIN ENG, V16, P905, DOI 10.1093/protein/gzg137
   Abdelnabi R, 2017, VACCINE, V35, P1370, DOI 10.1016/j.vaccine.2017.01.070
   Bakker WAM, 2011, VACCINE, V29, P7188, DOI 10.1016/j.vaccine.2011.05.079
   Chen DX, 2009, EXPERT REV VACCINES, V8, P547, DOI [10.1586/erv.09.20, 10.1586/ERV.09.20]
   Chen X, 2011, J CONTROL RELEASE, V152, P349, DOI 10.1016/j.jconrel.2011.02.026
   Crichton ML, 2016, ACTA BIOMATER, V36, P186, DOI 10.1016/j.actbio.2016.02.039
   Crichton ML, 2010, BIOMATERIALS, V31, P4562, DOI 10.1016/j.biomaterials.2010.02.022
   Crichton ML, 2016, SCI REP-UK, V6, DOI 10.1038/srep27217
   Depelsenaire ACI, 2014, J INVEST DERMATOL, V134, P2361, DOI 10.1038/jid.2014.174
   Edens C, 2015, VACCINE, V33, P4683, DOI 10.1016/j.vaccine.2015.01.089
   Edens C, 2013, VACCINE, V31, P3403, DOI 10.1016/j.vaccine.2012.09.062
   Ehrenfeld E, 2009, EXPERT REV VACCINES, V8, P899, DOI [10.1586/erv.09.49, 10.1586/ERV.09.49]
   Fernando GJP, 2016, J CONTROL RELEASE, V237, P35, DOI 10.1016/j.jconrel.2016.06.045
   Hampton LM, 2016, MMWR-MORBID MORTAL W, V65, P934, DOI 10.15585/mmwr.mm6535a3
   Jenkins D, 2012, RSC ADV, V2, P3490, DOI 10.1039/c2ra20153d
   Kamerzell TJ, 2011, ADV DRUG DELIVER REV, V63, P1118, DOI 10.1016/j.addr.2011.07.006
   Kim YC, 2012, ADV DRUG DELIVER REV, V64, P1547, DOI 10.1016/j.addr.2012.04.005
   Kraan H, 2015, VACCINE, V33, P2030, DOI 10.1016/j.vaccine.2015.03.011
   Kraan H, 2014, PHARM RES-DORDR, V31, P2618, DOI 10.1007/s11095-014-1359-6
   Kumru OS, 2014, BIOLOGICALS, V42, P237, DOI 10.1016/j.biologicals.2014.05.007
   Leone M, 2017, PHARM RES-DORDR, V34, P2223, DOI 10.1007/s11095-017-2223-2
   Ma HC, 2014, PLOS PATHOG, V10, DOI 10.1371/journal.ppat.1004052
   McNeilly CL, 2014, J CONTROL RELEASE, V196, P252, DOI 10.1016/j.jconrel.2014.09.028
   Minor PD, 2017, BIOLOGICALS, V48, P92, DOI 10.1016/j.biologicals.2017.05.001
   Muller DA, 2017, SCI REP-UK, V7, DOI 10.1038/s41598-017-13011-0
   Muller DA, 2016, SCI REP-UK, V6, DOI 10.1038/srep22094
   Pearson FE, 2015, VACCINE, V33, P6675, DOI 10.1016/j.vaccine.2015.10.081
   Pearson FE, 2013, PLOS ONE, V8, DOI 10.1371/journal.pone.0067888
   Prausnitz MR, 2009, CURR TOP MICROBIOL, V333, P369, DOI 10.1007/978-3-540-92165-3_18
   Prow TW, 2010, SMALL, V6, P1776, DOI 10.1002/smll.201000331
   Qi W, 2014, J PHARM SCI-US, V103, P140, DOI 10.1002/jps.23801
   Raphael AP, 2016, J CONTROL RELEASE, V225, P40, DOI 10.1016/j.jconrel.2016.01.027
   Raphael AP, 2010, SMALL, V6, P1785, DOI 10.1002/smll.201000326
   Schofield TL, 2009, BIOLOGICALS, V37, P387, DOI 10.1016/j.biologicals.2009.08.009
   Serno T, 2011, ADV DRUG DELIVER REV, V63, P1086, DOI 10.1016/j.addr.2011.08.003
   Thibaut HJ, 2014, PLOS PATHOG, V10, DOI 10.1371/journal.ppat.1004039
   Tzeng SY, 2016, J CONTROL RELEASE, V233, P101, DOI 10.1016/j.jconrel.2016.05.012
   US Food & Drug Administration, 2017, IN INGR SEARCH APPR
   van der Maaden K, 2012, J CONTROL RELEASE, V161, P645, DOI 10.1016/j.jconrel.2012.01.042
   Westdijk J, 2011, VACCINE, V29, P3390, DOI 10.1016/j.vaccine.2011.02.085
NR 40
TC 15
Z9 16
U1 0
U2 8
PU ELSEVIER SCIENCE INC
PI NEW YORK
PA 360 PARK AVE SOUTH, NEW YORK, NY 10010-1710 USA
SN 0022-3549
EI 1520-6017
J9 J PHARM SCI-US
JI J. Pharm. Sci.
PD JUN
PY 2018
VL 107
IS 6
BP 1540
EP 1551
DI 10.1016/j.xphs.2018.01.027
PG 12
WC Chemistry, Medicinal; Chemistry, Multidisciplinary; Pharmacology &
   Pharmacy
WE Science Citation Index Expanded (SCI-EXPANDED)
SC Pharmacology & Pharmacy; Chemistry
GA GP6SD
UT WOS:000441014200009
PM 29421219
OA hybrid, Green Published
DA 2023-11-04
ER

PT J
AU Thakkar, SG
   Xu, HY
   Li, X
   Cui, ZR
AF Thakkar, Sachin G.
   Xu, Haiyue
   Li, Xu
   Cui, Zhengrong
TI Uric acid and the vaccine adjuvant activity of aluminium (oxy)hydroxide
   nanoparticles
SO JOURNAL OF DRUG TARGETING
LA English
DT Article
DE Aluminum hydroxide; nanoparticles; microparticles; uric acid; vaccine
   adjuvant
ID INFLAMMATORY DENDRITIC CELLS; ALVEOLAR MACROPHAGES; ANTIGEN
   PRESENTATION; NALP3 INFLAMMASOME; IMMUNE-RESPONSE; HYDROXIDE; MECHANISM;
   DNA; MONOCYTES
AB In an effort to improve the adjuvanticity of insoluble aluminium salts, we discovered that the adjuvant activity of aluminium salt nanoparticles is significantly stronger than aluminium salt microparticles, likely related to nanoparticle's stronger ability to directly activate NACHT, LRR and PYD domains-containing protein 3 (NLRP3) inflammasome as the nanoparticles are more efficiently taken up by phagocytic cells. Endogenous signals such as uric acid from cell damage or death caused by the cytotoxicity of aluminium salts are thought to indirectly activate inflammasome, prompting us to hypothesise that the potent adjuvant activity of aluminium salt nanoparticles is also related to their ability to stimulate uric acid production. In the present study, we prepared aluminium (oxy)hydroxide nanoparticles (similar to 30-100 nm) and microparticles (X-50 , 9.43 mu m) and showed that intraperitoneal injection of mice with the nanoparticles, absorbed with ovalbumin, led to a significant increase in uric acid level in the peritoneal lavage, whereas the microparticles did not. The aluminium (oxy)hydroxide nanoparticles' ability to stimulate uric acid production was also confirmed in cell culture. We concluded that the stronger adjuvant activity of insoluble aluminium (oxy)hydroxide nanoparticles, relative to microparticles, may be attributed at least in part to their stronger ability to induce endogenous danger signals such as uric acid.
C1 [Thakkar, Sachin G.; Xu, Haiyue; Li, Xu; Cui, Zhengrong] Univ Texas Austin, Coll Pharm, Div Mol Pharmaceut & Drug Delivery, Austin, TX 78712 USA.
   [Cui, Zhengrong] Inner Mongolia Med Univ, Inner Mongolia Key Lab Mol Biol, Hohhot, Inner Mongolia, Peoples R China.
C3 University of Texas System; University of Texas Austin; Inner Mongolia
   Medical University
RP Cui, ZR (通讯作者)，Univ Texas Austin, Coll Pharm, Austin, TX 78712 USA.
EM zhengrong.cui@austin.utexas.edu
RI Xu, Haiyue/IUO-8555-2023; Thakkar, Sachin/H-6887-2019
OI Thakkar, Sachin/0000-0002-7077-4971
FU US National Institute of Allergy and Infectious Diseases [AI105789];
   Alfred and Dorothy Mannino Fellowship in Pharmacy at the University of
   Texas at Austin; University of Texas at Austin Graduate School Dean's
   Fellowship; National Natural Science Foundation of China [81460454];
   Inner Mongolia Natural Science Fund [2014ZD05]
FX This work was supported in part by the US National Institute of Allergy
   and Infectious Diseases (AI105789 to ZC), the Alfred and Dorothy Mannino
   Fellowship in Pharmacy at the University of Texas at Austin (to ZC) and
   the University of Texas at Austin Graduate School Dean's Fellowship (to
   SGT). ZC is also supported by the National Natural Science Foundation of
   China (81460454) and the Inner Mongolia Natural Science Fund (2014ZD05).
CR Eisenbarth SC, 2008, NATURE, V453, P1122, DOI 10.1038/nature06939
   Flach TL, 2011, NAT MED, V17, P479, DOI 10.1038/nm.2306
   HALEY PJ, 1991, AM J ANAT, V191, P401, DOI 10.1002/aja.1001910407
   He P, 2015, HUM VACC IMMUNOTHER, V11, P477, DOI 10.1080/21645515.2014.1004026
   HogenEsch H, 2002, VACCINE, V20, pS34, DOI 10.1016/S0264-410X(02)00169-X
   HogenEsch H, 2013, FRONT IMMUNOL, V3, DOI 10.3389/fimmu.2012.00406
   Hutchison S, 2012, FASEB J, V26, P1272, DOI 10.1096/fj.11-184556
   Kaddar M, 2008, GLOBAL VACCINE MARKE
   Kool M, 2008, J IMMUNOL, V181, P3755, DOI 10.4049/jimmunol.181.6.3755
   Kool M, 2008, J EXP MED, V205, P869, DOI 10.1084/jem.20071087
   Krombach F, 1997, ENVIRON HEALTH PERSP, V105, P1261, DOI 10.2307/3433544
   Li XR, 2014, J CONTROL RELEASE, V173, P148, DOI 10.1016/j.jconrel.2013.10.032
   Li X, 2017, ACS APPL MATER INTER, V9, P22893, DOI 10.1021/acsami.7b03965
   MANNHALTER JW, 1985, CLIN EXP IMMUNOL, V61, P143
   Marichal T, 2011, NAT MED, V17, P996, DOI 10.1038/nm.2403
   Marrack P, 2009, NAT REV IMMUNOL, V9, P287, DOI 10.1038/nri2510
   Martinez FO, 2009, ANNU REV IMMUNOL, V27, P451, DOI 10.1146/annurev.immunol.021908.132532
   Mckee AS, 2013, P NATL ACAD SCI USA, V110, pE1122, DOI 10.1073/pnas.1300392110
   Noges LE, 2016, J IMMUNOL, V197, P1221, DOI 10.4049/jimmunol.1501565
   Rincon JC, 2017, CLIN EXP IMMUNOL, DOI 10.111/cei.13072
   Rock KL, 2010, ANNU REV IMMUNOL, V28, P321, DOI 10.1146/annurev-immunol-030409-101311
   Ruwona TB, 2016, VACCINE, V34, P3059, DOI 10.1016/j.vaccine.2016.04.081
   SEBRING RJ, 1992, EXP LUNG RES, V18, P479, DOI 10.3109/01902149209064341
   Sun BB, 2013, ACS NANO, V7, P10834, DOI 10.1021/nn404211j
   Thakkar SG, 2017, METHODS MOL BIOL, V1494, P181, DOI 10.1007/978-1-4939-6445-1_13
   Ulanova M, 2001, INFECT IMMUN, V69, P1151, DOI 10.1128/IAI.69.2.1151-1159.2001
   Wang XY, 2013, IMMUNOL LETT, V149, P88, DOI 10.1016/j.imlet.2012.11.005
NR 27
TC 15
Z9 15
U1 2
U2 26
PU TAYLOR & FRANCIS LTD
PI ABINGDON
PA 2-4 PARK SQUARE, MILTON PARK, ABINGDON OR14 4RN, OXON, ENGLAND
SN 1061-186X
EI 1029-2330
J9 J DRUG TARGET
JI J. Drug Target.
PY 2018
VL 26
IS 5-6
SI SI
BP 474
EP 480
DI 10.1080/1061186X.2018.1428808
PG 7
WC Pharmacology & Pharmacy
WE Science Citation Index Expanded (SCI-EXPANDED)
SC Pharmacology & Pharmacy
GA GA3YY
UT WOS:000428267700011
PM 29334279
OA Green Accepted
DA 2023-11-04
ER

PT J
AU Galan-Navarro, C
   Rincon-Restrepo, M
   Zimmer, G
   Saphire, EM
   Hubbell, JA
   Hirosue, S
   Swartz, MA
   Kunz, S
AF Galan-Navarro, Clara
   Rincon-Restrepo, Marcela
   Zimmer, Gert
   Saphire, Erica Mann
   Hubbell, Jeffrey A.
   Hirosue, Sachiko
   Swartz, Melody A.
   Kunz, Stefan
TI Oxidation-sensitive polymersomes as vaccine nanocarriers enhance humoral
   responses against Lassa virus envelope glycoprotein
SO VIROLOGY
LA English
DT Article
DE Polymersomes; Nanocarrier; Lassa virus; Anti-viral antibodies; Subunit
   vaccine
ID CELLULAR RECEPTOR; NEUTRALIZING ANTIBODIES; MONOCLONAL-ANTIBODIES;
   FEVER; ENTRY; ACTIVATION; MECHANISMS; EVOLUTION; DIAGNOSIS; BINDING
AB Lassa virus (LASV) causes severe hemorrhagic fever with high mortality, yet no vaccine currently exists. Antibodies targeting viral attachment proteins are crucial for protection against many viral infections. However, the envelope glycoprotein (GP) 1 of LASV elicits weak antibody responses due to extensive glycan shielding. Here, we explored a novel vaccine strategy to enhance humoral immunity against LASV GP1. Using structural information, we designed a recombinant GP1 immunogen, and then encapsulated it into oxidation-sensitive polymersomes (PS) as nanocarriers that promote intracellular MHCII loading. Mice immunized with adjuvanted PS (LASV GP1) showed superior humoral responses than free LASV GP1, including antibodies with higher binding affinity to virion GP1, increased levels of polyfunctional anti-viral CD4 T cells, and IgG-secreting B cells. PS (LASV GP1) elicited a more diverse epitope repertoire of anti-viral IgG. Together, these data demonstrate the potential of our nanocarrier vaccine platform for generating virus-specific antibodies against weakly immunogenic viral antigens.
C1 [Galan-Navarro, Clara; Kunz, Stefan] Lausanne Univ Hosp, Inst Microbiol, Lausanne, Switzerland.
   [Galan-Navarro, Clara; Rincon-Restrepo, Marcela; Hubbell, Jeffrey A.; Hirosue, Sachiko; Swartz, Melody A.] Ecole Polytech Fed Lausanne, Inst Bioengn, Lab Lymphat & Canc Bioengn, CH-1015 Lausanne, Switzerland.
   [Zimmer, Gert] Inst Virol & Immunol, Div Virol, CH-3147 Mittelhausern, Switzerland.
   [Saphire, Erica Mann] Scripps Res Inst, Dept Immunol & Microbiol, La Jolla, CA 92037 USA.
   [Saphire, Erica Mann] Scripps Res Inst, Skaggs Inst Chem Biol, La Jolla, CA 92037 USA.
   [Hubbell, Jeffrey A.; Swartz, Melody A.] Univ Chicago, Inst Mol Engn, Chicago, IL 60637 USA.
   [Hubbell, Jeffrey A.; Swartz, Melody A.] Univ Chicago, Ben May Dept Canc Res, Chicago, IL 60637 USA.
C3 University of Lausanne; Centre Hospitalier Universitaire Vaudois (CHUV);
   Swiss Federal Institutes of Technology Domain; Ecole Polytechnique
   Federale de Lausanne; Scripps Research Institute; Scripps Research
   Institute; University of Chicago; University of Chicago
RP Hirosue, S; Swartz, MA; Kunz, S (通讯作者)，Univ Hosp Ctr, Inst Microbiol, CH-1011 Lausanne, Switzerland.; Hirosue, S; Swartz, MA; Kunz, S (通讯作者)，Univ Lausanne, CH-1011 Lausanne, Switzerland.
EM sach@alum.mit.edu; melodyswartz@uchicago.edu; Stefan.Kunz@chuv.ch
RI Hubbell, Jeffrey A/A-9266-2008; Saphire, Erica O/A-7055-2009
OI Hubbell, Jeffrey A/0000-0003-0276-5456; Swartz,
   Melody/0000-0001-5484-1903; Zimmer, Gert/0000-0002-2708-2507; Saphire,
   Erica Ollmann/0000-0002-1206-7451
FU Swiss National Science Foundation [CR2312-143754, 310030-149746,
   310030_170108]; Swiss Vaccine Research Institute (grant "Development of
   a Novel Recombinant Lassa Vaccine Using a Nanoparticle Platform");
   University of Lausanne; Swiss National Science Foundation (SNF)
[truncated: 4,094,263 more chars]
