# Supplementary material for: A bibliometric insight into nanomaterials in vaccine: trends, collaborations, and future avenues
Source: Front Immunol. 2024 Aug 12;15:1420216. doi: 10.3389/fimmu.2024.1420216 (PMC11345159; doi:10.3389/fimmu.2024.1420216)
Supplement: Supplementary file 4 [file DataSheet4.zip › bio/savedrecs (46).txt]

FN Clarivate Analytics Web of Science
VR 1.0
PT J
AU Valdivia-Olivares, RY
   Rodriguez-Fernandez, M
   Alvarez-Figueroa, MJ
   Kalergis, AM
   González-Aramundiz, JV
AF Valdivia-Olivares, Rayen Yanara
   Rodriguez-Fernandez, Maria
   alvarez-Figueroa, Maria Javiera
   Kalergis, Alexis M.
   Gonzalez-Aramundiz, Jose Vicente
TI The Importance of Nanocarrier Design and Composition for an Efficient
   Nanoparticle-Mediated Transdermal Vaccination
SO VACCINES
LA English
DT Article
DE transdermal vaccines; needle-free immunization; nanomedicine;
   nanoparticle design; nano vaccines
ID FALCIPARUM SURFACE-ANTIGEN; MESSENGER-RNA VACCINES; TRANSCUTANEOUS
   IMMUNIZATION; STRATUM-CORNEUM; MICRONEEDLE ARRAYS; MODIFIED ETHOSOMES;
   DENDRITIC CELLS; HYALURONIC-ACID; RECENT PROGRESS; DELIVERY
AB The World Health Organization estimates that the pandemic caused by the SARS-CoV-2 virus claimed more than 3 million lives in 2020 alone. This situation has highlighted the importance of vaccination programs and the urgency of working on new technologies that allow an efficient, safe, and effective immunization. From this perspective, nanomedicine has provided novel tools for the design of the new generation of vaccines. Among the challenges of the new vaccine generations is the search for alternative routes of antigen delivery due to costs, risks, need for trained personnel, and low acceptance in the population associated with the parenteral route. Along these lines, transdermal immunization has been raised as a promising alternative for antigen delivery and vaccination based on a large absorption surface and an abundance of immune system cells. These features contribute to a high barrier capacity and high immunological efficiency for transdermal immunization. However, the stratum corneum barrier constitutes a significant challenge for generating new pharmaceutical forms for transdermal antigen delivery. This review addresses the biological bases for transdermal immunomodulation and the technological advances in the field of nanomedicine, from the passage of antigens facilitated by devices to cross the stratum corneum, to the design of nanosystems, with an emphasis on the importance of design and composition towards the new generation of needle-free nanometric transdermal systems.
C1 [Valdivia-Olivares, Rayen Yanara; alvarez-Figueroa, Maria Javiera] Pontificia Univ Catolica Chile, Dept Farm Escuela Quim & Farm, Fac Quim & Farm, Santiago 7820436, Chile.
   [Valdivia-Olivares, Rayen Yanara; Rodriguez-Fernandez, Maria] Pontificia Univ Catolica Chile, Inst Biol & Med Engn, Sch Engn, Santiago 7820436, Chile.
   [Valdivia-Olivares, Rayen Yanara; Rodriguez-Fernandez, Maria] Pontificia Univ Catolica Chile, Inst Biol & Med Engn, Sch Med & Biol Sci, Santiago 7820436, Chile.
   [Kalergis, Alexis M.] Pontificia Univ Catolica Chile, Millennium Inst Immunol & Immunotherapy, Dept Genet Mol & Microbiol, Fac Ciencias Biol, Av Libertador Bernardo Higgins 340, Santiago 7810000, Chile.
   [Kalergis, Alexis M.] Pontificia Univ Catolica Chile, Dept Endocrinol, Escuela Med, Santiago 7810000, Chile.
   [Gonzalez-Aramundiz, Jose Vicente] Pontificia Univ Catolica Chile, Millennium Inst Immunol & Immunotherapy, Dept Farm, Fac Quim Farm,Escuela Quim & Farm, Santiago 7820436, Chile.
   [Gonzalez-Aramundiz, Jose Vicente] Pontificia Univ Catolica Chile, Ctr Invest Nanotecnol & Mat Avanzados CIEN UC, Santiago 7810000, Chile.
C3 Pontificia Universidad Catolica de Chile; Pontificia Universidad
   Catolica de Chile; Pontificia Universidad Catolica de Chile; Pontificia
   Universidad Catolica de Chile; Pontificia Universidad Catolica de Chile;
   Pontificia Universidad Catolica de Chile; Pontificia Universidad
   Catolica de Chile
RP Kalergis, AM (通讯作者)，Pontificia Univ Catolica Chile, Millennium Inst Immunol & Immunotherapy, Dept Genet Mol & Microbiol, Fac Ciencias Biol, Av Libertador Bernardo Higgins 340, Santiago 7810000, Chile.; Kalergis, AM (通讯作者)，Pontificia Univ Catolica Chile, Dept Endocrinol, Escuela Med, Santiago 7810000, Chile.; González-Aramundiz, JV (通讯作者)，Pontificia Univ Catolica Chile, Millennium Inst Immunol & Immunotherapy, Dept Farm, Fac Quim Farm,Escuela Quim & Farm, Santiago 7820436, Chile.; González-Aramundiz, JV (通讯作者)，Pontificia Univ Catolica Chile, Ctr Invest Nanotecnol & Mat Avanzados CIEN UC, Santiago 7810000, Chile.
EM ryvaldivia@uc.cl; marodriguezf@uc.cl; mjalvare@uc.cl;
   akalergis@bio.puc.cl; jvgonzal@uc.cl
RI ; Rodriguez-Fernandez, Maria/I-7193-2016
OI Gonzalez Aramundiz, Jose Vicente/0000-0001-7856-9211; Kalergis,
   Alexis/0000-0001-7622-5263; Rodriguez-Fernandez,
   Maria/0000-0003-1966-2920; Valdivia Olivares, Rayen/0000-0001-6609-8299;
   Alvarez-Figueroa, Maria Javiera/0000-0001-5911-7543
FU FONDECYT [1201482, 1190830]; Interdisciplinary Grant 2020 by Pontificia
   Universidad Catolica de Chile; Millennium Institute on Immunology and
   Immunotherapy [ICN09_016]
FX This research was funded by FONDECYT grants No 1201482 and No 1190830,
   Interdisciplinary Grant 2020 by Pontificia Universidad Catolica de Chile
   and The Millennium Institute on Immunology and Immunotherapy ICN09_016.
CR Abhyankar MM, 2018, NPJ VACCINES, V3, DOI 10.1038/s41541-018-0060-x
   Ahmed KS, 2019, MAT SCI ENG C-MATER, V99, P1448, DOI 10.1016/j.msec.2019.02.095
   Akhtar N, 2020, BIOMED ENG-BIOMED TE, V65, P243, DOI 10.1515/bmt-2019-0019
   Alfagih IM, 2021, PHARMACEUTICS, V13, DOI 10.3390/pharmaceutics13010045
   Alkilani AZ, 2015, PHARMACEUTICS, V7, P438, DOI 10.3390/pharmaceutics7040438
   Alvarez-Figueroa MJ, 2020, PHARM RES-DORDR, V37, DOI 10.1007/s11095-020-02925-6
   Arnouts H, 2012, TECHNOMETRICS, V54, P355, DOI 10.1080/00401706.2012.715834
   Atmar RL, 2010, EXPERT REV VACCINES, V9, P1399, DOI [10.1586/erv.10.134, 10.1586/ERV.10.134]
   Baghaei B, 2017, J APPL POLYM SCI, V134, DOI 10.1002/app.45145
   Bal SM, 2008, EUR J PHARM SCI, V35, P193, DOI 10.1016/j.ejps.2008.06.016
   Baldwin SL, 2021, PLOS ONE, V16, DOI 10.1371/journal.pone.0247990
   Banchereau J, 1998, NATURE, V392, P245, DOI 10.1038/32588
   BANKSSCHLEGEL SP, 1982, J CELL BIOL, V93, P551, DOI 10.1083/jcb.93.3.551
   Bao LL, 2022, DRUG DELIV TRANSL RE, V12, P395, DOI 10.1007/s13346-021-01045-x
   Baroli B, 2007, J INVEST DERMATOL, V127, P1701, DOI 10.1038/sj.jid.5700733
   Bernardi DS, 2016, NANOMED-NANOTECHNOL, V12, P2439, DOI 10.1016/j.nano.2016.07.001
   Bernelin-Cottet C, 2019, J CONTROL RELEASE, V308, P14, DOI 10.1016/j.jconrel.2019.06.041
   Bhardwaj P, 2020, J DRUG DELIV SCI TEC, V56, DOI 10.1016/j.jddst.2020.101581
   Bhattaccharjee S, 2020, PHARMACEUTICS, V12, DOI 10.3390/pharmaceutics12050472
   Bhowmik D, 2012, PHARMA INNOV, V1, P9
   Bolhassani A, 2014, HUM VACC IMMUNOTHER, V10, P321, DOI 10.4161/hv.26796
   BOMMANNAN D, 1991, J CONTROL RELEASE, V16, P299, DOI 10.1016/0168-3659(91)90006-Y
   Boone CE, 2020, ACS APPL NANO MATER, V3, P8037, DOI 10.1021/acsanm.0c01506
   Botting RA, 2020, IMMUNOLOGY, V160, P149, DOI 10.1111/imm.13192
   Brosh-Nissimov T, 2021, CLIN MICROBIOL INFEC, V27, P1652, DOI 10.1016/j.cmi.2021.06.036
   Brown S, 2018, ANAL BIOANAL CHEM, V410, P7249, DOI 10.1007/s00216-018-1336-8
   Bussio JI, 2019, PHARMACEUTICS, V11, DOI 10.3390/pharmaceutics11050246
   Bussio JI, 2018, NANOMATERIALS-BASEL, V8, DOI 10.3390/nano8090659
   Chagla Z, 2021, ANN INTERN MED, V174, pJC15, DOI 10.7326/ACPJ202102160-015
   Chambers ES, 2020, IMMUNOLOGY, V160, P116, DOI 10.1111/imm.13152
   Chaudhury S, 2018, SCI REP-UK, V8, DOI 10.1038/s41598-018-35452-x
   Chen Xiao, 2020, Eur J Pharm Sci, V151, P105410, DOI 10.1016/j.ejps.2020.105410
   Chen YY, 2020, 2020 IEEE 5TH INTERNATIONAL CONFERENCE ON INTELLIGENT TRANSPORTATION ENGINEERING (IEEE ICITE 2020), P55, DOI [10.1109/icite50838.2020.9231419, 10.1109/ICITE50838.2020.9231419]
   Chen YL, 2020, ANNU REV IMMUNOL, V38, P171, DOI 10.1146/annurev-immunol-082919-093554
   Chen ZJ, 2018, DRUG DISCOV TODAY, V23, P181, DOI 10.1016/j.drudis.2017.09.017
   Choi YH, 2019, J INFECT DIS, V220, P1926, DOI 10.1093/infdis/jiz399
   Chopra M, 2020, B WORLD HEALTH ORGAN, V98, P146, DOI 10.2471/BLT.19.241620
   Coccia M, 2017, NPJ VACCINES, V2, DOI 10.1038/s41541-017-0027-3
   Coolen NA, 2010, ARCH DERMATOL RES, V302, P47, DOI 10.1007/s00403-009-0989-8
   Carabineiro SAC, 2017, MOLECULES, V22, DOI 10.3390/molecules22050857
   Cortés-Ríos J, 2020, J FOOD ENG, V276, DOI 10.1016/j.jfoodeng.2019.109883
   Crecente-Campo J, 2019, BIOENG TRANSL MED, V4, P38, DOI 10.1002/btm2.10118
   Crecente-Campo J, 2018, J CONTROL RELEASE, V286, P20, DOI 10.1016/j.jconrel.2018.07.018
   DEPANFILIS G, 1988, J INVEST DERMATOL, V91, P283, DOI 10.1111/1523-1747.ep12470473
   Dhawan S., 2020, NANOFORMULATIONS HUM, P287
   Dorigatti I, 2018, NAT COMMUN, V9, DOI 10.1038/s41467-018-06006-6
   Du GS, 2018, PHARM RES-DORDR, V35, DOI 10.1007/s11095-018-2476-4
   Du HJ, 2018, PLOS COMPUT BIOL, V14, DOI 10.1371/journal.pcbi.1006006
   El Zaafarany GM, 2010, INT J PHARMACEUT, V397, P164, DOI 10.1016/j.ijpharm.2010.06.034
   Engelke L, 2018, EUR J PHARM BIOPHARM, V128, P119, DOI 10.1016/j.ejpb.2018.04.008
   Ferreira SLC, 2007, ANAL CHIM ACTA, V597, P179, DOI 10.1016/j.aca.2007.07.011
   Fotoran WL, 2020, VACCINES-BASEL, V8, DOI 10.3390/vaccines8040619
   Gadkari R, 2014, J COSMET DERMATOL-US, V13, P38, DOI 10.1111/jocd.12071
   Goyal R, 2016, J CONTROL RELEASE, V240, P77, DOI 10.1016/j.jconrel.2015.10.049
   GRIT M, 1993, CHEM PHYS LIPIDS, V64, P3, DOI 10.1016/0009-3084(93)90053-6
   Grupper A, 2021, CLIN J AM SOC NEPHRO, V16, P1037, DOI 10.2215/CJN.03500321
   Guillot AJ, 2020, PHARMACEUTICS, V12, DOI 10.3390/pharmaceutics12060569
   Gupta A, 2015, LANGMUIR, V31, P1556, DOI 10.1021/la5044969
   Gupta PN, 2005, INT J PHARMACEUT, V293, P73, DOI 10.1016/j.ijpharm.2004.12.022
   Gupta PN, 2005, J PHARM PHARMACOL, V57, P295, DOI 10.1211/0022357055515
   Gupta R, 2017, SCI REP-UK, V7, DOI 10.1038/srep45292
   Hasan M, 2020, ADV DRUG DELIVER REV, V154, P227, DOI 10.1016/j.addr.2020.06.016
   Hashemi V, 2020, INT IMMUNOPHARMACOL, V83, DOI 10.1016/j.intimp.2020.106446
   He N, 2004, J PHARM SCI-US, V93, P1415, DOI 10.1002/jps.20030
   He YP, 2018, ACS NANO, V12, P10272, DOI 10.1021/acsnano.8b05373
   Hernandez-Franco JF, 2021, J IMMUNOL, V206, P700, DOI 10.4049/jimmunol.2000703
   Hesse-Macabata J, 2019, J EUR ACAD DERMATOL, V33, P1177, DOI 10.1111/jdv.15472
   Huang H, 2021, J CONTROL RELEASE, V335, P449, DOI 10.1016/j.jconrel.2021.05.024
   Ibrahim SA, 2010, PHARM RES-DORDR, V27, P115, DOI 10.1007/s11095-009-9985-0
   Inoh Y, 2017, EUR J PHARM SCI, V102, P230, DOI 10.1016/j.ejps.2017.03.023
   Ita K, 2017, PHARM DEV TECHNOL, V22, P458, DOI 10.3109/10837450.2015.1116566
   Ita K, 2016, BIOMED PHARMACOTHER, V83, P1080, DOI 10.1016/j.biopha.2016.08.026
   Jasim A, 2017, NANOTECHNOLOGY-BASED APPROACHES FOR TARGETING AND DELIVERY OF DRUGS AND GENES, P62, DOI 10.1016/B978-0-12-809717-5.00002-6
   Alvarez-Figueroa MJ, 2019, PHARM DEV TECHNOL, V24, P630, DOI 10.1080/10837450.2018.1550789
   Joyce JC, 2018, J INFECT DIS, V218, P124, DOI 10.1093/infdis/jiy139
   Kang L, 2007, J CONTROL RELEASE, V120, P211, DOI 10.1016/j.jconrel.2007.05.006
   Kang NW, 2021, EXPERT OPIN DRUG DEL, V18, P929, DOI 10.1080/17425247.2021.1828860
   Karami Z, 2016, DRUG DISCOV TODAY, V21, P789, DOI 10.1016/j.drudis.2016.01.004
   Kim BS, 2014, J IMMUNOL, V193, P3717, DOI 10.4049/jimmunol.1401307
   Kim KS, 2016, ADV FUNCT MATER, V26, P2512, DOI 10.1002/adfm.201504879
   Kitaoka M, 2016, BIOTECHNOL J, V11, P1375, DOI 10.1002/biot.201600081
   Kojarunchitt T, 2011, INT J PHARMACEUT, V408, P20, DOI 10.1016/j.ijpharm.2011.01.037
   Kolli CS, 2015, THER DELIV, V6, P1081, DOI 10.4155/tde.15.67
   Kopecná M, 2019, SCI REP-UK, V9, DOI 10.1038/s41598-019-51226-5
   Koutsonanos DG, 2009, PLOS ONE, V4, DOI 10.1371/journal.pone.0004773
   Lane ME, 2013, INT J PHARMACEUT, V447, P12, DOI 10.1016/j.ijpharm.2013.02.040
   Lanza JS, 2020, INT J PHARMACEUT, V586, DOI 10.1016/j.ijpharm.2020.119390
   Lee BY, 2017, VACCINE, V35, P4475, DOI 10.1016/j.vaccine.2017.05.096
   Lee JW, 2008, BIOMATERIALS, V29, P2113, DOI 10.1016/j.biomaterials.2007.12.048
   Leung A, 2012, CURR OPIN PEDIATR, V24, P371, DOI 10.1097/MOP.0b013e3283535790
   Liu C, 2016, EUR J PHARM SCI, V93, P437, DOI 10.1016/j.ejps.2016.08.048
   Liu P, 2009, J PHARM SCI-US, V98, P565, DOI 10.1002/jps.21459
   Liu S, 2014, EUR J PHARM BIOPHARM, V86, P267, DOI 10.1016/j.ejpb.2013.10.001
   Lopez PA, 2017, J DERMATOL SCI, V87, P252, DOI 10.1016/j.jdermsci.2017.06.012
   MAHASE E, 2020, BMJ-BRIT MED J, V371, DOI DOI 10.1136/BMJ.M4826
   Mahase E, 2020, BMJ-BRIT MED J, V371, DOI 10.1136/bmj.m4709
   Mahor S, 2007, INT J PHARMACEUT, V340, P13, DOI 10.1016/j.ijpharm.2007.03.006
   Mann JL, 2020, SCI TRANSL MED, V12, DOI 10.1126/scitranslmed.aba6676
   Mansury D, 2019, ARTIF CELL NANOMED B, V47, P370, DOI 10.1080/21691401.2018.1557674
   Marianecci C, 2014, ADV COLLOID INTERFAC, V205, P187, DOI 10.1016/j.cis.2013.11.018
   Maurya A, 2015, NOVEL DELIVERY SYSTEMS FOR TRANSDERMAL AND INTRADERMAL DRUG DELIVERY, P147
   McAllister L, 2014, LANCET, V384, P674, DOI 10.1016/S0140-6736(14)60524-9
   Medzhitov R, 2001, NAT REV IMMUNOL, V1, P135, DOI 10.1038/35100529
   Merad M, 2008, NAT REV IMMUNOL, V8, P935, DOI 10.1038/nri2455
   Mittal A, 2015, J CONTROL RELEASE, V206, P140, DOI 10.1016/j.jconrel.2015.03.017
   Mittal A, 2015, NANOMED-NANOTECHNOL, V11, P147, DOI 10.1016/j.nano.2014.08.009
   Montis C, 2015, J COLLOID INTERF SCI, V449, P317, DOI 10.1016/j.jcis.2014.11.056
   Nagarkar R, 2020, J DRUG DELIV SCI TEC, V59, DOI 10.1016/j.jddst.2020.101923
   Natsheh H, 2020, MOLECULES, V25, DOI 10.3390/molecules25132959
   O'Shea J, 2021, VACCINES-BASEL, V9, DOI 10.3390/vaccines9040320
   Okore VC, 2011, INDIAN J PHARM SCI, V73, P323, DOI 10.4103/0250-474X.93515
   Okumura K, 2020, ONCOGENE, V39, P4756, DOI 10.1038/s41388-020-1323-3
   Opatha SAT, 2020, PHARMACEUTICS, V12, DOI 10.3390/pharmaceutics12090855
   Oshio T, 2017, J DERMATOL SCI, V85, P106, DOI 10.1016/j.jdermsci.2016.10.008
   Page A, 2020, CANCERS, V12, DOI 10.3390/cancers12040962
   Paiva-Santos AC, 2021, PHARM RES-DORDR, V38, P947, DOI 10.1007/s11095-021-03053-5
   Pamornpathomkul B, 2018, AAPS PHARMSCITECH, V19, P481, DOI 10.1208/s12249-017-0855-5
   Patrick T.S., 2009, CUBOSOMES BICONTINUO
   Peleteiro M, 2018, FRONT IMMUNOL, V9, DOI 10.3389/fimmu.2018.00791
   Pellegrini M, 2016, SCI REP-UK, V6, DOI 10.1038/srep34986
   Perrie Y, 2001, VACCINE, V19, P3301, DOI 10.1016/S0264-410X(00)00432-1
   Pilishvili T, 2021, MMWR-MORBID MORTAL W, V70, P753, DOI [10.15585/mmwr.mm7020e2, 10.15585/mmwr.mm7020e2externalicon]
   Pippa N, 2021, VACCINES-BASEL, V9, DOI 10.3390/vaccines9060558
   Prausnitz MR, 2008, NAT BIOTECHNOL, V26, P1261, DOI 10.1038/nbt.1504
   Qiu YQ, 2016, DRUG DELIV, V23, P2391, DOI 10.3109/10717544.2014.992497
   Quan P, 2021, J ETHNOPHARMACOL, V265, DOI 10.1016/j.jep.2020.113294
   Rai S, 2017, NANO REV EXP, V8, DOI 10.1080/20022727.2017.1325708
   Rattanapak T, 2013, J CONTROL RELEASE, V172, P894, DOI 10.1016/j.jconrel.2013.08.018
   Rattanapak T, 2012, J PHARM PHARMACOL, V64, P1560, DOI 10.1111/j.2042-7158.2012.01535.x
   Rey-Jurado E, 2018, FRONT IMMUNOL, V9, DOI 10.3389/fimmu.2018.00026
   Rostami H, 2017, IMMUNOL LETT, V187, P19, DOI 10.1016/j.imlet.2017.05.002
   Cordeiro AS, 2015, BIOTECHNOL ADV, V33, P1279, DOI 10.1016/j.biotechadv.2015.05.010
   Saremi SS, 2018, IRAN J BASIC MED SCI, V21, P536, DOI 10.22038/IJBMS.2018.25976.6391
   Schatzlein A, 1998, BRIT J DERMATOL, V138, P583
   Souto EB, 2020, EXPERT OPIN DRUG DEL, V17, P357, DOI 10.1080/17425247.2020.1727883
   Su R, 2017, ONCOTARGET, V8, P38214, DOI 10.18632/oncotarget.17130
   Subongkot T, 2020, DRUG DELIV, V27, P1087, DOI 10.1080/10717544.2020.1797244
   Tadros AR, 2020, NAT MED, V26, P341, DOI 10.1038/s41591-020-0787-6
   Takeuchi I, 2021, COLLOID SURFACE A, V608, DOI 10.1016/j.colsurfa.2020.125607
   Tammam SN, 2021, J CONTROL RELEASE, V337, P258, DOI 10.1016/j.jconrel.2021.07.028
   Tayeb HH, 2021, COLLOID INTERFAC SCI, V45, DOI 10.1016/j.colcom.2021.100533
   Toyoda M, 2015, INT J PHARMACEUT, V483, P110, DOI 10.1016/j.ijpharm.2015.02.024
   Tyagi RK, 2016, HUM VACC IMMUNOTHER, V12, P990, DOI 10.1080/21645515.2015.1116656
   Tyagi RK, 2015, VACCINE, V33, P4630, DOI 10.1016/j.vaccine.2015.06.054
   Um JY, 2003, INT J PHARMACEUT, V253, P71, DOI 10.1016/S0378-5173(02)00673-7
   Uskokovic V, 2021, NANOMEDICINE-UK, V16, P1203, DOI 10.2217/nnm-2021-0024
   van Hoogevest P, 2014, EUR J LIPID SCI TECH, V116, P1088, DOI 10.1002/ejlt.201400219
   Varypataki EM, 2015, AAPS J, V17, P216, DOI 10.1208/s12248-014-9686-4
   Verbeke R, 2021, J CONTROL RELEASE, V333, P511, DOI 10.1016/j.jconrel.2021.03.043
   González-Aramundiz JV, 2015, EUR J PHARM BIOPHARM, V97, P51, DOI 10.1016/j.ejpb.2015.09.019
   Vicente S, 2014, NANOMEDICINE-UK, V9, P2273, DOI [10.2217/nnm.14.10, 10.2217/NNM.14.10]
   Waghule T, 2019, BIOMED PHARMACOTHER, V109, P1249, DOI 10.1016/j.biopha.2018.10.078
   Wang Y, 2021, ACS APPL BIO MATER, V4, P4953, DOI 10.1021/acsabm.1c00240
   Wong TW, 2014, J CONTROL RELEASE, V193, P257, DOI 10.1016/j.jconrel.2014.04.045
   Xia DN, 2021, P NATL ACAD SCI USA, V118, DOI 10.1073/pnas.2110817118
   Xie J, 2018, COLLOID SURFACE B, V172, P323, DOI 10.1016/j.colsurfb.2018.08.061
   Yan B, 2020, J CELL MOL MED, V24, P11646, DOI 10.1111/jcmm.15834
   Yang HW, 2017, ADV HEALTHC MATER, V6, DOI 10.1002/adhm.201600750
   Yang J, 2016, NAT IMMUNOL, V17, P48, DOI 10.1038/ni.3312
   Yang L, 2017, INT J NANOMED, V12, P3357, DOI 10.2147/IJN.S134708
   Yang XX, 2020, J CONTROL RELEASE, V327, P88, DOI 10.1016/j.jconrel.2020.07.047
   Yin Y, 2021, ACS NANO, V15, P14347, DOI 10.1021/acsnano.1c03252
   Yu Q, 2020, J BIOMED NANOTECHNOL, V16, P1776, DOI 10.1166/jbn.2020.3007
   Yusuf H, 2017, INT J PHARMACEUT, V533, P179, DOI 10.1016/j.ijpharm.2017.09.011
   Zhang YB, 2018, COLLOID SURFACE B, V163, P184, DOI 10.1016/j.colsurfb.2017.12.031
   Zhang YB, 2017, INT J PHARMACEUT, V516, P225, DOI 10.1016/j.ijpharm.2016.11.011
   Zhang YT, 2019, THERANOSTICS, V9, P48, DOI 10.7150/thno.29715
NR 167
TC 5
Z9 6
U1 3
U2 22
PU MDPI
PI BASEL
PA ST ALBAN-ANLAGE 66, CH-4052 BASEL, SWITZERLAND
EI 2076-393X
J9 VACCINES-BASEL
JI Vaccines
PD DEC
PY 2021
VL 9
IS 12
AR 1420
DI 10.3390/vaccines9121420
PG 22
WC Immunology; Medicine, Research & Experimental
WE Science Citation Index Expanded (SCI-EXPANDED)
SC Immunology; Research & Experimental Medicine
GA YG8DJ
UT WOS:000742711600001
PM 34960166
OA gold, Green Published
DA 2023-11-04
ER

PT J
AU Karch, CP
   Matyas, GR
AF Karch, Christopher P.
   Matyas, Gary R.
TI The current and future role of nanovaccines in HIV-1 vaccine development
SO EXPERT REVIEW OF VACCINES
LA English
DT Article
DE HIV-1; T-cell; nanoparticle; non-neutralizing antibody; Neutralizing
   antibody; vaccine
ID HUMAN-IMMUNODEFICIENCY-VIRUS; BROADLY NEUTRALIZING ANTIBODIES; ENVELOPE
   GLYCOPROTEIN TRIMERS; PROXIMAL EXTERNAL REGION; CD8(+) T-LYMPHOCYTE;
   PROTEIN NANOPARTICLES; CELLULAR-IMMUNITY; 1-LIKE PARTICLES; IMMUNOGEN
   DESIGN; CD40 LIGAND
AB Introduction: An efficacious vaccine for HIV-1 has been sought for over 30 years to eliminate the virus from the human population. Many challenges have occurred in the attempt to produce a successful immunogen, mainly caused by the basic biology of the virus. Immunogens have been developed focusing on inducing one or more of the following types of immune responses; neutralizing antibodies, non-neutralizing antibodies, and T-cell mediated responses. One way to better present and develop an immunogen for HIV-1 is through the use of nanotechnology and nanoparticles. Areas covered: This article gives a basic overview of the HIV-1 vaccine field, as well as nanotechnology, specifically nanovaccines. It then covers the application of nanovaccines made from biological macromolecules to HIV-1 vaccine development for neutralizing antibodies, non-neutralizing antibodies, and T-cell-mediated responses. Expert opinion: Nanovaccines are an area that is ripe for further exploration in HIV-1 vaccine field. Not only are nanovaccines capable of carrying and presenting antigens in native-like conformations, but they have also repeatedly been shown to increase immunogenicity over recombinant antigens alone. Only through further research can the true role of nanovaccines in the development of an efficacious HIV-1 vaccine be established.
C1 [Karch, Christopher P.; Matyas, Gary R.] Walter Reed Army Inst Res, Lab Adjuvant & Antigen Res, Silver Spring, MD 20910 USA.
   [Karch, Christopher P.] Henry M Jackson Fdn Adv Mil Med, Lab Adjuvant & Antigen Res, Bethesda, MD USA.
C3 Walter Reed Army Institute of Research (WRAIR); United States Department
   of Defense; United States Army; Henry M. Jackson Foundation for the
   Advancement of Military Medicine, Inc
RP Matyas, GR (通讯作者)，Walter Reed Army Inst Res, US Mil HIV Res Program, 503 Robert Grant Ave, Silver Spring, MD 20910 USA.
EM gmatyas@hivresearch.org
OI Matyas, Gary/0000-0002-2074-2373
FU Henry M. Jackson Foundation for the Advancement of Military Medicine,
   Inc. [W81XWH-182-0040]; U.S. Department of Defense (DOD)
   [W81XWH-182-0040]
FX This work was supported by a cooperative agreement [W81XWH-182-0040]
   between the Henry M. Jackson Foundation for the Advancement of Military
   Medicine, Inc., and the U.S. Department of Defense (DOD).
CR Ahmad N, 2001, CELL IMMUNOL, V210, P49, DOI 10.1006/cimm.2001.1805
   Ahrends T, 2019, NAT COMMUN, V10, DOI 10.1038/s41467-019-13438-1
   Alving CR, 2020, EXPERT REV VACCINES, V19, P279, DOI 10.1080/14760584.2020.1745636
   Alving CR, 2016, EXPERT OPIN DRUG DEL, V13, P807, DOI 10.1517/17425247.2016.1151871
   Alving CR, 2012, CURR OPIN IMMUNOL, V24, P310, DOI 10.1016/j.coi.2012.03.008
   Amanna IJ, 2020, CURR TOP MICROBIOL, V428, P1, DOI 10.1007/82_2018_102
   Antanasijevic A, 2020, PLOS PATHOG, V16, DOI 10.1371/journal.ppat.1008665
   Asokan M, 2020, P NATL ACAD SCI USA, V117, P18754, DOI 10.1073/pnas.2008236117
   Bachmann MF, 1997, ANNU REV IMMUNOL, V15, P235, DOI 10.1146/annurev.immunol.15.1.235
   Barouch DH, 2010, NAT MED, V16, P319, DOI 10.1038/nm.2089
   Bomsel M, 2011, IMMUNITY, V34, P269, DOI 10.1016/j.immuni.2011.01.015
   Borthwick N, 2014, MOL THER, V22, P464, DOI 10.1038/mt.2013.248
   Brinkkemper M, 2019, VACCINES-BASEL, V7, DOI 10.3390/vaccines7030076
   Brouwer PJM, 2019, NAT COMMUN, V10, DOI 10.1038/s41467-019-12080-1
   Buchbinder SP, 2008, LANCET, V372, P1881, DOI 10.1016/S0140-6736(08)61591-3
   Buonaguro L, 2002, ANTIVIR RES, V54, P189, DOI 10.1016/S0166-3542(02)00004-9
   Buonaguro L, 2001, ANTIVIR RES, V49, P35, DOI 10.1016/S0166-3542(00)00136-4
   Butkovich N, 2021, WIRES NANOMED NANOBI, V13, DOI 10.1002/wnan.1681
   Chen CW, 2020, FRONT IMMUNOL, V11, DOI 10.3389/fimmu.2020.573157
   Corthesy B., 2018, FRONT IMMUNOL, V9, P1, DOI DOI 10.4103/0110-5558.76436
   Crispin M, 2018, ANNU REV BIOPHYS, V47, P499, DOI 10.1146/annurev-biophys-060414-034156
   Crooks ET, 2017, VIROLOGY, V505, P193, DOI 10.1016/j.virol.2017.02.024
   Crooks ET, 2015, PLOS PATHOG, V11, DOI 10.1371/journal.ppat.1004932
   del Moral-Sánchez I, 2019, EXPERT REV VACCINES, V18, P1127, DOI 10.1080/14760584.2019.1690458
   Demchuk AM, 2020, BIOTECHNOL ADV, V41, DOI 10.1016/j.biotechadv.2020.107547
   Deml L, 1997, VIROLOGY, V235, P26, DOI 10.1006/viro.1997.8668
   Dey AK, 2018, BIOTECHNOL BIOENG, V115, P885, DOI 10.1002/bit.26498
   Dobrovolskaia MA, 2008, MOL PHARMACEUT, V5, P487, DOI 10.1021/mp800032f
   Doll TAPF, 2013, J R SOC INTERFACE, V10, DOI 10.1098/rsif.2012.0740
   Donaldson B, 2018, EXPERT REV VACCINES, V17, P833, DOI 10.1080/14760584.2018.1516552
   Doria-Rose NA, 2014, NATURE, V509, P55, DOI 10.1038/nature13036
   Dubrovskaya V, 2019, IMMUNITY, V51, P915, DOI 10.1016/j.immuni.2019.10.008
   Duerr A, 2012, J INFECT DIS, V206, P258, DOI 10.1093/infdis/jis342
   El Bissati K, 2020, SCI REP-UK, V10, DOI 10.1038/s41598-020-73210-0
   Escolano A, 2017, J EXP MED, V214, P3, DOI 10.1084/jem.20161765
   Excler JL, 2019, EXPERT REV VACCINES, V18, P765, DOI 10.1080/14760584.2019.1640117
   Excler JL, 2014, CLIN VACCINE IMMUNOL, V21, P1023, DOI 10.1128/CVI.00230-14
   Facciolà A, 2019, EUR REV MED PHARMACO, V23, P7163, DOI 10.26355/eurrev_201908_18763
   Filipczak N, 2020, ADV DRUG DELIVER REV, V156, P4, DOI 10.1016/j.addr.2020.06.022
   Fischer W, 2007, NAT MED, V13, P100, DOI 10.1038/nm1461
   Franco D, 2011, JAIDS-J ACQ IMM DEF, V56, P393, DOI 10.1097/QAI.0b013e31820b844e
   Gangadhara S, 2017, VACCINES-BASEL, V5, DOI 10.3390/vaccines5040052
   Gao Y, 2018, FRONT IMMUNOL, V9, DOI 10.3389/fimmu.2018.00345
   Georgiev IS, 2018, ACS INFECT DIS, V4, P788, DOI 10.1021/acsinfecdis.7b00192
   GRIFFITHS JC, 1993, J VIROL, V67, P3191, DOI 10.1128/JVI.67.6.3191-3198.1993
   HAFFAR OK, 1991, VIROLOGY, V183, P487, DOI 10.1016/0042-6822(91)90978-K
   Hanke T, 2019, EXPERT REV VACCINES, V18, P1029, DOI 10.1080/14760584.2019.1675518
   Haynes BF, 2019, SCI TRANSL MED, V11, DOI 10.1126/scitranslmed.aaz2686
   Haynes BF, 2012, NAT BIOTECHNOL, V30, P423, DOI 10.1038/nbt.2197
   Haynes BF, 2012, NEW ENGL J MED, V366, P1275, DOI 10.1056/NEJMoa1113425
   He LL, 2016, NAT COMMUN, V7, DOI 10.1038/ncomms12041
   Hel Z, 2002, J IMMUNOL, V169, P4778, DOI 10.4049/jimmunol.169.9.4778
   Hemelaar J, 2012, TRENDS MOL MED, V18, P182, DOI 10.1016/j.molmed.2011.12.001
   Hessell AJ, 2016, NAT MED, V22, P362, DOI 10.1038/nm.4063
   Hsu DC, 2017, HUM VACC IMMUNOTHER, V13, P1018, DOI 10.1080/21645515.2016.1276138
   Huang X, 2017, VACCINE, V35, P2042, DOI 10.1016/j.vaccine.2017.03.006
   Ingale J, 2016, CELL REP, V15, P1986, DOI 10.1016/j.celrep.2016.04.078
   Irvine DJ, 2020, CURR OPIN IMMUNOL, V65, P1, DOI 10.1016/j.coi.2020.01.007
   Iyer SS, 2016, J VIROL, V90, P8842, DOI 10.1128/JVI.01163-16
   Jardine J, 2013, SCIENCE, V340, P711, DOI 10.1126/science.1234150
   Jardine JG, 2015, SCIENCE, V349, P156, DOI 10.1126/science.aac5894
   Kaba SA, 2018, VACCINE, V36, P906, DOI 10.1016/j.vaccine.2017.12.001
   Kang CY, 2017, AIDS RES THER, V14, DOI 10.1186/s12981-017-0176-5
   Kang CY, 1999, BIOL CHEM, V380, P353, DOI 10.1515/BC.1999.047
   Karch CP, 2020, NANOMED-NANOTECHNOL, V29, DOI 10.1016/j.nano.2020.102255
   Karch CP, 2019, NANOMED-NANOTECHNOL, V16, P206, DOI 10.1016/j.nano.2018.12.001
   Karch CP, 2018, NANOMEDICINE-UK, V13, P2121, DOI 10.2217/nnm-2018-0222
   Karch CP, 2017, NANOMED-NANOTECHNOL, V13, P241, DOI 10.1016/j.nano.2016.08.030
   Karch CP, 2016, BIOCHEM PHARMACOL, V120, P1, DOI 10.1016/j.bcp.2016.05.001
   Kasturi SP, 2020, SCI IMMUNOL, V5, DOI 10.1126/sciimmunol.abb1025
   Kelly HG, 2019, EXPERT REV VACCINES, V18, P269, DOI 10.1080/14760584.2019.1578216
   Kim J, 2021, ADV DRUG DELIVER REV, V170, P83, DOI 10.1016/j.addr.2020.12.014
   Kim M, 2007, VACCINE, V25, P5102, DOI 10.1016/j.vaccine.2006.09.071
   Klasse PJ, 2020, CELL HOST MICROBE, V27, P507, DOI 10.1016/j.chom.2020.03.018
   Korber, 2020, VACCINES-BASEL, V8, P1
   Korber B, 2020, HUM VACC IMMUNOTHER, V16, P713, DOI 10.1080/21645515.2019.1666957
   Korber BT, 2009, J VIROL, V83, P8300, DOI 10.1128/JVI.00114-09
   Kraft JC, 2014, J PHARM SCI-US, V103, P29, DOI 10.1002/jps.23773
   Kwa S, 2014, J VIROL, V88, P9579, DOI 10.1128/JVI.00975-14
   Ladenstein Rudolf, 2020, Biotechnology Reports, V27, pe00494, DOI 10.1016/j.btre.2020.e00494
   Lai RPJ, 2014, J BIOL CHEM, V289, P29912, DOI 10.1074/jbc.M114.569566
   Leroux-Roels G, 2013, PLOS ONE, V8, DOI 10.1371/journal.pone.0055438
   Létourneau S, 2007, PLOS ONE, V2, DOI 10.1371/journal.pone.0000984
   Lewis GK, 2019, FRONT IMMUNOL, V10, DOI 10.3389/fimmu.2019.01025
   Liao HX, 2013, NATURE, V496, P469, DOI 10.1038/nature12053
   Liu JY, 2016, SCIENCE, V353, P1045, DOI 10.1126/science.aag0491
   Matyas GR, 2009, AIDS, V23, P2069, DOI 10.1097/QAD.0b013e32832faea5
   McElrath MJ, 2008, LANCET, V372, P1894, DOI 10.1016/S0140-6736(08)61592-5
   Mothe B, 2018, ADV EXP MED BIOL, V1075, P31, DOI 10.1007/978-981-13-0484-2_2
   Mothe B, 2011, J TRANSL MED, V9, DOI 10.1186/1479-5876-9-208
   Moyo N, 2019, MOL THER-METH CLIN D, V12, P32, DOI 10.1016/j.omtm.2018.10.010
   Mujib S, 2017, J VIROL, V91, DOI 10.1128/JVI.00634-17
   MUSTER T, 1993, J VIROL, V67, P6642, DOI 10.1128/JVI.67.11.6642-6647.1993
   Ng'uni T, 2020, FRONT IMMUNOL, V11, DOI 10.3389/fimmu.2020.590780
   Nisini R, 2018, FRONT IMMUNOL, V9, DOI 10.3389/fimmu.2018.00155
   Nkolola JP, 2014, J VIROL, V88, P9538, DOI 10.1128/JVI.01739-14
   Ostrowski MA, 2000, J IMMUNOL, V165, P6133, DOI 10.4049/jimmunol.165.11.6133
   Pardi N, 2020, CURR OPIN IMMUNOL, V65, P14, DOI 10.1016/j.coi.2020.01.008
   Pardi N, 2019, MOL THER-NUCL ACIDS, V15, P36, DOI 10.1016/j.omtn.2019.03.003
   Parsons MS, 2019, J CLIN INVEST, V129, P182, DOI 10.1172/JCI122466
   Pastori C, 2012, VIROLOGY, V431, P1, DOI 10.1016/j.virol.2012.05.005
   Pauthner MG, 2020, CURR TOP MICROBIOL, V428, P31, DOI 10.1007/82_2020_221
   Pillay Sirika, 2010, J Immune Based Ther Vaccines, V8, P7, DOI 10.1186/1476-8518-8-7
   Poteet E, 2015, PLOS ONE, V10, DOI 10.1371/journal.pone.0136862
   Rao M, 2016, CURR OPIN HIV AIDS, V11, P585, DOI 10.1097/COH.0000000000000315
   Ratnapriya S, 2022, FEBS J, V289, P3317, DOI 10.1111/febs.15814
   Rerks-Ngarm S, 2009, NEW ENGL J MED, V361, P2209, DOI 10.1056/NEJMoa0908492
   Rios A, 2018, CURR OPIN VIROL, V29, P26, DOI 10.1016/j.coviro.2018.02.004
   Roldao A, 2010, EXPERT REV VACCINES, V9, P1149, DOI 10.1586/ERV.10.115
   ROVINSKI B, 1995, AIDS RES HUM RETROV, V11, P1187, DOI 10.1089/aid.1995.11.1187
   Samaridou E, 2020, ADV DRUG DELIVER REV, V154, P37, DOI 10.1016/j.addr.2020.06.002
   Sanders RW, 2017, IMMUNOL REV, V275, P161, DOI 10.1111/imr.12481
   Sanders RW, 2013, PLOS PATHOG, V9, DOI 10.1371/journal.ppat.1003618
   Santra S, 2010, NAT MED, V16, P324, DOI 10.1038/nm.2108
   Saunders KO, 2021, NPJ VACCINES, V6, DOI 10.1038/s41541-021-00307-6
   Schiller J, 2014, PLOS PATHOG, V10, DOI 10.1371/journal.ppat.1004254
   Shao S, 2020, ANN BIOMED ENG, V48, P1991, DOI 10.1007/s10439-019-02398-8
   Shedlock DJ, 2003, SCIENCE, V300, P337, DOI 10.1126/science.1082305
   Sips M, 2016, MUCOSAL IMMUNOL, V9, P1584, DOI 10.1038/mi.2016.12
   Sliepen K, 2019, NAT COMMUN, V10, DOI 10.1038/s41467-019-10262-5
   Sliepen K, 2015, RETROVIROLOGY, V12, DOI 10.1186/s12977-015-0210-4
   Sok D, 2018, NAT IMMUNOL, V19, P1179, DOI 10.1038/s41590-018-0235-7
   Steers NJ, 2009, VACCINE, V27, P6939, DOI 10.1016/j.vaccine.2009.08.105
   Stefic K, 2019, VACCINES-BASEL, V7, DOI 10.3390/vaccines7030074
   Su B, 2019, FRONT IMMUNOL, V10, DOI 10.3389/fimmu.2019.02968
   Sulbaran, 2020, VIRUSES-BASEL, V12, P1
   Tagliamonte M, 2011, VACCINE, V29, P4913, DOI 10.1016/j.vaccine.2011.05.004
   Tay MZ, 2016, PLOS PATHOG, V12, DOI 10.1371/journal.ppat.1005817
   Tejeda-Mansir A, 2019, BIOTECHNOL GENET ENG, V35, P46, DOI 10.1080/02648725.2018.1560552
   Ventura JD, 2020, YALE J BIOL MED, V93, P549
   VOGELSTEIN B, 1982, P NATL ACAD SCI-BIOL, V79, P395, DOI 10.1073/pnas.79.2.395
   von Bredow B, 2016, J VIROL, V90, P6127, DOI 10.1128/JVI.00347-16
   Wagner R, 1996, VIROLOGY, V220, P128, DOI 10.1006/viro.1996.0293
   Wang PF, 2020, P NATL ACAD SCI USA, V117, P18002, DOI 10.1073/pnas.2008190117
   Weis F, 2019, EMBO REP, V20, DOI 10.15252/embr.201948451
   Yang LF, 2012, J VIROL, V86, P7662, DOI 10.1128/JVI.07164-11
   Zaheer T, 2021, PROCESS BIOCHEM, V100, P237, DOI 10.1016/j.procbio.2020.09.028
   Zhai YG, 2013, VACCINE, V31, P5422, DOI 10.1016/j.vaccine.2013.09.003
   Zhang RX, 2010, VACCINE, V28, P5114, DOI 10.1016/j.vaccine.2010.03.079
   Zhang XF, 2001, J MOL BIOL, V306, P1099, DOI 10.1006/jmbi.2000.4435
   Zhao CB, 2016, VACCINES-BASEL, V4, DOI 10.3390/vaccines4010002
   Zhu P, 2003, P NATL ACAD SCI USA, V100, P15812, DOI 10.1073/pnas.2634931100
   Zwick MB, 2001, J VIROL, V75, P10892, DOI 10.1128/JVI.75.22.10892-10905.2001
NR 143
TC 5
Z9 5
U1 2
U2 24
PU TAYLOR & FRANCIS LTD
PI ABINGDON
PA 2-4 PARK SQUARE, MILTON PARK, ABINGDON OR14 4RN, OXON, ENGLAND
SN 1476-0584
EI 1744-8395
J9 EXPERT REV VACCINES
JI Expert Rev. Vaccines
PD AUG 3
PY 2021
VL 20
IS 8
BP 935
EP 944
DI 10.1080/14760584.2021.1945448
EA JUL 2021
PG 10
WC Immunology
WE Science Citation Index Expanded (SCI-EXPANDED)
SC Immunology
GA UM2JE
UT WOS:000668015800001
PM 34184607
OA hybrid
DA 2023-11-04
ER

PT J
AU Li, YJ
   Zhu, YJ
   Zhu, TW
   Sha, T
   Chen, ZQ
   Yu, MK
   Zhang, FB
   Ding, JB
AF Li, Yujiao
   Zhu, Yuejie
   Zhu, Tingwen
   Sha, Tong
   Chen, Zhiqiang
   Yu, Mingkai
   Zhang, Fengbo
   Ding, Jianbing
TI A Multi-Epitope Chitosan Nanoparticles Vaccine of Canine Against
   <i>Echinococcus granulosus</i>
SO JOURNAL OF BIOMEDICAL NANOTECHNOLOGY
LA English
DT Article
DE Multi-Epitope; Canine; Chitosan Nanoparticles; Echinococcus granulosus
ID BIOINFORMATICS ANALYSIS; CYSTIC ECHINOCOCCOSIS; CLASS-I; PREDICTION;
   IDENTIFICATION; IMMUNIZATION; PROTEINS; EGG1Y162; BINDING; TOOLS
AB Cystic Echinococcosis (CE) is caused by Echinococcus granulosus (Eg), which endangers the health of the intermediate host. Therefore, effective canid vaccines against Eg infection are urgently needed to reduce the incidence of this disease. In the present work, the aim was to predict epitopes in four vaccine candidate antigens (VCAs) in Eg as a basis to design a multi-epitope canine-directed vaccine. This vaccine is based on chitosan nanoparticles (CS-NPs) and is directed against Eg infection in the definitive host. The canine-directed vaccine was designed based on Eg antigens EgM9, Eg_10196, EgA31 and EgG1 Y162. Several tools in online servers were used to predict VCAs information, which was combined with B cell, CTL and Th epitopes. Considering that acquiring experimental information in canids is difficult, and that it may be possible to perform future experiments in mice, we predicted both canine and murine T cell epitopes. The multi-epitope vaccine was synthetically prepared by ionic crosslinking method, and CS-NPs was used as adjuvant. The mice were immunized by oral gavage and laser scanning confocal microscopy was used to localize the fluoresceinlabeled multi-epitope peptide in the intestinal tract. The final mufti-epitope vaccine was construct consist of Col targeting peptide, four B-cell epitopes, four canine-directed CTL epitopes and four murine-directed Th epitopes. It has been proven experimentally by this research that multi-epitope antigen concentration merged with microfold cells was high in the CS-NPs vaccine group. The present bioinformatics study is a first step towards the construction of a canine-specific multiepitope vaccine against Eg with twelve predicted epitopes. CS-NPs is a potential adjuvant with relatively safe penetration enhancement delivery and a potent immunostimulant.
C1 [Li, Yujiao] Xinjiang Med Univ, Sch Publ Hlth, Xinjiang 830011, Peoples R China.
   [Li, Yujiao; Zhu, Tingwen] Xinjiang Med Univ, Affiliated Hosp 1, Dept Blood Transfus, Xinjiang 830011, Peoples R China.
   [Zhu, Yuejie] Xinjiang Med Univ, Affiliated Hosp 1, Reprod Med Ctr, Xinjiang 830011, Peoples R China.
   [Sha, Tong; Chen, Zhiqiang; Yu, Mingkai; Ding, Jianbing] Xinjiang Med Univ, Dept Immunol, Coll Basic Med, Xinjiang 830011, Peoples R China.
   [Zhang, Fengbo] Xinjiang Med Univ, Affiliated Hosp 1, Dept Clin Lab, Xinjiang 830011, Peoples R China.
C3 Xinjiang Medical University; Xinjiang Medical University; Xinjiang
   Medical University; Xinjiang Medical University; Xinjiang Medical
   University
RP Ding, JB (通讯作者)，Xinjiang Med Univ, Dept Immunol, Coll Basic Med, Xinjiang 830011, Peoples R China.; Zhang, FB (通讯作者)，Xinjiang Med Univ, Affiliated Hosp 1, Dept Clin Lab, Xinjiang 830011, Peoples R China.
EM 765219598@qq.com; 1601379937@qq.com
RI Yu, Mingkai/GZL-8085-2022; li, jian/IAQ-2794-2023; WANG,
   JIAXUAN/JMP-8599-2023
OI Yu, Mingkai/0000-0001-6046-2846; 
FU Natural Science Foundation of Xinjiang autonomous region [2019D01C285]
FX This work was supported by the Natural Science Foundation of Xinjiang
   autonomous region (No. 2019D01C285). Yujiao Li is thankful to Professor
   Jianbing Ding to revision and all the members of Department of
   Immunology of the Basic Medical College of Xinjiang Medical University,
   PR China.
CR Agallou M, 2020, VACCINES-BASEL, V8, DOI 10.3390/vaccines8030350
   Albalawi AE, 2020, NANOMATERIALS-BASEL, V10, DOI 10.3390/nano10122538
   An MT, 2020, J INFECTION, V80, P462, DOI 10.1016/j.jinf.2020.01.018
   Andreatta M, 2018, METHODS MOL BIOL, V1785, P269, DOI 10.1007/978-1-4939-7841-0_18
   Barman A, 2020, INT J PEPT RES THER, V26, P1137, DOI 10.1007/s10989-019-09916-1
   Can H, 2020, COMPUT BIOL CHEM, V84, DOI 10.1016/j.compbiolchem.2019.107158
   Cui SJ, 2013, J PROTEOMICS, V84, P158, DOI 10.1016/j.jprot.2013.04.013
   Du LP, 2018, FRONT CELL INFECT MI, V8, DOI 10.3389/fcimb.2018.00007
   Islam MA, 2019, BIOMATERIALS, V192, P75, DOI 10.1016/j.biomaterials.2018.10.041
   Jaydari A, 2020, HUM IMMUNOL, V81, P596, DOI 10.1016/j.humimm.2020.05.010
   Kadiyala I, 2010, EUR J PHARM SCI, V39, P103, DOI 10.1016/j.ejps.2009.11.002
   Kim YG, 2020, J NANOSCI NANOTECHNO, V20, P5329, DOI 10.1166/jnn.2020.17655
   Larrieu E, 2019, ZOONOSES PUBLIC HLTH, V66, P889, DOI 10.1111/zph.12649
   Li YH, 2014, EXP THER MED, V7, P204, DOI 10.3892/etm.2013.1393
   Liu G, 2020, CELL SYST, V11, P131, DOI 10.1016/j.cels.2020.06.009
   Liu Wen, 2007, V409, P283, DOI 10.1007/978-1-60327-118-9_20
   Nemec PS, 2018, HLA, V92, P403, DOI 10.1111/tan.13398
   Pang NN, 2018, J INFECTION, V76, P406, DOI 10.1016/j.jinf.2018.01.005
   Pang NN, 2014, MEDIAT INFLAMM, V2014, DOI 10.1155/2014/781649
   Pavletic CF, 2017, REV PANAM SALUD PUBL, V41
   Pourseif MM, 2018, BIOIMPACTS, V8, P39, DOI 10.15171/bi.2018.06
   Qian MB, 2017, INFECT DIS POVERTY, V6, DOI 10.1186/s40249-017-0374-3
   Rahman N, 2020, VACCINES-BASEL, V8, DOI 10.3390/vaccines8030423
   Reynisson B, 2020, NUCLEIC ACIDS RES, V48, pW449, DOI 10.1093/nar/gkaa379
   Ropón-Palacios G, 2019, COMPUT BIOL CHEM, V83, DOI 10.1016/j.compbiolchem.2019.107157
   Ross P, 2012, VET IMMUNOL IMMUNOP, V150, P206, DOI 10.1016/j.vetimm.2012.08.012
   Sanchez-Trincado JL, 2017, J IMMUNOL RES, V2017, DOI 10.1155/2017/2680160
   Sha T, 2020, MICROB PATHOGENESIS, V147, DOI 10.1016/j.micpath.2020.104318
   Singh A, 2020, SCI REP-UK, V10, DOI 10.1038/s41598-020-73371-y
   Singh SP, 2016, HUM IMMUNOL, V77, P295, DOI 10.1016/j.humimm.2015.11.012
   Wei C, 2019, J BIOMED NANOTECHNOL, V15, P100, DOI 10.1166/jbn.2019.2669
   Wen H, 2019, CLIN MICROBIOL REV, V32, DOI 10.1128/CMR.00075-18
   Zeng LM, 2020, CHINESE CHEM LETT, V31, P1162, DOI 10.1016/j.cclet.2019.10.015
   Zhang FB, 2018, MOL IMMUNOL, V94, P183, DOI 10.1016/j.molimm.2018.01.002
   Zhang FB, 2014, INT J CLIN EXP PATHO, V7, P5655
   Zhang WB, 2006, J INFECT DIS, V194, P966, DOI 10.1086/506622
   Zhang WB, 2014, PARASITE, V21, DOI 10.1051/parasite/2014066
   Zhang ZZ, 2018, INFECT DIS POVERTY, V7, DOI 10.1186/s40249-018-0425-4
   Zhao X, 2019, INFECT GENET EVOL, V73, P98, DOI 10.1016/j.meegid.2019.04.017
   Zhou YM, 2020, MATER EXPRESS, V10, P350, DOI 10.1166/mex.2020.1645
NR 40
TC 5
Z9 7
U1 2
U2 13
PU AMER SCIENTIFIC PUBLISHERS
PI VALENCIA
PA 26650 THE OLD RD, STE 208, VALENCIA, CA 91381-0751 USA
SN 1550-7033
EI 1550-7041
J9 J BIOMED NANOTECHNOL
JI J. Biomed. Nanotechnol.
PD MAY
PY 2021
VL 17
IS 5
BP 910
EP 920
DI 10.1166/jbn.2021.3065
PG 11
WC Nanoscience & Nanotechnology; Materials Science, Biomaterials
WE Science Citation Index Expanded (SCI-EXPANDED)
SC Science & Technology - Other Topics; Materials Science
GA SO6OM
UT WOS:000659090400002
PM 34082876
DA 2023-11-04
ER

PT J
AU Jearanaiwitayakul, T
   Sunintaboon, P
   Chawengkittikul, R
   Limthongkul, J
   Midoeng, P
   Chaisuwirat, P
   Warit, S
   Ubol, S
AF Jearanaiwitayakul, Tuksin
   Sunintaboon, Panya
   Chawengkittikul, Runglawan
   Limthongkul, Jitra
   Midoeng, Panuwat
   Chaisuwirat, Preamrudee
   Warit, Saradee
   Ubol, Sukathida
TI Whole inactivated dengue virus-loaded trimethyl chitosan
   nanoparticle-based vaccine: immunogenic properties in <i>ex vivo</i> and
   <i>in vivo</i> models
SO HUMAN VACCINES & IMMUNOTHERAPEUTICS
LA English
DT Article
DE Dengue nanovaccine; whole inactivated dengue virus; adjuvant-delivery
   nanoparticle; trimethyl chitosan nanoparticles; immunogenicity
AB Dengue virus (DENV) is a mosquito-borne virus that poses an incomparable public health problem, particularly in tropical and subtropical areas. Vaccination remains the most rational measure for controlling DENV infection. In this study, an ultraviolet irradiation (UV)-inactivated DENV-2 carried by N,N,N-trimethyl chitosan nanoparticles (UV-inactivated DENV2 TMC NPs) was investigated as a potential non-replicating dengue vaccine candidate. Using a human ex vivo model, the human monocyte-derived dendritic cells (MoDCs), we showed that TMC served as both a vaccine vehicle and a potent adjuvant. TMC NPs not only efficiently enhanced UV-inactivated DENV2 internalization into MoDCs but also greatly increased the breadth of UV-inactivated DENV2 immunogenicity to drive the maturation of MoDCs. Moreover, UV-inactivated DENV2 TMC NPs were highly immunogenic in mice, inducing greater levels of antibodies (total IgG, IgG1, IgG2a and neutralizing antibodies) and T cells (activated CD4; and CD8; T cells) against DENV-2 compared to soluble DENV-2 immunogens. Notably, the neutralizing activity of sera from mice immunized with UV-inactivated DENV2 TMC NPs was significantly augmented in the presence of complement activation, leading to the strong elimination of both DENV-2 particles and infected cells. We further showed that the immunogenicity of an inactivated dengue-based vaccine was significantly improved in a concentration-dependent manner. These positive results warrant further investigations of this platform of vaccine delivery for tetravalent vaccines or monovalent vaccines in sequential immunizations.
C1 [Jearanaiwitayakul, Tuksin; Chawengkittikul, Runglawan; Limthongkul, Jitra; Ubol, Sukathida] Mahidol Univ, Fac Sci, Dept Microbiol, 272 Rama VI Rd, Bangkok 10400, Thailand.
   [Sunintaboon, Panya] Mahidol Univ, Fac Sci, Dept Chem, Salaya, Nakhon Pathom, Thailand.
   [Midoeng, Panuwat; Chaisuwirat, Preamrudee] Phramongkutklao Hosp, Army Inst Pathol, Bangkok, Thailand.
   [Warit, Saradee] Natl Sci & Technol Dev Agcy, Natl Ctr Genet Engn & Biotechnol, TB Res Lab, Pathum Thani, Thailand.
C3 Mahidol University; Mahidol University; Phramongkutklao Hospital;
   National Science & Technology Development Agency - Thailand; National
   Center Genetic Engineering & Biotechnology (BIOTEC)
RP Ubol, S (通讯作者)，Mahidol Univ, Fac Sci, Dept Microbiol, 272 Rama VI Rd, Bangkok 10400, Thailand.
EM sukathida.ubo@mahidol.ac.th
OI Jearanaiwitayakul, Tuksin/0000-0002-2555-8516
FU National Vaccine Institute, Thailand [2558.1/7]; Royal Golden Jubilee
   (RGJ) Ph.D. Programme from Thailand Science Research and Innovation
   (TSRI) [PHD/0018/2558]
FX This work was supported by the National Vaccine Institute, Thailand
   [2558.1/7] to Ubol S. and Royal Golden Jubilee (RGJ) Ph.D. Programme
   [PHD/0018/2558] to Jearanaiwitayakul T. from Thailand Science Research
   and Innovation (TSRI).
CR Abkar M, 2017, INT J NANOMED, V12, P8769, DOI 10.2147/IJN.S149774
   Arredondo-García JL, 2018, CLIN MICROBIOL INFEC, V24, P755, DOI 10.1016/j.cmi.2018.01.018
   Bhatt S, 2013, NATURE, V496, P504, DOI 10.1038/nature12060
   Yam-Puc JC, 2016, FRONT IMMUNOL, V7, DOI 10.3389/fimmu.2016.00218
   Carroll EC, 2016, IMMUNITY, V44, P597, DOI 10.1016/j.immuni.2016.02.004
   Conde JN, 2017, FRONT MICROBIOL, V8, DOI 10.3389/fmicb.2017.00213
   Cox MA, 2011, TRENDS IMMUNOL, V32, P180, DOI 10.1016/j.it.2011.01.004
   de Alwis R, 2012, P NATL ACAD SCI USA, V109, P7439, DOI 10.1073/pnas.1200566109
   Delrue I, 2012, EXPERT REV VACCINES, V11, P695, DOI [10.1586/erv.12.38, 10.1586/ERV.12.38]
   Dienz O, 2009, J EXP MED, V206, P69, DOI 10.1084/jem.20081571
   Fernandez S, 2015, AM J TROP MED HYG, V92, P698, DOI 10.4269/ajtmh.14-0268
   Fibriansah G, 2015, NAT COMMUN, V6, DOI 10.1038/ncomms7341
   Flasche Stefan, 2019, Wellcome Open Res, V4, P165, DOI 10.12688/wellcomeopenres.15507.1
   Friberg H, 2020, MSPHERE, V5, DOI 10.1128/mSphere.00671-19
   Gallichotte EN, 2018, PLOS PATHOG, V14, DOI 10.1371/journal.ppat.1006934
   Gil-Jaramillo N, 2016, FRONT MICROBIOL, V7, DOI 10.3389/fmicb.2016.01076
   Gregory AE, 2013, FRONT CELL INFECT MI, V3, DOI 10.3389/fcimb.2013.00013
   Hadinegoro SR, 2015, NEW ENGL J MED, V373, P1195, DOI 10.1056/NEJMoa1506223
   Halstead SB, 2017, VACCINE, V35, P6355, DOI 10.1016/j.vaccine.2017.09.089
   Handel A, 2018, PLOS COMPUT BIOL, V14, DOI 10.1371/journal.pcbi.1006505
   Huang YJS, 2014, VIRUSES-BASEL, V6, P4703, DOI 10.3390/v6114703
   Hunsawong T, 2015, PLOS NEGLECT TROP D, V9, DOI 10.1371/journal.pntd.0003958
   Hunsawong T, 2015, VACCINE, V33, P1702, DOI 10.1016/j.vaccine.2015.02.016
   Jearanaiwitayakul T, 2020, VACCINE, V38, P6814, DOI 10.1016/j.vaccine.2020.08.021
   Kiermayr S, 2009, J VIROL, V83, P8482, DOI 10.1128/JVI.00660-09
   Kirkpatrick BD, 2015, J INFECT DIS, V212, P702, DOI 10.1093/infdis/jiv082
   Kuhn RJ, 2002, CELL, V108, P717, DOI 10.1016/S0092-8674(02)00660-8
   Lim M, 2020, PHARMACEUTICS, V12, DOI 10.3390/pharmaceutics12010030
   Mehlhop E, 2005, J VIROL, V79, P7466, DOI 10.1128/JVI.79.12.7466-7477.2005
   Mehlhop E, 2007, CELL HOST MICROBE, V2, P417, DOI 10.1016/j.chom.2007.09.015
   Mosafer J, 2019, ASIAN J PHARM SCI, V14, P216, DOI 10.1016/j.ajps.2018.04.005
   Najminejad H, 2019, ARTIF CELL NANOMED B, V47, P2605, DOI 10.1080/21691401.2019.1629948
   Nantachit N, 2017, MICROBIOL IMMUNOL, V61, P305, DOI 10.1111/1348-0421.12497
   Osorio JE, 2016, EXPERT REV VACCINES, V15, P497, DOI 10.1586/14760584.2016.1128328
   Pati R, 2018, FRONT IMMUNOL, V9, DOI 10.3389/fimmu.2018.02224
   Pitisuttithum P, 2016, EXPERT REV VACCINES, V15, P795, DOI 10.1080/14760584.2016.1189331
   Rajapakse Senaka, 2011, J Emerg Trauma Shock, V4, P120, DOI 10.4103/0974-2700.76835
   Rather IA, 2017, FRONT CELL INFECT MI, V7, DOI 10.3389/fcimb.2017.00336
   Rungrojcharoenkit K, 2020, PLOS ONE, V15, DOI 10.1371/journal.pone.0237218
   Schmidt AC, 2017, AM J TROP MED HYG, V96, P1325, DOI 10.4269/ajtmh.16-0634
   Smeltz RB, 2002, J IMMUNOL, V168, P6165, DOI 10.4049/jimmunol.168.12.6165
   Smith SA, 2019, BIOCONJUGATE CHEM, V30, P263, DOI 10.1021/acs.bioconjchem.8b00732
   Sundaram AK, 2020, VACCINE, V38, P3313, DOI 10.1016/j.vaccine.2020.03.008
   Tsai MH, 2020, CARBOHYD POLYM, V236, DOI 10.1016/j.carbpol.2020.116041
   Tsai WY, 2018, J VIROL, V92, DOI [10.1128/jvi.00556-18, 10.1128/JVI.00556-18]
   Walker JA, 2018, NAT REV IMMUNOL, V18, P121, DOI 10.1038/nri.2017.118
   Wang R, 2019, FRONT MICROBIOL, V10, DOI 10.3389/fmicb.2019.01113
   Whitehead SS, 2016, EXPERT REV VACCINES, V15, P509, DOI 10.1586/14760584.2016.1115727
   Yu SF, 2015, CELL CYCLE, V14, P3362, DOI 10.1080/15384101.2015.1093703
   Zhang P, 2014, INT IMMUNOPHARMACOL, V23, P254, DOI 10.1016/j.intimp.2014.09.007
NR 50
TC 5
Z9 5
U1 3
U2 8
PU TAYLOR & FRANCIS INC
PI PHILADELPHIA
PA 530 WALNUT STREET, STE 850, PHILADELPHIA, PA 19106 USA
SN 2164-5515
EI 2164-554X
J9 HUM VACC IMMUNOTHER
JI Human Vaccines Immunother.
PD AUG 3
PY 2021
VL 17
IS 8
BP 2793
EP 2807
DI 10.1080/21645515.2021.1884473
EA APR 2021
PG 15
WC Biotechnology & Applied Microbiology; Immunology
WE Science Citation Index Expanded (SCI-EXPANDED)
SC Biotechnology & Applied Microbiology; Immunology
GA UU5TL
UT WOS:000641350400001
PM 33861177
OA Green Published, Bronze
DA 2023-11-04
ER

PT J
AU Azimi, S
   Zanjani, LS
AF Azimi, Saeid
   Zanjani, Leila Safari
TI Immunization against Pseudomonas aeruginosa using Alg-PLGA nano-vaccine
SO IRANIAN JOURNAL OF BASIC MEDICAL SCIENCES
LA English
DT Article
DE Alginate; Cytokine; Opsonophagocytosis; PLGA; Pseudomonas aeruginosa
AB Objective(s): Pseudomonas aeruginosa is the bacterium that causes of pulmonary infection among chronically hospitalized patients. Alginate is a common surface antigen of P. aeruginosa with a constant structure that which makes it an appropriate target for vaccines. In this study, P. aeruginosa alginate was conjugated with to PLGA nanoparticles, and its immunogenicity was characterized as a vaccine.
   Materials and Methods: Alginate was isolated from a mucoid strain of P. aeruginosa and conjugated with to PLGA with? N-(3-Dimethylaminopropyl)-N?-ethylcarbodiimide hydrochloride ?= ?EDAC? and N-Hydroxysuccinimide (NHS). Chemical characterization of prepared nano-vaccine was performed using FTIR Spectroscopy, Zetasizer, and atomic force microscopy (AFM). The immunogenicity of this nano-vaccine was evaluated through intramuscular injection into BALB/c mice. Four groups of mice were subjected to the injection of alginate?PLGA, and two weeks after the last administration step, opsonophagocytosis assay, IgG detection, challenge, and cytokine determination via ELISA were carried out.
   Results: Alginate-PLGA conjugation was corroborated by FTIR, Zetasizer, and AFM. The ELISA consequence showed that alginate was prospering in the instigation of the humoral immunity.The immunogenicity enhanced against the alginate-PLGA. Remarkably diminished bacterial titer in the spleen of the immunized mice posterior to challenge with PAO1 strain in comparison with the alginate alone and control groups.
   Conclusion: The bacterial burden in the spleen significantly decreased after the challenge (P<0.05). The opsonic activity was significantly increased in the alginate- PLGA group (P<0.05).
C1 [Azimi, Saeid] Parseh Inst Iran, Tehran, Iran.
   [Zanjani, Leila Safari] Payame Noor Zanjan, Zanjan Branch, Dept Cellular & Mol Biol, Zanjan, Iran.
RP Zanjani, LS (通讯作者)，Payame Noor Zanjan, Zanjan Branch, Dept Cellular & Mol Biol, Zanjan, Iran.
EM leila_safari_z2007@yahoo.com
CR Aleksander MG, 2016, SEMIN IMMUNO PATHOL, V38, P409
   AMES P, 1985, INFECT IMMUN, V49, P281, DOI 10.1128/IAI.49.2.281-285.1985
   [Anonymous], 1987, PEDIATRIC RESEARCH PEDIATR RES
   BALTIMORE RS, 1980, J INFECT DIS, V141, P238, DOI 10.1093/infdis/141.2.238
   BRUSERUD O, 1984, CLIN IMMUNOL IMMUNOP, V32, P111, DOI 10.1016/0090-1229(84)90048-5
   Campodónico VL, 2011, INFECT IMMUN, V79, P3455, DOI 10.1128/IAI.00157-11
   CHARLWOOD PA, 1968, ANAL BIOCHEM, V26, P490, DOI 10.1016/0003-2697(68)90223-6
   Ciofu O, 2019, FRONT MICROBIOL, V10, DOI 10.3389/fmicb.2019.00913
   CRYZ SJ, 1991, INFECT IMMUN, V59, P45, DOI 10.1128/IAI.59.1.45-50.1991
   Danhier F, 2012, J CONTROL RELEASE, V161, P505, DOI 10.1016/j.jconrel.2012.01.043
   Danielle AWM, 2018, FRONT IMMUNOL, V11, P16
   DERETIC V, 1995, TRENDS MICROBIOL, V3, P351, DOI 10.1016/S0966-842X(00)88974-X
   Devitt A, 1998, NATURE, V392, P505, DOI 10.1038/33169
   Döring G, 2008, VACCINE, V26, P1011, DOI 10.1016/j.vaccine.2007.12.007
   DOIG P, 1987, INFECT IMMUN, V55, P1517, DOI 10.1128/IAI.55.6.1517-1522.1987
   Govan JRW, 1996, MICROBIOL REV, V60, P539, DOI 10.1128/MMBR.60.3.539-574.1996
   HATANO K, 1994, INFECT IMMUN, V62, P3608, DOI 10.1128/IAI.62.9.3608-3616.1994
   Heiby N, 1983, ACTA PATHOL MICROBIO, V83, P459
   Hentzer M, 2001, J BACTERIOL, V183, P5395, DOI 10.1128/JB.183.18.5395-5401.2001
   Holder IA, 2004, Vaccine, V11, P57
   Horsfall AC, 1997, J IMMUNOL, V17, P35
   Kashef N, 2006, J MED MICROBIOL, V55, P1441, DOI 10.1099/jmm.0.46696-0
   Kong HS, 2012, PHYTOPATHOLOGY, V102, P575, DOI 10.1094/PHYTO-09-11-0267
   KRIEG DP, 1988, INFECT IMMUN, V56, P3173, DOI 10.1128/IAI.56.12.3173-3179.1988
   LAM J, 1980, INFECT IMMUN, V28, P546
   LEARN DB, 1987, INFECT IMMUN, V55, P1813, DOI 10.1128/IAI.55.8.1813-1818.1987
   Leventis PA, 2010, ANNU REV BIOPHYS, V39, P407, DOI 10.1146/annurev.biophys.093008.131234
   Lindberg AA, 1999, VACCINE, V17, pS28, DOI 10.1016/S0264-410X(99)00232-7
   LINKER A, 1966, J BIOL CHEM, V241, P3845
   Mata E, 2011, EUR J PHARM SCI, V44, P32, DOI 10.1016/j.ejps.2011.05.015
   MAY TB, 1991, CLIN MICROBIOL REV, V4, P191, DOI 10.1128/CMR.4.2.191-206.1991
   Mazaheri F, 2014, NAT COMMUN, V5, DOI 10.1038/ncomms5046
   McCaslin CA, 2015, J CYST FIBROS, V14, P70, DOI 10.1016/j.jcf.2014.06.009
   Mei L, 2014, NANOMEDICINE-UK, V9, P9, DOI 10.2217/nnm.13.180
   Morita T, 2000, J CONTROL RELEASE, V69, P435, DOI 10.1016/S0168-3659(00)00326-6
   Najafzadeh F, 2015, JUNDISHAPUR J MICROB, V8, DOI 10.5812/jjm.8(5)2015.17712
   OLIVER AM, 1985, CLIN EXP IMMUNOL, V59, P190
   OLIVER AM, 1983, J CLIN LAB IMMUNOL, V10, P221
   Ozkan E, 2018, BIOMED PHYS ENG EXPR, V4, DOI 10.1088/2057-1976/aa918d
   Pappu BP, 2008, J EXP MED, V205, P1049, DOI 10.1084/jem.20071364
   Paulis LE, 2013, CURR OPIN IMMUNOL, V25, P389, DOI 10.1016/j.coi.2013.03.001
   PEDERSEN SS, 1990, INFECT IMMUN, V58, P3363, DOI 10.1128/IAI.58.10.3363-3368.1990
   Phennicie RT, 2010, INFECT IMMUN, V78, P4542, DOI 10.1128/IAI.00302-10
   PIER GB, 1990, SCIENCE, V249, P537, DOI 10.1126/science.2116663
   Pier GB, 2004, J IMMUNOL, V173, P5671, DOI 10.4049/jimmunol.173.9.5671
   PIER GB, 1994, INFECT IMMUN, V62, P3972, DOI 10.1128/IAI.62.9.3972-3979.1994
   ROYCHOUDHURY S, 1989, J BIOL CHEM, V264, P9380
   Safari Zanjani L, 2019, WORLD J MICROBL BIOT, V35, P1
   Schmaljohn C, 2009, VACCINE, V27, pD61, DOI 10.1016/j.vaccine.2009.07.096
   Sekhon BS, 2010, RES REP BIOL, V1, P1, DOI 10.2147/RRB.S12043
   Simhadri VR, 2012, BLOOD, V119, P2799, DOI 10.1182/blood-2011-08-372425
   Skwarczynski M, 2011, CURR DRUG DELIV, V8, P282, DOI 10.2174/156720111795256192
   SPEERT DP, 1985, SURV SYN PATHOL RES, V4, P14
   Su BW, 2008, VACCINE, V26, P5111, DOI 10.1016/j.vaccine.2008.03.089
   Tan Q, 2018, MEDIAT INFLAMM, V2018, DOI 10.1155/2018/8151362
   Theilacker C, 2003, INFECT IMMUN, V71, P3875, DOI 10.1128/IAI.71.7.3875-3884.2003
   Williams BJ, 2010, RESPIROLOGY, V15, P1037, DOI 10.1111/j.1440-1843.2010.01819.x
   WOODS DE, 1980, INFECT IMMUN, V30, P694
   Zanjani LS, 2020, IRAN J IMMUNOL, V17, P75, DOI 10.22034/iji.2020.80296
NR 59
TC 5
Z9 6
U1 1
U2 10
PU MASHHAD UNIV MED SCIENCES
PI MASHHAD
PA VICE-CHANCELLOR FOR RES CTR OFF IJBMS, DANESHGAH ST, PO BOX 9138813944 -
   445, MASHHAD, 00000, IRAN
SN 2008-3866
EI 2008-3874
J9 IRAN J BASIC MED SCI
JI Iran. J. Basic Med. Sci.
PD APR
PY 2021
VL 24
IS 4
BP 476
EP 482
DI 10.22038/ijbms.2021.52217.11813
PG 7
WC Medicine, Research & Experimental; Pharmacology & Pharmacy
WE Science Citation Index Expanded (SCI-EXPANDED)
SC Research & Experimental Medicine; Pharmacology & Pharmacy
GA RC5IP
UT WOS:000632835100007
PM 34094029
DA 2023-11-04
ER

PT J
AU Barbosa, MMF
   Kanno, AI
   Farias, LP
   Madej, M
   Sipos, G
   Sbrana, S
   Romani, L
   Boraschi, D
   Leite, LCC
   Italiani, P
AF Barbosa, Mayra M. Ferrari
   Kanno, Alex Issamu
   Farias, Leonardo Paiva
   Madej, Mariusz
   Sipos, Gergo
   Sbrana, Silverio
   Romani, Luigina
   Boraschi, Diana
   Leite, Luciana C. C.
   Italiani, Paola
TI Primary and Memory Response of Human Monocytes to Vaccines: Role of
   Nanoparticulate Antigens in Inducing Innate Memory
SO NANOMATERIALS
LA English
DT Article
DE innate immunity; innate memory; Schistosoma mansoni; monocytes;
   macrophages; vaccination
ID IMMUNE MEMORY; TRAINED IMMUNITY; MOLECULAR-MECHANISMS; ENDOTOXIN;
   PROTEIN; TOLERANCE; MACROPHAGES; PROGRAMS
AB Innate immune cells such as monocytes and macrophages are activated in response to microbial and other challenges and mount an inflammatory defensive response. Exposed cells develop the so-called innate memory, which allows them to react differently to a subsequent challenge, aiming at better protection. In this study, using human primary monocytes in vitro, we have assessed the memory-inducing capacity of two antigenic molecules of Schistosoma mansoni in soluble form compared to the same molecules coupled to outer membrane vesicles of Neisseria lactamica. The results show that particulate challenges are much more efficient than soluble molecules in inducing innate memory, which is measured as the production of inflammatory and anti-inflammatory cytokines (TNF alpha, IL-6, IL-10). Controls run with LPS from Klebsiella pneumoniae compared to the whole bacteria show that while LPS alone has strong memory-inducing capacity, the entire bacteria are more efficient. These data suggest that microbial antigens that are unable to induce innate immune activation can nevertheless participate in innate activation and memory when in a particulate form, which is a notion that supports the use of nanoparticulate antigens in vaccination strategies for achieving adjuvant-like effects of innate activation as well as priming for improved reactivity to future challenges.
C1 [Barbosa, Mayra M. Ferrari; Kanno, Alex Issamu; Leite, Luciana C. C.] Inst Butantan, Lab Desenvolvimento Vacinas, BR-05503900 Sao Paulo, SP, Brazil.
   [Farias, Leonardo Paiva] Fundacao Oswaldo Cruz, Lab Inflamacao & Biomarcadores, Inst Goncalo Moniz, BR-40296710 Salvador, BA, Brazil.
   [Madej, Mariusz; Sipos, Gergo; Boraschi, Diana; Italiani, Paola] CNR, Ist Biochim & Biol Cellulare, I-80131 Naples, Italy.
   [Sbrana, Silverio] CNR, Ist Fisiol Clin, I-54100 Massa, Italy.
   [Romani, Luigina] Univ Perugia, Dipartimento Med & Chirurg, I-06132 Perugia, Italy.
   [Boraschi, Diana; Italiani, Paola] Stn Zool Anton Dohrn, I-80121 Naples, Italy.
   [Madej, Mariusz] OcellO BV, NL-2333 CH Leiden, Netherlands.
C3 Instituto Butantan; Fundacao Oswaldo Cruz; Consiglio Nazionale delle
   Ricerche (CNR); Istituto di Biochimica e Biologia Cellulare (IBBC-CNR);
   Consiglio Nazionale delle Ricerche (CNR); University of Perugia;
   Stazione Zoologica Anton Dohrn di Napoli
RP Leite, LCC (通讯作者)，Inst Butantan, Lab Desenvolvimento Vacinas, BR-05503900 Sao Paulo, SP, Brazil.; Boraschi, D; Italiani, P (通讯作者)，CNR, Ist Biochim & Biol Cellulare, I-80131 Naples, Italy.; Boraschi, D; Italiani, P (通讯作者)，Stn Zool Anton Dohrn, I-80121 Naples, Italy.
EM mayra_mara@msn.com; alex.kanno@butantan.gov.br;
   leonardo.farias@fiocruz.br; mariusz.madej@ocello.nl;
   gergoosipos@hotmail.com; silverio.sbrana@ifc.cnr.it;
   luigina.romani@unipg.it; diana.boraschi@ibbc.cnr.it;
   luciana.leite@butantan.gov.br; paola.italiani@ibbc.cnr.it
RI Farias, Leonardo P/C-4072-2012; Kanno, Alex Issamu/E-3672-2016; Farias,
   Leonardo Paiva/GLV-4591-2022
OI Farias, Leonardo P/0000-0002-4909-5333; Kanno, Alex
   Issamu/0000-0002-4731-1493; Farias, Leonardo Paiva/0000-0002-4909-5333;
   Sbrana, Silverio/0000-0002-7811-4265; Romani,
   Luigina/0000-0002-1356-525X; Boraschi, Diana/0000-0002-3953-4056
FU European Commission FP7 project HUMUNITY [GA 316383]; Horizon 2020
   project PANDORA [GA 671881]; Horizon 2020 project ENDONANO [GA 812661];
   Italian MIUR Flagship InterOmics project MEMORAT; PRIN project
   [20173ZECCM]; CNR Italy-Brazil Joint Laboratory initiative; FAPESP
   [2017/24632-6]; Fundacao Butantan; CAPES
FX This study was funded by the European Commission FP7 project HUMUNITY
   (GA 316383), the Horizon 2020 projects PANDORA (GA 671881), and ENDONANO
   (GA 812661), the Italian MIUR Flagship InterOmics project MEMORAT, the
   PRIN project 20173ZECCM, the CNR Italy-Brazil Joint Laboratory
   initiative, the FAPESP grant 2017/24632-6 (to L.C.C.L.) and Fundacao
   Butantan. M.M.F.B. received a CAPES fellowship.
CR Aaby P, 2019, CLIN MICROBIOL INFEC, V25, P1459, DOI 10.1016/j.cmi.2019.08.011
   Arts RJW, 2016, CELL METAB, V24, P807, DOI 10.1016/j.cmet.2016.10.008
   Arts RJW, 2016, CELL REP, V17, P2562, DOI 10.1016/j.celrep.2016.11.011
   Awate S, 2013, FRONT IMMUNOL, V4, DOI 10.3389/fimmu.2013.00114
   Barbosa M.M.F., 2021, IN PRESS
   BEESON PB, 1946, P SOC EXP BIOL MED, V61, P248
   BISTONI F, 1986, INFECT IMMUN, V51, P668, DOI 10.1128/IAI.51.2.668-674.1986
   Blok BA, 2015, J LEUKOCYTE BIOL, V98, P347, DOI 10.1189/jlb.5RI0315-096R
   Boraschi D, 2018, FRONT IMMUNOL, V9, DOI 10.3389/fimmu.2018.00799
   Cauchi S, 2018, FRONT IMMUNOL, V9, DOI 10.3389/fimmu.2018.02872
   Cavaillon JM, 2006, CRIT CARE, V10, DOI 10.1186/cc5055
   Chan LC, 2018, P NATL ACAD SCI USA, V115, pE11111, DOI 10.1073/pnas.1808353115
   de Bree LCJ, 2018, SEMIN IMMUNOL, V39, P35, DOI 10.1016/j.smim.2018.06.002
   Domínguez-Andrés J, 2020, CURR OPIN CELL BIOL, V63, P68, DOI 10.1016/j.ceb.2019.12.006
   Egesa M, 2017, TRENDS PARASITOL, V33, P918, DOI 10.1016/j.pt.2017.07.007
   Fan HK, 2004, J ENDOTOXIN RES, V10, P71, DOI 10.1179/096805104225003997
   Farias LP, 2013, PLOS NEGLECT TROP D, V7, DOI 10.1371/journal.pntd.0002482
   Fonseca CT, 2015, FRONT IMMUNOL, V6, DOI 10.3389/fimmu.2015.00095
   Foster SL, 2007, NATURE, V447, P972, DOI 10.1038/nature05836
   Franceschi C, 2017, FRONT IMMUNOL, V8, DOI 10.3389/fimmu.2017.00982
   Frasch C.E., 2001, METHODS MOL MED MENI, P83
   Goodridge HS, 2016, NAT REV IMMUNOL, V16, P392, DOI 10.1038/nri.2016.43
   Hamilton JA, 2000, J LEUKOCYTE BIOL, V67, P226, DOI 10.1002/jlb.67.2.226
   HOWARD JG, 1959, BRIT J EXP PATHOL, V40, P281
   Ifrim DC, 2014, CLIN VACCINE IMMUNOL, V21, P534, DOI 10.1128/CVI.00688-13
   Italiani P, 2020, FRONT IMMUNOL, V11, DOI 10.3389/fimmu.2020.566309
   Italiani P, 2014, PLOS ONE, V9, DOI 10.1371/journal.pone.0087680
   Jain N, 2019, ANNU REV BIOMED ENG, V21, P267, DOI 10.1146/annurev-bioeng-062117-121224
   Jensen KJ, 2016, SEMIN IMMUNOL, V28, P377, DOI 10.1016/j.smim.2016.05.005
   Jia XY, 2014, J BIOL CHEM, V289, P7151, DOI 10.1074/jbc.M113.531558
   Lesch HP, 2010, EXPERT OPIN DRUG DEL, V7, P551, DOI 10.1517/17425241003677749
   Liu SG, 1997, CLIN BIOCHEM, V30, P455, DOI 10.1016/S0009-9120(97)00049-0
   Madej MP, 2017, FRONT PHARMACOL, V8, DOI 10.3389/fphar.2017.00335
   Marcenaro E, 2003, EUR J IMMUNOL, V33, P3367, DOI 10.1002/eji.200324425
   Milutinovic B, 2016, SEMIN IMMUNOL, V28, P328, DOI 10.1016/j.smim.2016.05.004
   Mourits VP, 2018, CURR OPIN PHARMACOL, V41, P52, DOI 10.1016/j.coph.2018.04.007
   Netea MG, 2019, CELL HOST MICROBE, V25, P13, DOI 10.1016/j.chom.2018.12.006
   Netea MG, 2011, CELL HOST MICROBE, V9, P355, DOI 10.1016/j.chom.2011.04.006
   Paganelli G, 2006, NEUROL RES, V28, P518, DOI 10.1179/016164106X116782
   Rasid O, 2018, MICROBES INFECT, V20, P156, DOI 10.1016/j.micinf.2017.12.008
   Reimer-Michalski EM, 2016, SEMIN IMMUNOL, V28, P319, DOI 10.1016/j.smim.2016.05.006
   Sánchez-Ramón S, 2018, FRONT IMMUNOL, V9, DOI 10.3389/fimmu.2018.02936
   Seeley JJ, 2017, J LEUKOCYTE BIOL, V101, P107, DOI 10.1189/jlb.3MR0316-118RR
   Tebeje BM, 2016, PARASITE VECTOR, V9, DOI 10.1186/s13071-016-1799-4
   Töpfer E, 2015, J IMMUNOL RES, V2015, DOI 10.1155/2015/478408
   Tran MH, 2006, NAT MED, V12, P835, DOI 10.1038/nm1430
   Tran MH, 2010, PLOS PATHOG, V6, DOI 10.1371/journal.ppat.1000840
   TSAI CM, 1989, J BIOL STAND, V17, P249, DOI 10.1016/0092-1157(89)90017-6
   van der Heijden CDCC, 2018, ANTIOXID REDOX SIGN, V29, P1023, DOI 10.1089/ars.2017.7310
   Weavers H, 2016, CELL, V165, P1658, DOI 10.1016/j.cell.2016.04.049
   Wendeln AC, 2018, NATURE, V556, P332, DOI 10.1038/s41586-018-0023-4
   Wilson RA, 2017, EMERG TOP LIFE SCI, V1, P641, DOI 10.1042/ETLS20170094
   Xing Z, 2020, J LEUKOCYTE BIOL, V108, P825, DOI 10.1002/JLB.4MR0220-446R
   Zhang F, 2013, P NATL ACAD SCI USA, V110, P13564, DOI 10.1073/pnas.1307228110
   Zinkernagel RM, 2018, IMMUNOL REV, V283, P238, DOI 10.1111/imr.12648
NR 55
TC 5
Z9 5
U1 0
U2 7
PU MDPI
PI BASEL
PA ST ALBAN-ANLAGE 66, CH-4052 BASEL, SWITZERLAND
EI 2079-4991
J9 NANOMATERIALS-BASEL
JI Nanomaterials
PD APR
PY 2021
VL 11
IS 4
AR 931
DI 10.3390/nano11040931
PG 16
WC Chemistry, Multidisciplinary; Nanoscience & Nanotechnology; Materials
   Science, Multidisciplinary; Physics, Applied
WE Science Citation Index Expanded (SCI-EXPANDED)
SC Chemistry; Science & Technology - Other Topics; Materials Science;
   Physics
GA RR9GL
UT WOS:000643397400001
PM 33917456
OA Green Published, gold
DA 2023-11-04
ER

PT J
AU Abdelwahab, WM
   Riffey, A
   Buhl, C
   Johnson, C
   Ryter, K
   Evans, JT
   Burkhart, DJ
AF Abdelwahab, Walid M.
   Riffey, Alexander
   Buhl, Cassie
   Johnson, Craig
   Ryter, Kendal
   Evans, Jay T.
   Burkhart, David J.
TI Co-adsorption of synthetic Mincle agonists and antigen to silica
   nanoparticles for enhanced vaccine activity: A formulation approach to
   co-delivery
SO INTERNATIONAL JOURNAL OF PHARMACEUTICS
LA English
DT Article
DE Silica nanoparticles; Mincle, adjuvant; Antigen; Co-adsorption; Magnetic
   separation; Co-delivery
ID PROTEIN ANTIGEN; CANCER; IMMUNE; TUBERCULOSIS; ACTIVATION; PARTICLES;
   ADJUVANTS; RESPONSES; PLATFORM; INNATE
AB To date there is no clinically approved adjuvant to drive a protective T-helper cell 17 (Th17) immune response against Mycobacterium tuberculosis (Mtb). Trehalose Dimycolate (TDM) is a glycolipid molecule found in the cell wall of Mtb and similar species. Our team has discovered novel synthetic TDM derivatives that target Mincle receptors and when presented on the surface of amine functionalized silica nanoparticles (A-SNPs) adopt the requisite supramolecular structure for Mincle receptor agonism. Here we describe the preparation and characterization methods for these critical silica nanoparticles (SNPs) co-loaded with Mincle agonists (MAs) and a model antigen. In this work, A-SNPs with a particle diameter of 246 +/- 11 nm were prepared and examined for coadsorption of two synthetic MAs along with ovalbumin (OVA). Due to the insolubility of the studied MAs in aqueous environment, aggregation of the MAs made separation of the adjuvant-loaded A-SNPs from the freeform MAs via centrifugation very challenging. To facilitate separation, we synthesized modified SNPs with comparable amine surface functionalization to the original A-SNPs, but with a superparamagnetic iron oxide core (M-A-SNPs), to allow for magnetic separation. We also substituted Alexa Fluor 488-labeled ovalbumin (AF488 OVA) for the un-tagged OVA to improve the sensitivity of our quantitation method. A RP-HPLC method was developed to simultaneously determine the amount of adsorption of both the Mincle adjuvant and the model antigen to the A-SNPs. AF488 OVA demonstrated higher than 90% adsorption, with or without the co-adsorption of MAs. Likewise, MAs exhibited higher than 80% adsorption in the presence or absence of antigen. The developed formulations were tested in vitro using murine RAW cells and human peripheral blood mononuclear cells, exhibiting good cytokine induction in both cell lines. Results from these studies indicate that A-SNPs could be used as a customizable presentation platform to co-deliver antigens along with different MAs of varying structural features and biophysical properties.
C1 [Abdelwahab, Walid M.; Riffey, Alexander; Buhl, Cassie; Johnson, Craig; Ryter, Kendal; Evans, Jay T.; Burkhart, David J.] Univ Montana, Ctr Translat Med, 32 Campus Dr, Missoula, MT 59812 USA.
   [Abdelwahab, Walid M.; Riffey, Alexander; Buhl, Cassie; Evans, Jay T.; Burkhart, David J.] Univ Montana, Dept Biomed & Pharmaceut Sci, 32 Campus Dr, Missoula, MT 59812 USA.
   [Johnson, Craig; Ryter, Kendal] Univ Montana, Dept Chem, 32 Campus Dr, Missoula, MT 59812 USA.
C3 University of Montana System; University of Montana; University of
   Montana System; University of Montana; University of Montana System;
   University of Montana
RP Burkhart, DJ (通讯作者)，Univ Montana, Skaggs Sch Pharm, Biomed & Pharmaceut Sci, 32 Campus Dr 1552, Missoula, MT 59812 USA.
EM david.burkhart@mso.umt.edu
RI Abdelwahab, Walid/N-5780-2018
OI Abdelwahab, Walid/0000-0003-4258-0026; Ryter, Kendal/0000-0003-2718-2759
FU NIAID Adjuvant Discovery Program Contract [HHSN272201400050C]; National
   Institutes of General Medical Science (NIH CoBRE grant) [P20GM103546]
FX This work was supported by an NIAID Adjuvant Discovery Program Contract
   (HHSN272201400050C). The authors acknowledge University of Montana Core
   Services of the Center for Biomolecular Structure and Dynamics (CBSD)
   and the Department of Chemistry and Biochemistry supported by the
   National Institutes of General Medical Science (NIH CoBRE grant
   P20GM103546) for NMR and MS instrumentation. The authors acknowledge the
   Pharmaceutical Chemistry Department at Cairo University for allowing
   Walid Abdelwahab to get his postdoctoral training at the University Of
   Montana Center for Translational Medicine. The authors also acknowledge
   the EMTrix core facility at the division of biological sciences,
   University of Montana for TEM characterization.
CR Abdelwahab D.B., 2019, IMMUNOGENIC TREHALOS
   Abdelwahab WM, 2018, J COLLOID INTERF SCI, V512, P801, DOI 10.1016/j.jcis.2017.10.062
   Amelio P, 2017, PLOS NEGLECT TROP D, V11, DOI 10.1371/journal.pntd.0005817
   An M, 2017, ACS APPL MATER INTER, V9, P23466, DOI 10.1021/acsami.7b06024
   Bermejo-Jambrina M, 2018, FRONT IMMUNOL, V9, DOI 10.3389/fimmu.2018.00590
   Bershteyn A, 2008, SOFT MATTER, V4, P1787, DOI 10.1039/b804933e
   Bradbury MS, 2013, INTEGR BIOL-UK, V5, P74, DOI 10.1039/c2ib20174g
   Cha BG, 2018, ACS CENTRAL SCI, V4, P484, DOI 10.1021/acscentsci.8b00035
   Choi J, 2009, J APPL TOXICOL, V29, P52, DOI 10.1002/jat.1382
   CULLIS PR, 1986, CHEM PHYS LIPIDS, V40, P127, DOI 10.1016/0009-3084(86)90067-8
   Diogo GR, 2019, FRONT IMMUNOL, V10, DOI 10.3389/fimmu.2019.01349
   Fox Christopher B, 2013, Ther Adv Vaccines, V1, P7, DOI 10.1177/2051013613480144
   Fujii SI, 2004, J EXP MED, V199, P1607, DOI 10.1084/jem.20040317
   Hamborg M, 2014, BBA-BIOMEMBRANES, V1838, P2001, DOI 10.1016/j.bbamem.2014.04.013
   Heidegger S, 2016, NANOSCALE, V8, P938, DOI 10.1039/c5nr06122a
   Hunter RL, 2006, ANN CLIN LAB SCI, V36, P371
   Jiang YL, 2015, CHEM BIOL DRUG DES, V86, P1017, DOI 10.1111/cbdd.12569
   Kamath AT, 2012, J IMMUNOL, V188, P4828, DOI 10.4049/jimmunol.1103183
   Khan AA, 2012, CARBOHYD RES, V356, P25, DOI 10.1016/j.carres.2012.03.010
   Kingeter LM, 2012, CELL MOL IMMUNOL, V9, P105, DOI 10.1038/cmi.2011.58
   Liu TL, 2013, J COLLOID INTERF SCI, V400, P168, DOI 10.1016/j.jcis.2013.03.005
   Meng H, 2015, ACS NANO, V9, P3540, DOI 10.1021/acsnano.5b00510
   Mody KT, 2013, NANOSCALE, V5, P5167, DOI 10.1039/c3nr00357d
   Mortaz E, 2015, J CLIN IMMUNOL, V35, P1, DOI 10.1007/s10875-014-0103-7
   Penn-Nicholson A, 2015, VACCINE, V33, P4025, DOI 10.1016/j.vaccine.2015.05.088
   Ryter KT, 2020, J MED CHEM, V63, P309, DOI 10.1021/acs.jmedchem.9b01598
   Smith AJ, 2019, FRONT IMMUNOL, V10, DOI 10.3389/fimmu.2019.00338
   Sokolova V, 2010, BIOMATERIALS, V31, P5627, DOI 10.1016/j.biomaterials.2010.03.067
   STOBER W, 1968, J COLLOID INTERF SCI, V26, P62, DOI 10.1016/0021-9797(68)90272-5
   Strixner T., 2011, HDB FOOD PROT, V222, P1
   Taki A, 2015, VACCINES, V3, P638, DOI 10.3390/vaccines3030638
   Toda T, 2016, INT J IMMUNOPATH PH, V29, P408, DOI 10.1177/0394632016656192
   Vaz AM, 2014, COLLOID SURFACE B, V114, P11, DOI 10.1016/j.colsurfb.2013.09.051
   Wozniak TM, 2006, INFECT IMMUN, V74, P557, DOI 10.1128/IAI.74.1.557-565.2006
   Yao QF, 2016, COLLOID SURFACE B, V144, P319, DOI 10.1016/j.colsurfb.2016.04.024
NR 35
TC 5
Z9 5
U1 0
U2 11
PU ELSEVIER
PI AMSTERDAM
PA RADARWEG 29, 1043 NX AMSTERDAM, NETHERLANDS
SN 0378-5173
EI 1873-3476
J9 INT J PHARMACEUT
JI Int. J. Pharm.
PD JAN 25
PY 2021
VL 593
AR 120119
DI 10.1016/j.ijpharm.2020.120119
PG 11
WC Pharmacology & Pharmacy
WE Science Citation Index Expanded (SCI-EXPANDED)
SC Pharmacology & Pharmacy
GA PN8UC
UT WOS:000604746700017
PM 33249249
OA Green Accepted
DA 2023-11-04
ER

PT J
AU Mao, M
   Liu, SF
   Zhou, YM
   Wang, GH
   Deng, JP
   Tian, L
AF Mao, Mao
   Liu, Senfeng
   Zhou, Yiming
   Wang, Gonghe
   Deng, Jianping
   Tian, Lei
TI Nanostructured lipid carrier delivering chlorins e6 as in situ dendritic
   cell vaccine for immunotherapy of gastric cancer
SO JOURNAL OF MATERIALS RESEARCH
LA English
DT Article
ID HYBRID NANOPARTICLES; SILICA NANOPARTICLES; BREAST; SIZE
AB The recent scientific progress has shown the promising effect of the vaccine in immunotherapy of cancer, which relies on the antigen processing/presentation capability of dendritic cells (DCs). As a result, cancer vaccines targeting DC, which also named as DC vaccine, was a hot-spot in vaccine development. Herein, a nanostructured lipid carrier (NLC) was employed to load chlorin e6 (Ce6) to serve as a potential in situ DC vaccine (NLC/Ce6) for effective immunotherapy of gastric cancer. Taking advantage of the photodynamic effect of Ce6 to generate reactive oxygen species (ROS) under laser irradiation, the NLC/Ce6 was able to trigger cell death and expose tumor-associated antigen (TAA). Moreover, mimicking the natural inflammatory response, the ROS can also recruit the DC for the effective processing/presentation of the in situ exposed TAA. As expected, we observed strong capability DC vaccination efficacy of this platform to effectively inhibit the growth of both primary and distant gastric tumors.
C1 [Mao, Mao; Liu, Senfeng; Zhou, Yiming; Wang, Gonghe; Deng, Jianping; Tian, Lei] Guangxi Med Univ, Dept Gastr Gland Surg, Affiliated Hosp 1, Nanning 530021, Guangxi, Peoples R China.
C3 Guangxi Medical University
RP Tian, L (通讯作者)，Guangxi Med Univ, Dept Gastr Gland Surg, Affiliated Hosp 1, Nanning 530021, Guangxi, Peoples R China.
EM leitian0571@163.com
FU National Natural Science Foundation of China [81660134]; Natural Science
   Foundation of Guangxi Province [2016GXNSFAA380162, 2017GXNSFAA198051]
FX We acknowledge the financial support from the National Natural Science
   Foundation of China (No. 81660134) and the Natural Science Foundation of
   Guangxi Province (Nos. 2016GXNSFAA380162 and 2017GXNSFAA198051).
CR [Anonymous], 2016, UKRAINSKA ENTOMOFAUN
   [Anonymous], 2018, J NEUROTRAUMA, V35, pA2
   Brillault L, 2017, ACS NANO, V11, P3476, DOI 10.1021/acsnano.6b07747
   Ding XF, 2017, RSC ADV, V7, P35086, DOI 10.1039/c7ra06119f
   Dobrovolskiene N, 2018, VACCINE, V36, P4171, DOI 10.1016/j.vaccine.2018.06.016
   Gao F, 2017, INT J NANOMED, V12, P4147, DOI 10.2147/IJN.S134148
   He H, 2018, NANOSCALE, V10, P2856, DOI 10.1039/c7nr07677k
   Hu R, 2017, J BIOMED NANOTECHNOL, V13, P1097, DOI 10.1166/jbn.2017.2407
   Jin GR, 2019, THERANOSTICS, V9, P246, DOI 10.7150/thno.30174
   Li MX, 2018, THERANOSTICS, V8, P4870, DOI 10.7150/thno.27466
   Ma S., ACS APPL MAT INTERFA, V11, P7731
   Mastelic-Gavillet B, 2019, FRONT IMMUNOL, V10, DOI 10.3389/fimmu.2019.00766
   Meka RR, 2019, NANOSCALE, V11, P7931, DOI 10.1039/c8nr10293g
   Mougel A, 2019, FRONT IMMUNOL, V10, DOI 10.3389/fimmu.2019.00467
   Neek M, 2019, NANOMED-NANOTECHNOL, V15, P164, DOI 10.1016/j.nano.2018.09.004
   Negi LM, 2019, J DRUG TARGET, V27, P183, DOI 10.1080/1061186X.2018.1497039
   Ni J, 2019, ACS OMEGA, V4, P12727, DOI 10.1021/acsomega.9b01881
   Palucka K, 2012, NAT REV CANCER, V12, P265, DOI 10.1038/nrc3258
   Restifo NP, 2012, NAT REV IMMUNOL, V12, P269, DOI 10.1038/nri3191
   Saxena M, 2018, TRENDS CANCER, V4, P119, DOI 10.1016/j.trecan.2017.12.007
   Sun XK, 2019, J MATER CHEM B, V7, P5797, DOI 10.1039/c9tb01346f
   Tambe P, 2018, INT J NANOMED, V13, P7669, DOI 10.2147/IJN.S184634
   Tapeinos C, 2019, NANOSCALE, V11, P72, DOI 10.1039/c8nr05520c
   Wang C, 2020, INT J NANOMED, V15, P4049, DOI 10.2147/IJN.S237156
   Wang C, 2019, ADV HEALTHC MATER, V8, DOI 10.1002/adhm.201900501
   Wang C, 2019, INT J NANOMED, V14, P1503, DOI 10.2147/IJN.S193976
   Wang C, 2019, ACTA BIOMATER, V85, P218, DOI 10.1016/j.actbio.2018.12.020
   Wen R, 2019, NANOMEDICINE-UK, V14, P627, DOI 10.2217/nnm-2018-0147
   Yang JX, 2019, INT J NANOMED, V14, P5061, DOI 10.2147/IJN.S202910
   Yang XQ, 2020, CARBOHYD POLYM, V240, DOI 10.1016/j.carbpol.2020.116270
   Zhao X, 2018, NANOSCALE, V10, P12595, DOI 10.1039/c8nr03728k
   Zhao X, 2018, COLLOID SURFACE B, V170, P355, DOI 10.1016/j.colsurfb.2018.06.017
   Zheng X, 2018, THERANOSTICS, V8, P3808, DOI 10.7150/thno.25255
NR 33
TC 5
Z9 6
U1 2
U2 26
PU CAMBRIDGE UNIV PRESS
PI NEW YORK
PA 32 AVENUE OF THE AMERICAS, NEW YORK, NY 10013-2473 USA
SN 0884-2914
EI 2044-5326
J9 J MATER RES
JI J. Mater. Res.
PD DEC 14
PY 2020
VL 35
IS 23-24
BP 3257
EP 3264
AR PII S0884291420002277
DI 10.1557/jmr.2020.227
PG 8
WC Materials Science, Multidisciplinary
WE Science Citation Index Expanded (SCI-EXPANDED)
SC Materials Science
GA PE6PQ
UT WOS:000598486700011
PM 33424109
OA Bronze, Green Published
DA 2023-11-04
ER

PT J
AU Wu, YW
   Chen, MC
   Chen, YH
AF Wu, Yan-Wei
   Chen, Mei-Chin
   Chen, Yu-Hung
TI Potential Zika Vaccine: Encapsulated Nanocomplex Promotes Both
   T<sub>H</sub>1/T<sub>H</sub>2 Responses in Mice
SO ADVANCED THERAPEUTICS
LA English
DT Article
DE chitosan; nanocomplex; T helper 1; 2 responses; Zika virus; gamma-PGA
ID ADJUVANTS; DELIVERY
AB The concept of vaccination originated from the discovery that cowpox inoculation can prevent infection from the smallpox virus. Subsequent studies have addressed the roles of lymphocytes in induction, education, and memory of host immunity targeting foreign antigens. However, antigens alone stimulate poor immunogenicity, requiring an immunological adjuvant. Common adjuvants include inactivated toxins from bacteria or aluminium hydroxide/phosphate. Although several new adjuvants are being developed, polarized immunity and safety are still of concern. To address these limitations, in the present study, two biodegradable polymers are utilized, chitosan and gamma-polyglutamic acid (gamma-PGA), to encapsulate inactivated Zika virus (iZV) as a nanocomplex (iZV-NC) vaccine by the electro-kinetic approach. iZV-NC vaccine elicited both anti-ZV IgG1/2a antibodies, correcting to T helper (T-H) 2/1 responses in BALB/c mice. Further, these antibodies have the ability to neutralize ZV infection. Additionally, CD4/8 T cells are shown to be activated by ex vivo treatment of iZV, showing established immunity against ZV. Taken together, these results suggest that iZV-NC can produce balanced T(H)1/2 responses compared to the aluminum adjuvant, thereby providing novel insights into the immune mechanism through which NC acts against infectious diseases in humans.
C1 [Wu, Yan-Wei; Chen, Yu-Hung] Natl Cheng Kung Univ, Coll Med, Dept Med, 1 Univ Rd, Tainan 701, Taiwan.
   [Chen, Mei-Chin] Natl Cheng Kung Univ, Dept Chem Engn, 1 Univ Rd, Tainan 701, Taiwan.
C3 National Cheng Kung University; National Cheng Kung University
RP Chen, YH (通讯作者)，Natl Cheng Kung Univ, Coll Med, Dept Med, 1 Univ Rd, Tainan 701, Taiwan.
EM second@mail.ncku.edu.tw
RI Chen, Yu-Hung/GLU-7365-2022
OI Chen, Yu-Hung/0000-0003-3524-629X; Wu, Yan-Wei/0000-0002-0918-9319
FU Ministry of Science and Technology (MOST), Taiwan; BRIM Biotechnology,
   Inc., Taiwan; Laboratory Animal Center, College of Medicine, National
   Cheng Kung University, Taiwan; Core Research Laboratory, College of
   Medicine, National Cheng Kung University, Taiwan
FX This study was supported by the Ministry of Science and Technology
   (MOST), Taiwan and BRIM Biotechnology, Inc., Taiwan. The manuscript was
   written through contributions of all authors. All authors had approved
   the final version of the manuscript. The authors thank the Centers for
   Disease Control (CDC), Ministry of Health and Welfare, Taiwan for
   providing the Zika virus in this study. Additionally, they are grateful
   for the support of the Laboratory Animal Center and Core Research
   Laboratory, College of Medicine, National Cheng Kung University, Taiwan.
   The protocol of animal experiments followed the ARRIVE guidelines, and
   was approved by the Laboratory Animal Center, College of Medicine,
   National Cheng Kung University, Taiwan (IACUC Approval number: 108036).
CR Bagre AP, 2013, INT J PHARMACEUT, V456, P31, DOI 10.1016/j.ijpharm.2013.08.037
   Baud D, 2017, LANCET, V390, P2099, DOI [10.1016/S0140-6736(17)31450-2, 10.1016/s0140-6736(17)31450-2]
   Baumgarth N, 2013, IMMUNOL REV, V255, P82, DOI 10.1111/imr.12094
   Brewer JM, 1999, J IMMUNOL, V163, P6448
   Brito LA, 2011, J PHARM SCI-US, V100, P34, DOI 10.1002/jps.22267
   Burgdorf S, 2007, SCIENCE, V316, P612, DOI 10.1126/science.1137971
   Del Giudice G, 2018, SEMIN IMMUNOL, V39, P14, DOI 10.1016/j.smim.2018.05.001
   Huber SR, 2014, FRONT IMMUNOL, V5, DOI 10.3389/fimmu.2014.00171
   Klasse P J, 2014, Adv Biol, V2014
   Koppolu B, 2013, BIOMATERIALS, V34, P2359, DOI 10.1016/j.biomaterials.2012.11.066
   Lee S, 2015, IMMUNE NETW, V15, P51, DOI 10.4110/in.2015.15.2.51
   Lin Y. S., 2018, [No title captured], Patent No. [US10052390B2, 10052390]
   Lin Y. S., 2014, [No title captured], Patent No. [EP2754436A1, 2754436]
   Lin Y. S., 2016, [No title captured], Patent No. [CN103910892B, 103910892]
   Lin Y. S., 2015, [No title captured], Patent No. [TW1511744, 1511744]
   Liu YW, 2017, FRONT MICROBIOL, V8, DOI 10.3389/fmicb.2017.01411
   Plans-Rubió P, 2012, PREV MED, V55, P72, DOI 10.1016/j.ypmed.2012.02.015
   Singh B, 2018, INT J BIOL MACROMOL, V110, P54, DOI 10.1016/j.ijbiomac.2017.10.101
   Teixeira R, 2013, BRAZ J INFECT DIS, V17, P194, DOI 10.1016/j.bjid.2012.10.010
   Tomljenovic L, 2011, CURR MED CHEM, V18, P2630, DOI 10.2174/092986711795933740
   Vorou R, 2016, INT J INFECT DIS, V48, P85, DOI 10.1016/j.ijid.2016.05.014
   Xing YY, 2015, BIOCHEM BIOPH RES CO, V462, P269, DOI 10.1016/j.bbrc.2015.04.130
   Yoshikawa T, 2008, BIOCHEM BIOPH RES CO, V366, P408, DOI 10.1016/j.bbrc.2007.11.153
   Zaharoff DA, 2007, VACCINE, V25, P2085, DOI 10.1016/j.vaccine.2006.11.034
NR 24
TC 5
Z9 6
U1 1
U2 12
PU WILEY
PI HOBOKEN
PA 111 RIVER ST, HOBOKEN 07030-5774, NJ USA
EI 2366-3987
J9 ADV THER-GERMANY
JI Adv. Therap.
PD MAR
PY 2020
VL 3
IS 3
AR UNSP 1900197
DI 10.1002/adtp.201900197
EA FEB 2020
PG 6
WC Pharmacology & Pharmacy
WE Science Citation Index Expanded (SCI-EXPANDED)
SC Pharmacology & Pharmacy
GA KU8EL
UT WOS:000513846700001
DA 2023-11-04
ER

PT J
AU Yang, SZ
   Sun, YN
   Yang, JF
   Liu, YC
   Feng, H
   Zhang, GP
AF Yang, Suzhen
   Sun, Yaning
   Yang, Jifei
   Liu, Yunchao
   Feng, Hua
   Zhang, Gaiping
TI A gold nanoparticle strip for simultaneously evaluating FMDV immunized
   antibody level and discriminating FMDV vaccinated animals from infected
   animals
SO RSC ADVANCES
LA English
DT Article
ID MOUTH-DISEASE-VIRUS; PHASE BLOCKING ELISA; IMMUNOCHROMATOGRAPHIC STRIP;
   NONSTRUCTURAL PROTEIN; RAPID DETECTION; DIFFERENTIATION; PATHOGENESIS;
   IMMUNOASSAY; SYSTEM; PIGS
AB A gold nanoparticle strip was developed for rapidly evaluating FMDV type O antibody level and simultaneously discriminating FMDV vaccinated animals from infected animals. The strip was established depending on the colloidal gold nanoparticle labeling technique. Staphylococcal protein A colloidal gold nanoparticles were used as a probe. The epitope antigens of FMDV structural proteins and nonstructural proteins were dispensed on a nitrocellulose membrane as two test lines, respectively, and goat anti-pig antibody IgG was used as a control line. The assay was evaluated with FMDV immunized, infected sera and positive sera for another virus. The results showed the specificities of the T1 and T2 lines were 95.17% and 100% respectively. The sensitivity was in accordance with commercial ELISA kits. The coincidence rate of the new strip with 3ABC Mab-bELISA and LPB-ELISA was 95.5% and 93.13%, respectively. In summary, this experimental strip could provide a simple, inexpensive and rapid approach for onsite detection of FMDV type O antibody level and discrimination of FMDV vaccinated from infected animals without any expensive instrument.
C1 [Yang, Suzhen; Sun, Yaning; Yang, Jifei; Liu, Yunchao; Feng, Hua; Zhang, Gaiping] Henan Acad Agr Sci, Henan Prov Key Lab Anim Immunol, Zhengzhou, Henan, Peoples R China.
   [Zhang, Gaiping] Henan Agr Univ, Coll Anim Sci & Vet Med, 63 Nongye Rd, Zhengzhou 450002, Henan, Peoples R China.
   [Zhang, Gaiping] Jiangsu Coinnovat Ctr Prevent & Control Important, Yangzhou, Jiangsu, Peoples R China.
C3 Henan Academy of Agricultural Sciences; Henan Agricultural University
RP Zhang, GP (通讯作者)，Henan Acad Agr Sci, Henan Prov Key Lab Anim Immunol, Zhengzhou, Henan, Peoples R China.; Zhang, GP (通讯作者)，Henan Agr Univ, Coll Anim Sci & Vet Med, 63 Nongye Rd, Zhengzhou 450002, Henan, Peoples R China.; Zhang, GP (通讯作者)，Jiangsu Coinnovat Ctr Prevent & Control Important, Yangzhou, Jiangsu, Peoples R China.
EM zhanggaip@126.com
RI F, Hua/AFD-7910-2022
OI F, Hua/0000-0001-5737-3172
FU National Key Research and Development Program of China [2016YFD0501503]
FX This work was supported by the National Key Research and Development
   Program of China (no. 2016YFD0501503). We also thank PHD Pan Li (Lanzhou
   Veterinary Research Institution in China) for serum samples supply.
CR Alexandersen S, 2003, J COMP PATHOL, V129, P1, DOI 10.1016/S0021-9975(03)00041-0
   Bergmann IE, 2000, ARCH VIROL, V145, P473, DOI 10.1007/s007050050040
   Chénard G, 2003, J VIROL METHODS, V107, P89, DOI 10.1016/S0166-0934(02)00196-9
   Clavijo A, 2004, VET J, V167, P9, DOI 10.1016/S1090-0233(03)00087-X
   Domingo E, 2002, COMP IMMUNOL MICROB, V25, P297, DOI 10.1016/S0147-9571(02)00027-9
   Fernandez-Sainz I, 2017, VIROLOGY, V502, P123, DOI 10.1016/j.virol.2016.12.021
   FRENS G, 1973, NATURE-PHYS SCI, V241, P20, DOI 10.1038/physci241020a0
   GRUBMAN MJ, 1985, J VIROL, V56, P120, DOI 10.1128/JVI.56.1.120-126.1985
   Lei S, 2017, PLOS ONE, V12, DOI 10.1371/journal.pone.0184501
   Lu ZJ, 2010, J VIROL METHODS, V170, P128, DOI 10.1016/j.jviromet.2010.09.016
   Mahajan S, 2013, J VIROL METHODS, V193, P405, DOI 10.1016/j.jviromet.2013.07.003
   Mason PW, 2003, VIRUS RES, V91, P9, DOI 10.1016/S0168-1702(02)00257-5
   Mohamadi E, 2017, J PHOTOCH PHOTOBIO B, V174, P291, DOI 10.1016/j.jphotobiol.2017.08.005
   Noguera P, 2011, ANAL BIOANAL CHEM, V399, P831, DOI 10.1007/s00216-010-4334-z
   RUECKERT RR, 1984, J VIROL, V50, P957, DOI 10.1128/JVI.50.3.957-959.1984
   Sharma GK, 2015, BIOLOGICALS, V43, P158, DOI 10.1016/j.biologicals.2015.03.003
   Song CM, 2013, BIOSENS BIOELECTRON, V50, P62, DOI 10.1016/j.bios.2013.06.022
   Sorensen KJ, 1998, ARCH VIROL, V143, P1461, DOI 10.1007/s007050050390
   Sumption K, 2008, TRANSBOUND EMERG DIS, V55, P5, DOI 10.1111/j.1865-1682.2007.01017.x
   Wang JH, 2003, VACCINE, V21, P3721, DOI 10.1016/S0264-410X(03)00363-3
   Wang ZZ, 2014, INT J NANOMED, V9, P1699, DOI 10.2147/IJN.S58942
   Wekesa SN, 2014, TROP ANIM HEALTH PRO, V46, P575, DOI 10.1007/s11250-013-0530-0
   Yang SZ, 2010, J VET DIAGN INVEST, V22, P412, DOI 10.1177/104063871002200311
   Yang SZ, 2010, J VIROL METHODS, V165, P139, DOI 10.1016/j.jviromet.2010.01.001
   Zhang F, 2014, BIOSENS BIOELECTRON, V51, P29, DOI 10.1016/j.bios.2013.06.065
   Zhang G, 2008, FOOD ADDIT CONTAM A, V25, P413, DOI 10.1080/02652030701561452
   Zhang GP, 2006, VET PARASITOL, V137, P286, DOI 10.1016/j.vetpar.2006.01.026
   Zhang YP, 2014, REV SCI INSTRUM, V85, DOI 10.1063/1.4872385
NR 28
TC 5
Z9 5
U1 0
U2 4
PU ROYAL SOC CHEMISTRY
PI CAMBRIDGE
PA THOMAS GRAHAM HOUSE, SCIENCE PARK, MILTON RD, CAMBRIDGE CB4 0WF, CAMBS,
   ENGLAND
EI 2046-2069
J9 RSC ADV
JI RSC Adv.
PD SEP 25
PY 2019
VL 9
IS 52
BP 30164
EP 30170
DI 10.1039/c9ra04810c
PG 7
WC Chemistry, Multidisciplinary
WE Science Citation Index Expanded (SCI-EXPANDED)
SC Chemistry
GA JA6ZC
UT WOS:000487989300015
PM 35530212
OA gold, Green Published
DA 2023-11-04
ER

PT J
AU Park, BJ
   Ahn, HS
   Han, SH
   Go, HJ
   Lee, JB
   Park, SY
   Song, CS
   Lee, SW
   Paik, HJ
   Choi, YK
   Choi, IS
AF Park, Byung-Joo
   Ahn, Hee-Seop
   Han, Sang-Hoon
   Go, Hyeon-Jeong
   Lee, Joong-Bok
   Park, Seung-Yong
   Song, Chang-Seon
   Lee, Sang-Won
   Paik, Hyun-Jong
   Choi, Yang-Kyu
   Choi, In-Soo
TI Evaluation of the protective effects of a nanogel-based vaccine against
   rabbit hepatitis E virus
SO VACCINE
LA English
DT Article
DE Rabbit; HEV; Nanogel; Subunit; Vaccine
ID PIG-LIVER; INTERLEUKIN-12; CLEARANCE; INFECTION; GENOTYPE; CAMELS
AB Infection with hepatitis E virus (HEV) has raised serious public health concerns worldwide. In this study, a nanogel-based vaccine encapsulating the capsid protein of rabbit HEV was developed and its protective efficacy was compared with a subunit vaccine. A total of 23 rabbits were divided into 5 groups: (1) negative control (n = 4), (2) positive control (n = 4), (3) nanogel control (n = 5), (4) nanogel vaccine (n = 5), and (5) subunit vaccine (n = 5). Rabbits were vaccinated two times, at weeks 0 and 1, with nanogel and subunit vaccines, respectively, and challenged with rabbit HEV at week 4. By week 11, rabbits vaccinated with the nanogel vaccine produced higher antibodies than those vaccinated with the subunit vaccine. Fecal viral shedding and viremia were identified in rabbits of the positive and nanogel control groups at weeks 6-10. However, there was no viral shedding and viremia in rabbits immunized with both the nanogel and subunit vaccines. Alanine aminotransferase and aspartate aminotransferase levels were not elevated in any rabbit. However, histopathological examination revealed much less hepatic inflammation in rabbits of the nanogel vaccine group compared to the positive and nanogel control groups. Significant increases in IL-12 and IFN-gamma levels were identified from rabbits immunized with the nanogel vaccine. Collectively, these results indicate that the newly developed nanogel vaccine induced sufficient immunity leading to complete protection from HEV infection in rabbits. Application of this vaccine should be considered as a preventive measure against HEV infection in other animal species and humans. (C) 2019 Elsevier Ltd. All rights reserved.
C1 [Park, Byung-Joo; Ahn, Hee-Seop; Han, Sang-Hoon; Go, Hyeon-Jeong; Lee, Joong-Bok; Park, Seung-Yong; Song, Chang-Seon; Lee, Sang-Won; Choi, In-Soo] Konkuk Univ, Coll Vet Med, Dept Infect Dis, 120 Neungdong Ro, Seoul 05029, South Korea.
   [Paik, Hyun-Jong] Pusan Natl Univ, Dept Polymer Sci & Engn, San 30 Jangjeon 2 Dong, Busan 609735, South Korea.
   [Choi, Yang-Kyu] Konkuk Univ, Dept Lab Anim Med, Coll Vet Med, 120 Neungdong Ro, Seoul 05029, South Korea.
C3 Konkuk University; Konkuk University Medical Center; Pusan National
   University; Konkuk University
RP Choi, IS (通讯作者)，Konkuk Univ, Coll Vet Med, Dept Infect Dis, 120 Neungdong Ro, Seoul 05029, South Korea.
EM ischoi@konkuk.ac.kr
RI Park, Byung-Joo/E-5438-2011
OI Park, Byung-Joo/0000-0003-4630-4942
FU Korea Health Technology R&D Project through the Korea Health Industry
   Development Institute (KHIDI) - Ministry of Health & Welfare, Republic
   of Korea [HI18C1836]
FX This study was supported by a grant from the Korea Health Technology R&D
   Project through the Korea Health Industry Development Institute (KHIDI),
   funded by the Ministry of Health & Welfare, Republic of Korea (grant
   number: HI18C1836).
CR Abravanel F, 2017, EMERG INFECT DIS, V23, P1191, DOI 10.3201/eid2307.170318
   Ahn HS, 2017, VIROLOGY, V512, P187, DOI 10.1016/j.virol.2017.09.020
   Brunt EM, 1999, AM J GASTROENTEROL, V94, P2467, DOI 10.1016/S0002-9270(99)00433-5
   Cheng XS, 2012, PLOS ONE, V7, DOI 10.1371/journal.pone.0048968
   Colson P, 2010, J INFECT DIS, V202, P825, DOI 10.1086/655898
   Dalton HR, 2009, NEW ENGL J MED, V361, P1025, DOI 10.1056/NEJMc0903778
   De Coen R, 2016, BIOMACROMOLECULES, V17, P2479, DOI 10.1021/acs.biomac.6b00685
   Han SH, 2018, VIRUS GENES, V54, P587, DOI 10.1007/s11262-018-1562-3
   Ikuta Y, 2002, BLOOD, V99, P3717, DOI 10.1182/blood.V99.10.3717
   Jothikumar N, 2006, J VIROL METHODS, V131, P65, DOI 10.1016/j.jviromet.2005.07.004
   Kaiser M, 2018, GENOME ANNOUNC, V6
   Kamar N, 2008, NEW ENGL J MED, V358, P811, DOI 10.1056/NEJMoa0706992
   Kamar N, 2014, CLIN MICROBIOL REV, V27, P116, DOI 10.1128/CMR.00057-13
   Kitano S, 2006, CLIN CANCER RES, V12, P7397, DOI 10.1158/1078-0432.CCR-06-1546
   Lee GH, 2016, GASTROENTEROLOGY, V150, P355, DOI 10.1053/j.gastro.2015.10.048
   Li DD, 2015, ADV FUNCT MATER, V25, P2993, DOI 10.1002/adfm.201500894
   Li SW, 2015, HUM VACC IMMUNOTHER, V11, P908, DOI 10.1080/21645515.2015.1008870
   Lim YT, 2011, SMALL, V7, P3281, DOI 10.1002/smll.201101836
   Meng XJ, 1997, P NATL ACAD SCI USA, V94, P9860, DOI 10.1073/pnas.94.18.9860
   Murali AR, 2015, WORLD J HEPATOL, V7, P2194, DOI 10.4254/wjh.v7.i19.2194
   Nimgaonkar I, 2018, NAT REV GASTRO HEPAT, V15, P96, DOI 10.1038/nrgastro.2017.150
   Okamura H, 1998, CURR OPIN IMMUNOL, V10, P259, DOI 10.1016/S0952-7915(98)80163-5
   Ollier L, 2009, ANN INTERN MED, V150, P430, DOI 10.7326/0003-4819-150-6-200903170-00026
   Pape GR, 1999, J VIRAL HEPATITIS, V6, P36, DOI 10.1046/j.1365-2893.1999.00006.x
   Pavio N, 2015, CURR OPIN VIROL, V10, P34, DOI 10.1016/j.coviro.2014.12.006
   Pavio N, 2010, VET RES, V41, DOI 10.1051/vetres/2010018
   Purdy MA, 2017, J GEN VIROL, V98, P2645, DOI 10.1099/jgv.0.000940
   Ragelle H, 2017, EXPERT OPIN DRUG DEL, V14, P851, DOI 10.1080/17425247.2016.1244187
   Rossol S, 1997, J CLIN INVEST, V99, P3025, DOI 10.1172/JCI119498
   Smith DB, 2014, J GEN VIROL, V95, P2223, DOI 10.1099/vir.0.068429-0
   Spahr C, 2018, ZOONOSES PUBLIC HLTH, V65, P11, DOI 10.1111/zph.12405
   Takahashi M, 2011, J GEN VIROL, V92, P902, DOI 10.1099/vir.0.029470-0
   Thomann-Harwood LJ, 2013, J CONTROL RELEASE, V166, P95, DOI 10.1016/j.jconrel.2012.11.015
   TRINCHIERI G, 1993, IMMUNOL TODAY, V14, P335, DOI 10.1016/0167-5699(93)90230-I
   TSAREV SA, 1994, P NATL ACAD SCI USA, V91, P10198, DOI 10.1073/pnas.91.21.10198
   Woo PCY, 2016, EMERG INFECT DIS, V22, P2219, DOI 10.3201/eid2212.160979
   Woo PCY, 2014, EMERG INFECT DIS, V20, P1044, DOI 10.3201/eid2006.140140
   Xia J, 2015, J VIRAL HEPATITIS, V22, P850, DOI 10.1111/jvh.12406
   Yazaki Y, 2003, J GEN VIROL, V84, P2351, DOI 10.1099/vir.0.19242-0
NR 39
TC 5
Z9 5
U1 0
U2 9
PU ELSEVIER SCI LTD
PI OXFORD
PA THE BOULEVARD, LANGFORD LANE, KIDLINGTON, OXFORD OX5 1GB, OXON, ENGLAND
SN 0264-410X
EI 1873-2518
J9 VACCINE
JI Vaccine
PD SEP 20
PY 2019
VL 37
IS 40
BP 5972
EP 5978
DI 10.1016/j.vaccine.2019.08.029
PG 7
WC Immunology; Medicine, Research & Experimental
WE Science Citation Index Expanded (SCI-EXPANDED)
SC Immunology; Research & Experimental Medicine
GA JA8YK
UT WOS:000488137000011
PM 31455586
DA 2023-11-04
ER

PT J
AU Çalman, F
   Arayici, PP
   Büyükbayraktar, HK
   Karahan, M
   Mustafaeva, Z
   Katsarava, R
AF Calman, Fulya
   Arayici, Pelin Pelit
   Buyukbayraktar, Hatice K.
   Karahan, Mesut
   Mustafaeva, Zeynep
   Katsarava, Ramaz
TI Development of Vaccine Prototype Against Zika Virus Disease of
   Peptide-Loaded PLGA Nanoparticles and Evaluation of Cytotoxicity
SO INTERNATIONAL JOURNAL OF PEPTIDE RESEARCH AND THERAPEUTICS
LA English
DT Article
DE Nanoparticles; Peptide; PLGA; Vaccine; Zika virus; Cytotoxicity
AB Zika virus has recently evolved from an obscure mosquito-borne pathogen to an international public health concern. People with Zika virus disease can have indications including mild fever, skin rash, conjunctivitis, muscle pain, malaise or headache. Effective vaccines are needed for controlling and preventing the disease. In the current study, we aim to design the substructure for vaccine against Zika virus by forming antigenic peptide epitope of the disease. Zika peptide loaded poly (lactic-co-glycolic acid) (PLGA) nanoparticles have been fabricated in the present work as a potential artificial vaccine. UV and FT-IR Spectrophotometers and ZetaSizer were used for studying the nanoparticles, and Scanning Electron Microscope was used for morphological examination. The nanoparticles (NPs) yield, encapsulation efficiency, the peptide loading capacity were determined and in vitro release of the peptide was studied. Cytotoxic effects of the various concentrations of Zika peptide, blank PLGA nanoparticles and Zika peptide loaded PLGA nanoparticles on ECV304 human epithelial cells were determined via MTT assay. The present paper could be considered as one of the important steps in the use of nanoparticles for constructing the new generation of vaccination systems.
C1 [Calman, Fulya] Marmara Univ, Inst Pure & Appl Sci, Polymer Sci & Technol Dept, TR-34722 Istanbul, Turkey.
   [Arayici, Pelin Pelit; Buyukbayraktar, Hatice K.; Mustafaeva, Zeynep] Yildiz Tech Univ, Chem & Met Fac, Bioengn Dept, TR-34220 Istanbul, Turkey.
   [Karahan, Mesut] Uskudar Univ, Vocat Sch Hlth Serv, Biomed Devices Dept, TR-34662 Istanbul, Turkey.
   [Katsarava, Ramaz] Agr Univ Georgia, Inst Chem & Mol Engn, Kakha Bendukidze Univ Campus, Tbilisi, Georgia.
C3 Marmara University; Yildiz Technical University; Uskudar University
RP Karahan, M (通讯作者)，Uskudar Univ, Vocat Sch Hlth Serv, Biomed Devices Dept, TR-34662 Istanbul, Turkey.
EM mesut.karahan@uskudar.edu.tr
RI Karahan, Mesut/ABB-8791-2020; PELİT ARAYICI, Pelin/HGB-3570-2022;
   ARAYICI, PELIN PELIT/L-4664-2018
OI ARAYICI, PELIN PELIT/0000-0002-7176-4484; Buyukbayraktar, Hatice
   Kubra/0000-0001-9382-5535; Katsarava, Ramaz/0000-0002-2373-1514;
   Mustafaeva, Zeynep/0000-0002-4352-7617
FU Scientific and Technological Research Council of Turkey (TUBITAK);
   University Student Domestic Research Projects Support Program [2209]
FX The authors wish to thank the Scientific and Technological Research
   Council of Turkey (TUBITAK) for its support and contribution as part of
   the 2209-A University Student Domestic Research Projects Support
   Program.
CR Allahyari M, 2016, HUM VACC IMMUNOTHER, V12, P806, DOI 10.1080/21645515.2015.1102804
   [Anonymous], LANCET NEUROLOGY, DOI [10.1016/S1474-4422(16)00074-0, DOI 10.1016/S1474-4422(16)00074-0]
   Arasoglu T, 2016, NANOTECHNOLOGY, V27, DOI 10.1088/0957-4484/27/2/025103
   Arayici PP, 2017, FRESEN ENVIRON BULL, V26, P2752
   Can F., 2016, BIOTECHNOL ACTA, V9, P7, DOI [10.15407/biotech9.04.007, DOI 10.15407/BIOTECH9.04.007]
   Cook S, 2006, ARCH VIROL, V151, P309, DOI 10.1007/s00705-005-0626-6
   Derman S, 2013, SIGMA J ENG NAT SCI, V31, P107
   Derman S, 2015, J BIOMED SCI, V22, DOI 10.1186/s12929-015-0195-2
   Derman S, 2014, FRESEN ENVIRON BULL, V23, P558
   DICK GWA, 1952, T ROY SOC TROP MED H, V46, P521, DOI 10.1016/0035-9203(52)90043-6
   Feczkó T, 2011, CHEM ENG PROCESS, V50, P757, DOI 10.1016/j.cep.2011.06.008
   Gatherer D, 2016, J GEN VIROL, V97, P269, DOI 10.1099/jgv.0.000381
   Hughes RAC, 2005, LANCET, V366, P1653, DOI 10.1016/S0140-6736(05)67665-9
   Karahan M, 2017, AKU J SCI ENG, V17, P312, DOI [10.5578/fmbd.53815, DOI 10.5578/FMBD.53815]
   Kuno G, 2007, ARCH VIROL, V152, P687, DOI 10.1007/s00705-006-0903-z
   Kuno G, 1998, J VIROL, V72, P73, DOI 10.1128/JVI.72.1.73-83.1998
   Ma WX, 2012, INT J NANOMED, V7, P1475, DOI 10.2147/IJN.S29506
   MILLER JC, 2004, HDB NANOTECHNOLOGY B
   Mustafaeva Z., 2016, BIOTECHNOL ACTA, V9, P7, DOI [10.15407/biotech9.06.007, DOI 10.15407/BIOTECH9.06.007]
   Mustafaeva Z, 2017, BIOTECHNOL ACTA, V10, P52, DOI [10.15407/biotech10.01.052, DOI 10.15407/BIOTECH10.01.052]
   Mustafaeva Z, 2016, SIGMA J ENG NAT SCI, V34, P439
   Owens DE, 2006, INT J PHARMACEUT, V307, P93, DOI 10.1016/j.ijpharm.2005.10.010
   Panyam J, 2003, ADV DRUG DELIVER REV, V55, P329, DOI 10.1016/S0169-409X(02)00228-4
   Poland GA, 2018, LANCET INFECT DIS, V18, pE211, DOI 10.1016/S1473-3099(18)30063-X
   Rao C., 2005, CHEM NANOMATERIALS
   Rodriguez-Morales AJ, 2016, ANN CLIN MICROB ANTI, V15, DOI 10.1186/s12941-016-0128-2
   Sumer Z, 2011, TURKIYE KLIN J FAM M, V2, P19
   Vandervoort J, 2001, PHARMAZIE, V56, P484
   World Health Organization, 2017, ZIK VIR
   Yin YS, 2006, J CONTROL RELEASE, V116, P337, DOI 10.1016/j.jconrel.2006.09.015
   Yu YF, 2017, NAT COMMUN, V8, DOI 10.1038/ncomms15672
NR 31
TC 5
Z9 5
U1 1
U2 13
PU SPRINGER
PI DORDRECHT
PA VAN GODEWIJCKSTRAAT 30, 3311 GZ DORDRECHT, NETHERLANDS
SN 1573-3149
EI 1573-3904
J9 INT J PEPT RES THER
JI Int. J. Pept. Res. Ther.
PD SEP
PY 2019
VL 25
IS 3
BP 1057
EP 1063
DI 10.1007/s10989-018-9753-2
PG 7
WC Biochemistry & Molecular Biology
WE Science Citation Index Expanded (SCI-EXPANDED)
SC Biochemistry & Molecular Biology
GA IO2ZF
UT WOS:000479249600022
OA Bronze
DA 2023-11-04
ER

PT J
AU Zhang, JX
   Mai, JH
   Li, F
   Shen, JL
   Zhang, GD
   Li, J
   Hinkle, LE
   Lin, D
   Liu, XW
   Li, Z
   Wang, RF
   Mittendorf, EA
   Ferrari, M
   Shen, HF
AF Zhang, Jingxin
   Mai, Junhua
   Li, Feng
   Shen, Jianliang
   Zhang, Guodong
   Li, Jun
   Hinkle, Louis E.
   Lin, Daniel
   Liu, Xuewu
   Li, Zheng
   Wang, Rong-fu
   Mittendorf, Elizabeth A.
   Ferrari, Mauro
   Shen, Haifa
TI Investigation of parameters that determine Nano-DC vaccine transport
SO BIOMEDICAL MICRODEVICES
LA English
DT Article
DE Silicon; Microparticle; Nano-DC vaccine; Biodistribution; Transport
ID LYMPH-NODES DISTRIBUTION; LEFT-RIGHT ASYMMETRY; SIPULEUCEL-T; CANCER;
   BREAST; NANOTECHNOLOGY; IMMUNOTHERAPY; DELIVERY; IMMUNITY; CELLS
AB Effective migration of dendritic cells into the lymphatic system organs is the prerequisite for a functional dendritic cell vaccine. We have previously developed a porous silicon microparticle (PSM)-based therapeutic dendritic cell vaccine (Nano-DC vaccine) where PSM serves both as the vehicle for antigen peptides and an adjuvant. Here, we analyzed parameters that determined dendritic cell uptake of PSM particles and Nano-DC vaccine accumulation in lymphatic tissues in a murine model of HER2-positive breast cancer. Our study revealed a positive correlation between sphericity of the PSM particles and their cellular uptake by circulating dendritic cells. In addition, the intravenously administered vaccines accumulated more in the spleens and inguinal lymph nodes, while the intradermally inoculated vaccines got enriched in the popliteal lymph nodes. Furthermore, mice with large tumors received more vaccines in the lymph nodes than those with small to medium size tumors. Information from this study will provide guidance on design and optimization of future therapeutic cancer vaccines.
C1 [Zhang, Jingxin; Mai, Junhua; Li, Feng; Shen, Jianliang; Zhang, Guodong; Li, Jun; Hinkle, Louis E.; Lin, Daniel; Liu, Xuewu; Ferrari, Mauro; Shen, Haifa] Houston Methodist Res Inst, Dept Nanomed, Houston, TX 77030 USA.
   [Zhang, Jingxin; Li, Jun] Cent S Univ, Xiangya Hosp, Changsha 410000, Hunan, Peoples R China.
   [Li, Feng; Li, Zheng] Houston Methodist Res Inst, Ctr Bioenerget, Houston, TX 77030 USA.
   [Shen, Jianliang] Wenzhou Med Univ, Sch Biomed Engn, State Key Lab Ophthalmol, Wenzhou 325035, Peoples R China.
   [Wang, Rong-fu] Houston Methodist Res Inst, Ctr Inflammat & Epigenet, Houston, TX 77030 USA.
   [Mittendorf, Elizabeth A.] Brigham & Womens Hosp, Dept Surg, Dana Farber Brigham & Womens Canc Ctr, 75 Francis St, Boston, MA 02115 USA.
   [Mittendorf, Elizabeth A.] Dana Farber Brigham & Womens Canc Ctr, Breast Oncol Program, Boston, MA 02115 USA.
   [Ferrari, Mauro] Weill Cornell Med Coll, Dept Med, 1300 York Ave, New York, NY 10065 USA.
   [Shen, Haifa] Weill Cornell Med Coll, Dept Cell & Dev Biol, 1300 York Ave, New York, NY 10065 USA.
C3 The Methodist Hospital System; The Methodist Hospital - Houston; Central
   South University; The Methodist Hospital System; The Methodist Hospital
   - Houston; Wenzhou Medical University; The Methodist Hospital System;
   The Methodist Hospital - Houston; Harvard University; Dana-Farber Cancer
   Institute; Brigham & Women's Hospital; Harvard University; Dana-Farber
   Cancer Institute; Cornell University; Weill Cornell Medicine; Cornell
   University; Weill Cornell Medicine
RP Ferrari, M; Shen, HF (通讯作者)，Houston Methodist Res Inst, Dept Nanomed, Houston, TX 77030 USA.; Ferrari, M (通讯作者)，Weill Cornell Med Coll, Dept Med, 1300 York Ave, New York, NY 10065 USA.; Shen, HF (通讯作者)，Weill Cornell Med Coll, Dept Cell & Dev Biol, 1300 York Ave, New York, NY 10065 USA.
EM mferrari@houstonmethodist.org; hshen@houstonmethodist.org
RI lu, qian/IUN-7445-2023
OI zhang, guodong/0000-0002-4310-6097; Lin, Daniel/0000-0002-6203-712X;
   Hinkle, Louis/0000-0002-1035-6444
FU National Institutes of Health [R01CA193880, R01CA222959, U54CA210181];
   US Department of Defense [W81XWH-17-1-0389]; METAvivor
FX This work was partially supported by National Institutes of Health
   grants R01CA193880, R01CA222959 and U54CA210181, US Department of
   Defense grant W81XWH-17-1-0389, and METAvivor.
CR Ban Y, 2017, CANCER RES, V77, P2857, DOI 10.1158/0008-5472.CAN-16-2913
   Carreno BM, 2015, SCIENCE, V348, P803, DOI 10.1126/science.aaa3828
   Cheever MA, 2011, CLIN CANCER RES, V17, P3520, DOI 10.1158/1078-0432.CCR-10-3126
   Duthie MS, 2011, IMMUNOL REV, V239, P178, DOI 10.1111/j.1600-065X.2010.00978.x
   Gelao L, 2014, IMMUNOTHERAPY-UK, V6, P349, DOI 10.2217/imt.13.169
   Ghezzi F, 2006, EUR J OBSTET GYN R B, V127, P236, DOI 10.1016/j.ejogrb.2005.11.015
   Godin B, 2012, ADV FUNCT MATER, V22, P4225, DOI 10.1002/adfm.201200869
   Goldberg MS, 2015, CELL, V161, P201, DOI 10.1016/j.cell.2015.03.037
   Kantoff PW, 2010, NEW ENGL J MED, V363, P411, DOI 10.1056/NEJMoa1001294
   Knutson KL, 2001, J CLIN INVEST, V107, P477, DOI 10.1172/JCI11752
   Kuai R, 2017, NAT MATER, V16, P489, DOI [10.1038/nmat4822, 10.1038/NMAT4822]
   Kumar S, 2015, J CONTROL RELEASE, V220, P141, DOI 10.1016/j.jconrel.2015.09.069
   Li AW, 2018, NAT MATER, V17, P528, DOI 10.1038/s41563-018-0028-2
   LUCCHINI F, 1992, CANCER LETT, V64, P203, DOI 10.1016/0304-3835(92)90044-V
   Luo M, 2017, NAT NANOTECHNOL, V12, P648, DOI [10.1038/nnano.2017.52, 10.1038/NNANO.2017.52]
   Mai JH, 2014, J CONTROL RELEASE, V187, P22, DOI 10.1016/j.jconrel.2014.04.057
   Mittendorf EA, 2012, CANCER-AM CANCER SOC, V118, P2594, DOI 10.1002/cncr.26574
   Napolitani G, 2005, NAT IMMUNOL, V6, P769, DOI 10.1038/ni1223
   Shen HF, 2017, SEMIN IMMUNOL, V34, P114, DOI 10.1016/j.smim.2017.09.002
   Shen HF, 2013, CLIN CANCER RES, V19, P1806, DOI 10.1158/1078-0432.CCR-12-2764
   Shen HF, 2012, ADV HEALTHC MATER, V1, P84, DOI 10.1002/adhm.201100005
   Shen JL, 2013, ACS NANO, V7, P9867, DOI 10.1021/nn4035316
   Tanyi JL, 2018, SCI TRANSL MED, V10, DOI 10.1126/scitranslmed.aao5931
   Turnis ME, 2010, J IMMUNOL, V185, P4223, DOI 10.4049/jimmunol.0903507
   Xia XJ, 2015, CELL REP, V11, P957, DOI 10.1016/j.celrep.2015.04.009
   Xu R, 2016, NAT BIOTECHNOL, V34, P414, DOI 10.1038/nbt.3506
   Xu R, 2013, SMALL, V9, P1799, DOI 10.1002/smll.201201510
   Yoruk O, 2014, SURG RADIOL ANAT, V36, P239, DOI 10.1007/s00276-013-1176-3
   Zong H, 2016, LEUKEMIA, V30, P1582, DOI 10.1038/leu.2015.343
NR 29
TC 5
Z9 6
U1 3
U2 62
PU SPRINGER
PI DORDRECHT
PA VAN GODEWIJCKSTRAAT 30, 3311 GZ DORDRECHT, NETHERLANDS
SN 1387-2176
EI 1572-8781
J9 BIOMED MICRODEVICES
JI Biomed. Microdevices
PD JUN
PY 2019
VL 21
IS 2
AR 39
DI 10.1007/s10544-019-0397-6
PG 8
WC Engineering, Biomedical; Nanoscience & Nanotechnology
WE Science Citation Index Expanded (SCI-EXPANDED)
SC Engineering; Science & Technology - Other Topics
GA HS1UK
UT WOS:000463647500001
PM 30949852
OA Green Accepted, Bronze
DA 2023-11-04
ER

PT J
AU Kang, TY
   Li, CY
   Du, T
   Wu, YJ
   Yang, YP
   Liu, X
   Zhang, QQ
   Xu, XP
   Gou, ML
AF Kang, Tianyi
   Li, Chenyang
   Du, Ting
   Wu, Yujiao
   Yang, Yuping
   Liu, Xuan
   Zhang, Qianqian
   Xu, Xiaoping
   Gou, Maling
TI A biomimetic nanoparticle-enabled toxoid vaccine against melittin
SO INTERNATIONAL JOURNAL OF NANOMEDICINE
LA English
DT Article
DE PDA nanoparticles; melittin; toxoid vaccine; immunity
ID ANTIGEN-PRESENTING CELLS; DETOXIFICATION; SYSTEM; TOXINS
AB Background: Melittin, the main active peptide ingredient of bee venom, can cause severe cell membrane lysis due to its robust interaction with negatively charged phospholipids. So far, no effective anti-melittin vaccine has been developed to protect people from undesired melittin intoxication.
   Methods: Herein, we prepared a polydiacetylene (PDA) nanoparticle with cell membrane-mimic surface to complex melittin, forming an anti-melittin vaccine (PDA-melittin).
   Results: PDA nanoparticles could effectively combine with melittin and neutralize its toxicity. PDA-melittin nanocomplex is demonstrated to enhance melittin uptake by DCs and stimulate strong melittin-specific immunity. Mice immunized with PDA-melittin nanocomplex showed higher survival rate after exposion to melittin than untreated mice.
   Conclusion: The PDA-melittin nanocomplex can efficiently and safely generate a specific immunity against melittin to protect body from melittin intoxication, providing a new method with potential clinical application for the treatment of melittin intoxication.
C1 [Kang, Tianyi; Li, Chenyang; Du, Ting; Wu, Yujiao; Yang, Yuping; Liu, Xuan; Zhang, Qianqian; Gou, Maling] Sichuan Univ, West China Hosp, State Key Lab Biotherapy, Chengdu 610041, Peoples R China.
   [Kang, Tianyi; Li, Chenyang; Du, Ting; Wu, Yujiao; Yang, Yuping; Liu, Xuan; Zhang, Qianqian; Gou, Maling] Sichuan Univ, West China Hosp, Ctr Canc, Chengdu 610041, Peoples R China.
   [Li, Chenyang] Chinese Acad Sci, Shanghai Inst Biol Sci, Shanghai 200031, Peoples R China.
   [Xu, Xiaoping] Sichuan Univ, West China Sch Pharm, Chengdu 610041, Peoples R China.
   [Gou, Maling] Coinnovat Ctr Micro Nano Optoelect Mat & Devices, Chongqing 402160, Peoples R China.
C3 Sichuan University; Sichuan University; Chinese Academy of Sciences;
   Shanghai Institutes for Biological Sciences, CAS; Sichuan University
RP Xu, XP; Gou, ML (通讯作者)，Sichuan Univ, West China Hosp, 17 Peoples South Rd,Sect 3, Chengdu 610041, Sichuan, Peoples R China.
EM xu106@sina.com; goumaling@scu.edu.cn
FU Sichuan Province Science and Technology Support Plan [2015SZ0049];
   Foundation for Distinguished Young Scientists of Sichuan Province
   [2016JQ0020]; National Natural Science Foundation [81572990]; National
   Key R&D Program of China [2017YFA0104800]
FX This work was supported by the Sichuan Province Science and Technology
   Support Plan (2015SZ0049), the Foundation for Distinguished Young
   Scientists of Sichuan Province (2016JQ0020), the National Natural
   Science Foundation (81572990) and the National Key R&D Program of China
   (2017YFA0104800).
CR Alonzo F, 2014, MICROBIOL MOL BIOL R, V78, P199, DOI 10.1128/MMBR.00055-13
   Araghi HY, 2011, LANGMUIR, V27, P10657, DOI 10.1021/la201773e
   Bierwisch A, 2014, TOXICOL LETT, V224, P209, DOI 10.1016/j.toxlet.2013.10.024
   Chen F, 2016, LANGMUIR, V32, P12119, DOI 10.1021/acs.langmuir.6b03294
   Chen ZC, 2009, P NATL ACAD SCI USA, V106, P13487, DOI 10.1073/pnas.0906581106
   Dal Peraro M, 2016, NAT REV MICROBIOL, V14, P77, DOI 10.1038/nrmicro.2015.3
   den Haan JMM, 2014, IMMUNOL LETT, V162, P103, DOI 10.1016/j.imlet.2014.10.011
   du Rand EE, 2015, SCI REP-UK, V5, DOI 10.1038/srep11779
   Gentschev I, 2002, TRENDS MICROBIOL, V10, P39, DOI 10.1016/S0966-842X(01)02259-4
   Gou ML, 2014, NAT COMMUN, V5, DOI 10.1038/ncomms4774
   Greenberg RN, 2012, VACCINE, V30, P2245, DOI 10.1016/j.vaccine.2012.01.065
   Ho CC, 2013, J MATER SCI-MATER M, V24, P2381, DOI 10.1007/s10856-013-4994-2
   Hoshino Y, 2009, SMALL, V5, P1562, DOI 10.1002/smll.200900186
   Hu CMJ, 2013, NAT NANOTECHNOL, V8, P933, DOI [10.1038/nnano.2013.254, 10.1038/NNANO.2013.254]
   Hu CMJ, 2013, NAT NANOTECHNOL, V8, P336, DOI [10.1038/NNANO.2013.54, 10.1038/nnano.2013.54]
   Jia JJ, 2012, EUR J OBSTET GYN R B, V160, P223, DOI 10.1016/j.ejogrb.2011.11.020
   Kambayashi T, 2014, NAT REV IMMUNOL, V14, P719, DOI 10.1038/nri3754
   Laresgoiti-Servitje E, 2013, J LEUKOCYTE BIOL, V94, P247, DOI 10.1189/jlb.1112603
   LeBrun EG, 2015, J CHEM ECOL, V41, P884, DOI 10.1007/s10886-015-0625-3
   Lindner GD, 2013, SCI WORLD J, DOI 10.1155/2013/506083
   Liu Y, 2015, ADV DRUG DELIVER REV, V90, P24, DOI 10.1016/j.addr.2015.05.005
   Los FCO, 2013, MICROBIOL MOL BIOL R, V77, P173, DOI 10.1128/MMBR.00052-12
   Losada-Pérez P, 2014, COLLOID SURFACE B, V123, P938, DOI 10.1016/j.colsurfb.2014.10.048
   Oyedeji OA, 2012, J INFECT DEV COUNTR, V6, P847, DOI 10.3855/jidc.2105
   Pramanik SK, 2017, SCI REP-UK, V7, DOI 10.1038/srep46257
   Qu X, 2014, NANOMEDICINE-UK, V9, P2437, DOI [10.2217/nnm.14.168, 10.2217/NNM.14.168]
   Skocaj M, 2013, CURR MED CHEM, V20, P491
   Trabanelli S, 2015, J IMMUNOL RES, V2015, P1, DOI DOI 10.1155/2015/253191
   Won SH, 2012, ANALYST, V137, P1241, DOI 10.1039/c2an15900g
   Xu F, 2016, SMALL, V12, P2067, DOI 10.1002/smll.201503320
   Yang JE, 2015, LANGMUIR, V31, P1802, DOI 10.1021/la504645m
   Zhang RR, 2015, NANOSCALE, V7, P19722, DOI 10.1039/c5nr04828a
   Zhao Y, 2015, BIOSENS BIOELECTRON, V71, P200, DOI 10.1016/j.bios.2015.04.008
NR 33
TC 5
Z9 5
U1 3
U2 39
PU DOVE MEDICAL PRESS LTD
PI ALBANY
PA PO BOX 300-008, ALBANY, AUCKLAND 0752, NEW ZEALAND
SN 1178-2013
J9 INT J NANOMED
JI Int. J. Nanomed.
PY 2018
VL 13
BP 3251
EP 3261
DI 10.2147/IJN.S156346
PG 11
WC Nanoscience & Nanotechnology; Pharmacology & Pharmacy
WE Science Citation Index Expanded (SCI-EXPANDED)
SC Science & Technology - Other Topics; Pharmacology & Pharmacy
GA GH7MJ
UT WOS:000433629000002
PM 29910613
OA Green Published, gold, Green Submitted
DA 2023-11-04
ER

PT J
AU Cherif, MS
   Mbanefo, EC
   Shuaibu, MN
   Kodama, Y
   Avenido, EF
   Campos-Alberto, E
   Mizukami, S
   Camara, F
   Helegbe, GK
   Kikuchi, M
   Yanagi, T
   Sasaki, H
   Huy, NT
   Karbwang, J
   Hirayama, K
AF Cherif, Mahamoud Sama
   Mbanefo, Evaristus Chibunna
   Shuaibu, Mohammed Nasir
   Kodama, Yukinobu
   Avenido, Eleonor Fundan
   Campos-Alberto, Eduardo
   Mizukami, Shusaku
   Camara, Facely
   Helegbe, Gideon Kofi
   Kikuchi, Mihoko
   Yanagi, Tetsuo
   Sasaki, Hitoshi
   Nguyen Tien Huy
   Karbwang, Juntra
   Hirayama, Kenji
TI Human-applicable dendrigraft poly-l-lysine-based nanoparticle-coated
   <i>Plasmodium yoelii</i>-transamidase DNA vaccine is immunogenic and
   protective as the polyethylenimine-based formulation
SO JOURNAL OF BIOACTIVE AND COMPATIBLE POLYMERS
LA English
DT Article
DE Nanoparticle; GPI8p-transamidase; dendrigraft poly-l-lysine;
   polyethylenimine; gamma polyglutamic acid; Plasmodium yoelii; DNA
   vaccine
ID GAMMA-POLYGLUTAMIC ACID; GENE DELIVERY; PLASMID DNA; IMMUNITY;
   IMMUNIZATION; COMPLEXES; PROTAMINE
AB The objective was to assess the immunoequivalence and protective efficacy of the novel, relatively safe dendrigraft poly-l-lysine-based nanoparticle formulation in comparison to the non-degradable polyethylenimine-based system. Groups of 6-week-old female C57BL/6 mice were immunized three times biweekly. Each mouse received 100 mu g of the Plasmodium yoelii GPI8p-transamidase PyTAM formulated with nanoball that consisted of PyTAM/PEI/-PGA or PyTAM/DGL/-PGA and their respective nanoparticle-coated blank vector controls. Two weeks after the last immunization, the humoral responses and cellular immune response were assessed. The survival and parasitemia were evaluated in each group challenged intraperitoneally with 10(6) of a lethal strain of P. yoelii 17XL-parasitized red blood cells. Mice immunized with PyTAM/PEI/-PGA or PyTAM/DGL/-PGA showed similar survival rates, humoral responses and T helper 1 pro-inflammatory cellular immune responses in vivo and ex vivo. In particular, the PyTAM/DGL/-PGA formulation showed a significant increase in conventional dendritic cells in the spleen, which were consistently associated with high interleukin-12 production, the driver of the T helper 1 response. We show that the substitution of non-degradable polyethylenimine with the biodegradable dendrigraft poly-l-lysine in the nanoparticle formulation is immunoequivalent and elicits protective immunity against the lethal strain of P. yoelii. Therefore, this new gene-delivery vehicle with a good safety profile presents an exciting prospect for application in vaccination strategies.
C1 [Cherif, Mahamoud Sama; Mbanefo, Evaristus Chibunna; Shuaibu, Mohammed Nasir; Avenido, Eleonor Fundan; Mizukami, Shusaku; Helegbe, Gideon Kofi; Kikuchi, Mihoko; Hirayama, Kenji] Nagasaki Univ, Inst Trop Med NEKKEN, Dept Immunogenet, 1-14-2 Sakamoto, Nagasaki 8528523, Japan.
   [Cherif, Mahamoud Sama; Campos-Alberto, Eduardo; Camara, Facely] Univ Gamal Abdel Nasser Conakry, Fac Med, Conakry, Guinea.
   [Shuaibu, Mohammed Nasir] Ahmadu Bello Univ, Dept Biochem, Zaria, Nigeria.
   [Kodama, Yukinobu; Sasaki, Hitoshi] Nagasaki Univ, Dept Hosp Pharm, Nagasaki, Japan.
   [Yanagi, Tetsuo] Nagasaki Univ, Inst Trop Med, Natl Bioresource Project NBRP, Nagasaki, Japan.
   [Nguyen Tien Huy; Karbwang, Juntra] Nagasaki Univ, Inst Trop Med, Dept Clin Prod Dev, Nagasaki, Japan.
C3 Nagasaki University; Ahmadu Bello University; Nagasaki University;
   Nagasaki University; Nagasaki University
RP Hirayama, K (通讯作者)，Nagasaki Univ, Inst Trop Med NEKKEN, Dept Immunogenet, 1-14-2 Sakamoto, Nagasaki 8528523, Japan.
EM hiraken@nagasaki-u.ac.jp
RI Nguyen, Truc/IQT-4592-2023; Mbanefo, Evaristus/AAY-8504-2020; Huy,
   Nguyen Tien/B-2573-2010; CHERIF, Mahamoud sama/U-1202-2018; Hirayama,
   Kenji/AAN-7065-2021; Mizukami, Shusaku/AAR-7291-2021
OI Huy, Nguyen Tien/0000-0002-9543-9440; CHERIF, Mahamoud
   sama/0000-0002-4768-9234; Mizukami, Shusaku/0000-0002-7722-4884;
   Shuaibu, Mohammed Nasir/0000-0002-1442-140X; Campos-Alberto,
   Eduardo/0000-0001-9403-5981
FU GCOE Program, Nagasaki University, Japan
FX The author(s) disclosed receipt of the following financial support for
   the research, authorship, and/or publication of this article: This work
   was supported by grants-in-aid for the GCOE Program, Nagasaki
   University, Japan.
CR Al-Deen FN, 2013, J CONTROL RELEASE, V168, P10, DOI 10.1016/j.jconrel.2013.02.030
   [Anonymous], WHO GLOB MAL PROGR W
   Benjaminsen RV, 2013, MOL THER, V21, P149, DOI 10.1038/mt.2012.185
   Cherif MS, 2014, VACCINE, V32, P1998, DOI 10.1016/j.vaccine.2014.01.005
   Cherif MS, 2011, VACCINE, V29, P9038, DOI 10.1016/j.vaccine.2011.09.031
   Cottet H, 2007, BIOMACROMOLECULES, V8, P3235, DOI 10.1021/bm070268j
   Doolan DL, 2009, CLIN MICROBIOL REV, V22, P13, DOI 10.1128/CMR.00025-08
   Fowkes FJI, 2010, PLOS MED, V7, DOI 10.1371/journal.pmed.1000218
   Gregory AE, 2013, FRONT CELL INFECT MI, V3, DOI 10.3389/fcimb.2013.00013
   Kadlecova Z, 2013, J CONTROL RELEASE, V169, P276, DOI 10.1016/j.jconrel.2013.01.019
   Kanda K, 2013, BIOL PHARM BULL, V36, P1794
   Knuschke T, 2013, J IMMUNOL, V190, P6221, DOI 10.4049/jimmunol.1202654
   Kodama Y, 2014, EUR J PHARM BIOPHARM, V87, P472, DOI 10.1016/j.ejpb.2014.04.013
   Kurosaki T, 2013, BIOL PHARM BULL, V36, P1800
   Kurosaki T, 2010, J PHARM PHARM SCI, V13, P351, DOI 10.18433/J3GK52
   Kurosaki T, 2010, J CONTROL RELEASE, V142, P404, DOI 10.1016/j.jconrel.2009.11.010
   Kurosaki T, 2009, BIOMATERIALS, V30, P2846, DOI 10.1016/j.biomaterials.2009.01.055
   Li S, 1998, GENE THER, V5, P930, DOI 10.1038/sj.gt.3300683
   Lungwitz U, 2005, EUR J PHARM BIOPHARM, V60, P247, DOI 10.1016/j.ejpb.2004.11.011
   Malyala P, 2010, METHODS MOL BIOL, V626, P91, DOI 10.1007/978-1-60761-585-9_7
   Mbanefo EC, 2015, PARASITOL INT, V64, P24, DOI 10.1016/j.parint.2015.01.005
   Mugyenyi CK, 2013, PLOS ONE, V8, DOI 10.1371/journal.pone.0068304
   Nascimento IP, 2012, BRAZ J MED BIOL RES, V45, P1102, DOI 10.1590/S0100-879X2012007500142
   Ohsaki M, 2002, BIOCONJUGATE CHEM, V13, P510, DOI 10.1021/bc015525a
   Pachuk CJ, 2000, CURR OPIN MOL THER, V2, P188
   Parlane NA, 2014, VET IMMUNOL IMMUNOP, V158, P8, DOI 10.1016/j.vetimm.2013.04.002
   Pusic K, 2011, VACCINE, V29, P8898, DOI 10.1016/j.vaccine.2011.09.070
   Sasaki H, 2004, CLIN DIAGN LAB IMMUN, V11, P106, DOI 10.1128/CDLI.11.1.106-110.2004
   Shuaibu MN, 2011, VACCINE, V29, P3239, DOI 10.1016/j.vaccine.2011.02.033
   Shuaibu MN, 2010, VACCINE, V28, P6868, DOI 10.1016/j.vaccine.2010.08.019
   TANG DC, 1992, NATURE, V356, P152, DOI 10.1038/356152a0
   Yamagata M, 2007, BIOORGAN MED CHEM, V15, P526, DOI 10.1016/j.bmc.2006.09.033
   Zhang Y, 2012, MOL THER, V20, P1298, DOI 10.1038/mt.2012.79
NR 33
TC 5
Z9 5
U1 0
U2 12
PU SAGE PUBLICATIONS LTD
PI LONDON
PA 1 OLIVERS YARD, 55 CITY ROAD, LONDON EC1Y 1SP, ENGLAND
SN 0883-9115
EI 1530-8030
J9 J BIOACT COMPAT POL
JI J. Bioact. Compat. Polym.
PD JUL
PY 2016
VL 31
IS 4
BP 334
EP 347
DI 10.1177/0883911515614011
PG 14
WC Biotechnology & Applied Microbiology; Materials Science, Biomaterials;
   Polymer Science
WE Science Citation Index Expanded (SCI-EXPANDED)
SC Biotechnology & Applied Microbiology; Materials Science; Polymer Science
GA DQ9EM
UT WOS:000379513200002
OA Bronze
DA 2023-11-04
ER

PT J
AU Dong, YQ
   Yang, J
   Zhang, JC
   Zhang, X
AF Dong, Yaqiong
   Yang, Jun
   Zhang, Jinchao
   Zhang, Xin
TI Nano-Delivery Vehicles/Adjuvants for DNA Vaccination Against HIV
SO JOURNAL OF NANOSCIENCE AND NANOTECHNOLOGY
LA English
DT Review
DE HIV; DNA Vaccine; Immunogenicity; Nano-Delivery Vehicles; Adjuvants
ID IMMUNODEFICIENCY-VIRUS TYPE-1; MEDIATED IMMUNE-RESPONSES;
   MONOPHOSPHORYL-LIPID-A; HEPATITIS-B-VACCINE; GENE DELIVERY; CHITOSAN
   NANOPARTICLES; CONTROLLED-RELEASE; PEI/DNA COMPLEXES; DRUG-DELIVERY;
   PEPTIDE
AB More than 75 million people has been infected HIV and it is responsible for nearly 36 million deaths on a global scale. As one of the deadliest infectious diseases, HIV is becoming the urgent issue of the global epidemic to tackle. In order to settle this problem from the source, some effective prevention strategies should be developed to control the pandemic of HIV. Vaccines, especially DNA vaccines, could be the optimal way to control the spread of HIV due to the unparalleled superiority that DNA vaccines could generate long-term humoral and cellular immune responses which could provide protective immunity for HIV. But the naked DNA could hardly enter into cells and is easily degraded by DNases and lysosomes, so designing effective delivery system is a promising strategy. Since delivery system could be constructed to promote efficient delivery of DNA into mammalian cells, protect them from degradation, and also could be established to be a target system to arrive at certain position of expectation. The current review discusses the potential of various nano-delivery vehicles/adjuvants such as polymer, lipid, liposome, peptide and inorganic material in improving efficiency of diverse modalities available for HIV DNA vaccines.
C1 [Dong, Yaqiong; Yang, Jun; Zhang, Xin] Chinese Acad Sci, Natl Key Lab Biochem Engn, Inst Proc Engn, Beijing 100190, Peoples R China.
   [Dong, Yaqiong; Zhang, Jinchao] Hebei Univ, Coll Chem & Environm Sci, Chem Biol Key Lab Hebei Prov, Key Lab Med Chem & Mol Diag,Minist Educ, Baoding 071002, Peoples R China.
C3 Institute of Process Engineering, CAS; Chinese Academy of Sciences;
   Hebei University
RP Zhang, X (通讯作者)，Chinese Acad Sci, Natl Key Lab Biochem Engn, Inst Proc Engn, Beijing 100190, Peoples R China.; Zhang, JC (通讯作者)，Hebei Univ, Coll Chem & Environm Sci, Chem Biol Key Lab Hebei Prov, Key Lab Med Chem & Mol Diag,Minist Educ, Baoding 071002, Peoples R China.
OI Dong, Yaqiong/0000-0003-1873-7943
FU National Natural Science Foundation of China [21271059, 21304099,
   51203162, 51103159, 51373177]; National High Technology Research and
   Development Program [2012AA022703, 2012AA020804, 2014AA020708];
   Instrument Developing Project of the Chinese Academy of Sciences
   [YZ201253, YZ201313]; Open Funding Project of the National Key
   Laboratory of Biochemical Engineering [Y22504A169]; Strategic Priority
   Research Program of the Chinese Academy of Sciences [XDA09030301-3];
   "Three Three Three" Talents Project of Hebei Province [A201401002];
   Hebei Province "Hundred Talents Program" [BR2-202]
FX This study was financially supported by the National Natural Science
   Foundation of China (Grants Nos. 21271059, 21304099, 51203162, 51103159,
   51373177), the National High Technology Research and Development Program
   (Grants Nos. 2012AA022703, 2012AA020804, 2014AA020708), the Instrument
   Developing Project of the Chinese Academy of Sciences (Grant Nos.
   YZ201253, YZ201313), the Open Funding Project of the National Key
   Laboratory of Biochemical Engineering (Grant No. Y22504A169), the
   Strategic Priority Research Program of the Chinese Academy of Sciences
   (Grant No. XDA09030301-3), the "Three Three Three" Talents Project of
   Hebei Province (A201401002), and the Hebei Province "Hundred Talents
   Program" (BR2-202).
CR Baldridge JR, 2000, VACCINE, V18, P2416, DOI 10.1016/S0264-410X(99)00572-1
   Bivas-Benita M, 2009, VACCINE, V27, P4010, DOI 10.1016/j.vaccine.2009.04.033
   Borges O, 2008, EUR J PHARM BIOPHARM, V69, P405, DOI 10.1016/j.ejpb.2008.01.019
   Buckheit RW, 2010, ANTIVIR RES, V85, P142, DOI 10.1016/j.antiviral.2009.10.013
   Castaldello A, 2006, VACCINE, V24, P5655, DOI 10.1016/j.vaccine.2006.05.058
   Cui JW, 2013, ADV MATER, V25, P3468, DOI 10.1002/adma.201300981
   Ellis-Behnke RG, 2006, P NATL ACAD SCI USA, V103, P7530, DOI 10.1073/pnas.0602514103
   Felnerova D, 2004, CURR OPIN BIOTECH, V15, P518, DOI 10.1016/j.copbio.2004.10.005
   Florindo HF, 2009, BIOMATERIALS, V30, P879, DOI 10.1016/j.biomaterials.2008.10.035
   FRANKEL FR, 1995, J IMMUNOL, V155, P4775
   Garmory HS, 2003, VACCINE, V21, P3051, DOI 10.1016/S0264-410X(03)00112-9
   Grant EV, 2012, EUR J IMMUNOL, V42, P2937, DOI 10.1002/eji.201242410
   Greenland JR, 2007, VACCINE, V25, P3731, DOI 10.1016/j.vaccine.2007.01.120
   Guo R, 2010, LANGMUIR, V26, P5428, DOI 10.1021/la903893n
   Hankins CA, 2013, CURR OPIN HIV AIDS, V8, P50, DOI 10.1097/COH.0b013e32835b809d
   Hansen SG, 2011, NATURE, V473, P523, DOI 10.1038/nature10003
   He WW, 2011, BIOMATERIALS, V32, P1139, DOI 10.1016/j.biomaterials.2010.09.040
   Heppner DG, 1996, J INFECT DIS, V174, P361, DOI 10.1093/infdis/174.2.361
   Huang HC, 2009, ACS NANO, V3, P2941, DOI 10.1021/nn900947a
   Huang XG, 2007, VACCINE, V25, P2620, DOI 10.1016/j.vaccine.2006.12.020
   Ishii N, 1997, AIDS RES HUM RETROV, V13, P1421, DOI 10.1089/aid.1997.13.1421
   Jeong JH, 2007, PROG POLYM SCI, V32, P1239, DOI 10.1016/j.progpolymsci.2007.05.019
   Jiang L, 2007, J GENE MED, V9, P253, DOI 10.1002/jgm.1017
   Johansson L, 2004, NAT METHODS, V1, P61, DOI 10.1038/NMETH707
   Koff WC, 2012, VACCINE, V30, P4310, DOI 10.1016/j.vaccine.2011.11.014
   Kwon EJ, 2008, BIOCONJUGATE CHEM, V19, P920, DOI 10.1021/bc700448h
   Laddy DJ, 2006, INT REV IMMUNOL, V25, P99, DOI 10.1080/08830180600785827
   Lee ES, 2007, J CONTROL RELEASE, V123, P19, DOI 10.1016/j.jconrel.2007.08.006
   Li M, 2013, INT J NANOMED, V8, P1843, DOI 10.2147/IJN.S43827
   Liu MA, 2006, HUM GENE THER, V17, P1051, DOI 10.1089/hum.2006.17.1051
   Liu MA, 2005, ADV GENET, V55, P25, DOI 10.1016/S0065-2660(05)55002-8
   Lo SL, 2008, BIOMATERIALS, V29, P2408, DOI 10.1016/j.biomaterials.2008.01.031
   Lou PJ, 2009, J BIOMED MATER RES A, V88A, P849, DOI 10.1002/jbm.a.31919
   Luckay A, 2007, J VIROL, V81, P5257, DOI 10.1128/JVI.00055-07
   MacGregor RR, 1998, J INFECT DIS, V178, P92, DOI 10.1086/515613
   Mahajan SD, 2012, INT J NANOMED, V7, P5301, DOI 10.2147/IJN.S25871
   Mamo T, 2010, NANOMEDICINE-UK, V5, P269, DOI 10.2217/NNM.10.1
   Marrazzo JM, 2014, JAMA-J AM MED ASSOC, V312, P652, DOI 10.1001/jama.2014.9685
   McKay PF, 2014, PLOS ONE, V9, DOI 10.1371/journal.pone.0084707
   McKinnon LR, 2010, AIDS REV, V12, P209
   Mikloska Z, 2000, J IMMUNOL, V164, P5167, DOI 10.4049/jimmunol.164.10.5167
   Minigo G, 2007, VACCINE, V25, P1316, DOI 10.1016/j.vaccine.2006.09.086
   Mittal SK, 2000, VACCINE, V19, P253, DOI 10.1016/S0264-410X(00)00170-5
   Moon JJ, 2011, NAT MATER, V10, P243, DOI 10.1038/NMAT2960
   Mora-Solano C, 2014, J MATER CHEM B, V2, P2409, DOI 10.1039/c3tb21549k
   Nalwa HS, 2014, J BIOMED NANOTECHNOL, V10, P1635, DOI 10.1166/jbn.2014.2033
   Newman KD, 1998, J PHARM SCI-US, V87, P1421, DOI 10.1021/js980070s
   Okada E, 1997, J IMMUNOL, V159, P3638
   Pack DW, 2005, NAT REV DRUG DISCOV, V4, P581, DOI 10.1038/nrd1775
   Papapostolou D, 2007, P NATL ACAD SCI USA, V104, P10853, DOI 10.1073/pnas.0700801104
   Petrovsky N, 2004, IMMUNOL CELL BIOL, V82, P488, DOI 10.1111/j.0818-9641.2004.01272.x
   Pirrone V, 2011, ANTIVIR RES, V90, P168, DOI 10.1016/j.antiviral.2011.03.176
   Pouliot K, 2014, VACCINE, V32, P5049, DOI 10.1016/j.vaccine.2014.07.010
   Qiao Y, 2010, BIOMATERIALS, V31, P115, DOI 10.1016/j.biomaterials.2009.09.032
   Raddiffe J. N., 2006, J IMMUNOL, V177, P6626
   Rodríguez-Gascón A, 2014, INT J NANOMED, V9, P1833, DOI 10.2147/IJN.S39810
   Rudra JS, 2012, ACS NANO, V6, P1557, DOI 10.1021/nn204530r
   Rudra JS, 2010, P NATL ACAD SCI USA, V107, P622, DOI 10.1073/pnas.0912124107
   Sasaki S, 1997, INFECT IMMUN, V65, P3520, DOI 10.1128/IAI.65.9.3520-3528.1997
   Silva GA, 2004, SCIENCE, V303, P1352, DOI 10.1126/science.1093783
   Smith LC, 1998, ADV DRUG DELIVER REV, V30, P115, DOI 10.1016/S0169-409X(97)00111-7
   STIENEKER F, 1991, AIDS, V5, P431, DOI 10.1097/00002030-199104000-00012
   STIENEKER F, 1995, VACCINE, V13, P45, DOI 10.1016/0264-410X(95)80010-B
   Thoelen S, 1998, VACCINE, V16, P708, DOI 10.1016/S0264-410X(97)00254-5
   Thoelen S, 2000, ACTA GASTRO-ENT BELG, V63, P185
   Tian Y, 2014, NANO LETT, V14, P1439, DOI 10.1021/nl404560v
   Toda S, 1997, IMMUNOLOGY, V92, P111, DOI 10.1046/j.1365-2567.1997.00307.x
   Truong-Le VL, 1998, HUM GENE THER, V9, P1709, DOI 10.1089/hum.1998.9.12-1709
   Uto T, 2007, J IMMUNOL, V178, P2979, DOI 10.4049/jimmunol.178.5.2979
   Wen J, 2012, VACCINE, V30, P5733, DOI 10.1016/j.vaccine.2012.07.008
   Wijesundara DK, 2011, IMMUNOL CELL BIOL, V89, P367, DOI 10.1038/icb.2010.118
   Woolfson DN, 2006, CURR OPIN CHEM BIOL, V10, P559, DOI 10.1016/j.cbpa.2006.09.019
   Wren L, 2011, HUM VACCINES, V7, P467, DOI 10.4161/hv.7.4.14123
   Xie ZL, 2014, BIOMATERIALS, V35, P7896, DOI 10.1016/j.biomaterials.2014.05.056
   Xu LG, 2013, ADV MATER, V25, P5928, DOI 10.1002/adma.201300583
   Xu LG, 2012, NANO LETT, V12, P2003, DOI 10.1021/nl300027p
   Yang J, 2014, BIOTECHNOL ADV, V32, P804, DOI 10.1016/j.biotechadv.2013.11.004
   Yao WJ, 2013, MOL PHARMACEUT, V10, P2904, DOI 10.1021/mp4000053
   Zhang SG, 2003, NAT BIOTECHNOL, V21, P1171, DOI 10.1038/nbt874
   Zhou XF, 2008, EUR J PHARM BIOPHARM, V68, P589, DOI 10.1016/j.ejpb.2007.09.006
   Zhou XF, 2007, J CONTROL RELEASE, V121, P200, DOI 10.1016/j.jconrel.2007.05.018
NR 81
TC 5
Z9 6
U1 2
U2 71
PU AMER SCIENTIFIC PUBLISHERS
PI VALENCIA
PA 26650 THE OLD RD, STE 208, VALENCIA, CA 91381-0751 USA
SN 1533-4880
EI 1533-4899
J9 J NANOSCI NANOTECHNO
JI J. Nanosci. Nanotechnol.
PD MAR
PY 2016
VL 16
IS 3
BP 2126
EP 2133
DI 10.1166/jnn.2016.10947
PG 8
WC Chemistry, Multidisciplinary; Nanoscience & Nanotechnology; Materials
   Science, Multidisciplinary; Physics, Applied; Physics, Condensed Matter
WE Science Citation Index Expanded (SCI-EXPANDED)
SC Chemistry; Science & Technology - Other Topics; Materials Science;
   Physics
GA DJ4CU
UT WOS:000374153800003
PM 27455611
DA 2023-11-04
ER

PT J
AU Hikke, MC
   Geertsema, C
   Wu, V
   Metz, SW
   van Lent, JW
   Vlak, JM
   Pijlman, GP
AF Hikke, Mia C.
   Geertsema, Corinne
   Wu, Vincen
   Metz, Stefan W.
   van Lent, Jan W.
   Vlak, Just M.
   Pijlman, Gorben P.
TI Alphavirus capsid proteins self-assemble into core-like particles in
   insect cells: A promising platform for nanoparticle vaccine development
SO BIOTECHNOLOGY JOURNAL
LA English
DT Article
DE Alphavirus; Baculovirus expression; Core-like particle; Protein carrier;
   Subunit vaccine
ID SEMLIKI-FOREST-VIRUS; CHIKUNGUNYA VIRUS; REPLICATION; E1; INDUCTION;
   DIVERSITY
AB The mosquito-borne chikungunya virus (CHIKV) causes arthritic diseases in humans, whereas the aquatic salmonid alphavirus (SAV) is associated with high mortality in aquaculture of salmon and trout. Using modern biotechnological approaches, promising vaccine candidates based upon highly immunogenic, enveloped virus-like particles (eVLPs) have been developed. However, the eVLP structure (core, lipid membrane, surface glycoproteins) is more complex than that of non-enveloped, protein-only VLPs, which are structurally and morphologically simple'. In order to develop an alternative to alphavirus eVLPs, in this paper we engineered recombinant baculovirus vectors to produce high levels of alphavirus core-like particles (CLPs) in insect cells by expression of the CHIKV and SAV capsid proteins. The CLPs localize in dense nuclear bodies within the infected cell nucleus and are purified through a rapid and scalable protocol involving cell lysis, sonication and low-speed centrifugation steps. Furthermore, an immunogenic epitope from the alphavirus E2 glycoprotein can be successfully fused to the N-terminus of the capsid protein without disrupting the CLP self-assembling properties. We propose that immunogenic epitope-tagged alphavirus CLPs produced in insect cells present a simple and perhaps more stable alternative to alphavirus eVLPs.
C1 [Hikke, Mia C.; Geertsema, Corinne; Wu, Vincen; Metz, Stefan W.; van Lent, Jan W.; Vlak, Just M.; Pijlman, Gorben P.] Wageningen Univ, Virol Lab, Droevendaalsesteeg 1, NL-6708 PB Wageningen, Netherlands.
C3 Wageningen University & Research
RP Pijlman, GP (通讯作者)，Wageningen Univ, Virol Lab, Droevendaalsesteeg 1, NL-6708 PB Wageningen, Netherlands.
EM gorben.pijlman@wur.nl
RI Metz, Stefan/J-1974-2019
OI Metz, Stefan/0000-0002-9249-2844; Pijlman, Gorben/0000-0001-9301-0408
FU Development of recombinant live and subunit vaccines against chikungunya
   virus infections [T4-301]; MSD Animal Health, Boxmeer, the Netherlands
FX We acknowledge Stephane Villoing (Bergen, Norway) for helpful
   discussions. Also, we thank all undergraduate students, in particular
   Hans Keijdener and Tom Driedonks, who contributed to this project. The
   work by Stefan Metz on CHIKV was performed within the framework of Dutch
   Top Institute Pharma, project "Development of recombinant live and
   subunit vaccines against chikungunya virus infections" (project nr
   T4-301). The experiments by Mia Hikke on SAV were funded by MSD Animal
   Health, Boxmeer, the Netherlands.
CR ACHESON NH, 1967, VIROLOGY, V32, P128, DOI 10.1016/0042-6822(67)90261-9
   Akahata W, 2010, NAT MED, V16, P334, DOI 10.1038/nm.2105
   BLISSARD GW, 1990, ANNU REV ENTOMOL, V35, P127, DOI 10.1146/annurev.en.35.010190.001015
   Chang LJ, 2014, LANCET, V384, P2046, DOI 10.1016/S0140-6736(14)61185-5
   Coffey LL, 2011, J VIROL, V85, P1025, DOI 10.1128/JVI.01918-10
   FAVRE D, 1994, ARCH VIROL, V137, P149, DOI 10.1007/BF01311181
   Fros JJ, 2013, J VIROL, V87, P10394, DOI 10.1128/JVI.00884-13
   Garmashova N, 2007, J VIROL, V81, P2472, DOI 10.1128/JVI.02073-06
   Grandadam M, 2011, EMERG INFECT DIS, V17, P910, DOI 10.3201/eid1705.101873
   Hikke MC, 2014, VACCINE, V32, P6206, DOI 10.1016/j.vaccine.2014.09.026
   Hikke MC, 2014, MICROB BIOTECHNOL, V7, P480, DOI 10.1111/1751-7915.12100
   Hopkins RF, 2009, BIOTECHNIQUES, V47, P785, DOI 10.2144/000113238
   Horwood PF, 2013, EMERG INFECT DIS, V19, P1535, DOI 10.3201/eid1909.130130
   Hunt AR, 2010, PLOS NEGLECT TROP D, V4, DOI 10.1371/journal.pntd.0000739
   JAKOB R, 1994, J MED MICROBIOL, V40, P389, DOI 10.1099/00222615-40-6-389
   Jose J, 2009, FUTURE MICROBIOL, V4, P837, DOI [10.2217/fmb.09.59, 10.2217/FMB.09.59]
   Kam YW, 2014, PLOS ONE, V9, DOI 10.1371/journal.pone.0095647
   Karlsen M, 2015, VIRUS RES, V196, P79, DOI 10.1016/j.virusres.2014.11.011
   Kuhn R.J., 2007, FIELDS VIROLOGY, V5th, P825
   Leparc-Goffart I, 2014, LANCET, V383, P514, DOI 10.1016/S0140-6736(14)60185-9
   Lua LHL, 2014, BIOTECHNOL BIOENG, V111, P425, DOI 10.1002/bit.25159
   Metz SW, 2013, VACCINE, V31, P6092, DOI 10.1016/j.vaccine.2013.09.045
   Metz SW, 2013, PLOS NEGLECT TROP D, V7, DOI 10.1371/journal.pntd.0002124
   Metz SW, 2011, PLOS ONE, V6, DOI 10.1371/journal.pone.0025816
   Metz SW, 2011, VIROL J, V8, DOI 10.1186/1743-422X-8-353
   Metz SW, 2011, J INVERTEBR PATHOL, V107, pS16, DOI 10.1016/j.jip.2011.05.002
   MICHEL MR, 1990, J VIROL, V64, P5123, DOI 10.1128/JVI.64.10.5123-5131.1990
   Moriette C, 2005, J GEN VIROL, V86, P3119, DOI 10.1099/vir.0.81030-0
   Olsen CM, 2013, VACCINE, V31, P5672, DOI 10.1016/j.vaccine.2013.09.058
   Porta J, 2014, J VIROL, V88, P9616, DOI 10.1128/JVI.01286-14
   Rezza G, 2007, LANCET, V370, P1840, DOI 10.1016/S0140-6736(07)61779-6
   Roy P, 2009, ADV EXP MED BIOL, V655, P145, DOI 10.1007/978-1-4419-1132-2_11
   SNIJDERS A, 1991, J GEN VIROL, V72, P557, DOI 10.1099/0022-1317-72-3-557
   Suhrbier A, 2012, NAT REV RHEUMATOL, V8, P420, DOI 10.1038/nrrheum.2012.64
   Thomas S, 2013, VIROL J, V10, DOI 10.1186/1743-422X-10-269
   Voss JE, 2010, NATURE, V468, P709, DOI 10.1038/nature09555
NR 36
TC 5
Z9 5
U1 0
U2 16
PU WILEY-V C H VERLAG GMBH
PI WEINHEIM
PA POSTFACH 101161, 69451 WEINHEIM, GERMANY
SN 1860-6768
EI 1860-7314
J9 BIOTECHNOL J
JI Biotechnol. J.
PD FEB
PY 2016
VL 11
IS 2
SI SI
BP 266
EP 273
DI 10.1002/biot.201500147
PG 8
WC Biochemical Research Methods; Biotechnology & Applied Microbiology
WE Science Citation Index Expanded (SCI-EXPANDED)
SC Biochemistry & Molecular Biology; Biotechnology & Applied Microbiology
GA DD5ZF
UT WOS:000370002800011
PM 26287127
DA 2023-11-04
ER

PT J
AU Gamazo, C
   Bussmann, H
   Giemsa, S
   Camacho, AI
   Unsihuay, D
   Martín-Arbella, N
   Irache, JM
AF Gamazo, C.
   Bussmann, H.
   Giemsa, S.
   Camacho, A. I.
   Unsihuay, Daisy
   Martin-Arbella, N.
   Irache, J. M.
TI Interactions of poly (anhydride) nanoparticles with macrophages in light
   of their vaccine adjuvant properties
SO INTERNATIONAL JOURNAL OF PHARMACEUTICS
LA English
DT Article
DE Nanoparticle; Macrophage; Antigen presenting cell; Cellular uptake;
   Clathrin
ID DENDRITIC CELLS; QUANTUM DOTS; T-CELLS; POLY(ANHYDRIDE) NANOPARTICLES;
   CROSS-PRESENTATION; CELLULAR UPTAKE; CARRIERS; ANTIGEN; MECHANISMS;
   PARAMETERS
AB Understanding how nanoparticles are formed and how those processes ultimately determine the nanoparticles' properties and their impact on their capture by immune cells is key in vaccination studies. Accordingly, we wanted to evaluate how the previously described poly (anhydride)-based nanoparticles of the copolymer of methyl vinyl ether and maleic anhydride (NP) interact with macrophages, and how this process depends on the physicochemical properties derived from the method of preparation. First, we studied the influence of the desolvation and drying processes used to obtain the nanoparticles. NP prepared by the desolvation of the polymers in acetone with a mixture of ethanol and water yielded higher mean diameters than those obtained in the presence of water (250 nm vs. 180 nm). In addition, nanoparticles dried by lyophilization presented higher negative zeta potentials than those dried by spray-drying (-47 mV vs. -35 mV). Second, the influence of the NP formulation on the phagocytosis by J774 murine macrophage-like cell line was investigated. The data indicated that NPs prepared in the presence of water were at least three-times more efficiently internalized by cells than NPs prepared with the mixture of ethanol and water. Besides, lyophilized nanoparticles appeared to be more efficiently taken up by J744 cells than those dried by spray-drying. To further understand the specific mechanisms involved in the cellular internalization of NPs, different pharmacological inhibitors were used to interfere with specific uptake pathways. Results suggest that the NP formulations, particularly, nanoparticles prepared by the addition of ethanol: water, are internalized by the clathrin-mediated endocytosis, rather than caveolae-mediated mechanisms, supporting their previously described vaccine adjuvant properties. (C) 2015 Elsevier B.V. All rights reserved.
C1 [Gamazo, C.; Camacho, A. I.] Univ Navarra, Dept Microbiol, Pamplona 31008, Spain.
   [Bussmann, H.; Giemsa, S.] Univ Bonn, Dept Pharm, D-53115 Bonn, Germany.
   [Unsihuay, Daisy] Univ Nacl Ingn, Dept Chem, Lima, Peru.
   [Martin-Arbella, N.; Irache, J. M.] Univ Navarra, Dept Pharm & Pharmaceut Technol, Pamplona 31008, Spain.
C3 University of Navarra; University of Bonn; University Nacional de
   Ingenieria Lima; University of Navarra
RP Gamazo, C (通讯作者)，Univ Navarra, Dept Microbiol, Pamplona 31008, Spain.
EM cgamazo@unav.es
RI Irache, Juan M./T-3516-2017; GAMAZO, CARLOS/J-8478-2017; Irache, Juan
   M./U-3851-2019
OI Irache, Juan M./0000-0001-9687-3436; GAMAZO, CARLOS/0000-0002-6586-4657;
   Unsihuay, Daisy/0000-0003-1638-3301
FU Plan Nacional de Investigacion Cientifica, Desarrollo e Innovacion
   Tecnologica; ISCIII-Sub-direccion General de Evaluacion y Fomento de la
   investigacion; European Regional Development Fund (ERDF) [PI12/01358];
   European Community's Seventh Framework Programme [FP7]
   [NMP-2011-1.2-2-280761]
FX The research leading to these results has received funding from the
   "Plan Nacional de Investigacion Cientifica, Desarrollo e Innovacion
   Tecnologica 2008-2011" co-financed by "ISCIII-Sub-direccion General de
   Evaluacion y Fomento de la investigacion" and the European Regional
   Development Fund (ERDF) (Project PI12/01358). The research leading to
   these results has received funding from the European Community's Seventh
   Framework Programme [FP7/2007-2013] for ALEXANDER under grant agreement
   no. NMP-2011-1.2-2-280761.
CR Agarwal R, 2013, P NATL ACAD SCI USA, V110, P17247, DOI 10.1073/pnas.1305000110
   Alexis F, 2008, MOL PHARMACEUT, V5, P505, DOI 10.1021/mp800051m
   Arbós P, 2002, J CONTROL RELEASE, V83, P321, DOI 10.1016/S0168-3659(02)00015-9
   Beningo KA, 2002, J CELL SCI, V115, P849
   Brito LA, 2013, SEMIN IMMUNOL, V25, P130, DOI 10.1016/j.smim.2013.05.007
   Camacho AI, 2011, VACCINE, V29, P7130, DOI 10.1016/j.vaccine.2011.05.072
   Chen CC, 2010, EUR J PHARM BIOPHARM, V74, P474, DOI 10.1016/j.ejpb.2009.12.008
   Ciani L, 2007, BIOPHYS CHEM, V131, P80, DOI 10.1016/j.bpc.2007.09.011
   Rebouças JD, 2012, EUR J PHARM BIOPHARM, V82, P241, DOI 10.1016/j.ejpb.2012.06.014
   Delehanty JB, 2009, ANAL BIOANAL CHEM, V393, P1091, DOI 10.1007/s00216-008-2410-4
   Derakhshandeh K, 2011, IRAN J PHARM RES, V10, P425
   Dutta Dipannita, 2012, CELL LOGIST, V4, P203
   Elsabahy M, 2012, CHEM SOC REV, V41, P2545, DOI 10.1039/c2cs15327k
   Esser MT, 2003, VACCINE, V21, P419, DOI 10.1016/S0264-410X(02)00407-3
   Poulin LF, 2010, J EXP MED, V207, P1261, DOI 10.1084/jem.20092618
   Galindo-Rodriguez S, 2004, PHARM RES-DORDR, V21, P1428, DOI 10.1023/B:PHAM.0000036917.75634.be
   Gamazo C., 2015, EUR J PHARM IN PRESS
   Gómez S, 2007, VACCINE, V25, P5263, DOI 10.1016/j.vaccine.2007.05.020
   Gómez S, 2006, J NANOSCI NANOTECHNO, V6, P3283, DOI 10.1166/jnn.2006.471
   Hansen CM., 2007, HANSEN SOLUBILITY PA, V2, DOI [10.1201/9781420006834, DOI 10.1201/9781420006834]
   Hild WA, 2008, EUR J PHARM BIOPHARM, V68, P153, DOI 10.1016/j.ejpb.2007.06.009
   Hillaireau H, 2009, CELL MOL LIFE SCI, V66, P2873, DOI 10.1007/s00018-009-0053-z
   Honary S., 2013, TROPIC J PHARM RES, V12
   Irache Juan M, 2010, Front Biosci (Schol Ed), V2, P876
   Iversen TG, 2011, NANO TODAY, V6, P176, DOI 10.1016/j.nantod.2011.02.003
   Jongbloed SL, 2010, J EXP MED, V207, P1247, DOI 10.1084/jem.20092140
   Kamaly N, 2012, CHEM SOC REV, V41, P2971, DOI 10.1039/c2cs15344k
   KAPLAN J, 1976, NATURE, V263, P596, DOI 10.1038/263596a0
   Kim J, 2010, J BIOMED BIOTECHNOL, DOI 10.1155/2010/218752
   Kipper MJ, 2006, J BIOMED MATER RES A, V76A, P798, DOI 10.1002/jbm.a.30545
   Kool M, 2011, J LEUKOCYTE BIOL, V90, P1177, DOI 10.1189/jlb.0610342
   LEVITZ SM, 2012, RES CELL, V148, P1284, DOI DOI 10.1016/J.CELL.2012.02.012
   Loh JW, 2012, TOXICOL APPL PHARM, V262, P273, DOI 10.1016/j.taap.2012.04.037
   Mailänder V, 2009, BIOMACROMOLECULES, V10, P2379, DOI 10.1021/bm900266r
   Mallapragada SK, 2008, INT J PHARMACEUT, V364, P265, DOI 10.1016/j.ijpharm.2008.06.030
   Maysinger D, 2007, EUR J PHARM BIOPHARM, V65, P270, DOI 10.1016/j.ejpb.2006.08.011
   Mogensen TH, 2009, CLIN MICROBIOL REV, V22, P240, DOI 10.1128/CMR.00046-08
   Mouries J, 2008, BLOOD, V112, P3713, DOI 10.1182/blood-2008-03-146290
   Murugan K, 2015, INT J NANOMED, V10, P2191, DOI 10.2147/IJN.S75615
   Nair-Gupta P, 2013, FRONT IMMUNOL, V4, DOI 10.3389/fimmu.2013.00401
   Neefjes J, 2012, FRONT IMMUNOL, V3, DOI 10.3389/fimmu.2012.00031
   Nicolete R, 2011, INT IMMUNOPHARMACOL, V11, P1557, DOI 10.1016/j.intimp.2011.05.014
   Ochoa J, 2007, VACCINE, V25, P4410, DOI 10.1016/j.vaccine.2007.03.025
   Ojer P, 2012, PHARM RES-DORDR, V29, P2615, DOI 10.1007/s11095-012-0791-8
   Patil S, 2007, BIOMATERIALS, V28, P4600, DOI 10.1016/j.biomaterials.2007.07.029
   Pooley JL, 2001, J IMMUNOL, V166, P5327, DOI 10.4049/jimmunol.166.9.5327
   Rebouças JD, 2014, CLIN VACCINE IMMUNOL, V21, P1106, DOI 10.1128/CVI.00359-14
   Sahay G, 2010, J CONTROL RELEASE, V145, P182, DOI 10.1016/j.jconrel.2010.01.036
   SAKURADA H, 1992, ARCH DERMATOL RES, V284, P114, DOI 10.1007/BF00373382
   Salman HH, 2009, VACCINE, V27, P4784, DOI 10.1016/j.vaccine.2009.05.091
   Salman HH, 2005, J CONTROL RELEASE, V106, P1, DOI 10.1016/j.jconrel.2005.03.033
   Shen KY, 2014, J IMMUNOL, V192, P4233, DOI 10.4049/jimmunol.1302850
   Snijder B, 2009, NATURE, V461, P520, DOI 10.1038/nature08282
   Tamayo I, 2010, CLIN VACCINE IMMUNOL, V17, P1356, DOI 10.1128/CVI.00164-10
   Tran KK, 2009, BIOMATERIALS, V30, P1356, DOI 10.1016/j.biomaterials.2008.11.034
   Vercauteren D, 2010, MOL THER, V18, P561, DOI 10.1038/mt.2009.281
   Verma A, 2010, SMALL, V6, P12, DOI 10.1002/smll.200901158
   VLAHOS CJ, 1994, J BIOL CHEM, V269, P5241
   WANG LH, 1993, J CELL BIOL, V123, P1107, DOI 10.1083/jcb.123.5.1107
NR 59
TC 5
Z9 5
U1 0
U2 22
PU ELSEVIER
PI AMSTERDAM
PA RADARWEG 29, 1043 NX AMSTERDAM, NETHERLANDS
SN 0378-5173
EI 1873-3476
J9 INT J PHARMACEUT
JI Int. J. Pharm.
PD DEC 30
PY 2015
VL 496
IS 2
BP 922
EP 930
DI 10.1016/j.ijpharm.2015.10.030
PG 9
WC Pharmacology & Pharmacy
WE Science Citation Index Expanded (SCI-EXPANDED)
SC Pharmacology & Pharmacy
GA CZ8YJ
UT WOS:000367384700078
PM 26468037
DA 2023-11-04
ER

PT J
AU Lü, FL
   He, FC
AF Lü, FL
   He, FC
TI Nanoparticles as adjuvants for the epitope peptide vaccines
SO PROGRESS IN BIOCHEMISTRY AND BIOPHYSICS
LA Chinese
DT Article
DE nanoparticle adjuvants; peptide vaccine; epitope
ID IMMUNIZATION; DELIVERY; CANCER; MICE; DRUG; E7
AB The loading of peptide into ultrafine host vesicles or in the nanometer size range is an important technique for the optimization of controlled peptide antigens delivery. There are closed relationship between the nanoparticle and the organism, the size range of DNA-protein complex is 15 similar to 20 nanometer. Several virus particles are also nanoparticle. For the nanoparticle adjuvants, the carrier effects and side effects and foreign body irritation will be avoid. Furthermore, the actual state of the nanoparticle materials is shown with 4 practical application examples, that is: a targeted cellular uptake by macrophage and dendritic cells; the strong immunity stimulation of nanocapsules, as new adjuvants, when loaded with viral or other antigens; the better blood-brain barrier transfer of a biochemistry drug when covalently bound to special liposomes; and the use of minivesicles for controlled site-specific anticancer drug release (tumor targeting). The nanoparticl materials were manufactured by physics and chemistry methods. Almost all biochemistry drug and DNA drugs, particularly, adjuvants for the epitope peptide vaccine were loaded with nanoparticle carriers for the good stability and body-friendly and biodegradable excipients.
C1 Third Mil Med Univ, Inst Surg Res, Chongqing 400042, Peoples R China.
C3 Army Medical University
EM Lufenglin@hotmail.com
CR Castignolles N, 1996, VACCINE, V14, P1353, DOI 10.1016/S0264-410X(96)00043-6
   Frey A, 1999, VACCINE, V17, P3007, DOI 10.1016/S0264-410X(99)00163-2
   Gilewski T, 2000, CLIN CANCER RES, V6, P1693
   Haicheur N, 2000, J IMMUNOL, V165, P3301, DOI 10.4049/jimmunol.165.6.3301
   Kim SY, 1999, HELICOBACTER, V4, P33, DOI 10.1046/j.1523-5378.1999.09046.x
   Kreuter J, 1995, Pharm Biotechnol, V6, P463
   Kreuter J, 1996, J ANAT, V189, P503
   KREUTER J, 1981, J PHARM SCI, V70, P367, DOI 10.1002/jps.2600700406
   Li JK, 1998, J CONTROL RELEASE, V56, P117, DOI 10.1016/S0168-3659(98)00089-3
   Liu DW, 2000, J VIROL, V74, P2888, DOI 10.1128/JVI.74.6.2888-2894.2000
   Ludewig B, 2000, VACCINE, V19, P23, DOI 10.1016/S0264-410X(00)00163-8
   Morris CB, 2000, VACCINE, V18, P1944, DOI 10.1016/S0264-410X(99)00447-8
   Plum SM, 2000, VACCINE, V19, P1294, DOI 10.1016/S0264-410X(00)00210-3
   Schöler N, 2000, J MICROENCAPSUL, V17, P639
   STIENEKER F, 1991, AIDS, V5, P431, DOI 10.1097/00002030-199104000-00012
   VITIELLO A, 1995, J CLIN INVEST, V95, P341, DOI 10.1172/JCI117662
NR 16
TC 5
Z9 5
U1 1
U2 7
PU CHINESE ACAD SCIENCES, INST BIOPHYSICS
PI BEIJING
PA 15 DATUN RD, CHAOYAND DISTRICT, BEIJING, 100101, PEOPLES R CHINA
SN 1000-3282
J9 PROG BIOCHEM BIOPHYS
JI Prog. Biochem. Biophys.
PD DEC
PY 2001
VL 28
IS 6
BP 832
EP 835
PG 4
WC Biochemistry & Molecular Biology; Biophysics
WE Science Citation Index Expanded (SCI-EXPANDED)
SC Biochemistry & Molecular Biology; Biophysics
GA 506AJ
UT WOS:000172947500015
DA 2023-11-04
ER

PT J
AU Jia, SR
   Ji, SL
   Zhao, J
   Lv, YH
   Wang, JY
   Sun, DQ
   Ding, D
AF Jia, Shaorui
   Ji, Shenglu
   Zhao, Jia
   Lv, Yonghui
   Wang, Jiayang
   Sun, Daqing
   Ding, Dan
TI A Fluorinated Supramolecular Self-Assembled Peptide as Nanovaccine
   Adjuvant for Enhanced Cancer Vaccine Therapy
SO SMALL METHODS
LA English
DT Article
DE adjuvants; cancer vaccines; cellular immunity; fluorinated
   supramolecular strategy; immunotherapy
ID DENDRITIC CELLS; IMMUNOTHERAPY; NANOPARTICLES; NANOMATERIALS
AB Adjuvants play an important role in enhancing vaccine-induced immune protection. Adequate cellular uptake, robust lysosomal escape, and subsequent antigen cross-presentation are critical steps for vaccine adjuvants to effectively elicit cellular immunity. Here, a fluorinated supramolecular strategy to generate a series of peptide adjuvants by using arginine (R) and fluorinated diphenylalanine peptide (DP) is adopted. It is found that the self-assembly ability and antigen-binding affinity of these adjuvants increase with the number of fluorine (F) and can be regulated by R. By comparison, 4RDP(F5) shows the strongest binding affinity with model antigen ovalbumin (OVA) and the best performance in dendritic cells maturation and antigen's lysosomal escape, which contributes to the subsequent antigen cross-presentation. As a consequence, 4RDP(F5)-OVA nanovaccine generates a strong cellular immunity in a prophylactic OVA-expressing EG7-OVA lymphoma model, leading to long-term immune memory for resisting tumor challenge. What's more, 4RDP(F5)-OVA nanovaccine in combination with anti-programmed cell death ligand-1 (anti-PD-L1) checkpoint blockade could effectively elicit anti-tumor immune responses and inhibit tumor growth in a therapeutic EG7-OVA lymphoma model. Overall, this study demonstrates the simplicity and effectiveness of fluorinated supramolecular strategies for constructing adjuvants and might provide an attractive vaccine adjuvant candidate for cancer immunotherapy.
C1 [Jia, Shaorui; Zhao, Jia; Lv, Yonghui; Ding, Dan] Nankai Univ, Frontiers Sci Ctr Cell Responses, State Key Lab Med Chem Biol, Key Lab Bioact Mat,Minist Educ, Tianjin 300071, Peoples R China.
   [Jia, Shaorui; Zhao, Jia; Lv, Yonghui; Ding, Dan] Nankai Univ, Coll Life Sci, Tianjin 300071, Peoples R China.
   [Ji, Shenglu; Wang, Jiayang] Xinxiang Med Univ, Sch Life Sci & Technol, Key Lab Biomed Mat, Xinxiang 453003, Peoples R China.
   [Sun, Daqing] Tianjin Med Univ, Gen Hosp, Dept Pediat Surg, Tianjin 300052, Peoples R China.
   [Ding, Dan] Xuzhou Med Univ, Canc Inst, Jiangsu Ctr Collaborat & Innovat Canc Biotherapy, Xuzhou 221002, Jiangsu, Peoples R China.
C3 Nankai University; Nankai University; Xinxiang Medical University;
   Tianjin Medical University; Xuzhou Medical University
RP Ding, D (通讯作者)，Nankai Univ, Frontiers Sci Ctr Cell Responses, State Key Lab Med Chem Biol, Key Lab Bioact Mat,Minist Educ, Tianjin 300071, Peoples R China.; Ding, D (通讯作者)，Nankai Univ, Coll Life Sci, Tianjin 300071, Peoples R China.; Sun, DQ (通讯作者)，Tianjin Med Univ, Gen Hosp, Dept Pediat Surg, Tianjin 300052, Peoples R China.; Ding, D (通讯作者)，Xuzhou Med Univ, Canc Inst, Jiangsu Ctr Collaborat & Innovat Canc Biotherapy, Xuzhou 221002, Jiangsu, Peoples R China.
EM sdqchris2019@tmu.edu.cn; dingd@nankai.edu.cn
OI Ding, Dan/0000-0003-1873-6510
FU Tianjin Committee of Use and Care of Laboratory Animals [2019-0003];
   Tianjin Science Fund for Distinguished Young Scholars [19JCJQJC61200];
   Fundamental Research Funds for the Central Universities [63223030]; NSFC
   [82070544, 81901874]; Tianjin Natural Science Foundation
   [20JCYBJC01140]; Natural Science Foundation [XYBSKYZZ201916]
FX S.Jia and S.Ji contributed equally to this work. All procedures
   involving animals were conducted in accordance with the guidelines set
   by the Tianjin Committee of Use and Care of Laboratory Animals, and
   approved by the Animal Ethics Committee of Nankai University
   (accreditation number: SYXK(Jin) 2019-0003). This work was supported by
   the Tianjin Science Fund for Distinguished Young Scholars
   (19JCJQJC61200), the Fundamental Research Funds for the Central
   Universities (63223030), the NSFC (82070544 and 81901874), the Tianjin
   Natural Science Foundation (20JCYBJC01140), and the PhD Start-up Fund of
   Natural Science Foundation (XYBSKYZZ201916).
CR Askew D, 2000, J IMMUNOL, V165, P6889, DOI 10.4049/jimmunol.165.12.6889
   Burgdorf S, 2007, SCIENCE, V316, P612, DOI 10.1126/science.1137971
   Cao FQ, 2018, ADV HEALTHC MATER, V7, DOI 10.1002/adhm.201701439
   Chen C, 2022, J AM CHEM SOC, V144, P3429, DOI 10.1021/jacs.1c11455
   Chen CR, 2019, ADV MATER, V31, DOI 10.1002/adma.201900573
   Chen M, 2022, SCI CHINA CHEM, V65, P647, DOI 10.1007/s11426-021-1176-5
   Du GS, 2020, CURR OPIN BIOTECH, V66, P113, DOI 10.1016/j.copbio.2020.06.015
   Gan JY, 2020, J CONTROL RELEASE, V326, P297, DOI 10.1016/j.jconrel.2020.07.008
   Gao ZY, 2022, ANGEW CHEM INT EDIT, V61, DOI 10.1002/anie.202209793
   Garcia K C, 1999, Rev Immunogenet, V1, P75
   Garcia-Hernandez MD, 2008, CANCER RES, V68, P861, DOI 10.1158/0008-5472.CAN-07-0445
   Gong NQ, 2020, NAT NANOTECHNOL, V15, P1053, DOI 10.1038/s41565-020-00782-3
   He HJ, 2020, CHEM REV, V120, P9994, DOI 10.1021/acs.chemrev.0c00306
   Hong XY, 2020, SCI ADV, V6, DOI 10.1126/sciadv.aaz4462
   Jia SR, 2022, CCS CHEM, V4, P501, DOI 10.31635/ccschem.021.202101458
   Jiang SH, 2021, REGEN BIOMATER, V8, DOI 10.1093/rb/rbab028
   Jing Z, 2022, ADV SCI, V9, DOI 10.1002/advs.202201496
   Kubli SP, 2021, NAT REV DRUG DISCOV, V20, P899, DOI 10.1038/s41573-021-00155-y
   Li FJ, 2021, REGEN BIOMATER, V8, DOI 10.1093/rb/rbab057
   Li JP, 2021, ADV MATER, V33, DOI 10.1002/adma.202005096
   Li J, 2020, SCI CHINA CHEM, V63, P1428, DOI 10.1007/s11426-020-9846-4
   Li RS, 2021, NANO LETT, V21, P8455, DOI 10.1021/acs.nanolett.1c03112
   Li W., 2022, J MATER CHEM A, V55, P2660
   Li XJ, 2021, ADV FUNCT MATER, V31, DOI 10.1002/adfm.202003725
   Li XX, 2020, NANOSCALE, V12, P2111, DOI 10.1039/c9nr08916k
   Li X, 2022, SMALL, V18, DOI 10.1002/smll.202203100
   Li X, 2020, NANO LETT, V20, P4454, DOI 10.1021/acs.nanolett.0c01230
   Lin MJ, 2022, NAT CANCER, V3, P911, DOI 10.1038/s43018-022-00418-6
   Liu XG, 2021, AGGREGATE, V2, P4, DOI 10.1002/agt2.26
   Liu YH, 2017, CHEM COMMUN, V53, P9486, DOI 10.1039/c7cc04386d
   Liu ZX, 2020, AGGREGATE, V1, P31, DOI 10.1002/agt2.3
   Luo ZC, 2017, ADV MATER, V29, DOI 10.1002/adma.201601776
   Lv J, 2022, ACCOUNTS CHEM RES, V55, P722, DOI 10.1021/acs.accounts.1c00766
   Lv J, 2021, CHEM SOC REV, V50, P5435, DOI 10.1039/d0cs00258e
   Martin JD, 2020, NAT REV CLIN ONCOL, V17, P251, DOI 10.1038/s41571-019-0308-z
   Mellman I, 2011, NATURE, V480, P480, DOI 10.1038/nature10673
   Neefjes J, 2013, NAT CHEM BIOL, V9, P769, DOI [10.1038/NCHEMBIO.1391, 10.1038/nchembio.1391]
   Ni X, 2019, NANO LETT, V19, P318, DOI 10.1021/acs.nanolett.8b03936
   Noh YW, 2011, BIOMATERIALS, V32, P6254, DOI 10.1016/j.biomaterials.2011.05.013
   Palucka K, 2012, NAT REV CANCER, V12, P265, DOI 10.1038/nrc3258
   Parish CR, 2003, IMMUNOL CELL BIOL, V81, P106, DOI 10.1046/j.0818-9641.2003.01151.x
   Qi J, 2022, ADV MATER, V34, DOI 10.1002/adma.202203309
   Qi J, 2021, AGGREGATE, V2, P95, DOI 10.1002/agt2.25
   Qian Y, 2016, BIOMATERIALS, V98, P171, DOI 10.1016/j.biomaterials.2016.05.008
   Qiu LP, 2018, SMALL, V14, DOI 10.1002/smll.201703539
   Quigley E, 2020, SOFT MATTER, V16, P10158, DOI 10.1039/d0sm01217c
   Rahman F, 2000, HEPATOLOGY, V31, P521, DOI 10.1002/hep.510310237
   Roth GA, 2022, NAT REV MATER, V7, P174, DOI 10.1038/s41578-021-00372-2
   Saxena M, 2021, NAT REV CANCER, V21, P360, DOI 10.1038/s41568-021-00346-0
   Shang YN, 2019, SCI CHINA MATER, V62, P1341, DOI 10.1007/s40843-019-9425-6
   Stubbs AC, 2001, NAT MED, V7, P625, DOI 10.1038/87974
   Sun LL, 2021, SCI CHINA CHEM, V64, P719, DOI 10.1007/s11426-020-9943-9
   Sun ZY, 2022, ESCIENCE, V2, P32, DOI 10.1016/j.esci.2021.12.009
   Tan J, 2022, ADV FUNCT MATER, V32, DOI 10.1002/adfm.202111670
   Wang H, 2022, SMALL STRUCT, V3, DOI 10.1002/sstr.202200036
   Wang JF, 2022, ADV MATER, V34, DOI 10.1002/adma.202106082
   Wang L, 2018, ADV MATER, V30, DOI 10.1002/adma.201704378
   Wang SR, 2021, AGGREGATE, V2, DOI 10.1002/agt2.18
   Wang TJ, 2022, J CONTROL RELEASE, V351, P272, DOI 10.1016/j.jconrel.2022.09.018
   Wang ZY, 2017, NANOSCALE, V9, P14058, DOI 10.1039/c7nr04990k
   Worbs T, 2017, NAT REV IMMUNOL, V17, P30, DOI 10.1038/nri.2016.116
   Wu CF, 2017, NANOSCALE, V9, P11429, DOI 10.1039/c7nr02499a
   Xiong ZJ, 2021, SMALL METHODS, V5, DOI 10.1002/smtd.202100204
   Xu J, 2020, NAT NANOTECHNOL, V15, P1043, DOI 10.1038/s41565-020-00781-4
   Xu Y, 2019, THERANOSTICS, V9, P3388, DOI 10.7150/thno.34031
   Yang H, 2022, NATURE, V606, P358, DOI 10.1038/s41586-022-04769-z
   Yin WM, 2020, ACTA PHARMACOL SIN, V41, P902, DOI 10.1038/s41401-020-0417-3
   Zhang LP, 2021, VIEW-CHINA, V2, DOI 10.1002/VIW.20200179
   Zhang T., 2021, SMALL METHODS, V5
   Zhang W, 2021, NANOSCALE ADV, V3, P302, DOI 10.1039/d0na00899k
   Zhang YM, 2022, BIOMATER SCI-UK, V10, P3092, DOI 10.1039/d2bm00263a
   Zhang Y, 2019, WIRES NANOMED NANOBI, V11, DOI 10.1002/wnan.1559
   Zhang YF, 2022, VIEW-CHINA, V3, DOI 10.1002/VIW.20200138
   Zheng CX, 2021, SMALL METHODS, V5, DOI 10.1002/smtd.202001191
   Zhong XF, 2019, J CONTROL RELEASE, V300, P81, DOI 10.1016/j.jconrel.2019.02.035
   Zhou F, 2021, CELL MOL IMMUNOL, V18, P279, DOI 10.1038/s41423-020-00577-5
   Zhou QY, 2021, SMALL METHODS, V5, DOI 10.1002/smtd.202100024
   Zhu GZ, 2017, NAT COMMUN, V8, DOI 10.1038/s41467-017-01386-7
   Zhu GZ, 2017, ACS NANO, V11, P2387, DOI 10.1021/acsnano.7b00978
   Zhu HTZ, 2021, SCI CHINA CHEM, V64, P688, DOI 10.1007/s11426-020-9932-9
NR 80
TC 4
Z9 4
U1 31
U2 43
PU WILEY-V C H VERLAG GMBH
PI WEINHEIM
PA POSTFACH 101161, 69451 WEINHEIM, GERMANY
SN 2366-9608
J9 SMALL METHODS
JI Small Methods
PD MAY
PY 2023
VL 7
IS 5
SI SI
DI 10.1002/smtd.202201409
EA FEB 2023
PG 13
WC Chemistry, Physical; Nanoscience & Nanotechnology; Materials Science,
   Multidisciplinary
WE Science Citation Index Expanded (SCI-EXPANDED)
SC Chemistry; Science & Technology - Other Topics; Materials Science
GA F9QS5
UT WOS:000935100800001
PM 36802205
DA 2023-11-04
ER

PT J
AU Dickey, TH
   Gupta, R
   McAleese, H
   Ouahes, T
   Orr-Gonzalez, S
   Ma, R
   Muratova, O
   Salinas, ND
   Hume, JCC
   Lambert, LE
   Duffy, PE
   Tolia, NH
AF Dickey, Thayne H. H.
   Gupta, Richi
   McAleese, Holly
   Ouahes, Tarik
   Orr-Gonzalez, Sachy
   Ma, Rui
   Muratova, Olga
   Salinas, Nichole D. D.
   Hume, Jen C. C.
   Lambert, Lynn E. E.
   Duffy, Patrick E. E.
   Tolia, Niraj H. H.
TI Design of a stabilized non-glycosylated Pfs48/45 antigen enables a
   potent malaria transmission-blocking nanoparticle vaccine
SO NPJ VACCINES
LA English
DT Article
ID PLASMODIUM-FALCIPARUM; MONOCLONAL-ANTIBODIES; RECEPTOR-BINDING; GLYCAN
   SHIELD; PROTEIN; GLYCOSYLATION; EPITOPES; TARGET; OPTIMIZATION;
   PROTEOMICS
AB A malaria vaccine that blocks parasite transmission from human to mosquito would be a powerful method of disrupting the parasite lifecycle and reducing the incidence of disease in humans. Pfs48/45 is a promising antigen in development as a transmission blocking vaccine (TBV) against the deadliest malaria parasite Plasmodium falciparum. The third domain of Pfs48/45 (D3) is an established TBV candidate, but production challenges have hampered development. For example, to date, a non-native N-glycan is required to stabilize the domain when produced in eukaryotic systems. Here, we implement a SPEEDesign computational design and in vitro screening pipeline that retains the potent transmission blocking epitope in Pfs48/45 while creating a stabilized non-glycosylated Pfs48/45 D3 antigen with improved characteristics for vaccine manufacture. This antigen can be genetically fused to a self-assembling single-component nanoparticle, resulting in a vaccine that elicits potent transmission-reducing activity in rodents at low doses. The enhanced Pfs48/45 antigen enables many new and powerful approaches to TBV development, and this antigen design method can be broadly applied towards the design of other vaccine antigens and therapeutics without interfering glycans.
C1 [Dickey, Thayne H. H.; Gupta, Richi; Ma, Rui; Salinas, Nichole D. D.; Tolia, Niraj H. H.] Natl Inst Allergy & Infect Dis, Host Pathogen Interact & Struct Vaccinol Sect, Lab Malaria Immunol & Vaccinol, Natl Inst Hlth NIH, Bethesda, MD 20892 USA.
   [McAleese, Holly; Ouahes, Tarik; Orr-Gonzalez, Sachy; Muratova, Olga; Hume, Jen C. C.; Lambert, Lynn E. E.; Duffy, Patrick E. E.] Natl Inst Allergy & Infect Dis, Vaccine Dev Unit, Lab Malaria Immunol & Vaccinol, Natl Inst Hlth NIH, Bethesda, MD USA.
   [Duffy, Patrick E. E.] Natl Inst Allergy & Infect Dis, Pathogenesis & Immun Sect, Lab Malaria Immunol & Vaccinol, Natl Inst Hlth NIH, Bethesda, MD USA.
C3 National Institutes of Health (NIH) - USA; NIH National Institute of
   Allergy & Infectious Diseases (NIAID); National Institutes of Health
   (NIH) - USA; NIH National Institute of Allergy & Infectious Diseases
   (NIAID); National Institutes of Health (NIH) - USA; NIH National
   Institute of Allergy & Infectious Diseases (NIAID)
RP Tolia, NH (通讯作者)，Natl Inst Allergy & Infect Dis, Host Pathogen Interact & Struct Vaccinol Sect, Lab Malaria Immunol & Vaccinol, Natl Inst Hlth NIH, Bethesda, MD 20892 USA.
EM niraj.tolia@nih.gov
RI ma, rui/JGE-4890-2023
OI Dickey, Thayne/0000-0001-5773-5372
FU National Institutes of Health (NIH)
FX Open Access funding provided by the National Institutes of Health (NIH).
CR Alanine DGW, 2019, CELL, V178, P216, DOI 10.1016/j.cell.2019.05.025
   Altschul SF, 1997, NUCLEIC ACIDS RES, V25, P3389, DOI 10.1093/nar/25.17.3389
   [Anonymous], 2010, S L PYMOL MOL GRAPHI
   [Anonymous], 2015, PF3K PROJECT PILOT D
   Aricescu AR, 2006, ACTA CRYSTALLOGR D, V62, P1243, DOI 10.1107/S0907444906029799
   Arredondo SA, 2017, INT J PARASITOL, V47, P409, DOI 10.1016/j.ijpara.2016.10.002
   Batchelor JD, 2011, NAT STRUCT MOL BIOL, V18, P908, DOI 10.1038/nsmb.2088
   Nguyen B, 2021, NPJ VACCINES, V6, DOI 10.1038/s41541-021-00330-7
   CARTER R, 1990, PARASITE IMMUNOL, V12, P587, DOI 10.1111/j.1365-3024.1990.tb00990.x
   Chen E, 2016, P NATL ACAD SCI USA, V113, P6277, DOI 10.1073/pnas.1600488113
   Chen E, 2015, PLOS NEGLECT TROP D, V9, DOI 10.1371/journal.pntd.0003644
   Chen E, 2013, PLOS PATHOG, V9, DOI 10.1371/journal.ppat.1003390
   Chen L, 2017, ELIFE, V6, DOI [10.7554/eLife.21347.001, 10.7554/elife.21347, 10.7554/eLife.21347]
   Chowdhury DR, 2009, PLOS ONE, V4, DOI 10.1371/journal.pone.0006352
   Chung CH, 2008, NEW ENGL J MED, V358, P1109, DOI 10.1056/NEJMoa074943
   Coelho CH, 2021, NAT COMMUN, V12, DOI 10.1038/s41467-021-21955-1
   de Jong RM, 2021, NPJ VACCINES, V6, DOI 10.1038/s41541-021-00366-9
   Dickey TH, 2022, SCI ADV, V8, DOI 10.1126/sciadv.abq8276
   Duffy PE, 2020, NPJ VACCINES, V5, DOI 10.1038/s41541-020-0196-3
   Duffy PE, 2021, EXPERT REV VACCINES, V20, P185, DOI 10.1080/14760584.2021.1878028
   Farrell A, 2014, J PROTEOME RES, V13, P3144, DOI 10.1021/pr500219b
   Fauquenoy S, 2008, MOL CELL PROTEOMICS, V7, P891, DOI 10.1074/mcp.M700391-MCP200
   FOO A, 1991, AM J TROP MED HYG, V44, P623, DOI 10.4269/ajtmh.1991.44.623
   Gasteiger E, 2003, NUCLEIC ACIDS RES, V31, P3784, DOI 10.1093/nar/gkg563
   GRAVES PM, 1988, PARASITE IMMUNOL, V10, P209, DOI 10.1111/j.1365-3024.1988.tb00215.x
   GRAVES PM, 1985, INFECT IMMUN, V48, P611, DOI 10.1128/IAI.48.3.611-616.1985
   Healy SA, 2021, J CLIN INVEST, V131, DOI 10.1172/JCI146221
   Helle F, 2011, VIRUSES-BASEL, V3, P1909, DOI 10.3390/v3101909
   Houser KV, 2022, NAT MED, V28, P383, DOI 10.1038/s41591-021-01660-8
   Jimah JR, 2016, ELIFE, V5, DOI 10.7554/eLife.20621
   Jones S, 2015, J INFECTION, V71, P117, DOI 10.1016/j.jinf.2015.03.007
   Juliano JJ, 2016, AM J TROP MED HYG, V94, P143, DOI 10.4269/ajtmh.15-0571
   Kanekiyo M, 2015, CELL, V162, P1090, DOI 10.1016/j.cell.2015.07.043
   Kapulu MC, 2015, SCI REP-UK, V5, DOI 10.1038/srep11193
   KOCKEN CHM, 1995, MOL BIOCHEM PARASIT, V69, P115, DOI 10.1016/0166-6851(94)00193-Q
   Kumar H, 2022, J BIOL CHEM, V298, DOI 10.1016/j.jbc.2022.102241
   Kundu P, 2018, NAT COMMUN, V9, DOI 10.1038/s41467-018-06742-9
   Lennartz F, 2018, NAT COMMUN, V9, DOI 10.1038/s41467-018-06340-9
   Li WZ, 2006, BIOINFORMATICS, V22, P1658, DOI 10.1093/bioinformatics/btl158
   Luk FCY, 2008, MOL BIOCHEM PARASIT, V157, P169, DOI 10.1016/j.molbiopara.2007.10.012
   Ma R, 2021, NAT MICROBIOL, V6, P380, DOI 10.1038/s41564-020-00858-9
   Malpede BM, 2014, CELL MICROBIOL, V16, P621, DOI 10.1111/cmi.12276
   McCoy LE, 2016, CELL REP, V16, P2327, DOI 10.1016/j.celrep.2016.07.074
   McLeod B, 2022, IMMUNITY, V55, P1680, DOI 10.1016/j.immuni.2022.07.015
   Mule SN, 2020, MOL OMICS, V16, P407, DOI 10.1039/d0mo00043d
   Niederwieser Igor, 2001, American Journal of Tropical Medicine and Hygiene, V64, P9
   Outchkourov NS, 2008, P NATL ACAD SCI USA, V105, P4301, DOI 10.1073/pnas.0800459105
   PARODI AJ, 1993, GLYCOBIOLOGY, V3, P193, DOI 10.1093/glycob/3.3.193
   Patel PN, 2021, EXPERT REV VACCINES, V20, P199, DOI 10.1080/14760584.2021.1873135
   PATEL TP, 1992, BIOCHEM J, V285, P839, DOI 10.1042/bj2850839
   Planinc A, 2016, ANAL CHIM ACTA, V921, P13, DOI 10.1016/j.aca.2016.03.049
   Roeffen W, 2001, EXP PARASITOL, V97, P45, DOI 10.1006/expr.2000.4586
   Salinas ND, 2019, J MOL BIOL, V431, P4259, DOI 10.1016/j.jmb.2019.05.018
   Salinas ND, 2019, INFECT IMMUN, V87, DOI [10.1128/iai.00716-18, 10.1128/IAI.00716-18]
   Sherrard-Smith E, 2018, ELIFE, V7, DOI 10.7554/eLife.35213
   Singh SK, 2021, FRONT IMMUNOL, V11, DOI 10.3389/fimmu.2020.606266
   Singh SK, 2019, FRONT IMMUNOL, V10, DOI 10.3389/fimmu.2019.01256
   Sommerstein R, 2015, PLOS PATHOG, V11, DOI 10.1371/journal.ppat.1005276
   Theisen M, 2014, VACCINE, V32, P2623, DOI 10.1016/j.vaccine.2014.03.020
   Urusova D, 2019, NAT MICROBIOL, V4, P1486, DOI 10.1038/s41564-019-0461-2
   van Dijk MR, 2001, CELL, V104, P153, DOI 10.1016/S0092-8674(01)00199-4
   Watanabe Y, 2018, P NATL ACAD SCI USA, V115, P7320, DOI 10.1073/pnas.1803990115
   Whitehead TA, 2012, NAT BIOTECHNOL, V30, P543, DOI 10.1038/nbt.2214
   WHO, 2021, HIV DRUG RES REP 202, DOI [10.30875/6c551ba0-en, DOI 10.30875/6C551BA0-EN]
   Wright KE, 2014, NATURE, V515, P427, DOI 10.1038/nature13715
   Zivanov J, 2018, ELIFE, V7, DOI 10.7554/eLife.42166
NR 66
TC 4
Z9 4
U1 1
U2 2
PU NATURE PORTFOLIO
PI BERLIN
PA HEIDELBERGER PLATZ 3, BERLIN, 14197, GERMANY
EI 2059-0105
J9 NPJ VACCINES
JI npj Vaccines
PD FEB 18
PY 2023
VL 8
IS 1
AR 20
DI 10.1038/s41541-023-00619-9
PG 10
WC Immunology; Medicine, Research & Experimental
WE Science Citation Index Expanded (SCI-EXPANDED)
SC Immunology; Research & Experimental Medicine
GA 9D1ND
UT WOS:000935870100001
PM 36808125
OA gold, Green Published
DA 2023-11-04
ER

PT J
AU Ai, LX
   Li, YF
   Zhou, L
   Yao, WR
   Zhang, H
   Hu, ZY
   Han, JY
   Wang, WJ
   Wu, JM
   Xu, P
   Wang, RY
   Li, ZY
   Li, ZW
   Wei, CL
   Liang, JQ
   Chen, HB
   Yang, ZM
   Guo, M
   Huang, ZX
   Wang, X
   Zhang, Z
   Xiang, WJ
   Sun, DZ
   Xu, LQ
   Huang, MY
   Lv, B
   Peng, PQ
   Zhang, SF
   Ji, XH
   Luo, HY
   Chen, NP
   Chen, JP
   Lan, K
   Hu, Y
AF Ai, Liangxia
   Li, Yafei
   Zhou, Li
   Yao, Wenrong
   Zhang, Hao
   Hu, Zhaoyu
   Han, Jinyu
   Wang, Weijie
   Wu, Junmiao
   Xu, Pan
   Wang, Ruiyue
   Li, Zhangyi
   Li, Zhouwang
   Wei, Chengliang
   Liang, Jianqun
   Chen, Haobo
   Yang, Zhimiao
   Guo, Ming
   Huang, Zhixiang
   Wang, Xin
   Zhang, Zhen
   Xiang, Wenjie
   Sun, Dazheng
   Xu, Lianqiang
   Huang, Meiyan
   Lv, Bin
   Peng, Peiqi
   Zhang, Shangfeng
   Ji, Xuhao
   Luo, Huiyi
   Chen, Nanping
   Chen, Jianping
   Lan, Ke
   Hu, Yong
TI Lyophilized mRNA-lipid nanoparticle vaccines with long-term stability
   and high antigenicity against SARS-CoV-2
SO CELL DISCOVERY
LA English
DT Article
ID STORAGE
AB Advanced mRNA vaccines play vital roles against SARS-CoV-2. However, most current mRNA delivery platforms need to be stored at -20 degrees C or -70 degrees C due to their poor stability, which severely restricts their availability. Herein, we develop a lyophilization technique to prepare SARS-CoV-2 mRNA-lipid nanoparticle vaccines with long-term thermostability. The physiochemical properties and bioactivities of lyophilized vaccines showed no change at 25 degrees C over 6 months, and the lyophilized SARS-CoV-2 mRNA vaccines could elicit potent humoral and cellular immunity whether in mice, rabbits, or rhesus macaques. Furthermore, in the human trial, administration of lyophilized Omicron mRNA vaccine as a booster shot also engendered strong immunity without severe adverse events, where the titers of neutralizing antibodies against Omicron BA.1/BA.2/BA.4 were increased by at least 253-fold after a booster shot following two doses of the commercial inactivated vaccine, CoronaVac. This lyophilization platform overcomes the instability of mRNA vaccines without affecting their bioactivity and significantly improves their accessibility, particularly in remote regions.
C1 [Ai, Liangxia; Li, Yafei; Zhang, Hao; Hu, Zhaoyu; Han, Jinyu; Wang, Weijie; Wu, Junmiao; Xu, Pan; Wang, Ruiyue; Li, Zhangyi; Li, Zhouwang; Wei, Chengliang; Liang, Jianqun; Chen, Haobo; Yang, Zhimiao; Sun, Dazheng; Xu, Lianqiang; Huang, Meiyan; Lv, Bin; Peng, Peiqi; Zhang, Shangfeng; Ji, Xuhao; Luo, Huiyi; Chen, Nanping; Hu, Yong] Shenzhen Rhegen Biotechnol Co Ltd, Shenzhen, Guangdong, Peoples R China.
   [Zhou, Li; Guo, Ming; Huang, Zhixiang; Wang, Xin; Zhang, Zhen; Xiang, Wenjie; Lan, Ke] Wuhan Univ, Inst Vaccine Res, Coll Life Sci, TaiKang Ctr Life & Med Sci,State Key Lab Virol,ABS, Wuhan, Hubei, Peoples R China.
   [Yao, Wenrong; Chen, Jianping] Jiangsu Rec Biotechnol Co Ltd, Taizhou, Jiangsu, Peoples R China.
   [Chen, Jianping; Hu, Yong] Wuhan Recogen Biotechnol Co Ltd, Wuhan, Hubei, Peoples R China.
C3 Wuhan University
RP Hu, Y (通讯作者)，Shenzhen Rhegen Biotechnol Co Ltd, Shenzhen, Guangdong, Peoples R China.; Lan, K (通讯作者)，Wuhan Univ, Inst Vaccine Res, Coll Life Sci, TaiKang Ctr Life & Med Sci,State Key Lab Virol,ABS, Wuhan, Hubei, Peoples R China.; Chen, JP (通讯作者)，Jiangsu Rec Biotechnol Co Ltd, Taizhou, Jiangsu, Peoples R China.; Chen, JP; Hu, Y (通讯作者)，Wuhan Recogen Biotechnol Co Ltd, Wuhan, Hubei, Peoples R China.
EM chenjp@recbio.cn; klan@whu.edu.cn; yong.hu@rhegen.com
RI Liu, Gui/JHU-8707-2023; WANG, Bin/JGM-2639-2023; ZHANG, hui
   jie/HTN-1690-2023; Zhang, Xiaofeng/JMC-6060-2023; LIU,
   HAO/JBI-9623-2023; peng, jy/JMB-2297-2023; Zhang, Hui/HHN-8494-2022;
   wang, hao/JKH-5890-2023; zhang, xue/JJE-9257-2023; zhang,
   ly/JMB-7214-2023; liu, xq/JDW-2596-2023; Huang, Zhixiang/C-3416-2014;
   WANG, HUI/JFA-9683-2023; cheng, cheng/JBR-8359-2023; Chen,
   Xin/JDN-2017-2023; zhang, yue/JAC-3705-2023; Lv,
   Xianliang/JFS-9152-2023; Ma, Xiaodong/JAN-7473-2023; wang,
   zhenhui/JMQ-0550-2023; Zhang, Lijun/JEZ-7925-2023; Wang,
   Minghao/JMD-0670-2023; wang, yixuan/JGM-3893-2023; liu,
   huan/JKI-3764-2023; cheng, chen/JHS-9462-2023; liu, huan/JEO-4705-2023;
   luo, yuan/JLS-6416-2023
OI Zhang, Xiaofeng/0000-0003-2738-3286; peng, jy/0000-0001-9665-1059;
   Huang, Zhixiang/0000-0002-8023-9075; Zhou, Li/0000-0002-6736-0057
CR Abdelwahed W, 2006, ADV DRUG DELIVER REV, V58, P1688, DOI 10.1016/j.addr.2006.09.017
   [Anonymous], CORONAVIRUS COVID 19
   Callaway E, 2021, NATURE, V596, P472, DOI 10.1038/d41586-021-02275-2
   Chen CJ, 2010, J CONTROL RELEASE, V142, P299, DOI 10.1016/j.jconrel.2009.10.024
   Crommelin DJA, 2021, J PHARM SCI-US, V110, P997, DOI 10.1016/j.xphs.2020.12.006
   Evers MJW, 2018, SMALL METHODS, V2, DOI 10.1002/smtd.201700375
   Fabre AL, 2014, EUR J HUM GENET, V22, P379, DOI 10.1038/ejhg.2013.145
   Franzé S, 2018, PHARMACEUTICS, V10, DOI 10.3390/pharmaceutics10030139
   Garcia-Beltran WF, 2022, CELL, V185, P457, DOI [10.1016/j.cell.2021.12.033, 10.1101/2021.12.14.21267755]
   Garrido C, 2021, SCI IMMUNOL, V6, DOI 10.1126/sciimmunol.abj3684
   Granados-Riveron JT, 2021, BIOMED PHARMACOTHER, V142, DOI 10.1016/j.biopha.2021.111953
   Hachmann NP, 2022, NEW ENGL J MED, V387, P86, DOI 10.1056/NEJMc2206576
   Jones KL, 2007, BIOTECHNIQUES, V43, P675, DOI 10.2144/000112593
   Kandeel M, 2022, J MED VIROL, V94, P1627, DOI 10.1002/jmv.27515
   Liu YB, 2021, NANOSCALE HORIZ, V6, P78, DOI 10.1039/d0nh00605j
   Muramatsu H, 2022, MOL THER, V30, P1941, DOI 10.1016/j.ymthe.2022.02.001
   Nie JH, 2020, NAT PROTOC, V15, DOI 10.1038/s41596-020-0394-5
   Packer M, 2021, NAT COMMUN, V12, DOI 10.1038/s41467-021-26926-0
   Qiu YS, 2019, J CONTROL RELEASE, V314, P102, DOI 10.1016/j.jconrel.2019.10.026
   Schoenmaker L, 2021, INT J PHARMACEUT, V601, DOI 10.1016/j.ijpharm.2021.120586
   Tuekprakhon A, 2022, CELL, V185, P2422, DOI 10.1016/j.cell.2022.06.005
   Vogel A, 2020, bioRxiv, DOI [10.1101/2020.09.08.280818, 10.1101/2020.09.08.280818, DOI 10.1101/2020.09.08.280818, DOI 10.1101/2020.09.08.280818V1]
   Vogel AB, 2021, NATURE, V592, P283, DOI 10.1038/s41586-021-03275-y
   Wang YW, 2019, ADV DRUG DELIVER REV, V151, P56, DOI 10.1016/j.addr.2019.03.003
   Weng YH, 2020, BIOTECHNOL ADV, V40, DOI 10.1016/j.biotechadv.2020.107534
   Zhao H, 2021, SIGNAL TRANSDUCT TAR, V6, DOI 10.1038/s41392-021-00861-4
   Zhao PX, 2020, BIOACT MATER, V5, P358, DOI 10.1016/j.bioactmat.2020.03.001
NR 27
TC 4
Z9 4
U1 17
U2 36
PU SPRINGERNATURE
PI LONDON
PA CAMPUS, 4 CRINAN ST, LONDON, N1 9XW, ENGLAND
EI 2056-5968
J9 CELL DISCOV
JI Cell Discov.
PD JAN 23
PY 2023
VL 9
IS 1
AR 9
DI 10.1038/s41421-022-00517-9
PG 15
WC Cell Biology
WE Science Citation Index Expanded (SCI-EXPANDED)
SC Cell Biology
GA 8B1VK
UT WOS:000916718400001
PM 36683074
OA gold, Green Published, Green Submitted
DA 2023-11-04
ER

PT J
AU Chen, FM
   Li, TL
   Zhang, HJ
   Saeed, M
   Liu, XY
   Huang, LJ
   Wang, XY
   Gao, J
   Hou, B
   Lai, Y
   Ding, CY
   Xu, ZI
   Xie, ZQ
   Luo, M
   Yu, HJ
AF Chen, Fangmin
   Li, Tianliang
   Zhang, Huijuan
   Saeed, Madiha
   Liu, Xiaoying
   Huang, Lujia
   Wang, Xiyuan
   Gao, Jing
   Hou, Bo
   Lai, Yi
   Ding, Chunyong
   Xu, Zhiai
   Xie, Zuoquan
   Luo, Min
   Yu, Haijun
TI Acid-Ionizable Iron Nanoadjuvant Augments STING Activation for
   Personalized Vaccination Immunotherapy of Cancer
SO ADVANCED MATERIALS
LA English
DT Article
DE acid-ionizable nanoadjuvants; cancer vaccines; iron oxide nanoparticles;
   personalized immunotherapy; STING cascade activation
ID OXIDE NANOPARTICLES; NANOVACCINE; DELIVERY; VACCINES; PATHWAY; DNA
AB The critical challenge for cancer vaccine-induced T-cell immunity is the sustained activation of antigen cross-presentation in antigen-presenting cells (APCs) with innate immune stimulation. In this study, it is first discovered that the clinically used magnetic contrast agents, iron oxide nanoparticles (IONPs), markedly augment the type-I interferon (IFN-I) production profile of the stimulator of interferon genes (STING) agonist MSA-2 and achieve a 16-fold dosage-sparing effect in the human STING haplotype. Acid-ionizable copolymers are coassembled with IONPs and MSA-2 into iron nanoadjuvants to concentrate STING activation in the draining lymph nodes. The top candidate iron nanoadjuvant (PEIM) efficiently delivers the model antigen ovalbumin (OVA) to CD169+ APCs and facilitates antigen cross-presentation to elicit a 55-fold greater frequency of antigen-specific CD8(+) cytotoxic T-lymphocyte response than soluble antigen. PEIM@OVA nanovaccine immunization induces potent and durable antitumor immunity to prevent tumor lung metastasis and eliminate established tumors. Moreover, PEIM nanoadjuvant is applicable to deliver autologous tumor antigen and synergizes with immune checkpoint blockade therapy for prevention of postoperative tumor recurrence and distant metastasis in B16-OVA melanoma and MC38 colorectal tumor models. The acid-ionizable iron nanoadjuvant offers a generalizable and readily translatable strategy to augment STING cascade activation and antigen cross-presentation for personalized cancer vaccination immunotherapy.
C1 [Chen, Fangmin; Li, Tianliang; Zhang, Huijuan; Saeed, Madiha; Liu, Xiaoying; Huang, Lujia; Wang, Xiyuan; Gao, Jing; Hou, Bo; Lai, Yi; Xu, Zhiai; Yu, Haijun] Chinese Acad Sci, Shanghai Inst Mat Med, Ctr Pharmaceut, Shanghai 201203, Peoples R China.
   [Chen, Fangmin; Huang, Lujia; Yu, Haijun] Univ Chinese Acad Sci, Beijing 100049, Peoples R China.
   [Ding, Chunyong] Shanghai Jiao Tong Univ, Sch Pharm, Shanghai 200241, Peoples R China.
   [Xu, Zhiai] East China Normal Univ, Sch Chem & Mol Engn, Shanghai 200241, Peoples R China.
   [Luo, Min] Fudan Univ, Childrens Hosp, Inst Biomed Sci, Shanghai 200032, Peoples R China.
C3 Chinese Academy of Sciences; Shanghai Institute of Materia Medica, CAS;
   Chinese Academy of Sciences; University of Chinese Academy of Sciences,
   CAS; Shanghai Jiao Tong University; East China Normal University; Fudan
   University
RP Yu, HJ (通讯作者)，Chinese Acad Sci, Shanghai Inst Mat Med, Ctr Pharmaceut, Shanghai 201203, Peoples R China.; Yu, HJ (通讯作者)，Univ Chinese Acad Sci, Beijing 100049, Peoples R China.
EM hjyu@simm.ac.cn
RI Li, Ly/JCD-4746-2023; li, jing/JEF-8436-2023; SAEED,
   MADIHA/HTL-2346-2023; li, wei/IUQ-2973-2023; Zhou, Hong/JKJ-1067-2023;
   Wang, Chao/JHT-6081-2023; .., What/IXW-6776-2023; LI,
   Xiang/JBJ-8387-2023; Li, Jinjun/I-3956-2015; WANG, Bin/JGM-2639-2023;
   wang, wei/JBS-7400-2023; jiang, lei/IWE-1124-2023; Wang,
   lili/IXD-9828-2023; Li, Yuan/IXD-9067-2023
OI SAEED, MADIHA/0000-0003-2355-5167; Li, Jinjun/0000-0003-4008-9022; 
FU Major Project of the Study on Pathogenesis and Epidemic Prevention
   Technology System by the Ministry of Science and Technology of China
   [2021YFC2302500]; National Natural Science Foundation of China
   [U22A20328, 52111530092, 32050410287]; Science and Technology Commission
   of Shanghai Municipality [20430711800]; China Postdoctoral Science
   Foundation [2021M00157]; Open Research Fund of State Key Laboratory of
   Polymer Physics and Chemistry, Changchun Institute of Applied Chemistry,
   Chinese Academy of Sciences [2021424]; National Facility for Protein
   Science in Shanghai (NFPS), Shanghai Advanced Research Institute, CAS;
   Shanghai Institute of Materia Medica, CAS [2021-09-YHJ-06,
   2022-09-YHJ-07]
FX Financial support from the Major Project of the Study on Pathogenesis
   and Epidemic Prevention Technology System by the Ministry of Science and
   Technology of China (2021YFC2302500), National Natural Science
   Foundation of China (U22A20328, 52111530092, 32050410287), Science and
   Technology Commission of Shanghai Municipality (20430711800), Lingang
   Laboratory (LG-QS-202206-04), China Postdoctoral Science Foundation
   (2021M00157), Shanghai Post-Doctoral Excellence Program (2021424), and
   Open Research Fund of State Key Laboratory of Polymer Physics and
   Chemistry, Changchun Institute of Applied Chemistry, Chinese Academy of
   Sciences is acknowledged. The Mass Spectrometry System and the cell
   sorter BD Influx of the National Facility for Protein Science in
   Shanghai (NFPS), Shanghai Advanced Research Institute, CAS are
   appreciated. All animal procedures were carried out under the guidelines
   approved by the Institutional Animal Care and Use Committee (IACUC) of
   the Shanghai Institute of Materia Medica, CAS. The approval numbers for
   animal experiments are 2021-09-YHJ-06 and 2022-09-YHJ-07.
CR Affandi AJ, 2020, P NATL ACAD SCI USA, V117, P27528, DOI 10.1073/pnas.2006186117
   Blass E, 2021, NAT REV CLIN ONCOL, V18, P215, DOI 10.1038/s41571-020-00460-2
   Cai T, 2021, J NANOBIOTECHNOL, V19, DOI 10.1186/s12951-021-01146-2
   Chen DS, 2013, IMMUNITY, V39, P1, DOI 10.1016/j.immuni.2013.07.012
   Chen FM, 2021, BIOMATERIALS, V270, DOI 10.1016/j.biomaterials.2021.120709
   Chen L, 2021, SCI TRANSL MED, V13, DOI 10.1126/scitranslmed.abc2816
   Chen Y, 2020, ACCOUNTS CHEM RES, V53, P2055, DOI 10.1021/acs.accounts.0c00260
   Chin EN, 2020, SCIENCE, V369, P993, DOI 10.1126/science.abb4255
   Couzin-Frankel J, 2013, SCIENCE, V342, P1432, DOI 10.1126/science.342.6165.1432
   Depil S, 2020, NAT REV DRUG DISCOV, V19, P185, DOI 10.1038/s41573-019-0051-2
   Dubensky Thomas W Jr, 2013, Ther Adv Vaccines, V1, P131, DOI 10.1177/2051013613501988
   Falahat R, 2021, P NATL ACAD SCI USA, V118, DOI 10.1073/pnas.2013598118
   Gao J, 2021, CHINESE CHEM LETT, V32, P1929, DOI 10.1016/j.cclet.2020.12.009
   Gao J, 2020, ACTA PHARMACOL SIN, V41, P986, DOI 10.1038/s41401-020-0400-z
   Gao Y, 2022, BIOMATERIALS, V291, DOI 10.1016/j.biomaterials.2022.121902
   Gu ZY, 2019, J AM CHEM SOC, V141, P6122, DOI 10.1021/jacs.8b10904
   Han X, 2019, SCI ADV, V5, DOI 10.1126/sciadv.aaw6870
   Hood MI, 2012, NAT REV MICROBIOL, V10, P525, DOI 10.1038/nrmicro2836
   Hou B, 2020, ADV MATER, V32, DOI 10.1002/adma.201907210
   Hu Z, 2018, NAT REV IMMUNOL, V18, P168, DOI 10.1038/nri.2017.131
   Huang G, 2013, THERANOSTICS, V3, P116, DOI 10.7150/thno.5411
   Igarashi Y, 2020, J IMMUNOL RES, V2020, DOI 10.1155/2020/5825401
   Irvine DJ, 2020, NAT REV IMMUNOL, V20, P321, DOI 10.1038/s41577-019-0269-6
   Jiang Y, 2020, ADV MATER, V32, DOI 10.1002/adma.202001808
   Junt T, 2007, NATURE, V450, P110, DOI 10.1038/nature06287
   Kwon J, 2020, CANCER DISCOV, V10, P26, DOI 10.1158/2159-8290.CD-19-0761
   Lam KC, 2021, CELL, V184, P5338, DOI 10.1016/j.cell.2021.09.019
   Li DY, 2021, SIGNAL TRANSDUCT TAR, V6, DOI 10.1038/s41392-021-00687-0
   Li JH, 2022, ACTA PHARMACOL SIN, V43, P2749, DOI 10.1038/s41401-022-00910-w
   Li W., 2020, SCI TRANSL MED, P12
   Liang H, 2021, J AM CHEM SOC, V143, P15812, DOI 10.1021/jacs.1c07471
   Liu WL, 2019, NAT COMMUN, V10, DOI 10.1038/s41467-019-11157-1
   Liu X, 2022, ADV MATER, V34, DOI 10.1002/adma.202108116
   Lötscher J, 2022, CELL, V185, P585, DOI 10.1016/j.cell.2021.12.039
   Luo M, 2017, NAT NANOTECHNOL, V12, P648, DOI [10.1038/nnano.2017.52, 10.1038/NNANO.2017.52]
   Luo TK, 2022, ADV MATER, V34, DOI 10.1002/adma.202110588
   Martinkova P, 2018, ADV HEALTHC MATER, V7, DOI 10.1002/adhm.201700932
   Nicolai CJ, 2020, SCI IMMUNOL, V5, DOI 10.1126/sciimmunol.aaz2738
   Pahlavanneshan S, 2021, J IMMUNOL RES, V2021, DOI 10.1155/2021/9912188
   Pan BS, 2020, SCIENCE, V369, P935, DOI 10.1126/science.aba6098
   Qin H, 2021, ADV MATER, V33, DOI 10.1002/adma.202006007
   Saeed M, 2021, ADV MATER, V33, DOI 10.1002/adma.202008094
   Sahin U, 2018, SCIENCE, V359, P1355, DOI 10.1126/science.aar7112
   Saxena M, 2021, NAT REV CANCER, V21, P360, DOI 10.1038/s41568-021-00346-0
   Shae D, 2019, NAT NANOTECHNOL, V14, P269, DOI 10.1038/s41565-018-0342-5
   Soetaert F, 2020, ADV DRUG DELIVER REV, V163, P65, DOI 10.1016/j.addr.2020.06.025
   Sun XQ, 2021, NAT NANOTECHNOL, V16, P1260, DOI 10.1038/s41565-021-00962-9
   Tian XY, 2018, FRONT IMMUNOL, V9, DOI [10.3389/fimmu.2018.01683, 10.3389/fimmu.2018.00473]
   Wang CG, 2018, IMMUNITY, V48, P675, DOI 10.1016/j.immuni.2018.03.017
   Wang X, 2022, NAT COMMUN, V13, DOI 10.1038/s41467-022-33301-0
   Wang Y, 2020, MOL CANCER, V19, DOI 10.1186/s12943-020-01247-w
   Xu J, 2020, NAT NANOTECHNOL, V15, P1043, DOI 10.1038/s41565-020-00781-4
   Yang KT, 2022, NAT NANOTECHNOL, V17, P1322, DOI 10.1038/s41565-022-01225-x
   Ye JY, 2022, ACTA PHARM SIN B, V12, P2695, DOI 10.1016/j.apsb.2021.09.021
   Ye T, 2021, ADV DRUG DELIVER REV, V177, DOI 10.1016/j.addr.2021.113927
   Zhang LP, 2023, ADV MATER, V35, DOI 10.1002/adma.202210267
   Zhang YN, 2020, ACS NANO, V14, P9478, DOI 10.1021/acsnano.0c02240
   Zhao JY, 2022, ADV MATER, V34, DOI 10.1002/adma.202109254
   Zhao SZ, 2020, THERANOSTICS, V10, P6278, DOI 10.7150/thno.42564
   Zheng YH, 2022, ADV FUNCT MATER, V32, DOI 10.1002/adfm.202108971
   Zhou JR, 2020, ADV MATER, V32, DOI 10.1002/adma.201901255
   Zhou L, 2020, NANO LETT, V20, P4393, DOI 10.1021/acs.nanolett.0c01140
   Zhu GZ, 2017, ACS NANO, V11, P2387, DOI 10.1021/acsnano.7b00978
   Zitvogel L, 2015, NAT REV IMMUNOL, V15, P405, DOI 10.1038/nri3845
NR 64
TC 4
Z9 4
U1 66
U2 173
PU WILEY-V C H VERLAG GMBH
PI WEINHEIM
PA POSTFACH 101161, 69451 WEINHEIM, GERMANY
SN 0935-9648
EI 1521-4095
J9 ADV MATER
JI Adv. Mater.
PD MAR
PY 2023
VL 35
IS 10
DI 10.1002/adma.202209910
EA JAN 2023
PG 15
WC Chemistry, Multidisciplinary; Chemistry, Physical; Nanoscience &
   Nanotechnology; Materials Science, Multidisciplinary; Physics, Applied;
   Physics, Condensed Matter
WE Science Citation Index Expanded (SCI-EXPANDED)
SC Chemistry; Science & Technology - Other Topics; Materials Science;
   Physics
GA L5ID0
UT WOS:000911366000001
PM 36576344
DA 2023-11-04
ER

PT J
AU Nunez, FA
   Castro, ACH
   de Oliveira, VL
   Lima, AC
   Oliveira, JR
   de Medeiros, GX
   Sasahara, GL
   Santos, KS
   Lanfredi, AJC
   Alves, WA
AF Nunez, Freddy A.
   Castro, Ana C. H.
   de Oliveira, Vivian L.
   Lima, Ariane C.
   Oliveira, Jamille R.
   de Medeiros, Giuliana X.
   Sasahara, Greyce L.
   Santos, Keity S.
   Lanfredi, Alexandre J. C.
   Alves, Wendel A.
TI Electrochemical Immunosensors Based on Zinc Oxide Nanorods for Detection
   of Antibodies Against SARS-CoV-2 Spike Protein in Convalescent and
   Vaccinated Individuals
SO ACS BIOMATERIALS SCIENCE & ENGINEERING
LA English
DT Article
DE seroprevalence; COVID-19; SARS-CoV-2; electrochemical immunosensors;
   zinc oxide; serological diagnosis; immunosurveillance; CoronaVac
ID ZNO NANORODS; IMPEDIMETRIC BIOSENSOR; APPROPRIATE USE; THIN-FILMS;
   NANOPARTICLES; XPS; PHOTOLUMINESCENCE; GROWTH; NANOSTRUCTURE; VALIDATION
AB Even after over 2 years of the COVID-19 pandemic, research on rapid, inexpensive, and accurate tests remains essential for controlling and avoiding the global spread of SARS-CoV-2 across the planet during a potential reappearance in future global waves or regional outbreaks. Assessment of serological responses for COVID-19 can be beneficial for population-level surveillance purposes, supporting the development of novel vaccines and evaluating the efficacy of different immunization programs. This can be especially relevant for broadly used inactivated whole virus vaccines, such as CoronaVac, which produced lower titers of neutralizing antibodies. and showed lower efficacy for specific groups such as the elderly and immunocompromised. We developed an impedimetric biosensor based on the immobilization of SARS-CoV-2 recombinant trimeric spike protein (S protein) on zinc oxide nanorod (ZnONR)-modified fluorine-doped tin oxide substrates for COVID-19 serology testing. Due to electrostatic interactions, the negatively charged S protein was immobilized via physical adsorption. The electrochemical response of the immunosensor was measured at each modification step and characterized by scanning electron microscopy and electrochemical techniques. We successfully evaluated the applicability of the modified ZnONR electrodes using serum samples from COVID-19 convalescent individuals, CoronaVac-vaccinated with or without positive results for SARS-CoV-2 infection, and pre-pandemic samples from healthy volunteers as controls. ELISA for IgG anti-SARS-CoV-2 spike protein was performed for comparison, and ELISA for IgG anti-RBDs of seasonal coronavirus (HCoVs) was used to test the specificity of immunosensor detection. No cross-reactivity with HCoVs was detected using the ZnONR immunosensor, and more interestingly, the sensor presented higher sensitivity when compared to negative ELISA results. The results demonstrate that the ZnONRs/spike-modified electrode displayed sensitive results for convalescents and vaccinated samples and shows excellent potential as a tool for the population's assessment and monitoring of seroconversion and seroprevalence.
C1 [Nunez, Freddy A.; Castro, Ana C. H.; de Oliveira, Vivian L.; Alves, Wendel A.] Univ Fed ABC, Ctr Ciencias Nat & Humanas, BR-09210580 Santo Andre, SP, Brazil.
   [Lima, Ariane C.; de Medeiros, Giuliana X.] Univ Sao Paulo, Fac Med, Dept Clin Med, Disciplina Alergia & Imunol Clin, BR-01246903 Sao Paulo, SP, Brazil.
   [Sasahara, Greyce L.; Santos, Keity S.] Hosp Clin Fac Med Univ Sao Paulo HCFMUSP, Inst Corac InCor, Lab Imunol, LIM19, BR-05403900 Sao Paulo, SP, Brazil.
   [Santos, Keity S.] Univ Sao Paulo, Fac Med, Disciplina Alergia & Imunol Clin, Dept Clin Med, BR-01246903 Sao Paulo, SP, Brazil.
   [Lanfredi, Alexandre J. C.] Univ Fed ABC, Ctr Engn, Modelagem & Ciencias Sociais Aplicadas, BR-09210580 Santo Andre, SP, Brazil.
C3 Universidade Federal do ABC (UFABC); Universidade de Sao Paulo;
   Universidade de Sao Paulo
RP Alves, WA (通讯作者)，Univ Fed ABC, Ctr Ciencias Nat & Humanas, BR-09210580 Santo Andre, SP, Brazil.
EM wendel.alves@ufabc.edu.br
RI de Oliveira, Vivian Leite/AAJ-9491-2020; Nunez Esteves, Freddy
   Alejandro/IYI-9169-2023
OI de Oliveira, Vivian Leite/0000-0003-2523-0374; Nunez Esteves, Freddy
   Alejandro/0000-0001-9609-7959; S. Santos, Keity/0000-0001-5271-4011;
   Ramos de Oliveira, Jamille/0000-0002-4993-5494; Alves, Wendel
   Andrade/0000-0002-8394-2751; de Castro Lanfredi, Alexandre
   Jose/0000-0002-8530-8826
FU FAPESP [2017/02317-2]; CNPq [465389/2014-7, 304389/2019-6,
   407951/2021-0]; CAPES [88881.504639/2020-01]; National Institute of
   Science and Technology in Bioanalytics [2014/50867-3]
FX This work was supported by FAPESP (#2017/02317-2) , CNPq (#304389/2019-6
   and #407951/2021-0) , CAPES (#88881.504639/2020-01) , and the National
   Institute of Science and Technology in Bioanalytics (FAPESP
   #2014/50867-3 and CNPq #465389/2014-7) grants. The authors are grateful
   to the Multiuser Central Facilities at UFABC. We thank the Cell Culture
   Engineering Laboratory at COPPE/UFRJ for the recombinant protein S of
   SARS-CoV-2. Figures were created with BioRender.com .
CR Ahmad R, 2016, RSC ADV, V6, P54836, DOI 10.1039/c6ra09731f
   Al-Fandi MG, 2018, SENSOR REV, V38, P326, DOI 10.1108/SR-06-2017-0117
   Al-Gaashani R, 2013, CERAM INT, V39, P2283, DOI 10.1016/j.ceramint.2012.08.075
   Alafeef M, 2020, ACS NANO, V14, P17028, DOI 10.1021/acsnano.0c06392
   Aydin EB, 2021, ACS BIOMATER SCI ENG, V7, P3874, DOI 10.1021/acsbiomaterials.1c00580
   Barbosa H. P., 2021, ZINC OXIDE MULTIFUNC, V55, P251
   Basto-Abreu A, 2022, NAT COMMUN, V13, DOI 10.1038/s41467-022-28232-9
   Batra N, 2014, THIN SOLID FILMS, V562, P612, DOI 10.1016/j.tsf.2014.04.045
   Biswas S, 2022, ANAL CHEM, V94, P3013, DOI 10.1021/acs.analchem.1c05538
   Black K, 2010, CHEM VAPOR DEPOS, V16, P106, DOI 10.1002/cvde.200906831
   Brodin P, 2021, NAT MED, V27, P28, DOI 10.1038/s41591-020-01202-8
   Cerqueira-Silva T, 2022, LANCET INFECT DIS, V22, P791, DOI 10.1016/S1473-3099(22)00140-2
   Chang TH, 2020, J CLEAN PROD, V262, DOI 10.1016/j.jclepro.2020.121342
   Chen YX, 2008, MATER LETT, V62, P2369, DOI 10.1016/j.matlet.2007.12.004
   Choi MS, 2021, CERAM INT, V47, P14621, DOI 10.1016/j.ceramint.2021.02.045
   Collie S, 2022, NEW ENGL J MED, V386, P494, DOI 10.1056/NEJMc2119270
   Dac Dien N., 2019, ADV MATER SCI, V4, P1, DOI DOI 10.15761/AMS.1000147
   Dai ZH, 2009, BIOSENS BIOELECTRON, V24, P1286, DOI 10.1016/j.bios.2008.07.047
   Das J, 2010, PHYSICA B, V405, P2492, DOI 10.1016/j.physb.2010.03.020
   Das SK, 2012, GREEN CHEM, V14, P1322, DOI 10.1039/c2gc16676c
   de Almeida RM, 2020, CHEMPHYSCHEM, V21, P476, DOI 10.1002/cphc.201901171
   Ditte K, 2023, ACS BIOMATER SCI ENG, V9, P2140, DOI 10.1021/acsbiomaterials.1c00727
   Dong SY, 2017, SENSOR ACTUAT B-CHEM, V251, P650, DOI 10.1016/j.snb.2017.05.047
   Elgrishi N, 2018, J CHEM EDUC, V95, P197, DOI 10.1021/acs.jchemed.7b00361
   Ellmer K, 2000, J PHYS D APPL PHYS, V33, pR17, DOI 10.1088/0022-3727/33/4/201
   Ferrag C., 2020, FRONT SENS, V1, P583822, DOI [10.3389/fsens.2020.583822, DOI 10.3389/FSENS.2020.583822]
   Fortunato E, 2009, APPL PHYS A-MATER, V96, P197, DOI [10.1007/s00339-009-5086-5, 10.1007/s00339-009-50865]
   Frey A, 1998, J IMMUNOL METHODS, V221, P35, DOI 10.1016/S0022-1759(98)00170-7
   Funari R, 2020, BIOSENS BIOELECTRON, V169, DOI 10.1016/j.bios.2020.112578
   Gasparotto G, 2017, MAT SCI ENG C-MATER, V76, P1240, DOI 10.1016/j.msec.2017.02.031
   Hajian-Tilaki K, 2013, CASP J INTERN MED, V4, P627
   Hernández-Paredes J, 2008, J MOL STRUCT, V875, P295, DOI 10.1016/j.molstruc.2007.04.039
   Hitchings MDT, 2021, LANCET REG HEALTH-AM, V1, DOI 10.1016/j.lana.2021.100025
   Hou XM, 2012, CRYSTENGCOMM, V14, P5158, DOI 10.1039/c2ce25188d
   Hsu YF, 2008, ADV FUNCT MATER, V18, P1020, DOI 10.1002/adfm.200701083
   Huang MH, 2001, SCIENCE, V292, P1897, DOI 10.1126/science.1060367
   Huang Y, 2020, ACTA PHARMACOL SIN, V41, P1141, DOI 10.1038/s41401-020-0485-4
   Inguanta R, 2013, J APPL ELECTROCHEM, V43, P199, DOI 10.1007/s10800-012-0514-1
   Israr MQ, 2010, THIN SOLID FILMS, V519, P1106, DOI 10.1016/j.tsf.2010.08.052
   Janardhanan JA, 2022, ANAL CHEM, V94, P7584, DOI 10.1021/acs.analchem.2c00497
   Jang Y, 2012, J NANOSCI NANOTECHNO, V12, P5173, DOI 10.1166/jnn.2012.6361
   Jara A, 2021, NEW ENGL J MED, V385, P875, DOI 10.1056/NEJMoa2107715
   Jiang M, 2022, ANAL CHIM ACTA, V1208, DOI 10.1016/j.aca.2022.339830
   Jindal K, 2012, BIOSENS BIOELECTRON, V38, P11, DOI 10.1016/j.bios.2012.03.043
   Karamese M, 2022, J MED VIROL, V94, P173, DOI 10.1002/jmv.27289
   Kehrer M, 2019, PLASMA PROCESS POLYM, V16, DOI 10.1002/ppap.201800160
   Klochko NP, 2019, SOL ENERGY, V184, P230, DOI 10.1016/j.solener.2019.04.002
   Koike K, 2014, JPN J APPL PHYS, V53, DOI 10.7567/JJAP.53.05FF04
   Kolodziejczak-Radzimska A, 2014, MATERIALS, V7, P2833, DOI 10.3390/ma7042833
   Kumar M., 2014, AM J MAT SCI ENG, V2, P18, DOI [10.12691/ajmse-2-2-2, DOI 10.12691/AJMSE-2-2-2]
   Lalwani P, 2021, INT J INFECT DIS, V110, P141, DOI 10.1016/j.ijid.2021.07.017
   Layqah LA, 2019, MICROCHIM ACTA, V186, DOI 10.1007/s00604-019-3345-5
   Li JX, 2022, NAT MED, V28, P401, DOI 10.1038/s41591-021-01677-z
   Lister AS, 2005, SEP SCI TECHNOL-SER, V6, P191
   Liu AR, 2017, ANAL CHIM ACTA, V973, P82, DOI 10.1016/j.aca.2017.03.048
   Liu PP, 2021, ACS OMEGA, V6, P9667, DOI 10.1021/acsomega.1c00253
   Lombardi A, 2021, FRONT IMMUNOL, V12, DOI 10.3389/fimmu.2021.657711
   Mahshid SS, 2021, BIOSENS BIOELECTRON, V176, DOI 10.1016/j.bios.2020.112905
   Martinez-Cuazitl A, 2021, SCI REP-UK, V11, DOI 10.1038/s41598-021-99529-w
   Martins BR, 2021, MICROMACHINES-BASEL, V12, DOI 10.3390/mi12060657
   MARUYAMA T, 1992, J MATER SCI LETT, V11, P170, DOI 10.1007/BF00724682
   McPeak KM, 2011, LANGMUIR, V27, P3672, DOI 10.1021/la105147u
   Medeiros GX, 2022, FRONT IMMUNOL, V13, DOI 10.3389/fimmu.2022.812126
   Mitra S, 2012, J MATER CHEM, V22, P24145, DOI 10.1039/c2jm35013k
   Molaakbari E, 2014, ANALYST, V139, P4356, DOI 10.1039/c4an00138a
   Mukaka MM, 2012, MALAWI MED J, V24, P69
   Mwankemwa B., 2022, RESULTS MATH, V14
   Palomera N, 2011, J NANOSCI NANOTECHNO, V11, P6683, DOI 10.1166/jnn.2011.4248
   Parihar A, 2020, ACS APPL BIO MATER, V3, P7326, DOI 10.1021/acsabm.0c01083
   Park J, 2014, SENSOR ACTUAT B-CHEM, V200, P173, DOI 10.1016/j.snb.2014.03.001
   Patella B, 2022, MATERIALS, V15, DOI 10.3390/ma15030713
   Pewsner D, 2004, BMJ-BRIT MED J, V329, P209, DOI 10.1136/bmj.329.7459.209
   Phuruangrat A, 2021, OPTIK, V226, DOI 10.1016/j.ijleo.2020.165949
   Pollard AJ, 2021, NAT REV IMMUNOL, V21, P83, DOI 10.1038/s41577-020-00479-7
   Pramanik A, 2021, NANOSCALE ADV, V3, DOI 10.1039/d0na01007c
   Qi P, 2013, BIOSENS BIOELECTRON, V39, P282, DOI 10.1016/j.bios.2012.07.078
   Qu JX, 2021, MICROMACHINES-BASEL, V12, DOI 10.3390/mi12040433
   Ravindran R, 2021, PLOS ONE, V16, DOI 10.1371/journal.pone.0254367
   da Silva SJR, 2020, ACS INFECT DIS, V6, P2319, DOI 10.1021/acsinfecdis.0c00274
   Ridhuan NS, 2018, SCI REP-UK, V8, DOI 10.1038/s41598-018-32127-5
   Rodrigues J, 2020, APPL SURF SCI, V527, DOI 10.1016/j.apsusc.2020.146813
   Rostami A, 2021, CLIN MICROBIOL INFEC, V27, P331, DOI 10.1016/j.cmi.2020.10.020
   Rushworth JV, 2014, BIOSENS BIOELECTRON, V56, P83, DOI 10.1016/j.bios.2013.12.036
   Saáedi A, 2016, PHYSICA E, V79, P113, DOI 10.1016/j.physe.2015.12.002
   Sbrockey NM, 2004, III-VS REV, V17, P23, DOI 10.1016/S0961-1290(04)00735-5
   Schober P, 2018, ANESTH ANALG, V126, P1763, DOI 10.1213/ANE.0000000000002864
   Sethuraman N, 2020, JAMA-J AM MED ASSOC, V323, P2249, DOI 10.1001/jama.2020.8259
   Seyahi E, 2021, RHEUMATOL INT, V41, P1429, DOI 10.1007/s00296-021-04910-7
   Shetti NP, 2019, BIOSENS BIOELECTRON, V141, DOI 10.1016/j.bios.2019.111417
   Siddegowda KS, 2020, ELECTROANAL, V32, P2183, DOI 10.1002/elan.202000010
   Souza JS, 2016, J MATER CHEM A, V4, P944, DOI 10.1039/c5ta06646h
   Soysal A., 2021, HUM VACC IMMUNOTHER, P17
   Stamatatos L, 2021, SCIENCE, V372, P1413, DOI 10.1126/science.abg9175
   Tabatabaei MK, 2020, IET NANOBIOTECHNOL, V14, P126, DOI 10.1049/iet-nbt.2018.5165
   Tak M, 2014, BIOSENS BIOELECTRON, V59, P200, DOI 10.1016/j.bios.2014.03.036
   Tereshchenko A., 2017, BIOSENS BIOELECTRON, P92
   Trevethan R, 2017, FRONT PUBLIC HEALTH, V5, DOI 10.3389/fpubh.2017.00307
   Vabbina PK, 2015, BIOSENS BIOELECTRON, V63, P124, DOI 10.1016/j.bios.2014.07.026
   Vacharathit V, 2021, LANCET INFECT DIS, V21, P1352, DOI 10.1016/S1473-3099(21)00568-5
   Vanaparthy Rachana, 2021, Infez Med, V29, P328, DOI 10.53854/liim-2903-3
   Viter R, 2019, SENSOR ACTUAT B-CHEM, V285, P601, DOI 10.1016/j.snb.2019.01.054
   Viter R, 2014, IEEE SENS J, V14, P2028, DOI 10.1109/JSEN.2014.2309277
   Wang CY, 2012, TALANTA, V94, P263, DOI 10.1016/j.talanta.2012.03.037
   Wang J., 2006, ANAL ELECTROCHEMISTR
   Wang XM, 2021, J ELECTRON MATER, V50, P4954, DOI 10.1007/s11664-021-08958-w
   Wang ZJ, 2021, NATURE, V595, P426, DOI 10.1038/s41586-021-03696-9
   who, WHO COR COVID 19 DAS
   Wojnarowicz J, 2020, NANOMATERIALS-BASEL, V10, DOI 10.3390/nano10061086
   Wright P F, 1993, Rev Sci Tech, V12, P435
   Wu M, 2022, LANCET, V399, P715, DOI 10.1016/S0140-6736(22)00092-7
   Wu ZW, 2017, SUPERLATTICE MICROST, V107, P38, DOI 10.1016/j.spmi.2017.04.016
   Yadav S, 2021, ACS APPL BIO MATER, V4, P2974, DOI 10.1021/acsabm.1c00102
   Yakoh A, 2021, BIOSENS BIOELECTRON, V176, DOI 10.1016/j.bios.2020.112912
   Yan XD, 2008, CRYST GROWTH DES, V8, P2406, DOI 10.1021/cg7012599
   Yang T, 2017, BIOSENS BIOELECTRON, V89, P538, DOI 10.1016/j.bios.2016.03.025
   Zhan FQ, 2018, ACS SUSTAIN CHEM ENG, V6, P7789, DOI 10.1021/acssuschemeng.8b00776
   Zhang ZH, 2021, BIOSENS BIOELECTRON, V181, DOI 10.1016/j.bios.2021.113134
   Zhao SJ, 2022, ACS SENSORS, V7, P1740, DOI 10.1021/acssensors.2c00518
   Zhu XL, 2007, BIOSENS BIOELECTRON, V22, P1600, DOI 10.1016/j.bios.2006.07.007
   Zia T. ul H., 2021, COLLOID SURFACE A, V630
   Zou KH, 2007, CIRCULATION, V115, P654, DOI 10.1161/CIRCULATIONAHA.105.594929
   Zucolotto V., 2020, FRONTIERS SENSORS, V1, P3, DOI [10.3389/fsens.2020.00003, DOI 10.3389/FSENS.2020.00003]
NR 122
TC 4
Z9 4
U1 9
U2 25
PU AMER CHEMICAL SOC
PI WASHINGTON
PA 1155 16TH ST, NW, WASHINGTON, DC 20036 USA
SN 2373-9878
J9 ACS BIOMATER SCI ENG
JI ACS Biomater. Sci. Eng.
PD JAN 9
PY 2023
VL 9
IS 1
BP 458
EP 473
DI 10.1021/acsbiomaterials.2c00509458
PG 16
WC Materials Science, Biomaterials
WE Science Citation Index Expanded (SCI-EXPANDED)
SC Materials Science
GA 8E1IN
UT WOS:000918735500001
PM 36048716
DA 2023-11-04
ER

PT J
AU Naseer, F
   Ahmad, T
   Kousar, K
   Kakar, S
   Gul, R
   Anjum, S
   Shareef, U
AF Naseer, Faiza
   Ahmad, Tahir
   Kousar, Kousain
   Kakar, Salik
   Gul, Rabia
   Anjum, Sadia
   Shareef, Usman
TI Formulation for the Targeted Delivery of a Vaccine Strain of Oncolytic
   Measles Virus (OMV) in Hyaluronic Acid Coated Thiolated Chitosan as a
   Green Nanoformulation for the Treatment of Prostate Cancer: A
   Viro-Immunotherapeutic Approach
SO INTERNATIONAL JOURNAL OF NANOMEDICINE
LA English
DT Article
DE green synthesis; controlled release; immunotherapeutic agent; in vitro
   studies; oncolytic activity; oncolytic measles virus; prostate cancer;
   targeted virus; drug delivery system; thiolated chitosan; tumour
   targeting; vaccine-based nanoformulation
ID NANOPARTICLES; CD44
AB Background: Oncolytic viruses are reported as dynamite against cancer treatment nowadays.Methodology: In the present work, a live attenuated oral measles vaccine (OMV) strain was used to formulate a polymeric surface-functionalized ligand-based nanoformulation (NF). OMV (half dose: not less than 500 TCID units; 0.25 mL) was encapsulated in thiolated chitosan and outermost coating with hyaluronic acid by ionic gelation method characterizing parameters was performed.Results and Discussion: CD44 high expression was confirmed in prostatic adenocarcinoma (PRAD) by GEPIA which extracted data of normal and cancer tissue from GTEx and TCGA. Bioinformatics tools confirmed the viral hemagglutinin capsid protein interaction with human Caspase-I, NLRP3, and TNF-alpha and viral fusion protein interaction with COX-II and Caspase-I after successful delivery of MV encapsulated in NFs due to high affinity of hyaluronic acid with CD44 on the surface of prostate cancer cells. Particle size = 275.6 mm, PDI = 0.372, and +/- 11.5 zeta potential were shown by zeta analysis, while the thiolated group in NFs was confirmed by FTIR and Raman analysis. SEM and XRD showed a spherical smooth surface and crystalline nature, respectively, while TEM confirmed virus encapsulation within nanoparticles, which makes it very useful in targeted virus delivery systems. The virus was released from NFs in a sustained but continuous release pattern till 48 h. The encapsulated virus titer was calculated as 2.34x107 TCID50/mL units, which showed syncytia formation on post-day infection 7. Multiplicities of infection 0.1, 0.5, 1, 3, 5, 10, 15, and 20 of HA-coated OMV-loaded NFs as compared to MV vaccine on PC3 was inoculated with IC50 of 5.1 and 3.52, respectively, and growth inhibition was seen after 72 h via MTT assay which showed apoptotic cancer cell death.Conclusion: Active targeted, efficacious, and sustained delivery of formulated oncolytic MV is a potent moiety in cancer treatment at lower doses with safe potential for normal prostate cells.
C1 [Naseer, Faiza; Ahmad, Tahir; Kousar, Kousain] Natl Univ Sci & Technol, Atta ur Rehman Sch Appl Biosci, Ind Biotechnol, Islamabad, Pakistan.
   [Naseer, Faiza; Gul, Rabia; Shareef, Usman] Shifa Tameer e Millat Univ, Shifa Coll Pharmaceut Sci, Islamabad, Pakistan.
   [Kakar, Salik] Natl Univ Sci & Technol, Atta ur Rehman Sch Appl Biosci, Healthcare Biotechnol, Islamabad, Pakistan.
   [Anjum, Sadia] Univ Hail, Dept Biol, Hail, Saudi Arabia.
C3 National University of Sciences & Technology - Pakistan; National
   University of Sciences & Technology - Pakistan; University Ha'il
RP Naseer, F; Ahmad, T (通讯作者)，Natl Univ Sci & Technol, Atta ur Rehman Sch Appl Biosci, Ind Biotechnol, Islamabad, Pakistan.; Naseer, F (通讯作者)，Shifa Tameer e Millat Univ, Shifa Coll Pharmaceut Sci, Islamabad, Pakistan.
EM faiza.naseer@ymail.com; tahir@asab.nust.edu.pk
RI Naseer, Faiza/ADZ-7377-2022; Ahmad, Tahir/HOH-0348-2023; Shareef,
   Usman/IZQ-4318-2023; Kakar, Salik Javed/V-9501-2017
OI Naseer, Faiza/0000-0002-4146-3146; Ahmad, Tahir/0000-0003-2650-6950;
   Kakar, Salik Javed/0000-0001-9209-0880; Shareef,
   Usman/0000-0002-1853-2422
CR Ammour Y, 2020, VIRUSES-BASEL, V12, DOI 10.3390/v12020173
   Barretto Naina, 2014, Bio Protoc, V4, DOI 10.21769/BioProtoc.1365
   Boroumand H, 2021, FRONT CELL INFECT MI, V11, DOI 10.3389/fcimb.2021.643953
   Cook M, 2020, INT J MOL SCI, V21, DOI 10.3390/ijms21207505
   Cromeans TL, 2008, J VIROL METHODS, V151, P140, DOI 10.1016/j.jviromet.2008.03.007
   Desta IT, 2020, STRUCTURE, V28, P1071, DOI 10.1016/j.str.2020.06.006
   Dzung NA, 2011, WORLD ACAD SCI ENG T, V60, P1839
   El-Sissi AF, 2020, 3 BIOTECH, V10, DOI 10.1007/s13205-020-2076-y
   Engeland CE, 2021, CANCERS, V13, DOI 10.3390/cancers13030544
   Ghaferi M, 2020, PHARMACEUTICALS-BASE, V13, DOI 10.3390/ph13030044
   Grosso R, 2021, PHARMACEUTICS, V13, DOI 10.3390/pharmaceutics13060854
   Jalilian M, 2021, IRAN J PHARM RES, V20, P327, DOI 10.22037/ijpr.2020.113436.14302
   Kousar K, 2022, CANCERS, V14, DOI 10.3390/cancers14184458
   Leichner C, 2019, ADV DRUG DELIVER REV, V151, P191, DOI 10.1016/j.addr.2019.04.007
   Li W, 2017, ONCOTARGET, V8, P65143, DOI 10.18632/oncotarget.17821
   Li W, 2016, MOL CANCER RES, V14, P344, DOI 10.1158/1541-7786.MCR-15-0466
   Liu CH, 2021, CANCERS, V13, DOI 10.3390/cancers13010136
   Lupfer CR, 2012, VIRULENCE, V3, P262, DOI 10.4161/viru.20266
   Mariadoss AVA, 2019, INT J BIOL MACROMOL, V130, P997, DOI 10.1016/j.ijbiomac.2019.03.031
   Mattheolabakis G, 2015, J DRUG TARGET, V23, P605, DOI 10.3109/1061186X.2015.1052072
   Miao EA, 2010, NAT IMMUNOL, V11, P1136, DOI 10.1038/ni.1960
   Minor PD, 2015, VIROLOGY, V479, P379, DOI 10.1016/j.virol.2015.03.032
   Mohammad Saleem, 2015, African Journal of Pharmacy and Pharmacology, V9, P397
   Msaouel P, 2012, CURR PHARM BIOTECHNO, V13, P1732, DOI 10.2174/138920112800958896
   Mühlebach MD, 2020, CURR OPIN VIROL, V41, P85, DOI 10.1016/j.coviro.2020.07.016
   Naseer F, 2011, J DRUG DELIV SCITECH, V74, P1035
   Naseer F., 2022, SEM CAN BIOL, V3, P115
   Naseer F., 2022, CANC PROSTATIC DIS, V10, P1
   Naseer F, 2021, FRONT PHARMACOL, V12, DOI 10.3389/fphar.2021.728054
   Padhi S., 2022, CHITOSAN DRUG DELIVE, VVolume 1, P159, DOI DOI 10.1016/B978-0-12-819336-5.00011-X
   Payne S, 2017, VIRUSES: FROM UNDERSTANDING TO INVESTIGATION, P37, DOI 10.1016/B978-0-12-803109-4.00004-0
   Prego C, 2010, VACCINE, V28, P2607, DOI 10.1016/j.vaccine.2010.01.011
   Sandhya J, 2021, J BIOMOL STRUCT DYN, V39, P1635, DOI 10.1080/07391102.2020.1736160
   Sebastian R, 2017, J CANC PREV CUU RES, V8, P1, DOI 10.15406/jcpcr.2017.08.00265
   Tahara M, 2013, J VIROL, V87, P3583, DOI 10.1128/JVI.03029-12
   Tajdini F, 2014, PHARM DEV TECHNOL, V19, P333, DOI 10.3109/10837450.2013.784335
   Tran S, 2017, CLIN TRANSL MED, V6, DOI 10.1186/s40169-017-0175-0
   Vajda S, 2017, PROTEINS, V85, P435, DOI 10.1002/prot.25219
   Yanat M, 2021, REACT FUNCT POLYM, V161, DOI 10.1016/j.reactfunctpolym.2021.104849
   Zhao K, 2012, PLOS ONE, V7, DOI 10.1371/journal.pone.0053314
NR 40
TC 4
Z9 4
U1 4
U2 14
PU DOVE MEDICAL PRESS LTD
PI ALBANY
PA PO BOX 300-008, ALBANY, AUCKLAND 0752, NEW ZEALAND
SN 1178-2013
J9 INT J NANOMED
JI Int. J. Nanomed.
PY 2023
VL 18
BP 185
EP 205
DI 10.2147/IJN.S386560
PG 21
WC Nanoscience & Nanotechnology; Pharmacology & Pharmacy
WE Science Citation Index Expanded (SCI-EXPANDED)
SC Science & Technology - Other Topics; Pharmacology & Pharmacy
GA 7Y4MH
UT WOS:000914855000001
PM 36643861
OA gold, Green Published
DA 2023-11-04
ER

PT J
AU Wang, JJ
   Sun, B
   Sun, LY
   Niu, XM
   Li, L
   Xu, ZP
AF Wang, Jingjing
   Sun, Bing
   Sun, Luyao
   Niu, Xueming
   Li, Li
   Xu, Zhi Ping
TI "Trojan horse" nanoparticle-delivered cancer cell membrane vaccines to
   enhance cancer immunotherapy by overcoming immune-escape
SO BIOMATERIALS SCIENCE
LA English
DT Article
ID DOUBLE HYDROXIDE NANOPARTICLES; DENDRITIC CELLS; THERAPY
AB Cancer cell membranes (CCMs) have emerged as advanced cancer treatment vaccines to boost the immune response against cancer and have shown great potential in cancer immunotherapy. However, the CCM vaccine confronts the challenges of a weak and short immune response, ascribed to the immune escape and low accumulation of the CCM in antigen presentation cells (APCs). To overcome these shortcomings, we devised a "Trojan horse" CCM nano-vaccine delivered by layered double hydroxide (LDH) nanoparticles with mannose targeting and bovine serum albumin (BSA) coating to overcome the immune escape challenge, efficiently boosting the immune response to cancer cells. This "Trojan horse" CCM nano-vaccine, named LGCMB, is constructed by assembling the CCM antigen on CpG-LDH (LG), followed by mannose-BSA coating for the APC target and BSA coating to mask immune-escape protein on the CCM. The in vitro cellular uptake and maturation data have clearly shown that the BSA coating strategy with mannose as a "Trojan horse" efficiently targeted APCs (macrophages and DCs) and effectively inhibited the immune escape of the CCM, competently stimulating the APC maturation. Moreover, LGCMB can migrate to the draining lymph nodes (LNs) and trigger tumor-specific CD8(+) T cell responses in vivo. As expected, the LGCMB nano-vaccine significantly suppressed tumor growth in vivo, showing great potential as a precision cancer vaccine.
C1 [Wang, Jingjing; Sun, Bing; Sun, Luyao; Niu, Xueming; Li, Li; Xu, Zhi Ping] Univ Queensland, Australian Inst Bioengn & Nanotechnol, Brisbane, Qld 4072, Australia.
C3 University of Queensland
RP Li, L; Xu, ZP (通讯作者)，Univ Queensland, Australian Inst Bioengn & Nanotechnol, Brisbane, Qld 4072, Australia.
EM l.li2@uq.edu.au; gordonxu@uq.edu.au
RI Li, Li/D-3641-2016
OI Li, Li/0000-0001-6545-858X
FU Australian Research Council (ARC) Discovery Project [DP190103486];
   Australian Government Research Training Program Scholarship (RTP)
FX The authors acknowledge financial support from the Australian Research
   Council (ARC) Discovery Project (DP190103486). We thank the Australian
   Government Research Training Program Scholarship (RTP). The authors
   further appreciate the facilities and the technical assistance of the
   Australian Microscopy & Microanalysis Research Facility at the Centre
   for Microscopy and Microanalysis (CMM), Australian National Fabrication
   Facility (ANFF), and the Centre of Advanced Imaging (CAI), the
   University of Queensland.
CR Chen Q, 2016, NAT COMMUN, V7, DOI 10.1038/ncomms13193
   Chen WY, 2018, SMALL, V14, DOI 10.1002/smll.201704465
   Dong X, 2020, BIOMATERIALS, V230, DOI 10.1016/j.biomaterials.2019.119659
   Fu LW, 2022, BIOACT MATER, V17, P221, DOI 10.1016/j.bioactmat.2022.01.035
   Gu Z, 2015, J MATER CHEM B, V3, P3331, DOI 10.1039/c5tb00248f
   Hodi FS, 2010, NEW ENGL J MED, V363, P711, DOI 10.1056/NEJMoa1003466
   Hu HZ, 2021, ADV SCI, V8, DOI 10.1002/advs.202002020
   June CH, 2018, SCIENCE, V359, P1361, DOI 10.1126/science.aar6711
   Kroll AV, 2017, ADV MATER, V29, DOI 10.1002/adma.201703969
   Li L, 2021, NANOMED-NANOTECHNOL, V34, DOI 10.1016/j.nano.2021.102369
   Li L, 2018, NANOMED-NANOTECHNOL, V14, P2355, DOI 10.1016/j.nano.2017.06.006
   Li L, 2014, BIOMATERIALS, V35, P3331, DOI 10.1016/j.biomaterials.2013.12.095
   Liu JP, 2021, ACS APPL MATER INTER, V13, P7115, DOI 10.1021/acsami.0c23143
   Liu JP, 2020, SMALL, V16, DOI 10.1002/smll.202002115
   Liu SL, 2021, NAT MATER, V20, P421, DOI 10.1038/s41563-020-0793-6
   Liu WL, 2019, NAT COMMUN, V10, DOI 10.1038/s41467-019-11157-1
   Manolova V, 2008, EUR J IMMUNOL, V38, P1404, DOI 10.1002/eji.200737984
   Nam J, 2021, ADV SCI, V8, DOI 10.1002/advs.202002577
   Perez CR, 2019, NAT COMMUN, V10, DOI 10.1038/s41467-019-13368-y
   Rao L, 2019, ADV FUNCT MATER, V29, DOI 10.1002/adfm.201905671
   Rao L, 2016, ADV MATER, V28, P3460, DOI 10.1002/adma.201506086
   Reuven EM, 2019, ACS NANO, V13, P2936, DOI 10.1021/acsnano.8b07241
   Ribas A, 2018, SCIENCE, V359, P1350, DOI 10.1126/science.aar4060
   Riley RS, 2019, NAT REV DRUG DISCOV, V18, P175, DOI 10.1038/s41573-018-0006-z
   Roberts EW, 2016, CANCER CELL, V30, P324, DOI 10.1016/j.ccell.2016.06.003
   Steinman RM, 2007, NAT MED, V13, P1155, DOI 10.1038/nm1643
   Sun B, 2021, ACS APPL MATER INTER, V13, P14015, DOI 10.1021/acsami.1c01401
   Sun LY, 2021, SMALL STRUCT, V2, DOI 10.1002/sstr.202000112
   Tian YM, 2017, ONCOTARGET, V8, P45951, DOI 10.18632/oncotarget.17504
   Tuo Z, 2022, CHEM ENG J, V433, DOI 10.1016/j.cej.2021.134437
   Wang JJ, 2021, J NANOBIOTECHNOL, V19, DOI 10.1186/s12951-021-01096-9
   Wu M, 2019, ACS APPL MATER INTER, V11, P9850, DOI 10.1021/acsami.9b00294
   Yan SY, 2018, FRONT PHARMACOL, V9, DOI 10.3389/fphar.2018.01060
   Yan SY, 2018, DALTON T, V47, P2956, DOI 10.1039/c7dt03725b
   Yan SY, 2014, BIOMATERIALS, V35, P9508, DOI 10.1016/j.biomaterials.2014.07.055
   Yang R, 2018, ACS NANO, V12, P5121, DOI 10.1021/acsnano.7b09041
   Zhang LX, 2021, NANOSCALE, V13, P7533, DOI 10.1039/d1nr00881a
   Zhang LX, 2021, NANO RES, V14, P1326, DOI 10.1007/s12274-020-3175-0
   Zhang R, 2018, J CONTROL RELEASE, V292, P256, DOI 10.1016/j.jconrel.2018.10.008
   Zhang SW, 2022, BIOMATERIALS, V282, DOI 10.1016/j.biomaterials.2022.121433
   Zhao HJ, 2019, ACS NANO, V13, P12553, DOI 10.1021/acsnano.9b03288
NR 41
TC 4
Z9 4
U1 17
U2 28
PU ROYAL SOC CHEMISTRY
PI CAMBRIDGE
PA THOMAS GRAHAM HOUSE, SCIENCE PARK, MILTON RD, CAMBRIDGE CB4 0WF, CAMBS,
   ENGLAND
SN 2047-4830
EI 2047-4849
J9 BIOMATER SCI-UK
JI Biomater. Sci.
PD MAR 14
PY 2023
VL 11
IS 6
BP 2020
EP 2032
DI 10.1039/d2bm01432g
EA DEC 2022
PG 14
WC Materials Science, Biomaterials
WE Science Citation Index Expanded (SCI-EXPANDED)
SC Materials Science
GA 9U2ND
UT WOS:000907544500001
PM 36601679
DA 2023-11-04
ER

PT J
AU Li, ZF
   Kang, XL
   Kim, KH
   Zhao, YW
   Li, YB
   Kang, SM
   Chen, XY
AF Li, Zhuofan
   Kang, Xinliang
   Kim, Ki-Hye
   Zhao, Yiwen
   Li, Yibo
   Kang, Sang-Moo
   Chen, Xinyuan
TI Effective adjuvantation of nanograms of influenza vaccine and induction
   of cross-protective immunity by physical radiofrequency adjuvant
SO SCIENTIFIC REPORTS
LA English
DT Article
ID DELIVERY
AB Novel adjuvants are highly demanded to aid in development of improved or new vaccines against existing or emerging infectious diseases. Considering commonly used Alum and MF59 adjuvants induce tissue stress and release of endogenous danger signals to mediate their adjuvant effects, physical modalities may be used to induce tissue stress and endogenous danger signal release to enhance vaccine-induced immune responses. Furthermore, physical adjuvants are less likely to induce significant systemic adverse reactions due to their localized effects. Recently we found non-invasive radiofrequency (RF) pretreatment of the skin could significantly enhance intradermal vaccine-induced immune responses in murine models that included pandemic influenza vaccine, pre-pandemic vaccine, and influenza internal antigen vaccine. It remained to be explored whether the physical RF adjuvant (RFA) could be used to boost seasonal influenza vaccination, spare vaccine doses, and induce cross-protective immunity. This study found the physical RFA could significantly enhance seasonal influenza vaccine-induced immune responses against each viral strain and robustly enhance low-dose (nanograms) H3N2 vaccine-induced immune responses and protection in murine models. RFA also induced cross-protective immunity against heterologous and heterosubtypic influenza viruses. Further studies found heat shock protein 70 (inducible endogenous danger signal) and myeloid differentiation primary response 88 adaptor played a crucial role in dose-sparing effects of RFA. These data strongly support further development of the physical RFA to boost influenza vaccination.
C1 [Li, Zhuofan; Kang, Xinliang; Zhao, Yiwen; Li, Yibo; Chen, Xinyuan] Univ Rhode Isl, Coll Pharm, Biomed & Pharmaceut Sci, 7 Greenhouse Rd, Avedisian Hall, Room 480, Kingston, RI 02881 USA.
   [Kim, Ki-Hye; Kang, Sang-Moo] Georgia State Univ, Inst Biomed Sci, Ctr Inflammat Immun & Infect, Atlanta, GA 30302 USA.
C3 University of Rhode Island; University System of Georgia; Georgia State
   University
RP Chen, XY (通讯作者)，Univ Rhode Isl, Coll Pharm, Biomed & Pharmaceut Sci, 7 Greenhouse Rd, Avedisian Hall, Room 480, Kingston, RI 02881 USA.
EM xchen14@uri.edu
RI Zhao, Yiwen/IYT-2668-2023
FU National Institutes of Health [AI139473, AI156510]; Institutional
   Development Award (IDeA) from the National Institute of General Medical
   Sciences of the National Institutes of Health [P20GM103430]
FX This work is supported by the National Institutes of Health grants
   AI139473 and AI156510 (to X.Y.C.). Microplate reader and BD FACSVerse
   used in this work are supported by an Institutional Development Award
   (IDeA) from the National Institute of General Medical Sciences of the
   National Institutes of Health grant P20GM103430.
CR Belongia EA, 2019, CLIN INFECT DIS, V69, P1817, DOI 10.1093/cid/ciz411
   Bershteyn A, 2012, J CONTROL RELEASE, V157, P354, DOI 10.1016/j.jconrel.2011.07.029
   Calderwood SK, 2016, FRONT IMMUNOL, V7, DOI 10.3389/fimmu.2016.00159
   Cao Y, 2018, NAT COMMUN, V9, DOI 10.1038/s41467-018-06151-y
   Chen XY, 2013, EXPERT REV VACCINES, V12, P1313, DOI 10.1586/14760584.2013.844070
   Chen XY, 2012, VACCINE, V31, P159, DOI 10.1016/j.vaccine.2012.10.069
   Chen XY, 2012, CLIN CANCER RES, V18, P2240, DOI 10.1158/1078-0432.CCR-11-2654
   Chen XY, 2011, EXPERT REV VACCINES, V10, P1397, DOI [10.1586/ERV.11.112, 10.1586/erv.11.112]
   Chen XY, 2010, PLOS ONE, V5, DOI 10.1371/journal.pone.0013776
   Cottey R, 2001, Curr Protoc Immunol, VChapter 19, DOI 10.1002/0471142735.im1911s42
   De Maio A, 2014, CURR PROTEIN PEPT SC, V15, P225, DOI 10.2174/1389203715666140331113057
   Della Cioppa G, 2012, HUM VACC IMMUNOTHER, V8, DOI 10.4161/hv.18445
   Di Pasquale A, 2015, VACCINES-BASEL, V3, P320, DOI 10.3390/vaccines3020320
   Gelfand JA, 2019, FASEB J, V33, P3074, DOI 10.1096/fj.201801095R
   Gong T, 2020, NAT REV IMMUNOL, V20, P95, DOI 10.1038/s41577-019-0215-7
   Gravel C, 2010, VACCINE, V28, P5774, DOI 10.1016/j.vaccine.2010.06.075
   Hutchison S, 2012, FASEB J, V26, P1272, DOI 10.1096/fj.11-184556
   Kashiwagi S, 2014, HUM VACC IMMUNOTHER, V10, P1892, DOI 10.4161/hv.28840
   Kashiwagi S, 2013, PLOS ONE, V8, DOI 10.1371/journal.pone.0082899
   Kim EH, 2020, ELIFE, V9, DOI 10.7554/eLife.52687
   Ko EJ, 2018, ANTIVIR RES, V156, P107, DOI 10.1016/j.antiviral.2018.06.004
   Kono H, 2008, NAT REV IMMUNOL, V8, P279, DOI 10.1038/nri2215
   Kool M, 2008, J EXP MED, V205, P869, DOI 10.1084/jem.20071087
   Li YB, 2021, VACCINES-BASEL, V9, DOI 10.3390/vaccines9121382
   Li ZF, 2022, FASEB J, V36, DOI 10.1096/fj.202101703R
   Li Zhuofan, 2021, JCI Insight, V6, DOI 10.1172/jci.insight.144627
   Li ZF, 2021, VACCINES-BASEL, V9, DOI 10.3390/vaccines9020075
   Lolis MS, 2012, DERMATOL SURG, V38, P1765, DOI 10.1111/j.1524-4725.2012.02547.x
   Lopes PP, 2018, J VIROL, V92, DOI 10.1128/JVI.02156-17
   Marichal T, 2011, NAT MED, V17, P996, DOI 10.1038/nm.2403
   McKee AS, 2017, CURR OPIN IMMUNOL, V47, P44, DOI 10.1016/j.coi.2017.06.005
   Morse K, 2017, J IMMUNOL, V199, P1319, DOI 10.4049/jimmunol.1601873
   Nakaya HI, 2016, P NATL ACAD SCI USA, V113, P1853, DOI 10.1073/pnas.1519690113
   Pockley AG, 2003, LANCET, V362, P469, DOI 10.1016/S0140-6736(03)14075-5
   Reed SG, 2013, NAT MED, V19, P1597, DOI 10.1038/nm.3409
   Schaefer L, 2014, J BIOL CHEM, V289, P35237, DOI 10.1074/jbc.R114.619304
   Soloman M, 2010, EXPERT REV NEUROTHER, V10, P469, DOI 10.1586/ERN.09.153
   Tatli S, 2012, DIAGN INTERV RADIOL, V18, P508, DOI 10.4261/1305-3825.DIR.5168-11.1
   Tezel A, 2005, VACCINE, V23, P3800, DOI 10.1016/j.vaccine.2005.02.027
   Tumpey TM, 2001, J VIROL, V75, P5141, DOI 10.1128/JVI.75.11.5141-5150.2001
   Vono M, 2013, P NATL ACAD SCI USA, V110, P21095, DOI 10.1073/pnas.1319784110
   Wang J, 2015, P NATL ACAD SCI USA, V112, P5005, DOI 10.1073/pnas.1500408112
   Wang J, 2014, NAT COMMUN, V5, DOI 10.1038/ncomms5447
   Yam KK, 2015, FRONT IMMUNOL, V6, DOI 10.3389/fimmu.2015.00207
   Yatim N, 2017, NAT REV IMMUNOL, V17, P262, DOI 10.1038/nri.2017.9
   Zhao YW, 2022, ACS APPL MATER INTER, V14, P21872, DOI 10.1021/acsami.2c01028
NR 46
TC 4
Z9 4
U1 1
U2 1
PU NATURE PORTFOLIO
PI BERLIN
PA HEIDELBERGER PLATZ 3, BERLIN, 14197, GERMANY
SN 2045-2322
J9 SCI REP-UK
JI Sci Rep
PD DEC 8
PY 2022
VL 12
IS 1
DI 10.1038/s41598-022-25605-4
PG 11
WC Multidisciplinary Sciences
WE Science Citation Index Expanded (SCI-EXPANDED)
SC Science & Technology - Other Topics
GA G9LC6
UT WOS:000992275200057
PM 36481697
OA gold, Green Published
DA 2023-11-04
ER

PT J
AU Perez, MLS
   Funes, JA
   Bracamonte, CF
   Ibarra, LE
   Forrellad, MA
   Taboga, O
   Cariddi, LN
   Salinas, FJ
   Ortega, HH
   Alustiza, F
   Molina, M
AF Perez, Maria Laura Soriano
   Funes, Javier Alejandro
   Bracamonte, Carolina Flores
   Ibarra, Luis Exequiel
   Forrellad, Marina Andrea
   Taboga, Oscar
   Cariddi, Laura Noelia
   Salinas, Facundo Jose
   Ortega, Hugo Hector
   Alustiza, Fabrisio
   Molina, Maria
TI Development and biological evaluation of pNIPAM-based nanogels as
   vaccine carriers
SO INTERNATIONAL JOURNAL OF PHARMACEUTICS
LA English
DT Article
DE pNIPAM nanogels; Vaccine carrier; Animal model; Macrophages cells
ID BIPHASIC LIPID VESICLES; DELIVERY-SYSTEM; POLYMER NANOGELS;
   DRUG-DELIVERY; ADJUVANT; ISOPROPYLACRYLAMIDE; IMMUNIZATION; CIRCULATION;
   ANTIGEN; CELLS
AB "Smart" nanogels are an attractive tool for the development of new strategies of immunization in veterinary medicine. Here, we reported the synthesis and physicochemical characterization of thermoresponsive nanogels based on poly(N-isopropylacrylamide) (pNIPAM) and their in vitro, ex vivo and in vivo (mice model) perfor-mance. Smart nanogels of ca. 250 nm, with a transition temperature of 32 degrees C were obtained by precipitation polymerization. Assays to evaluate pNIPAM nanogels cytotoxicity were performed in different cell lines showing high biocompatibility (>70 %). The efficient internalization of the system was studied by confocal microscopy as well as flow cytometry. The ability to protect and deliver antigens was analyzed using the outer membrane li-poprotein A (OmlA), an important virulence factor of Actinobacillus pleuropneumoniae (App) cause of porcine pleuropneumonia. This lipoprotein was synthesized by recombinant technology and its technique was also described. The biodistribution of pNIPAM nanogels administered intranasally was performed in vivo and ex vivo through Pearl Imaging System, which showed that nanogels were kept mostly in the lungs during the evaluated time. Besides, the efficacy of the proposal nanogel-based vaccine was studied in vivo by measuring the antibody titers of BALB/c mice inoculated with OmlA encapsulated into pNIPAM nanogels compared to OmlA plus aluminum hydroxide adjuvant. The results proved the ability of nanogels to stimulate a humoral immune response. Therefore, we have demonstrated that pNIPAM nanogels can be used as an efficient platform for vaccine nanocarriers.
C1 [Perez, Maria Laura Soriano; Funes, Javier Alejandro; Salinas, Facundo Jose] INTA Marcos Juarez, Grp San Anim, Cordoba, Argentina.
   [Ibarra, Luis Exequiel; Cariddi, Laura Noelia] Univ Nacl Rio Cuarto, Consejo Nacl Invest Cient & Tecn CONICET, Inst Biotecnol Ambiental & Salud INBIAS, Rio Cuarto, Argentina.
   [Forrellad, Marina Andrea; Taboga, Oscar] Inst Agrobiotecnol & Biol Mol IABIMO, UEDD INTA CONICET, CICVyA, Hurlingham, Buenos Aires, Argentina.
   [Molina, Maria] IITEMA CONICET UNRC, Rio Cuarto, Argentina.
   [Salinas, Facundo Jose; Ortega, Hugo Hector] UNL CONICET, CMC, ICIVET Litoral, Esperanza, Argentina.
   [Bracamonte, Carolina Flores] INCIVET CONICET UNRC, Rio Cuarto, Argentina.
C3 Instituto Nacional de Tecnologia Agropecuaria (INTA); Universidad
   Nacional Rio Cuarto; Consejo Nacional de Investigaciones Cientificas y
   Tecnicas (CONICET); National University of the Littoral
RP Molina, M (通讯作者)，IITEMA CONICET UNRC, Rio Cuarto, Argentina.
EM mamolina7@gmail.com
RI Ortega, Hugo/AGL-5925-2022; Molina, Maria/A-9466-2015
OI Ortega, Hugo/0000-0002-7663-3133; Soriano Perez, Maria
   Laura/0009-0008-3318-8894; Molina, Maria/0000-0001-6139-6633; Alustiza,
   Fabrisio/0000-0002-4393-9021; Forrellad, Marina
   Andrea/0000-0002-0816-4398; Ibarra, Luis Exequiel/0000-0002-6077-7992
FU CONICET; FONCyT [PICT 2018-03338, PICT 2017-2180, PICT 2019-02450];
   SeCyT-UNRC; INTA [I102]; Austrian Science Fund (FWF) [I102] Funding
   Source: Austrian Science Fund (FWF)
FX We gratefully acknowledge financial support from CONICET, FONCyT (PICT
   2018-03338, PICT 2017-2180, PICT 2019-02450) INTA (I102 project), and
   SeCyT-UNRC. We acknowledge Ulises Notario for the in vivo
   biodistribution images. M.L. Soriano Perez and C. Flores thanks CONICET
   for a graduate research fellowship.
CR Alcon V, 2005, AAPS J, V7, pE566, DOI 10.1208/aapsj070357
   Alcón VL, 2005, J PHARM PHARMACOL, V57, P955, DOI 10.1211/0022357056695
   Alcón VL, 2003, VACCINE, V21, P1811, DOI 10.1016/S0264-410X(03)00003-3
   Campra NA, 2021, J LEUKOCYTE BIOL, V109, P223, DOI 10.1002/JLB.3AB0720-093RR
   Boutris C, 1997, POLYMER, V38, P2567, DOI 10.1016/S0032-3861(97)01024-0
   Carvalho SG, 2020, INT J PHARMACEUT, V580, DOI 10.1016/j.ijpharm.2020.119214
   Chacko RT, 2012, ADV DRUG DELIVER REV, V64, P836, DOI 10.1016/j.addr.2012.02.002
   Chalal M, 2010, MACROMOLECULES, V43, P2009, DOI 10.1021/ma902655h
   Charbaji R, 2021, SMALL, V17, DOI 10.1002/smll.202007963
   Debache K, 2011, PARASITE IMMUNOL, V33, P81, DOI 10.1111/j.1365-3024.2010.01255.x
   Futscher MH, 2017, SCI REP-UK, V7, DOI 10.1038/s41598-017-17272-7
   Gottschalk M, 2012, DIS SWINE, V10th
   Hernández-Adame L, 2019, EXPERT REV VACCINES, V18, P951, DOI 10.1080/14760584.2019.1647783
   Kawano T, 2009, BIOCONJUGATE CHEM, V20, P209, DOI 10.1021/bc800480k
   Li P, 2013, J CONTROL RELEASE, V168, P271, DOI 10.1016/j.jconrel.2013.03.025
   Loera-Muro A, 2018, VET MICROBIOL, V217, P66, DOI 10.1016/j.vetmic.2018.02.028
   Luckanagul JA, 2021, POLYMERS-BASEL, V13, DOI 10.3390/polym13020194
   Merkel TJ, 2011, P NATL ACAD SCI USA, V108, P586, DOI 10.1073/pnas.1010013108
   Molina M, 2015, CHEM SOC REV, V44, P6161, DOI 10.1039/c5cs00199d
   Naha PC, 2010, TOXICOL LETT, V198, P134, DOI 10.1016/j.toxlet.2010.06.011
   Navarro L, 2020, EUR POLYM J, V124, DOI 10.1016/j.eurpolymj.2020.109478
   Neamtu I, 2017, DRUG DELIV, V24, P539, DOI 10.1080/10717544.2016.1276232
   Nochi T, 2010, NAT MATER, V9, P572, DOI [10.1038/NMAT2784, 10.1038/nmat2784]
   PELTON RH, 1986, COLLOID SURFACE, V20, P247, DOI 10.1016/0166-6622(86)80274-8
   Pippa N, 2021, VACCINES-BASEL, V9, DOI 10.3390/vaccines9060558
   Preman NK, 2020, EUR J PHARM BIOPHARM, V157, P121, DOI 10.1016/j.ejpb.2020.10.009
   Rancan F, 2016, J CONTROL RELEASE, V228, P159, DOI 10.1016/j.jconrel.2016.02.047
   Schlachet I, 2020, MOLECULES, V25, DOI 10.3390/molecules25194496
   Shakya AK, 2011, J R SOC INTERFACE, V8, P1748, DOI 10.1098/rsif.2011.0114
   Tang L, 2021, PROG MATER SCI, V115, DOI 10.1016/j.pmatsci.2020.100702
   Tokuhiro T., 1991, GELS TRANSITION PHAS, P2936
   Wibowo D, 2021, BIOMATERIALS, V268, DOI 10.1016/j.biomaterials.2020.120597
   Witting M, 2015, NANOMED-NANOTECHNOL, V11, P1179, DOI 10.1016/j.nano.2015.02.017
   Yang J, 2017, SCI REP-UK, V7, DOI 10.1038/srep44839
   Zhang L, 2012, ACS NANO, V6, P6681, DOI 10.1021/nn301159a
NR 35
TC 4
Z9 4
U1 6
U2 19
PU ELSEVIER
PI AMSTERDAM
PA RADARWEG 29, 1043 NX AMSTERDAM, NETHERLANDS
SN 0378-5173
EI 1873-3476
J9 INT J PHARMACEUT
JI Int. J. Pharm.
PD JAN 5
PY 2023
VL 630
AR 122435
DI 10.1016/j.ijpharm.2022.122435
EA DEC 2022
PG 12
WC Pharmacology & Pharmacy
WE Science Citation Index Expanded (SCI-EXPANDED)
SC Pharmacology & Pharmacy
GA 6Y2RL
UT WOS:000896947200003
PM 36442723
DA 2023-11-04
ER

PT J
AU Kelly, SH
   Votaw, NL
   Cossette, BJ
   Wu, YY
   Shetty, S
   Shores, LS
   Issah, LA
   Collier, JH
AF Kelly, Sean H.
   Votaw, Nicole L.
   Cossette, Benjamin J.
   Wu, Yaoying
   Shetty, Shamitha
   Shores, Lucas S.
   Issah, Luqman A.
   Collier, Joel H.
TI A sublingual nanofiber vaccine to prevent urinary tract infections
SO SCIENCE ADVANCES
LA English
DT Article
ID PATHOGENIC ESCHERICHIA-COLI; IMMUNE-RESPONSES; CELL RESPONSES;
   ANTIBIOTIC USE; T-CELL; IMMUNIZATION; IMMUNOGENICITY; CONSEQUENCES;
   OUTPATIENTS; EPITOPES
AB Urinary tract infections (UTIs) are a major public health problem affecting millions of individuals each year. Recurrent UTIs are managed by long-term antibiotic use, making the alarming rise of antibiotic resistance a substantial threat to future UTI treatment. Extended antibiotic regimens may also have adverse effects on the microbiome. Here, we report the use of a supramolecular vaccine to provide long-term protection against uropathogenic Escherichia coli, which cause 80% of uncomplicated UTIs. We designed mucus-penetrating peptide-polymer nanofibers to enable sublingual (under the tongue) vaccine delivery and elicit antibody responses systemically and in the urogenital tract. In a mouse model of UTI, we demonstrate equivalent efficacy to high-dose oral antibiotics but with signifi-cantly less perturbation of the gut microbiome. We also formulate our vaccine as a rapid-dissolving sublingual tablet that raises response in mice and rabbits. Our approach represents a promising alternative to antibiotics for the treatment and prevention of UTIs.
C1 [Kelly, Sean H.; Votaw, Nicole L.; Cossette, Benjamin J.; Wu, Yaoying; Shetty, Shamitha; Shores, Lucas S.; Issah, Luqman A.; Collier, Joel H.] Duke Univ, Dept Biomed Engn, Durham, NC 27708 USA.
C3 Duke University
RP Collier, JH (通讯作者)，Duke Univ, Dept Biomed Engn, Durham, NC 27708 USA.
EM joel.collier@duke.edu
OI Shores, Lucas/0000-0002-4601-1990; Kelly, Sean/0000-0001-8590-3839; Wu,
   Yaoying/0000-0003-0570-2493
FU Duke University; U.S. NIH [NIBIB 5R01EB009701, NIAID 1R01AI167300];
   National Science Foundation [DGE-1644868]; NIH [T32GM008555]; North
   Carolina Biotechnology Center grant [2017-IDG-1018]
FX This work was supported by Duke University and the U.S. NIH (NIBIB
   5R01EB009701; NIAID 1R01AI167300) . S.H.K. and L.S.S. were supported by
   the National Science Foundation Graduate Research Fellowship Program
   under grant no. DGE-1644868. B.J.C. was supported by NIH T32GM008555.
   The MALDI was performed on an instrument supported by North Carolina
   Biotechnology Center grant 2017-IDG-1018.
CR Alteri CJ, 2009, PLOS PATHOG, V5, DOI 10.1371/journal.ppat.1000586
   Bauer HW, 2005, EUR UROL, V47, P542, DOI 10.1016/j.eururo.2004.12.009
   Blaser MJ, 2016, SCIENCE, V352, P544, DOI 10.1126/science.aad9358
   Blaser MJ, 2009, NAT REV MICROBIOL, V7, P887, DOI 10.1038/nrmicro2245
   Bonkat G, 2017, EUROPEAN ASS UROLOGY
   Brumbaugh AR, 2012, EXPERT REV VACCINES, V11, P663, DOI [10.1586/erv.12.36, 10.1586/ERV.12.36]
   Ciani O, 2013, CLIN DRUG INVEST, V33, P255, DOI 10.1007/s40261-013-0069-x
   Çuburu N, 2007, VACCINE, V25, P8598, DOI 10.1016/j.vaccine.2007.09.073
   Çuburu N, 2009, J IMMUNOL, V183, P7851, DOI 10.4049/jimmunol.0803740
   Cunha BA, 2001, MED CLIN N AM, V85, P149, DOI 10.1016/S0025-7125(05)70309-6
   delGuercio MF, 1997, VACCINE, V15, P441, DOI 10.1016/S0264-410X(97)00186-2
   Epp A, 2010, J OBSTET GYNAECOL CA, V32, P1082, DOI 10.1016/S1701-2163(16)34717-X
   Faro S, 1998, CLIN OBSTET GYNECOL, V41, P744, DOI 10.1097/00003081-199809000-00030
   Ferrer M, 2017, BIOCHEM PHARMACOL, V134, P114, DOI 10.1016/j.bcp.2016.09.007
   Forsyth VS, 2020, MBIO, V11, DOI 10.1128/mBio.00555-20
   Fransen F, 2015, IMMUNITY, V43, P527, DOI 10.1016/j.immuni.2015.08.011
   Gasiorowski JZ, 2011, BIOMACROMOLECULES, V12, P3549, DOI 10.1021/bm200763y
   Gogoi H, 2020, VACCINES-BASEL, V8, DOI 10.3390/vaccines8030453
   Guo JJ, 2019, CHEMBIOCHEM, V20, P1838, DOI 10.1002/cbic.201900051
   Hagan E. C., 2009, THESIS
   Hanagata N, 2017, INT J NANOMED, V12, P515, DOI 10.2147/IJN.S114477
   HOPKINS WJ, 1987, INFECT IMMUN, V55, P1951, DOI 10.1128/IAI.55.9.1951-1956.1987
   Huttner A, 2017, LANCET INFECT DIS, V17, P528, DOI [10.1016/s1473-3099(17)30108-1, 10.1016/S1473-3099(17)30108-1]
   Hwang HS, 2018, HUM VACC IMMUNOTHER, V14, P2194, DOI 10.1080/21645515.2018.1472185
   Karlowsky JA, 2006, ANTIMICROB AGENTS CH, V50, P2251, DOI 10.1128/AAC.00123-06
   Kelly SH, 2021, ACS BIOMATER SCI ENG, V7, P1876, DOI 10.1021/acsbiomaterials.0c01429
   Kelly SH, 2021, ADV HEALTHC MATER, V10, DOI 10.1002/adhm.202001614
   Kelly SH, 2020, BIOMATERIALS, V241, DOI 10.1016/j.biomaterials.2020.119903
   LAGERLOF F, 1984, J DENT RES, V63, P618, DOI 10.1177/00220345840630050201
   Lorenzo-Gomez M-F., 2022, NEJM EVID, V1, DOI [10.1056/EVIDoa2100018, DOI 10.1056/EVIDOA2100018]
   Magistro G, 2019, EUR UROL FOCUS, V5, P39, DOI 10.1016/j.euf.2018.07.034
   Mendelson M, 2015, SAMJ S AFR MED J, V105, P325, DOI [10.7196/SAMJ.9644, 10.7196/samj.9644]
   MOBLEY HLT, 1990, INFECT IMMUN, V58, P1281, DOI 10.1128/IAI.58.5.1281-1289.1990
   Mora-Solano C, 2017, BIOMATERIALS, V149, P1, DOI 10.1016/j.biomaterials.2017.09.031
   Moutaftsi M, 2007, J IMMUNOL, V178, P6814, DOI 10.4049/jimmunol.178.11.6814
   Nimmerjahn F, 2006, IMMUNITY, V24, P19, DOI 10.1016/j.immuni.2005.11.010
   Olfert E D, 2000, ILAR J, V41, P99
   ONeill J, 2016, TACKLING DRUG RESIST
   Pompano RR, 2014, ADV HEALTHC MATER, V3, P1898, DOI 10.1002/adhm.201400137
   Raghavan S, 2010, INFECT IMMUN, V78, P4251, DOI 10.1128/IAI.00536-10
   Sevilla CR, 2019, BMC INFECT DIS, V19, DOI 10.1186/s12879-019-4541-y
   Renard J, 2015, INFECT DIS THER, V4, P125, DOI 10.1007/s40121-014-0054-6
   Rowe JC, 2019, SCI REP-UK, V9, DOI 10.1038/s41598-018-36370-8
   Sanchez GV, 2016, ANTIMICROB AGENTS CH, V60, P2680, DOI 10.1128/AAC.02897-15
   SCHLAGETER AM, 1990, INFECT IMMUN, V58, P1914, DOI 10.1128/IAI.58.6.1914-1918.1990
   Snook JD, 2016, J MATER CHEM B, V4, P1640, DOI 10.1039/c5tb01623a
   Sonnenburg ED, 2016, NATURE, V529, P212, DOI 10.1038/nature16504
   Sugden R, 2016, NAT MICROBIOL, V1, DOI [10.1038/NMICROBIOL.2016.187, 10.1038/nmicrobiol.2016.187]
   Taborda CP, 2003, J IMMUNOL, V170, P3621, DOI 10.4049/jimmunol.170.7.3621
   Thirion-Delalande C, 2017, PLOS ONE, V12, DOI 10.1371/journal.pone.0183398
   Tom JK, 2015, ACS CENTRAL SCI, V1, P439, DOI 10.1021/acscentsci.5b00274
   Vahlensieck W, 2016, EUR UROL SUPPL, V15, P95, DOI 10.1016/j.eursup.2016.04.007
   Wagenlehner FME, 2013, INT J UROL, V20, P963, DOI 10.1111/iju.12200
   Wang P, 2010, BMC BIOINFORMATICS, V11, DOI 10.1186/1471-2105-11-568
   Wang P, 2008, PLOS COMPUT BIOL, V4, DOI 10.1371/journal.pcbi.1000048
   Wen Y, 2016, ACS NANO, V10, P9274, DOI 10.1021/acsnano.6b03409
   Wieser A, 2010, INFECT IMMUN, V78, P3432, DOI 10.1128/IAI.00174-10
   Yi GH, 2013, PLOS ONE, V8, DOI 10.1371/journal.pone.0077846
NR 58
TC 4
Z9 4
U1 4
U2 4
PU AMER ASSOC ADVANCEMENT SCIENCE
PI WASHINGTON
PA 1200 NEW YORK AVE, NW, WASHINGTON, DC 20005 USA
SN 2375-2548
J9 SCI ADV
JI Sci. Adv.
PD NOV 25
PY 2022
VL 8
IS 47
AR eabq4120
DI 10.1126/sciadv.abq4120
PG 13
WC Multidisciplinary Sciences
WE Science Citation Index Expanded (SCI-EXPANDED)
SC Science & Technology - Other Topics
GA 7L1DL
UT WOS:000905714900008
PM 36417519
OA gold, Green Published
DA 2023-11-04
ER

PT J
AU Liu, ZH
   Deng, ZF
   Lu, Y
   Fang, WH
   He, F
AF Liu, Ze-Hui
   Deng, Zhuo-Fan
   Lu, Ying
   Fang, Wei-Huan
   He, Fang
TI A modular and self-adjuvanted multivalent vaccine platform based on
   porcine circovirus virus-like nanoparticles
SO JOURNAL OF NANOBIOTECHNOLOGY
LA English
DT Article
DE PCV2; VLPs; SpyTag; SpyCatcher; Nanovaccine
ID CLASSICAL SWINE-FEVER; INFLUENZA-A VIRUS; ANTIBODY-RESPONSES; DENDRITIC
   CELLS; T-CELL; PARTICLES; SIZE; IMMUNOGENICITY; BINDING; PROTEIN
AB Background Virus-like particles (VLPs) are supramolecular structures composed of multiple protein subunits and resemble natural virus particles in structure and size, making them highly immunogenic materials for the development of next-generation subunit vaccines. The orderly and repetitive display of antigenic epitopes on particle surface allows efficient recognition and cross-link by B cell receptors (BCRs), thereby inducing higher levels of neutralizing antibodies and cellular immune responses than regular subunit vaccines. Here, we present a novel multiple antigen delivery system using SpyCatcher/Spytag strategy and self-assembled VLPs formed by porcine circovirus type 2 (PCV2) Cap, a widely used swine vaccine in solo. Results Cap-SC, recombinant Cap with a truncated SpyCatcher polypeptide at its C-terminal, self-assembled into 26-nm VLPs. Based on isopeptide bonds formed between SpyCatcher and SpyTag, classical swine fever virus (CSFV) E2, the antigen of interest, was linked to SpyTag and readily surface-displayed on SpyCatcher decorated Cap-SC via in vitro covalent conjugation. E2-conjugated Cap VLPs (Cap-E2 NPs) could be preferentially captured by antigen presenting cells (APCs) and effectively stimulate APC maturation and cytokine production. In vivo studies confirmed that Cap-E2 NPs elicited an enhanced E2 specific IgG response, which was significantly higher than soluble E2, or the admixture of Cap VLPs and E2. Moreover, E2 displayed on the surface did not mask the immunodominant epitopes of Cap-SC VLPs, and Cap-E2 NPs induced Cap-specific antibody levels and neutralizing antibody levels comparable to native Cap VLPs. Conclusion These results demonstrate that this modularly assembled Cap-E2 NPs retains the immune potential of Cap VLP backbone, while the surface-displayed antigen significantly elevated E2-induced immune potency. This immune strategy provides distinctly improved efficacy than conventional vaccine combination. It can be further applied to the development of dual or multiple nanoparticle vaccines to prevent co-infection of PCV2 and other swine pathogens.
C1 [Liu, Ze-Hui; Deng, Zhuo-Fan; Lu, Ying; Fang, Wei-Huan; He, Fang] Zhejiang Univ, Coll Anim Sci, Zhejiang Prov Key Lab Prevent Vet Med, Inst Prevent Vet Med, 866 Yuhangtang Rd, Hangzhou 310058, Peoples R China.
   [Fang, Wei-Huan; He, Fang] Zhejiang Univ, Lab Anim Virol, Minist Agr, Hangzhou 310058, Peoples R China.
C3 Zhejiang University; Ministry of Agriculture & Rural Affairs; Zhejiang
   University
RP He, F (通讯作者)，Zhejiang Univ, Coll Anim Sci, Zhejiang Prov Key Lab Prevent Vet Med, Inst Prevent Vet Med, 866 Yuhangtang Rd, Hangzhou 310058, Peoples R China.; He, F (通讯作者)，Zhejiang Univ, Lab Anim Virol, Minist Agr, Hangzhou 310058, Peoples R China.
EM hefangzj@zju.edu.cn
RI liu, zehui/JHS-7223-2023; He, Fang/IUN-9891-2023
OI He, Fang/0000-0002-9106-1938
FU Zhejiang Provincial Key R&D Program (Novel CSFV vaccine research and
   development) [2021C02051]; 100-Talent Program of Zhejiang University
FX This work was supported by Zhejiang Provincial Key R&D Program (Novel
   CSFV vaccine research and development, No. 2021C02051) and 100-Talent
   Program of Zhejiang University.
CR Afghah Z, 2017, VET MICROBIOL, V206, P21, DOI 10.1016/j.vetmic.2016.10.002
   Allan GM, 2004, VET MICROBIOL, V98, P165, DOI 10.1016/j.vetmic.2003.10.009
   Andersson AMC, 2018, VACCINES-BASEL, V6, DOI 10.3390/vaccines6010010
   Aoshi T, 2017, VIRAL IMMUNOL, V30, P463, DOI 10.1089/vim.2017.0026
   Arizmendi O, 2019, FRONT IMMUNOL, V10, DOI 10.3389/fimmu.2019.00192
   Blome S, 2017, VET MICROBIOL, V206, P10, DOI 10.1016/j.vetmic.2017.01.001
   Brewer JM, 2004, J IMMUNOL, V173, P6143, DOI 10.4049/jimmunol.173.10.6143
   Bruun TUJ, 2018, ACS NANO, V12, P8855, DOI 10.1021/acsnano.8b02805
   Chevillard C, 2022, MOL THER, V30, P1913, DOI 10.1016/j.ymthe.2022.02.011
   Cohen AA, 2021, SCIENCE, V371, P735, DOI 10.1126/science.abf6840
   Dhakal S, 2019, VET RES, V50, DOI 10.1186/s13567-019-0712-5
   Ding PY, 2019, INT J NANOMED, V14, P7533, DOI 10.2147/IJN.S218057
   Du GS, 2020, CURR OPIN BIOTECH, V66, P113, DOI 10.1016/j.copbio.2020.06.015
   Du TF, 2017, TRENDS MICROBIOL, V25, P968, DOI 10.1016/j.tim.2017.06.001
   Fifis T, 2004, J IMMUNOL, V173, P3148, DOI 10.4049/jimmunol.173.5.3148
   Fuglsang A, 2003, PROTEIN EXPRES PURIF, V31, P247, DOI 10.1016/S1046-5928(03)00213-4
   Graham SP, 2012, VACCINE, V30, P2742, DOI 10.1016/j.vaccine.2012.02.029
   Halfmann PJ, 2021, BIOENG TRANSL MED, V6, DOI 10.1002/btm2.10253
   HEDMAN K, 1988, J CLIN IMMUNOL, V8, P214, DOI 10.1007/BF00917569
   Heger-Stevic J, 2018, METHODS MOL BIOL, V1776, P503, DOI 10.1007/978-1-4939-7808-3_33
   Heyman B, 2000, ANNU REV IMMUNOL, V18, P709, DOI 10.1146/annurev.immunol.18.1.709
   Hills RA, 2022, CURR OPIN BIOTECH, V73, P346, DOI 10.1016/j.copbio.2021.09.012
   Hu GW, 2016, VACCINE, V34, P1896, DOI 10.1016/j.vaccine.2016.02.047
   Ji M, 2020, NANOMED-NANOTECHNOL, V28, DOI 10.1016/j.nano.2020.102223
   Joshi VB, 2013, AAPS J, V15, P85, DOI 10.1208/s12248-012-9418-6
   Jung BK, 2020, J VIROL METHODS, V284, DOI 10.1016/j.jviromet.2020.113928
   Kanekiyo M, 2019, NAT IMMUNOL, V20, P362, DOI 10.1038/s41590-018-0305-x
   Kang YF, 2021, ACS NANO, V15, P2738, DOI 10.1021/acsnano.0c08379
   Kasaraneni N, 2017, MBIO, V8, DOI 10.1128/mBio.01860-17
   Keeble AH, 2017, ANGEW CHEM INT EDIT, V56, P16521, DOI 10.1002/anie.201707623
   Keijzer C, 2014, VACCINE, V32, P2904, DOI 10.1016/j.vaccine.2014.02.019
   Krishnamoorthy N, 2008, NAT MED, V14, P565, DOI 10.1038/nm1766
   Lager KM, 2019, FRONT IMMUNOL, V10, DOI 10.3389/fimmu.2019.02258
   Law JC, 2022, J IMMUNOL, V208, P429, DOI 10.4049/jimmunol.2100727
   Lee KW, 2012, J APPL MICROBIOL, V112, P119, DOI 10.1111/j.1365-2672.2011.05176.x
   Lei XN, 2020, EXPERT REV VACCINES, V19, P235, DOI 10.1080/14760584.2020.1738227
   Li WL, 2013, VET MICROBIOL, V163, P23, DOI 10.1016/j.vetmic.2012.11.045
   Li X, 2018, APPL MICROBIOL BIOT, V102, P10541, DOI 10.1007/s00253-018-9361-2
   Liu Q, 2015, ACS NANO, V9, P4925, DOI 10.1021/nn5066793
   Liu XY, 2020, BMC VET RES, V16, DOI 10.1186/s12917-020-2253-6
   Liu ZH, 2021, FRONT IMMUNOL, V12, DOI 10.3389/fimmu.2021.689187
   Liu ZH, 2021, INT J BIOL MACROMOL, V183, P2162, DOI 10.1016/j.ijbiomac.2021.06.024
   Lu Ying, 2022, Anim Dis, V2, P11, DOI 10.1186/s44149-022-00043-x
   Lu Y, 2022, INT J NANOMED, V17, P1593, DOI 10.2147/IJN.S357462
   Luo YZ, 2014, VET MICROBIOL, V172, P1, DOI 10.1016/j.vetmic.2014.04.004
   Ma XC, 2020, IMMUNITY, V53, P1315, DOI 10.1016/j.immuni.2020.11.015
   Meng XJ, 2013, ANNU REV ANIM BIOSCI, V1, P43, DOI 10.1146/annurev-animal-031412-103720
   Misinzo G, 2005, J GEN VIROL, V86, P2057, DOI 10.1099/vir.0.80652-0
   Mohr E, 2010, P NATL ACAD SCI USA, V107, P17292, DOI 10.1073/pnas.1004879107
   Mohsen MO, 2017, SEMIN IMMUNOL, V34, P123, DOI 10.1016/j.smim.2017.08.014
   Niikura K, 2013, ACS NANO, V7, P3926, DOI 10.1021/nn3057005
   Nimmerjahn F, 2005, SCIENCE, V310, P1510, DOI 10.1126/science.1118948
   Nooraei S, 2021, J NANOBIOTECHNOL, V19, DOI 10.1186/s12951-021-00806-7
   Ouyang T, 2019, VIRUSES-BASEL, V11, DOI 10.3390/v11020185
   Peacey M, 2007, BIOTECHNOL BIOENG, V98, P968, DOI 10.1002/bit.21518
   Peyret H, 2020, SCI REP-UK, V10, DOI 10.1038/s41598-020-74105-w
   Peyret H, 2015, PLOS ONE, V10, DOI 10.1371/journal.pone.0120751
   Platt CD, 2010, P NATL ACAD SCI USA, V107, P4287, DOI 10.1073/pnas.0910609107
   Roldao A, 2010, EXPERT REV VACCINES, V9, P1149, DOI 10.1586/ERV.10.115
   Saade G, 2020, VET RES, V51, DOI 10.1186/s13567-020-00807-8
   Salzer R, 2021, FEBS LETT, V595, P2323, DOI 10.1002/1873-3468.14171
   Tamminen K, 2020, J IMMUNOL RES, V2020, DOI 10.1155/2020/3194704
   Tan TK, 2021, NAT COMMUN, V12, DOI 10.1038/s41467-020-20654-7
   Tao P, 2019, ADV DRUG DELIVER REV, V145, P57, DOI 10.1016/j.addr.2018.06.025
   Tao W, 2017, VIRAL IMMUNOL, V30, P120, DOI 10.1089/vim.2016.0099
   Thrane S, 2016, J NANOBIOTECHNOL, V14, DOI 10.1186/s12951-016-0181-1
   Tinto H, 2015, LANCET, V386, P31, DOI 10.1016/S0140-6736(15)60721-8
   Tran TA, 2017, BMC BIOINFORMATICS, V18, DOI 10.1186/s12859-017-1517-z
   Trible BR, 2012, VACCINE, V30, P4079, DOI 10.1016/j.vaccine.2012.04.022
   van Oosten L, 2021, MBIO, V12, DOI 10.1128/mBio.01813-21
   Walker A, 2011, SCI REP-UK, V1, DOI 10.1038/srep00005
   Walls Alexandra C, 2020, bioRxiv, DOI [10.1016/j.cell.2020.10.043, 10.1101/2020.08.11.247395]
   Wang DL, 2018, FRONT CELL INFECT MI, V8, DOI 10.3389/fcimb.2018.00232
   Wu PC, 2012, APPL MICROBIOL BIOT, V95, P1501, DOI 10.1007/s00253-012-4015-2
   Xu HL, 2020, BMC MICROBIOL, V20, DOI 10.1186/s12866-020-1713-2
   Yenkoidiok-Douti L, 2019, SCI REP-UK, V9, DOI 10.1038/s41598-019-53208-z
   Zakeri B, 2012, P NATL ACAD SCI USA, V109, pE690, DOI 10.1073/pnas.1115485109
   Zepeda-Cervantes J, 2020, FRONT IMMUNOL, V11, DOI 10.3389/fimmu.2020.01100
   Zhang HW, 2014, VIRUSES-BASEL, V6, P4839, DOI 10.3390/v6124839
   Zhang W, 2021, FRONT IMMUNOL, V12, DOI 10.3389/fimmu.2021.688294
NR 80
TC 4
Z9 4
U1 8
U2 20
PU BMC
PI LONDON
PA CAMPUS, 4 CRINAN ST, LONDON N1 9XW, ENGLAND
EI 1477-3155
J9 J NANOBIOTECHNOL
JI J. Nanobiotechnol.
PD NOV 24
PY 2022
VL 20
IS 1
AR 493
DI 10.1186/s12951-022-01710-4
PG 17
WC Biotechnology & Applied Microbiology; Nanoscience & Nanotechnology
WE Science Citation Index Expanded (SCI-EXPANDED)
SC Biotechnology & Applied Microbiology; Science & Technology - Other
   Topics
GA 6L1IN
UT WOS:000887944000004
PM 36424615
OA Green Published, gold
DA 2023-11-04
ER

PT J
AU Sun, S
   Li, ET
   Zhao, G
   Tang, J
   Zuo, QF
   Cai, L
   Xu, CF
   Sui, C
   Ou, YX
   Liu, C
   Li, HB
   Ding, Y
   Li, C
   Lu, DS
   Zhang, WJ
   Luo, P
   Cheng, P
   Gao, YW
   Tu, CC
   Pitard, B
   Rosenecker, J
   Wang, B
   Liu, Y
   Zou, QM
   Guan, S
AF Sun, Si
   Li, Entao
   Zhao, Gan
   Tang, Jie
   Zuo, Qianfei
   Cai, Larry
   Xu, Chuanfei
   Sui, Cheng
   Ou, Yangxue
   Liu, Chang
   Li, Haibo
   Ding, Yuan
   Li, Chao
   Lu, Dongshui
   Zhang, Weijun
   Luo, Ping
   Cheng, Ping
   Gao, Yuwei
   Tu, Changchun
   Pitard, Bruno
   Rosenecker, Joseph
   Wang, Bin
   Liu, Yan
   Zou, Quanming
   Guan, Shan
TI Respiratory mucosal vaccination of peptide-poloxamine-DNA nanoparticles
   provides complete protection against lethal SARS-CoV-2 challenge
SO BIOMATERIALS
LA English
DT Article
DE Mucosal vaccine; SARS-CoV-2; DNA vaccine; Pulmonary delivery; Nonviral
   delivery system
ID TETRAFUNCTIONAL BLOCK-COPOLYMERS; IMMUNE-RESPONSES; CYSTIC-FIBROSIS;
   GENE-THERAPY; INTRANASAL; LUNG; CELLS; IMMUNIZATION; INFECTION; INNATE
AB The ongoing SARS-CoV-2 pandemic represents a brutal reminder of the continual threat of mucosal infectious diseases. Mucosal immunity may provide robust protection at the predominant sites of SARS-CoV-2 infection. However, it remains unclear whether respiratory mucosal administration of DNA vaccines could confer pro-tective immune responses against SARS-CoV-2 challenge due to insurmountable barriers posed by the airway. Here, we applied self-assembled peptide-poloxamine nanoparticles with mucus-penetrating properties for pul-monary inoculation of a COVID-19 DNA vaccine (pSpike/PP-sNp). The pSpike/PP-sNp not only displays superior gene transfection and favorable biocompatibility in the mouse airway, but also promotes a tripartite immunity consisting of systemic, cellular, and mucosal immune responses that are characterized by mucosal IgA secretion, high levels of neutralizing antibodies, and resident memory phenotype T-cell responses in the lungs of mice. Most importantly, immunization with pSpike/PP-sNp completely eliminates SARS-CoV-2 infection in both upper and lower respiratory tracts and enables 100% survival rate of mice following lethal SARS-CoV-2 challenge. Our findings indicate PP-sNp is a promising platform in mediating DNA vaccines to elicit all-around mucosal im-munity against SARS-CoV-2.
C1 [Sun, Si; Zuo, Qianfei; Xu, Chuanfei; Ou, Yangxue; Liu, Chang; Li, Haibo; Li, Chao; Lu, Dongshui; Zhang, Weijun; Luo, Ping; Cheng, Ping; Zou, Quanming; Guan, Shan] Third Mil Med Univ, Natl Engn Res Ctr Immunol Prod, Chongqing, Peoples R China.
   [Gao, Yuwei; Tu, Changchun; Liu, Yan] Chinese Acad Agr Sci, Changchun Vet Res Inst, Key Lab Jilin Prov Zoonosis Prevent & Control, Changchun, Peoples R China.
   [Zhao, Gan; Sui, Cheng; Ding, Yuan; Wang, Bin] Advaccine Suzhou Biopharmaceut Co Ltd, Suzhou, Peoples R China.
   [Tang, Jie; Cai, Larry] Univ Queensland, Australian Inst Bioengn & Nanotechnol, Brisbane, Australia.
   [Pitard, Bruno] Nantes Univ, Univ Angers, Immunol & New Concepts ImmunoTherapy, INSERM,CNRS, Nantes, France.
   [Rosenecker, Joseph] Ludwig Maximilians Univ Munchen, Dept Pediat, Munich, Germany.
   [Wang, Bin] Fudan Univ, Sch Basic Med Sci, Key Lab Med Mol Virol MOH & MOE, Shanghai, Peoples R China.
   [Wang, Bin] Fudan Univ, Sch Basic Med Sci, Dept Med Microbiol & Parasitol, Shanghai, Peoples R China.
   [Liu, Yan] Yujinxiang Str 573, Changchun 130122, Jilin, Peoples R China.
   [Zou, Quanming; Guan, Shan] Gaotanyan Str 30, Chongqing 400038, Peoples R China.
C3 Army Medical University; Chinese Academy of Agricultural Sciences;
   University of Queensland; Centre National de la Recherche Scientifique
   (CNRS); Universite d'Angers; Nantes Universite; Institut National de la
   Sante et de la Recherche Medicale (Inserm); University of Munich; Fudan
   University; Fudan University
RP Liu, Y (通讯作者)，Yujinxiang Str 573, Changchun 130122, Jilin, Peoples R China.; Zou, QM; Guan, S (通讯作者)，Gaotanyan Str 30, Chongqing 400038, Peoples R China.
EM liu820512@163.com; qmzou2007@163.com; guanshan87@163.com
RI wang, bin/IQT-7936-2023
OI wang, bin/0000-0002-2585-3160; Li, Entao/0000-0003-0666-8557; Cai,
   Larry/0000-0001-5298-7618
FU National Natural Science Foundation of China (NSFC) [82041045, 82173764,
   31972720]; Ministry of Science and Technology of China [2021YFC2302500];
   Chongqing Talents: Exceptional Young Talents Project [CQYC202005027];
   Natural Science Foundation of Chongqing [cstc2021jcyj-msxmX0136]
FX This work was supported by the National Natural Science Foundation of
   China (NSFC, Grant No. 82041045, 82173764 and 31972720), the major
   project of Study on Pathogenesis and Epidemic Prevention Technology
   System (2021YFC2302500) by the Ministry of Science and Technology of
   China, the Chongqing Talents: Exceptional Young Talents Project
   (CQYC202005027) and the Natural Science Foundation of Chongqing
   (cstc2021jcyj-msxmX0136). We also thank H. Zeng, Y. Zhuang, J. Gu,
   Jinyong Zhang, L. Peng, H. Sun, Kaixiao Zhang and Jianxiang Zhang (Third
   Military Medical University, Chongqing, China) for helpful discussions
   and careful proofreading of the manuscript.
CR Afkhami S, 2022, CELL, V185, P896, DOI 10.1016/j.cell.2022.02.005
   Alton EWFW, 2015, LANCET RESP MED, V3, P684, DOI 10.1016/S2213-2600(15)00245-3
   An XY, 2021, ISCIENCE, V24, DOI 10.1016/j.isci.2021.103037
   Azzi L, 2022, EBIOMEDICINE, V75, DOI 10.1016/j.ebiom.2021.103788
   Baden LR, 2021, NEW ENGL J MED, V384, P403, DOI 10.1056/NEJMoa2035389
   BEAGLEY KW, 1989, J EXP MED, V169, P2133, DOI 10.1084/jem.169.6.2133
   Birchall JC, 2000, INT J PHARM, V197, P221, DOI 10.1016/S0378-5173(00)00339-2
   Bivas-Benita M, 2013, MUCOSAL IMMUNOL, V6, P156, DOI 10.1038/mi.2012.59
   Bolles M, 2011, J VIROL, V85, P12201, DOI 10.1128/JVI.06048-11
   Braciale TJ, 2012, NAT REV IMMUNOL, V12, P295, DOI 10.1038/nri3166
   Braun J, 2020, NATURE, V587, P270, DOI 10.1038/s41586-020-2598-9
   Bricker Traci L, 2021, Cell Rep, V36, P109400, DOI [10.1101/2020.12.02.408823, 10.1016/j.celrep.2021.109400]
   Bui TM, 2020, J LEUKOCYTE BIOL, V108, P787, DOI 10.1002/JLB.2MR0220-549R
   Busch DH, 2016, SEMIN IMMUNOL, V28, P28, DOI 10.1016/j.smim.2016.02.001
   Caballero I, 2019, MOL THER-NUCL ACIDS, V16, P186, DOI 10.1016/j.omtn.2019.02.016
   Chandrasekar SS, 2021, VACCINES-BASEL, V9, DOI 10.3390/vaccines9020132
   Christensen D, 2017, MUCOSAL IMMUNOL, V10, P260, DOI 10.1038/mi.2016.28
   Cohn BA, 2022, SCIENCE, V375, P331, DOI 10.1126/science.abm0620
   Dagan N, 2021, NEW ENGL J MED, V384, P1412, DOI 10.1056/NEJMoa2101765
   Du YY, 2021, VACCINE, V39, P2287, DOI 10.1016/j.vaccine.2021.03.006
   Geijtenbeek TBH, 2009, NAT REV IMMUNOL, V9, P465, DOI 10.1038/nri2569
   Grau-Expósito J, 2021, NAT COMMUN, V12, DOI 10.1038/s41467-021-23333-3
   Guan S, 2021, PHARMACEUTICS, V13, DOI 10.3390/pharmaceutics13081281
   Guan S, 2019, NAT NANOTECHNOL, V14, P287, DOI 10.1038/s41565-018-0358-x
   Hassan AO, 2021, CELL REP, V36, DOI 10.1016/j.celrep.2021.109452
   Hassan AO, 2020, CELL, V183, P169, DOI 10.1016/j.cell.2020.08.026
   Hoebe K, 2004, NAT IMMUNOL, V5, P971, DOI 10.1038/ni1004-971
   Hörner C, 2020, P NATL ACAD SCI USA, V117, P32657, DOI 10.1073/pnas.2014468117
   Iwasaki A, 2017, NAT REV IMMUNOL, V17, P7, DOI 10.1038/nri.2016.117
   Izurieta HS, 2005, JAMA-J AM MED ASSOC, V294, P2720, DOI 10.1001/jama.294.21.2720
   Kim D, 2016, NAT MED, V22, P524, DOI 10.1038/nm.4075
   Kim YC, 2020, ADV THER-GERMANY, V3, DOI 10.1002/adtp.202000013
   King RG, 2021, VACCINES-BASEL, V9, DOI 10.3390/vaccines9080881
   Kumar H, 2009, BIOCHEM BIOPH RES CO, V388, P621, DOI 10.1016/j.bbrc.2009.08.062
   Kumar US, 2021, ACS NANO, V15, P17582, DOI 10.1021/acsnano.1c05002
   Lavelle EC, 2022, NAT REV IMMUNOL, V22, P236, DOI 10.1038/s41577-021-00583-2
   Li S, 2020, FRONT IMMUNOL, V11, DOI 10.3389/fimmu.2020.01069
   Li Y, 2020, BIOMED RES INT, V2020, DOI 10.1155/2020/2032057
   Liu MA, 2019, VACCINES-BASEL, V7, DOI 10.3390/vaccines7020037
   Mallapaty S, 2021, NATURE, V597, P161, DOI 10.1038/d41586-021-02385-x
   Marzo AL, 2005, NAT IMMUNOL, V6, P793, DOI 10.1038/ni1227
   Merkel OM, 2022, J CONTROL RELEASE, V345, P549, DOI 10.1016/j.jconrel.2022.03.039
   Miquel-Clopés A, 2019, CLIN EXP IMMUNOL, V196, P205, DOI 10.1111/cei.13285
   Modjarrad K, 2019, LANCET INFECT DIS, V19, P1013, DOI 10.1016/S1473-3099(19)30266-X
   Mudgal R, 2020, HUM VACC IMMUNOTHER, V16, P2921, DOI 10.1080/21645515.2020.1805992
   Mueller SN, 2016, NAT REV IMMUNOL, V16, P79, DOI 10.1038/nri.2015.3
   Mutsch M, 2004, NEW ENGL J MED, V350, P896, DOI 10.1056/NEJMoa030595
   Nachbur U, 2015, NAT COMMUN, V6, DOI 10.1038/ncomms7442
   Park KS, 2021, ADV DRUG DELIVER REV, V169, P137, DOI 10.1016/j.addr.2020.12.008
   Regnström K, 2003, GENE THER, V10, P1575, DOI 10.1038/sj.gt.3302054
   Richard-Fiardo P, 2015, BIOMATERIALS, V45, P10, DOI 10.1016/j.biomaterials.2014.12.051
   Rosati M, 2008, VACCINE, V26, P5223, DOI 10.1016/j.vaccine.2008.03.090
   Saenz SA, 2008, IMMUNOL REV, V226, P172, DOI 10.1111/j.1600-065X.2008.00713.x
   Saijo S, 2007, NAT IMMUNOL, V8, P39, DOI 10.1038/ni1425
   Salvi S, 1999, CLIN EXP ALLERGY, V29, P1597, DOI 10.1046/j.1365-2222.1999.00644.x
   See I, 2021, JAMA-J AM MED ASSOC, V325, P2448, DOI 10.1001/jama.2021.7517
   Sekine T, 2020, CELL, V183, P158, DOI 10.1016/j.cell.2020.08.017
   Shakya AK, 2016, J CONTROL RELEASE, V240, P394, DOI 10.1016/j.jconrel.2016.02.014
   Sheridan C, 2021, NAT BIOTECHNOL, V39, P1479, DOI [10.1038/s41587-021-01166-1, 10.1038/d41587-021-00023-5]
   Shibui A, 2012, CYTOKINE, V59, P108, DOI 10.1016/j.cyto.2012.03.018
   Shim BS, 2010, BMC IMMUNOL, V11, DOI 10.1186/1471-2172-11-65
   Silveira MM, 2021, LIFE SCI, V267, DOI 10.1016/j.lfs.2020.118919
   Sterlin D, 2021, SCI TRANSL MED, V13, DOI 10.1126/scitranslmed.abd2223
   Sui YJ, 2021, JCI INSIGHT, V6, DOI 10.1172/jci.insight.148494
   Suk JS, 2014, J CONTROL RELEASE, V178, P8, DOI 10.1016/j.jconrel.2014.01.007
   Suk JS, 2009, BIOMATERIALS, V30, P2591, DOI 10.1016/j.biomaterials.2008.12.076
   Tang JY, 2022, SCI IMMUNOL, V7, DOI 10.1126/sciimmunol.add4853
   Tebas P, 2021, ECLINICALMEDICINE, V31, DOI 10.1016/j.eclinm.2020.100689
   Nguyen TL, 2020, ACS NANO, V14, P11623, DOI 10.1021/acsnano.0c04188
   Torrieri-Dramard L, 2011, MOL THER, V19, P602, DOI 10.1038/mt.2010.222
   van der Ley PA, 2021, FRONT IMMUNOL, V12, DOI 10.3389/fimmu.2021.781280
   van Doremalen N, 2021, SCI TRANSL MED, V13, DOI 10.1126/scitranslmed.abh0755
   Vauthier C, 2008, EUR J PHARM BIOPHARM, V69, P466, DOI 10.1016/j.ejpb.2008.01.025
   Wang J, 2014, NAT COMMUN, V5, DOI 10.1038/ncomms5447
   Wang ZJ, 2021, SCI TRANSL MED, V13, DOI 10.1126/scitranslmed.abf1555
   Whitsett JA, 2015, NAT IMMUNOL, V16, P27, DOI 10.1038/ni.3045
   Wilk MM, 2017, J IMMUNOL, V199, P233, DOI 10.4049/jimmunol.1602051
   Wu SP, 2021, LANCET INFECT DIS, V21, P1654, DOI 10.1016/S1473-3099(21)00396-0
   Wu SP, 2020, NAT COMMUN, V11, DOI 10.1038/s41467-020-17972-1
   Xu K, 2022, CELL, V185, P2265, DOI 10.1016/j.cell.2022.04.029
   Zhang L, 2021, NATL SCI REV, V8, DOI 10.1093/nsr/nwab053
   Zhao JC, 2016, IMMUNITY, V44, P1379, DOI 10.1016/j.immuni.2016.05.006
   Zhou DY, 2021, CELL HOST MICROBE, V29, P551, DOI 10.1016/j.chom.2021.02.019
NR 83
TC 4
Z9 5
U1 2
U2 25
PU ELSEVIER SCI LTD
PI OXFORD
PA THE BOULEVARD, LANGFORD LANE, KIDLINGTON, OXFORD OX5 1GB, OXON, ENGLAND
SN 0142-9612
EI 1878-5905
J9 BIOMATERIALS
JI Biomaterials
PD JAN
PY 2023
VL 292
AR 121907
DI 10.1016/j.biomaterials.2022.121907
EA NOV 2022
PG 18
WC Engineering, Biomedical; Materials Science, Biomaterials
WE Science Citation Index Expanded (SCI-EXPANDED)
SC Engineering; Materials Science
GA 6Z5RU
UT WOS:000897834400003
PM 36436305
OA Green Submitted, Green Published
DA 2023-11-04
ER

PT J
AU Lin, YH
   Sun, BN
   Jin, Z
   Zhao, K
AF Lin, Yuhong
   Sun, Beini
   Jin, Zheng
   Zhao, Kai
TI Enhanced Immune Responses to Mucosa by Functionalized Chitosan-Based
   Composite Nanoparticles as a Vaccine Adjuvant for Intranasal Delivery
SO ACS APPLIED MATERIALS & INTERFACES
LA English
DT Article
DE chitosan quaternary ammonium salt; vaccine adjuvant; nasal immunity;
   toll-like receptor 4; immune activation
ID AMMONIUM-CHLORIDE CHITOSAN; TRAF6; GAMMA
AB Nasal administration for vaccine delivery is a novel non-invasive vaccine administration approach that can induce local or systemic immune responses and overcome the disadvantages caused by traditional injectable administration. However, mucosal vaccine and adjuvant delivery systems with sustained-release ability and enhanced immune effects at mucosal sites have still been highly demanded. In this work, N-2-hydroxypropyl trimethyl ammonium chloride chitosan/N,O-carboxymethyl chitosan nanoparticles (N-2-HACC/CMCS NPs) with excellent mucosal absorption, high drug loading capacity, and enhanced immune responses were prepared by the ionic cross-linking method. To evaluate the potential capacity of the N-2-HACC/CMCS NPs as a vaccine adjuvant and the molecular mechanism for the induction of enhanced mucosal and systemic immune responses, bovine serum albumin (BSA) was employed as a general model antigen and loaded into the N-2-HACC/CMCS NPs to prepare a BSA-loaded N-2-HACC/CMCS adjuvant vaccine (N-2-HACC/CMCS/BSA NPs). It was well demonstrated that the N-2-HACC/CMCS/BSA NPs with great biostability and mucosal absorption could effectively promote the proliferation of lymphocytes and the secretion of related pro-inflammatory factors, resulting in the stimulation of specific mucosal and systemic immune responses. This study revealed that the chitosan-based nano-delivery system can act as the mucosal vaccine adjuvant and possesses great promise in viral infectious diseases and immunization therapy.
C1 [Lin, Yuhong; Jin, Zheng; Zhao, Kai] Taizhou Univ, Sch Life Sci, Inst Nanobiomat & Immunol, Taizhou 318000, Zhejiang, Peoples R China.
   [Sun, Beini] South China Normal Univ, Coll Biophoton, MOE Key Lab Laser Life Sci, Guangzhou 510631, Peoples R China.
   [Sun, Beini] South China Normal Univ, Guangdong Prov Key Lab Laser Life Sci, Guangzhou 510631, Peoples R China.
C3 Taizhou University; South China Normal University; South China Normal
   University
RP Zhao, K (通讯作者)，Taizhou Univ, Sch Life Sci, Inst Nanobiomat & Immunol, Taizhou 318000, Zhejiang, Peoples R China.
EM zybin395@126.com
RI wang, yue/ISA-4119-2023; Ma, Xiaodong/JAN-7473-2023; zhang,
   yue/JAC-3705-2023
OI Zhao, Kai/0000-0001-6139-1912; Jin, Zheng/0000-0003-2537-6664
FU Shenzhen Institutes of Advanced Technology, Chinese Academy of Sciences;
   "Pioneer" and "Leading Goose" R&D Program of Zhejiang [2022C02031];
   Zhejiang Provincial Key R&D Program of China [2021C02049]; Natural
   Science Foundation of Zhejiang Province [LTY22E030002]; Taizhou Science
   and Technology Plan Project [22nya04]
FX We gratefully acknowledge the Shenzhen Institutes of Advanced
   Technology, Chinese Academy of Sciences to carry out this work. This
   work was partially supported by the "Pioneer" and "Leading Goose" R&D
   Program of Zhejiang (2022C02031), Zhejiang Provincial Key R&D Program of
   China (2021C02049), Natural Science Foundation of Zhejiang Province
   (LTY22E030002), and Taizhou Science and Technology Plan Project in 2022
   (22nya04).
CR Babii O, 2020, INT J BIOL MACROMOL, V159, P46, DOI [10.1016/jaiomac.2020.05.048, 10.1016/j.ijbiomac.2020.05.048]
   Chaudhary N, 2021, NAT REV DRUG DISCOV, V20, P817, DOI 10.1038/s41573-021-00283-5
   Costa CP, 2021, ACTA PHARM SIN B, V11, P925, DOI 10.1016/j.apsb.2021.02.012
   Dmour I, 2022, INT J BIOL MACROMOL, V200, P498, DOI 10.1016/j.ijbiomac.2021.12.129
   Edele F, 2014, PLOS ONE, V9, DOI 10.1371/journal.pone.0105266
   Fan XJ, 2008, FASEB J, V22, P3571, DOI 10.1096/fj.08-111401
   Ferreira AL, 2021, ACS NANO, V15, P17453, DOI 10.1021/acsnano.1c03236
   Focosi D, 2022, VIRUSES-BASEL, V14, DOI 10.3390/v14020187
   Gao XY, 2022, MOLECULES, V27, DOI 10.3390/molecules27010204
   Gao Y, 2022, INT J BIOL MACROMOL, V220, P183, DOI 10.1016/j.ijbiomac.2022.08.073
   Gardner A, 2016, TRENDS IMMUNOL, V37, P855, DOI 10.1016/j.it.2016.09.006
   Harandi AM, 2018, SEMIN IMMUNOL, V39, P30, DOI 10.1016/j.smim.2018.08.001
   Hauser MI, 2019, VACCINE, V37, P4246, DOI 10.1016/j.vaccine.2019.06.039
   Heinzel S, 2018, CURR OPIN IMMUNOL, V51, P32, DOI 10.1016/j.coi.2018.01.002
   Ho W, 2021, ADV HEALTHC MATER, V10, DOI 10.1002/adhm.202001812
   Huang YP, 2018, MOLECULES, V23, DOI 10.3390/molecules23102658
   Jin Z, 2013, CHEM ENG J, V221, P331, DOI 10.1016/j.cej.2013.02.011
   Kawasaki T, 2014, FRONT IMMUNOL, V5, DOI 10.3389/fimmu.2014.00461
   Kim HY, 2019, NANO LETT, V19, P5185, DOI 10.1021/acs.nanolett.9b01571
   Kuipers K, 2017, INFECT IMMUN, V85, DOI 10.1128/IAI.00281-17
   Kumar US, 2021, ACS NANO, V15, P17582, DOI 10.1021/acsnano.1c05002
   Li QQ, 2022, EUR J MED CHEM, V227, DOI 10.1016/j.ejmech.2021.113917
   Li R, 2019, NANOMED-NANOTECHNOL, V18, P380, DOI 10.1016/j.nano.2018.10.013
   Li X, 2018, CHEM SOC REV, V47, P4954, DOI 10.1039/c8cs00028j
   Liu QF, 2014, VACCINE, V32, P2582, DOI 10.1016/j.vaccine.2014.03.041
   Lycke N, 2012, NAT REV IMMUNOL, V12, P592, DOI 10.1038/nri3251
   Malik A, 2018, INT J NANOMED, V13, P7959, DOI 10.2147/IJN.S165876
   Moutsopoulos NM, 2018, TRENDS IMMUNOL, V39, P276, DOI 10.1016/j.it.2017.08.005
   Moyer TJ, 2020, NAT MED, V26, P430, DOI 10.1038/s41591-020-0753-3
   Muxika A, 2017, INT J BIOL MACROMOL, V105, P1358, DOI 10.1016/j.ijbiomac.2017.07.087
   Noh YW, 2017, ADV FUNCT MATER, V27, DOI 10.1002/adfm.201605398
   Ou TW, 2018, FRONT IMMUNOL, V9, DOI 10.3389/fimmu.2018.01188
   Palmiero UC, 2018, ADV HEALTHC MATER, V7, DOI 10.1002/adhm.201800249
   Pushparajah D, 2021, ADV DRUG DELIVER REV, V170, P113, DOI 10.1016/j.addr.2021.01.003
   Qiao Y, 2010, CARBOHYD POLYM, V82, P405, DOI 10.1016/j.carbpol.2010.04.079
   Qin T, 2020, ADV SCI, V7, DOI 10.1002/advs.202000771
   Rahmouni N, 2018, INT J BIOL MACROMOL, V113, P623, DOI 10.1016/j.ijbiomac.2018.02.121
   Rappuoli R, 2019, CELL, V176, P1245, DOI 10.1016/j.cell.2019.02.008
   Remy MM, 2017, CELL HOST MICROBE, V22, P354, DOI 10.1016/j.chom.2017.07.008
   Strickson S, 2017, P NATL ACAD SCI USA, V114, pE3481, DOI 10.1073/pnas.1702367114
   Torelli F, 2018, SCI REP-UK, V8, DOI 10.1038/s41598-018-21143-0
   Tregoning JS, 2020, CLIN EXP IMMUNOL, V202, P162, DOI 10.1111/cei.13517
   Van Lysebetten D, 2021, ACS APPL MATER INTER, V13, P6011, DOI 10.1021/acsami.0c20607
   Verma AH, 2017, MUCOSAL IMMUNOL, V10, P194, DOI 10.1038/mi.2016.26
   Wang XP, 2019, ACS NANO, V13, P7705, DOI 10.1021/acsnano.9b01271
   Wang YL, 2021, NANO TODAY, V38, DOI 10.1016/j.nantod.2021.101139
   Wang YQ, 2020, FRONT IMMUNOL, V11, DOI 10.3389/fimmu.2020.577823
   Wang Y, 2020, ANGEW CHEM INT EDIT, V59, P23374, DOI 10.1002/anie.202003545
   Wen ZF, 2018, VACCINE, V36, P6803, DOI 10.1016/j.vaccine.2018.09.014
   Wibowo D, 2021, BIOMATERIALS, V268, DOI 10.1016/j.biomaterials.2020.120597
   Xia XJ, 2011, IMMUNITY, V34, P843, DOI 10.1016/j.immuni.2011.02.022
   Xiang ZC, 2022, ANGEW CHEM INT EDIT, V61, DOI 10.1002/anie.202111836
   Yang Songwei, 2021, J Inflamm Res, V14, P3171, DOI 10.2147/JIR.S318327
   Yang XT, 2020, ACTA PHARMACOL SIN B, V10, P1094, DOI 10.1016/j.apsb.2020.02.011
   Zhang L, 2015, EXPERT REV VACCINES, V14, P1509, DOI 10.1586/14760584.2015.1081067
   Zhang R, 2021, CELL MOL IMMUNOL, V18, P1222, DOI 10.1038/s41423-021-00669-w
   Zhao J, 2020, INT J BIOL MACROMOL, V154, P339, DOI 10.1016/j.ijbiomac.2020.03.065
   Zhao K, 2021, J NANOBIOTECHNOL, V19, DOI 10.1186/s12951-021-00983-5
   Zhao K, 2018, MOL PHARMACEUT, V15, P226, DOI 10.1021/acs.molpharmaceut.7b00826
   Zhao K, 2016, CARBOHYD POLYM, V149, P28, DOI 10.1016/j.carbpol.2016.04.085
   Zheng B, 2021, CHEM ENG J, V418, DOI 10.1016/j.cej.2021.129392
   Zimmermann P, 2019, CLIN MICROBIOL REV, V32, DOI 10.1128/CMR.00084-18
NR 62
TC 4
Z9 4
U1 19
U2 63
PU AMER CHEMICAL SOC
PI WASHINGTON
PA 1155 16TH ST, NW, WASHINGTON, DC 20036 USA
SN 1944-8244
EI 1944-8252
J9 ACS APPL MATER INTER
JI ACS Appl. Mater. Interfaces
PD NOV 30
PY 2022
VL 14
IS 47
BP 52691
EP 52701
DI 10.1021/acsami.2c17627
EA NOV 2022
PG 11
WC Nanoscience & Nanotechnology; Materials Science, Multidisciplinary
WE Science Citation Index Expanded (SCI-EXPANDED)
SC Science & Technology - Other Topics; Materials Science
GA 8S8VF
UT WOS:000886508800001
PM 36382954
DA 2023-11-04
ER

PT J
AU Chen, WJ
   Wu, YL
   Deng, JJ
   Yang, ZM
   Chen, JB
   Tan, Q
   Guo, MF
   Jin, Y
AF Chen, Wenjuan
   Wu, Yali
   Deng, Jingjing
   Yang, Zimo
   Chen, Jiangbin
   Tan, Qi
   Guo, Mengfei
   Jin, Yang
TI Phospholipid-Membrane-Based Nanovesicles Acting as Vaccines for Tumor
   Immunotherapy: Classification, Mechanisms and Applications
SO PHARMACEUTICS
LA English
DT Review
DE liposomes; bacterial membrane vesicles; tumor-derived extracellular
   vesicles; dendritic-cell-derived extracellular vesicles; vaccine; tumor
   immunotherapy
ID CELL-DERIVED EXOSOMES; ANTIGEN-PRESENTING CELLS; EXTRACELLULAR VESICLES;
   IMMUNE-RESPONSES; DENDRITIC CELLS; T-CELLS; DELIVERY-SYSTEM;
   CANCER-CELLS; LIPOSOMES; ACTIVATION
AB Membrane vesicles, a group of nano- or microsized vesicles, can be internalized or interact with the recipient cells, depending on their parental cells, size, structure and content. Membrane vesicles fuse with the target cell membrane, or they bind to the receptors on the cell surface, to transfer special effects. Based on versatile features, they can modulate the functions of immune cells and therefore influence immune responses. In the field of tumor therapeutic applications, phospholipid-membrane-based nanovesicles attract increased interest. Academic institutions and industrial companies are putting in effort to design, modify and apply membrane vesicles as potential tumor vaccines contributing to tumor immunotherapy. This review focuses on the currently most-used types of membrane vesicles (including liposomes, bacterial membrane vesicles, tumor- and dendritic-cell-derived extracellular vesicles) acting as tumor vaccines, and describes the classification, mechanism and application of these nanovesicles.
C1 [Chen, Wenjuan; Wu, Yali; Deng, Jingjing; Yang, Zimo; Chen, Jiangbin; Tan, Qi; Guo, Mengfei; Jin, Yang] Huazhong Univ Sci & Technol, Dept Resp & Crit Care Med, NHC Key Lab Pulm Dis, Hubei Prov Clin Res Ctr Major Resp Dis,Tongji Med, 1277 Jiefang Ave, Wuhan 430022, Peoples R China.
   [Chen, Wenjuan; Wu, Yali; Deng, Jingjing; Yang, Zimo; Chen, Jiangbin; Tan, Qi; Guo, Mengfei; Jin, Yang] Huazhong Univ Sci & Technol, Wuhan Union Hosp, Tongji Med Coll, Hubei Prov Engn Res Ctr Tumor Targeted Biochemothe, 1277 Jiefang Ave, Wuhan 430022, Peoples R China.
C3 Huazhong University of Science & Technology; Huazhong University of
   Science & Technology
RP Jin, Y (通讯作者)，Huazhong Univ Sci & Technol, Dept Resp & Crit Care Med, NHC Key Lab Pulm Dis, Hubei Prov Clin Res Ctr Major Resp Dis,Tongji Med, 1277 Jiefang Ave, Wuhan 430022, Peoples R China.; Jin, Y (通讯作者)，Huazhong Univ Sci & Technol, Wuhan Union Hosp, Tongji Med Coll, Hubei Prov Engn Res Ctr Tumor Targeted Biochemothe, 1277 Jiefang Ave, Wuhan 430022, Peoples R China.
EM whuhjy@126.com
RI Guo, Mengfei/IWM-4794-2023
OI Jin, Yang/0000-0003-2409-7073
CR Admyre C, 2006, EUR J IMMUNOL, V36, P1772, DOI 10.1002/eji.200535615
   Affandi AJ, 2020, P NATL ACAD SCI USA, V117, P27528, DOI 10.1073/pnas.2006186117
   Al-Nedawi K, 2009, P NATL ACAD SCI USA, V106, P3794, DOI 10.1073/pnas.0804543106
   Allison CC, 2009, J IMMUNOL, V183, P8099, DOI 10.4049/jimmunol.0900664
   Aly RGO, 2021, EXP CELL RES, V399, DOI 10.1016/j.yexcr.2020.112423
   Arbelaez CA, 2020, NPJ VACCINES, V5, DOI 10.1038/s41541-020-00253-9
   Bachmann MF, 2010, NAT REV IMMUNOL, V10, P787, DOI 10.1038/nri2868
   Banchereau J, 2000, ANNU REV IMMUNOL, V18, P767, DOI 10.1146/annurev.immunol.18.1.767
   Bardi GT, 2018, CYTOKINE, V105, P63, DOI 10.1016/j.cyto.2018.02.002
   Bayer AM, 2014, CHEM-EUR J, V20, P3350, DOI 10.1002/chem.201304094
   Beckler MD, 2013, MOL CELL PROTEOMICS, V12, P343, DOI 10.1074/mcp.M112.022806
   Brahmbhatt H, 2022, MICROB BIOTECHNOL, V15, P91, DOI 10.1111/1751-7915.13952
   Brown L, 2015, NAT REV MICROBIOL, V13, P620, DOI 10.1038/nrmicro3480
   Phung CD, 2020, ACTA BIOMATER, V115, P371, DOI 10.1016/j.actbio.2020.08.008
   Cao HM, 2022, ACS NANO, V16, P13992, DOI 10.1021/acsnano.2c03597
   Cao MH, 2022, NAT CELL BIOL, V24, P954, DOI 10.1038/s41556-022-00919-7
   Chen G, 2018, NATURE, V560, P382, DOI 10.1038/s41586-018-0392-8
   Chen Q, 2020, ADV MATER, V32, DOI 10.1002/adma.201908185
   Chen SS, 2018, INT J BIOL MACROMOL, V113, P1182, DOI 10.1016/j.ijbiomac.2018.02.034
   Chen WJ, 2023, CHEM ENG J, V451, DOI 10.1016/j.cej.2022.138972
   Chen ZZ, 2018, J EXP CLIN CANC RES, V37, DOI 10.1186/s13046-018-0863-7
   Cheng KM, 2021, NAT COMMUN, V12, DOI 10.1038/s41467-021-22308-8
   Cheng KM, 2020, WIRES NANOMED NANOBI, V12, DOI 10.1002/wnan.1646
   Cheng LS, 2022, NAT REV DRUG DISCOV, V21, P379, DOI 10.1038/s41573-022-00410-w
   Cho JA, 2012, INT J ONCOL, V40, P130, DOI 10.3892/ijo.2011.1193
   Damo M, 2015, SCI REP-UK, V5, DOI 10.1038/srep17622
   Deng CF, 2019, ADV SCI, V6, DOI 10.1002/advs.201801868
   Diamond JM, 2018, CANCER IMMUNOL RES, V6, P910, DOI 10.1158/2326-6066.CIR-17-0581
   Dimova R, 2014, ADV COLLOID INTERFAC, V208, P225, DOI 10.1016/j.cis.2014.03.003
   Dusoswa SA, 2019, J EXTRACELL VESICLES, V8, DOI 10.1080/20013078.2019.1648995
   Elsner L, 2007, J IMMUNOL, V179, P5523, DOI 10.4049/jimmunol.179.8.5523
   Gerritzen MJH, 2017, BIOTECHNOL ADV, V35, P565, DOI 10.1016/j.biotechadv.2017.05.003
   Gnopo YMD, 2017, ADV DRUG DELIVER REV, V114, P132, DOI 10.1016/j.addr.2017.05.003
   Görgens A, 2022, J EXTRACELL VESICLES, V11, DOI 10.1002/jev2.12238
   Gougousis S, 2022, ONCOL LETT, V23, DOI 10.3892/ol.2022.13317
   Grippin AJ, 2019, ACS NANO, V13, P13884, DOI 10.1021/acsnano.9b05037
   Guo MF, 2019, SCI TRANSL MED, V11, DOI 10.1126/scitranslmed.aat5690
   He XD, 2021, SMALL, V17, DOI 10.1002/smll.202007165
   He XD, 2021, ACS NANO, V15, P4357, DOI 10.1021/acsnano.0c07680
   Herrmann IK, 2021, NAT NANOTECHNOL, V16, P748, DOI 10.1038/s41565-021-00931-2
   Ho NT, 2021, P NATL ACAD SCI USA, V118, DOI 10.1073/pnas.2016974118
   Hoshino A, 2015, NATURE, V527, P329, DOI 10.1038/nature15756
   Hua LQ, 2021, ADV MATER, V33, DOI 10.1002/adma.202103923
   Huang F, 2022, CANCER IMMUNOL IMMUN, V71, P2197, DOI 10.1007/s00262-021-03138-5
   Huang LX, 2022, MOL CANCER, V21, DOI 10.1186/s12943-022-01515-x
   Huang T, 2022, FRONT IMMUNOL, V13, DOI 10.3389/fimmu.2022.922301
   Immordino ML, 2006, INT J NANOMED, V1, P297
   Jan AT, 2017, FRONT MICROBIOL, V8, DOI 10.3389/fmicb.2017.01053
   Jang SC, 2021, COMMUN BIOL, V4, DOI 10.1038/s42003-021-02004-5
   Johnson PV, 2011, MICROBIOL IMMUNOL, V55, P304, DOI 10.1111/j.1348-0421.2011.00322.x
   Kalluri R, 2020, SCIENCE, V367, P640, DOI 10.1126/science.aau6977
   Kambayashi T, 2014, NAT REV IMMUNOL, V14, P719, DOI 10.1038/nri3754
   Kantoff PW, 2010, NEW ENGL J MED, V363, P411, DOI 10.1056/NEJMoa1001294
   Kaparakis M, 2010, CELL MICROBIOL, V12, P372, DOI 10.1111/j.1462-5822.2009.01404.x
   Kaparakis-Liaskos M, 2015, NAT REV IMMUNOL, V15, P375, DOI 10.1038/nri3837
   Kiaie SH, 2020, INT J PHARMACEUT, V581, DOI 10.1016/j.ijpharm.2020.119269
   Kim JH, 2015, SEMIN CELL DEV BIOL, V40, P97, DOI 10.1016/j.semcdb.2015.02.006
   Kim OY, 2017, NAT COMMUN, V8, DOI 10.1038/s41467-017-00729-8
   Kim OY, 2015, NANO LETT, V15, P266, DOI 10.1021/nl503508h
   Kim SH, 2009, BBA-BIOMEMBRANES, V1788, P2150, DOI 10.1016/j.bbamem.2009.08.001
   Kita-Tokarczyk K, 2009, LANGMUIR, V25, P9847, DOI 10.1021/la900948a
   Kitai Y, 2017, J IMMUNOL, V198, P1649, DOI 10.4049/jimmunol.1601694
   Klimentová J, 2015, MICROBIOL RES, V170, P1, DOI 10.1016/j.micres.2014.09.006
   Krishnan N, 2022, ADV DRUG DELIVER REV, V185, DOI 10.1016/j.addr.2022.114294
   Kudo K, 2022, CELL METAB, V34, P615, DOI 10.1016/j.cmet.2022.02.011
   Leone DA, 2018, IMMUNOL CELL BIOL, V96, P683, DOI 10.1111/imcb.12170
   Li M, 2020, J CONTROL RELEASE, V323, P253, DOI 10.1016/j.jconrel.2020.04.031
   Li Y, 2022, ADV MATER, V34, DOI 10.1002/adma.202109984
   Li Y, 2022, SMALL, V18, DOI 10.1002/smll.202107461
   Li Y, 2020, ACS NANO, V14, P16698, DOI 10.1021/acsnano.0c03776
   Lian S, 2019, EBIOMEDICINE, V42, P281, DOI 10.1016/j.ebiom.2019.03.018
   Liang RJ, 2017, BIOMATERIALS, V149, P41, DOI 10.1016/j.biomaterials.2017.09.029
   Lin WZ, 2020, THERANOSTICS, V10, P4871, DOI 10.7150/thno.43539
   Liu CR, 2006, J IMMUNOL, V176, P1375, DOI 10.4049/jimmunol.176.3.1375
   Liu F, 2022, BIOMATERIALS, V284, DOI 10.1016/j.biomaterials.2022.121485
   Liu Q, 2016, INT J MED MICROBIOL, V306, P697, DOI 10.1016/j.ijmm.2016.08.004
   Liu X, 2022, ACS NANO, V16, DOI 10.1021/acsnano.2c01669
   Long Q, 2022, ADV DRUG DELIVER REV, V186, DOI 10.1016/j.addr.2022.114321
   Lu Z, 2017, J HEPATOL, V67, P739, DOI 10.1016/j.jhep.2017.05.019
   Luo P, 2020, J EXTRACELL VESICLES, V9, DOI 10.1080/20013078.2020.1790158
   Ma JW, 2018, CANCER IMMUNOL RES, V6, P1057, DOI 10.1158/2326-6066.CIR-17-0716
   Mader C, 2000, BBA-BIOMEMBRANES, V1463, P142, DOI 10.1016/S0005-2736(99)00190-X
   Mai YP, 2020, CELL IMMUNOL, V354, DOI 10.1016/j.cellimm.2020.104143
   Mannavola F, 2020, INT J MOL SCI, V21, DOI 10.3390/ijms21010052
   Mardpour S, 2019, J CELL PHYSIOL, V234, P8249, DOI 10.1002/jcp.27669
   Matsumoto A, 2019, BIOMATERIALS, V225, DOI 10.1016/j.biomaterials.2019.119518
   Mehanny M, 2021, ADV DRUG DELIVER REV, V173, P164, DOI 10.1016/j.addr.2021.03.016
   Naciute M, 2021, VACCINE, V39, P5589, DOI 10.1016/j.vaccine.2021.08.028
   Narita M, 2015, INT J ONCOL, V46, P1699, DOI 10.3892/ijo.2015.2846
   Okazaki S, 2018, J VET MED SCI, V80, P197, DOI 10.1292/jvms.17-0491
   Okoye IS, 2014, IMMUNITY, V41, P89, DOI [10.1016/j.immuni.2014.05.019, 10.1016/j.immuni.2014.08.008]
   Papachristofilou A, 2019, J IMMUNOTHER CANCER, V7, DOI 10.1186/s40425-019-0520-5
   Park KS, 2021, J EXTRACELL VESICLES, V10, DOI 10.1002/jev2.12120
   Pick H, 2018, CHEM REV, V118, P8598, DOI 10.1021/acs.chemrev.7b00777
   Pineda B, 2019, MOL THER, V27, P1612, DOI 10.1016/j.ymthe.2019.05.016
   Raulf N, 2018, EUR J CANCER, V102, P52, DOI 10.1016/j.ejca.2018.07.123
   Robbins PD, 2014, NAT REV IMMUNOL, V14, P195, DOI 10.1038/nri3622
   Sayour EJ, 2018, NANO LETT, V18, P6195, DOI 10.1021/acs.nanolett.8b02179
   Segura E, 2005, BLOOD, V106, P216, DOI 10.1182/blood-2005-01-0220
   Sheng KC, 2013, J DRUG DELIV, V2013, DOI 10.1155/2013/516749
   Silhavy TJ, 2010, CSH PERSPECT BIOL, V2, DOI 10.1101/cshperspect.a000414
   Söderblom T, 2005, CELL MICROBIOL, V7, P779, DOI 10.1111/j.1462-5822.2005.00510.x
   Sprent J, 2005, BLOOD CELL MOL DIS, V35, P17, DOI 10.1016/j.bcmd.2005.04.004
   Taghikhani A, 2019, J CELL PHYSIOL, V234, P9417, DOI 10.1002/jcp.27626
   Taha EA, 2019, INT J MOL SCI, V20, DOI 10.3390/ijms20184588
   Théry C, 2002, NAT IMMUNOL, V3, P1156, DOI 10.1038/ni854
   Théry C, 2018, J EXTRACELL VESICLES, V7, DOI 10.1080/20013078.2018.1535750
   Tian X, 2012, BIOMATERIALS, V33, P6147, DOI 10.1016/j.biomaterials.2012.05.034
   Tkach M, 2018, PHILOS T R SOC B, V372, DOI 10.1098/rstb.2016.0479
   Toyofuku M, 2019, NAT REV MICROBIOL, V17, P13, DOI 10.1038/s41579-018-0112-2
   Tu K, 2021, ACS APPL MATER INTER, V13, P39003, DOI 10.1021/acsami.1c08290
   Than UTT, 2020, INT J MOL SCI, V21, DOI 10.3390/ijms21051834
   Vatter FAP, 2021, J EXP MED, V218, DOI 10.1084/jem.20202579
   Veerman RE, 2019, TRENDS MOL MED, V25, P382, DOI 10.1016/j.molmed.2019.02.003
   Verbeke R, 2019, ACS NANO, V13, P1655, DOI 10.1021/acsnano.8b07660
   Viaud S, 2010, CANCER RES, V70, P1281, DOI 10.1158/0008-5472.CAN-09-3276
   Villa A, 2021, THERANOSTICS, V11, P2034, DOI 10.7150/thno.51344
   Wadman M, 2020, SCIENCE, V370, P1022, DOI 10.1126/science.370.6520.1022
   Wahlund CJE, 2017, SCI REP-UK, V7, DOI 10.1038/s41598-017-16609-6
   Wallis J, 2020, EUR J PHARM SCI, V152, DOI 10.1016/j.ejps.2020.105456
   Wan C, 2020, SCI ADV, V6, DOI 10.1126/sciadv.aay9789
   Wang J, 2021, ADV DRUG DELIVER REV, V178, DOI 10.1016/j.addr.2021.113974
   Wang SE, 2022, SEMIN CANCER BIOL, V86, P296, DOI 10.1016/j.semcancer.2022.06.001
   Wang XG, 2018, NAT COMMUN, V9, DOI 10.1038/s41467-018-03847-z
   Wculek SK, 2020, NAT REV IMMUNOL, V20, P7, DOI 10.1038/s41577-019-0210-z
   Willms E, 2018, FRONT IMMUNOL, V9, DOI 10.3389/fimmu.2018.00738
   Xiao Y, 2022, BIOACT MATER, V9, P373, DOI 10.1016/j.bioactmat.2021.07.017
   Xie JH, 2022, TRENDS BIOTECHNOL, V40, P1173, DOI 10.1016/j.tibtech.2022.03.005
   Xiong X, 2022, J EXTRACELL VESICLES, V11, DOI 10.1002/jev2.12243
   Yang R, 2019, EUR J MED CHEM, V167, P499, DOI 10.1016/j.ejmech.2019.02.031
   Ye T, 2021, ADV DRUG DELIVER REV, V177, DOI 10.1016/j.addr.2021.113927
   Yin Y, 2022, ADV SCI, V9, DOI 10.1002/advs.202102620
   Yue YL, 2022, NAT BIOMED ENG, V6, DOI 10.1038/s41551-022-00886-2
   Zhang CX, 2019, CELL DEATH DIFFER, V26, P2314, DOI 10.1038/s41418-019-0302-0
   Zhang R, 2020, J CONTROL RELEASE, V328, P210, DOI 10.1016/j.jconrel.2020.08.023
   Zhang X, 2021, ADV MATER, V33, DOI 10.1002/adma.202005709
   Zhao HJ, 2019, ACS NANO, V13, P12553, DOI 10.1021/acsnano.9b03288
   Zhao Y, 2020, INT J NANOMED, V15, P9571, DOI 10.2147/IJN.S275670
   Zhou JR, 2020, ADV MATER, V32, DOI 10.1002/adma.201901255
   Zhou WX, 2022, BIOMATERIALS, V280, DOI 10.1016/j.biomaterials.2021.121306
   Zhu HM, 2022, ACTA BIOMATER, V138, P491, DOI 10.1016/j.actbio.2021.10.041
   Zhuang WR, 2022, NANO LETT, V22, P4491, DOI 10.1021/acs.nanolett.2c01280
   Zitvogel L, 1998, NAT MED, V4, P594, DOI 10.1038/nm0598-594
   Zuo BF, 2022, J HEMATOL ONCOL, V15, DOI 10.1186/s13045-022-01266-8
   Zuo BF, 2020, NAT COMMUN, V11, DOI 10.1038/s41467-020-15569-2
NR 145
TC 4
Z9 4
U1 12
U2 26
PU MDPI
PI BASEL
PA ST ALBAN-ANLAGE 66, CH-4052 BASEL, SWITZERLAND
EI 1999-4923
J9 PHARMACEUTICS
JI Pharmaceutics
PD NOV
PY 2022
VL 14
IS 11
AR 2446
DI 10.3390/pharmaceutics14112446
PG 25
WC Pharmacology & Pharmacy
WE Science Citation Index Expanded (SCI-EXPANDED)
SC Pharmacology & Pharmacy
GA 6V6SC
UT WOS:000895174000001
PM 36432636
OA gold, Green Published
DA 2023-11-04
ER

PT J
AU Zhang, YP
   Xu, HK
   Jiang, LY
   Liu, ZD
   Lian, CS
   Ding, XF
   Wan, C
   Liu, N
   Wang, YA
   Yu, ZQ
   Zhu, LZ
   Yin, F
   Li, ZG
AF Zhang, Yaping
   Xu, Hongkun
   Jiang, Leying
   Liu, Zhaodi
   Lian, Chenshan
   Ding, Xiaofeng
   Wan, Chuan
   Liu, Na
   Wang, Yuena
   Yu, Zhiqiang
   Zhu, Lizhi
   Yin, Feng
   Li, Zigang
TI Sulfonium-Driven Neoantigen-Released DNA Nanodevice as a Precise Vaccine
   for Tumor Immunotherapy and Prevention
SO ACS NANO
LA English
DT Article
DE DNA-peptide conjugation; sulfonium; DNA nanodevice; immunotherapy;
   immune prevention
ID CANCER; PLATFORM; NANOSTRUCTURES
AB Peptide-based neoantigen vaccines hold tremendous potential for personalized tumor immunotherapy. However, effective delivery and controllable release of antigen peptides remain major challenges in stimulating robust and sustained immune responses. Programmable DNA nanodevices provide accurate fixed positions for antigens, which are convenient for the calculation of clinical dosage, and hold great potential as precise carriers. Here, a peptide-nucleic acid conjugate was prepared, which was driven by a propargyl sulfonium-based efficient and reversible bio-orthogonal reaction under weakly alkaline conditions, and folded into regular DNA nanodevice vaccines. The well-defined nanoplatform not only exhibits outstanding stability in serum, satisfactory safety, and effective internalization by antigen-presenting cells (RAW264.7 and BMDCs) but also obviously enhances cytokine (TNF alpha, IL-6, and IL-12) secretion for further immune response. In vivo, the nanovaccine cooperating with OVA model antigens and CpG adjuvants stimulated an antigen-specific CD8+T cell response, significantly preventing the lung metastases of melanoma. In the B16-OVA tumor-bearing model, the growth inhibition rate of melanoma reached up to 50%. Similarly, the DNA nanodevice with neoantigen induced up to a maximum degree of complete MC-38 tumor regression in 80% of mice, possibly owing to antigen peptide reversible release driven by sulfonium and further cross-presentation. In brief, this study demonstrates that DNA nanodevices with sulfonium centers can provide a precise, biocompatible, and effective co-delivery vaccine platform for tumor immunotherapy and prevention.
C1 [Zhang, Yaping; Lian, Chenshan; Yin, Feng; Li, Zigang] Shenzhen Bay Lab, Pingshan Translat Med Ctr, Shenzhen 518055, Peoples R China.
   [Zhang, Yaping; Xu, Hongkun; Jiang, Leying; Wan, Chuan; Liu, Na; Wang, Yuena; Li, Zigang] Peking Univ, Shenzhen Grad Sch, Sch Chem Biol & Biotechnol, State Key Lab Chem Oncogen, Shenzhen 518055, Peoples R China.
   [Liu, Zhaodi; Ding, Xiaofeng] Anhui Med Univ, Affiliated Hosp 1, Dept Radiat Oncol, Hefei 230022, Peoples R China.
   [Yu, Zhiqiang] Southern Med Univ, Sch Pharmaceut Sci, Guangdong Prov Key Lab New Drug Screening, Guangzhou 510515, Peoples R China.
   [Zhu, Lizhi] Shenzhen Univ, Shenzhen Peoples Hosp 2, Affiliated Hosp 1, Dept Pharm,Shenzhen Inst Translat Med, Shenzhen 518055, Peoples R China.
C3 Shenzhen Bay Laboratory; Peking University; Anhui Medical University;
   Southern Medical University - China; Shenzhen University
RP Yin, F; Li, ZG (通讯作者)，Shenzhen Bay Lab, Pingshan Translat Med Ctr, Shenzhen 518055, Peoples R China.; Li, ZG (通讯作者)，Peking Univ, Shenzhen Grad Sch, Sch Chem Biol & Biotechnol, State Key Lab Chem Oncogen, Shenzhen 518055, Peoples R China.; Zhu, LZ (通讯作者)，Shenzhen Univ, Shenzhen Peoples Hosp 2, Affiliated Hosp 1, Dept Pharm,Shenzhen Inst Translat Med, Shenzhen 518055, Peoples R China.
EM lzzhu86@pku.edu.cn; yinfeng@pkusz.edu.cn; lizg@pkusz.edu.cn
RI Jiang, Leying/JAO-2409-2023; Wan, Chuan/I-4657-2016; Li,
   Zigang/U-5319-2019
OI Wan, Chuan/0000-0002-8226-7619; Li, Zigang/0000-0002-9941-9869; Zhang,
   Yaping/0000-0002-2819-6397
FU National Natural Science Foundation of China [21778009, 21977010]; Key
   Technologies Research and Development Program of China [2018YFA0902504];
   Natural Science Foundation of Guangdong Province [2019A1515110365,
   2019A1515111184, 2020A1515010522]; Science, Technology and Innovation
   Commission of Shenzhen Municipality [JCYJ20180507181-527112,
   JCYJ201805081522131455, JCYJ20200109140406047]; Shenzhen Key Medical
   Discipline Construction Fund [SZXK060]; Beijing National Laboratory of
   Molecular Science open grant [BNLMS20160112]; Shenzhen-Hong Kong
   Institute of Brain Science-Shenzhen Fundamental Research Institutions
   grant [2019SHIBS0004]
FX This work was supported by the National Natural Science Foundation of
   China (21778009 and 21977010), the Key Technologies Research and
   Development Program of China ( 2018YFA0902504), the Natural Science
   Foundation of Guangdong Province (2019A1515110365, 2019A1515111184, and
   2020A1515010522), Science, Technology and Innovation Commission of
   Shenzhen Municipality (JCYJ20180507181-527112, JCYJ201805081522131455,
   and JCYJ20200109140406047), Shenzhen Key Medical Discipline Construction
   Fund (SZXK060), Beijing National Laboratory of Molecular Science open
   grant (BNLMS20160112), and Shenzhen-Hong Kong Institute of Brain
   Science-Shenzhen Fundamental Research Institutions grant
   (2019SHIBS0004).
CR Bernardinelli G, 2017, NUCLEIC ACIDS RES, V45, DOI 10.1093/nar/gkx707
   Chalmers ZR, 2017, GENOME MED, V9, DOI 10.1186/s13073-017-0424-2
   Cheng J, 2022, COLLOID SURFACE A, V637, DOI 10.1016/j.colsurfa.2021.128184
   Cheng R, 2011, J CONTROL RELEASE, V152, P2, DOI 10.1016/j.jconrel.2011.01.030
   Datta SK, 2004, IMMUNOL REV, V199, P217, DOI 10.1111/j.0105-2896.2004.00149.x
   Feng XX, 2019, ADV SCI, V6, DOI 10.1002/advs.201802040
   Goodman RP, 2005, SCIENCE, V310, P1661, DOI 10.1126/science.1120367
   Hilf N, 2019, NATURE, V565, P240, DOI 10.1038/s41586-018-0810-y
   Hou ZF, 2020, J ORG CHEM, V85, P1698, DOI 10.1021/acs.joc.9b02505
   Hu Z, 2018, NAT REV IMMUNOL, V18, P168, DOI 10.1038/nri.2017.131
   Ju DX, 2018, ANGEW CHEM INT EDIT, V57, P14868, DOI [10.1002/anie.201810481, 10.1002/anie.201809452]
   Keskin DB, 2019, NATURE, V565, P234, DOI 10.1038/s41586-018-0792-9
   Klinman DM, 2009, ADV DRUG DELIVER REV, V61, P248, DOI 10.1016/j.addr.2008.12.012
   Koniev O, 2015, CHEM SOC REV, V44, P5743, DOI 10.1039/c5cs90060c
   Kuai R, 2017, NAT MATER, V16, P489, DOI [10.1038/nmat4822, 10.1038/NMAT4822]
   Kye M, 2016, ANGEW CHEM INT EDIT, V55, P12003, DOI 10.1002/anie.201605696
   Lee CH, 2018, TRENDS IMMUNOL, V39, P536, DOI 10.1016/j.it.2018.04.005
   Lee H, 2012, NAT NANOTECHNOL, V7, P389, DOI [10.1038/NNANO.2012.73, 10.1038/nnano.2012.73]
   Li J, 2011, ACS NANO, V5, P8783, DOI 10.1021/nn202774x
   Li SP, 2018, NAT BIOTECHNOL, V36, P258, DOI 10.1038/nbt.4071
   Li WJ, 2018, MATER HORIZ, V5, P745, DOI 10.1039/c8mh00392k
   Liu SL, 2021, NAT MATER, V20, P421, DOI 10.1038/s41563-020-0793-6
   Liu XW, 2012, NANO LETT, V12, P4254, DOI 10.1021/nl301877k
   Lou CG, 2016, NAT COMMUN, V7, DOI 10.1038/ncomms12294
   Luo M, 2017, NAT NANOTECHNOL, V12, P648, DOI [10.1038/nnano.2017.52, 10.1038/NNANO.2017.52]
   Ma L, 2021, ADV MATER, V33, DOI 10.1002/adma.202104849
   McCluskie MJ, 1999, VACCINE, V18, P231, DOI 10.1016/S0264-410X(99)00194-2
   Ong LL, 2017, NATURE, V552, P72, DOI 10.1038/nature24648
   Ott PA, 2017, NATURE, V547, P217, DOI 10.1038/nature22991
   Qi XD, 2020, ACS NANO, V14, P4727, DOI 10.1021/acsnano.0c00602
   Qin X, 2021, J MED CHEM, V64, P13693, DOI 10.1021/acs.jmedchem.1c01043
   Qiu F, 2018, BIOMATERIALS, V182, P82, DOI 10.1016/j.biomaterials.2018.07.052
   Rajwar A, 2022, ACS NANO, DOI 10.1021/acsnano.2c01382
   ROTZSCHKE O, 1991, EUR J IMMUNOL, V21, P2891, DOI 10.1002/eji.1830211136
   Scheetz L, 2019, NAT BIOMED ENG, V3, P768, DOI 10.1038/s41551-019-0436-x
   Schüller VJ, 2011, ACS NANO, V5, P9696, DOI 10.1021/nn203161y
   Shae D, 2020, ACS NANO, V14, P9904, DOI 10.1021/acsnano.0c02765
   Shi XD, 2018, CHEM SCI, V9, P3227, DOI 10.1039/c7sc05109c
   Stasinska AR, 2020, BIOORG CHEM, V95, DOI 10.1016/j.bioorg.2019.103518
   Stasinska AR, 2019, BIOORG CHEM, V92, DOI 10.1016/j.bioorg.2019.103223
   Stephanopoulos N, 2019, BIOCONJUGATE CHEM, V30, P1915, DOI 10.1021/acs.bioconjchem.9b00259
   Stephanopoulos N, 2015, NANO LETT, V15, P603, DOI 10.1021/nl504079q
   Trinchieri G, 2003, NAT REV IMMUNOL, V3, P133, DOI 10.1038/nri1001
   Van den Eynden J, 2019, NAT GENET, V51, P1741, DOI 10.1038/s41588-019-0532-6
   Wu TT, 2019, ANGEW CHEM INT EDIT, V58, P14224, DOI 10.1002/anie.201909345
   Xu J, 2020, NAT NANOTECHNOL, V15, P1043, DOI 10.1038/s41565-020-00781-4
   Zhang J, 2019, ANGEW CHEM INT EDIT, V58, P13794, DOI 10.1002/anie.201907380
   Zhang T, 2020, NAT PROTOC, V15, P2728, DOI 10.1038/s41596-020-0355-z
   Zheng P, 2021, NANO LETT, V21, P2088, DOI 10.1021/acs.nanolett.0c04778
NR 49
TC 4
Z9 4
U1 16
U2 53
PU AMER CHEMICAL SOC
PI WASHINGTON
PA 1155 16TH ST, NW, WASHINGTON, DC 20036 USA
SN 1936-0851
EI 1936-086X
J9 ACS NANO
JI ACS Nano
PD NOV 22
PY 2022
VL 16
IS 11
BP 19509
EP 19522
DI 10.1021/acsnano.2c09708
EA NOV 2022
PG 14
WC Chemistry, Multidisciplinary; Chemistry, Physical; Nanoscience &
   Nanotechnology; Materials Science, Multidisciplinary
WE Science Citation Index Expanded (SCI-EXPANDED)
SC Chemistry; Science & Technology - Other Topics; Materials Science
GA 8C1TQ
UT WOS:000879878100001
PM 36318615
DA 2023-11-04
ER

PT J
AU Nelson, SA
   Richards, KA
   Glover, MA
   Chaves, FA
   Crank, MC
   Graham, BS
   Kanekiyo, M
   Sant, AJ
AF Nelson, Sean A.
   Richards, Katherine A.
   Glover, Maryah A.
   Chaves, Francisco A.
   Crank, Michelle C.
   Graham, Barney S.
   Kanekiyo, Masaru
   Sant, Andrea J.
TI CD4 T cell epitope abundance in ferritin core potentiates responses to
   hemagglutinin nanoparticle vaccines
SO NPJ VACCINES
LA English
DT Article
ID UNIVERSAL INFLUENZA VACCINE; ANTIBODY-RESPONSES; IMMUNODOMINANCE;
   INFECTION; REVEALS; MICE; STEM; REACTIVITY; ANTIGENS; ABSENCE
AB Nanoparticle vaccines based on H. pylori ferritin are increasingly used as a vaccine platform for many pathogens, including RSV, influenza, and SARS-CoV-2. They have been found to elicit enhanced, long-lived B cell responses. The basis for improved efficacy of ferritin nanoparticle vaccines remains unresolved, including whether recruitment of CD4 T cells specific for the ferritin component of these vaccines contributes to cognate help in the B cell response. Using influenza HA-ferritin nanoparticles as a prototype, we have performed an unbiased assessment of the CD4 T cell epitope composition of the ferritin particles relative to that contributed by influenza HA using mouse models that express distinct constellations of MHC class II molecules. The role that these CD4 T cells play in the B cell responses was assessed by quantifying follicular helper cells (T-FH), germinal center (GC) B cells, and antibody secreting cells. When mice were immunized with equimolar quantities of soluble HA-trimers and HA-Fe nanoparticles, HA-nanoparticle immunized mice had an increased overall abundance of T-FH that were found to be largely ferritin-specific. HA-nanoparticle immunized mice had an increased abundance of HA-specific isotype-switched GC B cells and HA-specific antibody secreting cells (ASCs) relative to mice immunized with soluble HA-trimers. Further, there was a strong, positive correlation between CD4 T-FH abundance and GC B cell abundance. Thus, availability of helper CD4 T cell epitopes may be a key additional mechanism that underlies the enhanced immunogenicity of ferritin-based HA-Fe-nanoparticle vaccines.
C1 [Nelson, Sean A.; Richards, Katherine A.; Glover, Maryah A.; Chaves, Francisco A.; Sant, Andrea J.] Univ Rochester, Med Ctr, David H Smith Ctr Vaccine Biol & Immunol, Dept Microbiol & Immunol, Rochester, NY 14642 USA.
   [Crank, Michelle C.; Graham, Barney S.; Kanekiyo, Masaru] NIAID, Vaccine Res Ctr, NIH, 9000 Rockville Pike, Bethesda, MD 20892 USA.
   [Crank, Michelle C.] Inst Asthma & Allergy, Chevy Chase, MD USA.
C3 University of Rochester; National Institutes of Health (NIH) - USA; NIH
   National Institute of Allergy & Infectious Diseases (NIAID)
RP Sant, AJ (通讯作者)，Univ Rochester, Med Ctr, David H Smith Ctr Vaccine Biol & Immunol, Dept Microbiol & Immunol, Rochester, NY 14642 USA.
EM Andrea_Sant@URMC.Rochester.edu
OI GLOVER, MARYAH/0000-0001-7505-2583
FU NIAID Centers of Excellence for Influenza Research and Surveillance;
   NIAID Collaborative Influenza Vaccine Innovation Centers; National
   Heart, Lung, and Blood Institute [75N93019C00052, AI14461602S1,
   R21AI145269, 5T32HL066988-19]
FX This work was supported by research grants from the NIAID Centers of
   Excellence for Influenza Research and Surveillance, the NIAID
   Collaborative Influenza Vaccine Innovation Centers, and the National
   Heart, Lung, and Blood Institute, including 75N93019C00052, U01
   [AI14461602S1], R21AI145269, and 5T32HL066988-19.
CR Alam S, 2017, PLOS ONE, V12, DOI 10.1371/journal.pone.0176407
   Alam S, 2014, J VIROL, V88, P314, DOI 10.1128/JVI.02077-13
   Andrews SF, 2022, NAT MED, V28, P373, DOI 10.1038/s41591-021-01636-8
   Andrews SF, 2018, CSH PERSPECT BIOL, V10, DOI 10.1101/cshperspect.a029413
   Angeletti D, 2017, NAT IMMUNOL, V18, P456, DOI 10.1038/ni.3680
   Bachmann MF, 1997, ANNU REV IMMUNOL, V15, P235, DOI 10.1146/annurev.immunol.15.1.235
   Bagheri N, 2018, MICROB PATHOGENESIS, V123, P1, DOI 10.1016/j.micpath.2018.06.033
   Cassotta A, 2020, J EXP MED, V217, DOI 10.1084/jem.20200206
   Chaitra MG, 2007, VACCINE, V25, P7168, DOI 10.1016/j.vaccine.2007.07.026
   Chattopadhyay PK, 2005, NAT MED, V11, P1113, DOI 10.1038/nm1293
   Corbett KS, 2019, MBIO, V10, DOI 10.1128/mBio.02810-18
   DiPiazza A, 2017, CLIN VACCINE IMMUNOL, V24, DOI 10.1128/CVI.00548-16
   Dixon BREA, 2019, INFECT IMMUN, V87, DOI 10.1128/IAI.00363-19
   Eichelberger MC, 2015, CURR TOP MICROBIOL, V386, P275, DOI 10.1007/82_2014_398
   Elgueta R, 2009, IMMUNOL REV, V229, P152, DOI 10.1111/j.1600-065X.2009.00782.x
   Erbelding EJ, 2018, J INFECT DIS, V218, P347, DOI 10.1093/infdis/jiy103
   Fiore AE, 2009, CURR TOP MICROBIOL, V333, P43, DOI 10.1007/978-3-540-92165-3_3
   Frentsch M, 2005, NAT MED, V11, P1118, DOI 10.1038/nm1292
   Havenar-Daughton C, 2016, CELL REP, V17, P2195, DOI 10.1016/j.celrep.2016.10.085
   He LL, 2015, SCI REP-UK, V5, DOI 10.1038/srep12501
   Henry C, 2018, TRENDS IMMUNOL, V39, P70, DOI 10.1016/j.it.2017.08.003
   Houser K, 2015, CELL HOST MICROBE, V17, P295, DOI 10.1016/j.chom.2015.02.012
   Houser KV, 2022, NAT MED, V28, P383, DOI 10.1038/s41591-021-01660-8
   Impagliazzo A, 2015, SCIENCE, V349, P1301, DOI 10.1126/science.aac7263
   Joyce MG, 2021, CELL REP, V37, DOI 10.1016/j.celrep.2021.110143
   Kamp HD, 2020, NPJ VACCINES, V5, DOI 10.1038/s41541-020-0183-8
   Kanekiyo M, 2019, NAT IMMUNOL, V20, P362, DOI 10.1038/s41590-018-0305-x
   Kanekiyo M, 2015, CELL, V162, P1090, DOI 10.1016/j.cell.2015.07.043
   Kanekiyo M, 2013, NATURE, V499, P102, DOI 10.1038/nature12202
   Kelly HG, 2020, JCI INSIGHT, V5, DOI 10.1172/jci.insight.136653
   Knight M, 2020, IMMUNOL REV, V296, P191, DOI 10.1111/imr.12900
   Knowlden ZAG, 2019, PATHOGENS, V8, DOI 10.3390/pathogens8040220
   Kotov JA, 2019, J IMMUNOL, V202, P401, DOI 10.4049/jimmunol.1801349
   Krammer F, 2019, NAT REV IMMUNOL, V19, P383, DOI 10.1038/s41577-019-0143-6
   Krammer F, 2018, CSH PERSPECT BIOL, V10, DOI 10.1101/cshperspect.a028845
   Krammer F, 2015, CELL HOST MICROBE, V18, P395, DOI 10.1016/j.chom.2015.10.003
   Lambert LC, 2010, NEW ENGL J MED, V363, P2036, DOI 10.1056/NEJMra1002842
   Lee BO, 2005, J IMMUNOL, V175, P5827, DOI 10.4049/jimmunol.175.9.5827
   Lee JH, 2021, J EXP MED, V218, DOI 10.1084/jem.20201254
   Li XF, 2006, J IMMUNOL METHODS, V313, P110, DOI 10.1016/j.jim.2006.03.016
   Ma XC, 2020, IMMUNITY, V53, P1315, DOI 10.1016/j.immuni.2020.11.015
   Mezhenskaya D, 2019, J BIOMED SCI, V26, DOI 10.1186/s12929-019-0572-3
   Miyauchi K, 2016, NAT IMMUNOL, V17, P1447, DOI 10.1038/ni.3563
   Mozdzanowska K, 2005, J VIROL, V79, P5943, DOI 10.1128/JVI.79.10.5943-5951.2005
   Nayak JL, 2012, IMMUNOLOGY, V136, P425, DOI 10.1111/j.1365-2567.2012.03599.x
   Nayak JL, 2010, VIRAL IMMUNOL, V23, P169, DOI 10.1089/vim.2009.0099
   Nelson SA, 2021, J VIROL, V95, DOI 10.1128/JVI.00841-21
   Nichol KL, 2006, J INFECT DIS, V194, pS111, DOI 10.1086/507544
   Ostrowsky J, 2020, CURR OPIN VIROL, V40, P28, DOI 10.1016/j.coviro.2020.02.003
   Poland GA, 2018, EXPERT REV VACCINES, V17, P495, DOI 10.1080/14760584.2018.1484284
   Prevention. C. f. D. C. a., 2021, SEAS VACC EFF
   Richards KA, 2007, J VIROL, V81, P7608, DOI 10.1128/JVI.02834-06
   Richards KA, 2009, J VIROL, V83, P6566, DOI 10.1128/JVI.00302-09
   Rudicell RS, 2019, VACCINE, V37, P6208, DOI 10.1016/j.vaccine.2019.08.030
   Singh A, 2021, NAT NANOTECHNOL, V16, P16, DOI 10.1038/s41565-020-00790-3
   Sliepen K, 2015, RETROVIROLOGY, V12, DOI 10.1186/s12977-015-0210-4
   Stadlbauer D, 2019, SCIENCE, V366, P499, DOI 10.1126/science.aay0678
   Swaminathan A, 2014, BRIT J CLIN PHARMACO, V78, P1135, DOI 10.1111/bcp.12422
   Swanson KA, 2020, SCI IMMUNOL, V5, DOI 10.1126/sciimmunol.aba6466
   Tan HX, 2019, J CLIN INVEST, V129, P850, DOI 10.1172/JCI123366
   Tokatlian T, 2019, SCIENCE, V363, P649, DOI 10.1126/science.aat9120
   Treanor JJ, 2016, NEW ENGL J MED, V375, P1261, DOI 10.1056/NEJMcp1512870
   Wang TT, 2018, CURR OPIN IMMUNOL, V53, P124, DOI 10.1016/j.coi.2018.04.026
   Wei CJ, 2020, NAT REV DRUG DISCOV, V19, P239, DOI 10.1038/s41573-019-0056-x
   Whittle JRR, 2014, J VIROL, V88, P4047, DOI 10.1128/JVI.03422-13
   Yamayoshi S, 2019, NAT MED, V25, P212, DOI 10.1038/s41591-018-0340-z
   Yassine HM, 2015, NAT MED, V21, P1065, DOI 10.1038/nm.3927
   Zhang BS, 2020, SCI REP-UK, V10, DOI 10.1038/s41598-020-74949-2
   Zheng M, 2014, INFECTION, V42, P251, DOI 10.1007/s15010-013-0546-4
NR 69
TC 4
Z9 4
U1 2
U2 5
PU NATURE PORTFOLIO
PI BERLIN
PA HEIDELBERGER PLATZ 3, BERLIN, 14197, GERMANY
EI 2059-0105
J9 NPJ VACCINES
JI npj Vaccines
PD OCT 26
PY 2022
VL 7
IS 1
AR 124
DI 10.1038/s41541-022-00547-0
PG 13
WC Immunology; Medicine, Research & Experimental
WE Science Citation Index Expanded (SCI-EXPANDED)
SC Immunology; Research & Experimental Medicine
GA 5Q5PP
UT WOS:000873883700001
PM 36289232
OA gold, Green Published
DA 2023-11-04
ER

PT J
AU Nunez, FA
   Castro, ACH
   de Oliveira, VL
   Lima, AC
   Oliveira, JR
   de Medeiros, GX
   Sasahara, GL
   Santos, KS
   Lanfredi, AJC
   Alves, WA
AF Nunez, Freddy A.
   Castro, Ana C. H.
   de Oliveira, Vivian L.
   Lima, Ariane C.
   Oliveira, Jamille R.
   de Medeiros, Giuliana X.
   Sasahara, Greyce L.
   Santos, Keity S.
   Lanfredi, Alexandre J. C.
   Alves, Wendel A.
TI Electrochemical Immunosensors Based on Zinc Oxide Nanorods for Detection
   of Antibodies Against SARS-CoV-2 Spike Protein in Convalescent and
   Vaccinated Individuals
SO ACS BIOMATERIALS SCIENCE & ENGINEERING
LA English
DT Article; Early Access
DE COVID-19; SARS-CoV-2; electrochemical immunosensors; zinc oxide;
   serological diagnosis; immunosurveillance; CoronaVac
ID ZNO NANORODS; IMPEDIMETRIC BIOSENSOR; APPROPRIATE USE; THIN-FILMS;
   NANOPARTICLES; XPS; PHOTOLUMINESCENCE; GROWTH; NANOSTRUCTURES;
   VALIDATION
AB Even after over 2 years of the COVID-19 pandemic, research on rapid, inexpensive, and accurate tests remains essential for controlling and avoiding the global spread of SARS-CoV-2 across the planet during a potential reappearance in future global waves or regional outbreaks. Assessment of serological responses for COVID-19 can be beneficial for population-level surveillance purposes, supporting the development of novel vaccines and evaluating the efficacy of different immunization programs. This can be especially relevant for broadly used inactivated whole virus vaccines, such as CoronaVac, which produced lower titers of neutralizing antibodies. and showed lower efficacy for specific groups such as the elderly and immunocompromised. We developed an impedimetric biosensor based on the immobilization of SARS-CoV-2 recombinant trimeric spike protein (S protein) on zinc oxide nanorod (ZnONR)-modified fluorine-doped tin oxide substrates for COVID-19 serology testing. Due to electrostatic interactions, the negatively charged S protein was immobilized via physical adsorption. The electrochemical response of the immunosensor was measured at each modification step and characterized by scanning electron microscopy and electrochemical techniques. We successfully evaluated the applicability of the modified ZnONR electrodes using serum samples from COVID-19 convalescent individuals, CoronaVac-vaccinated with or without positive results for SARS-CoV-2 infection, and pre-pandemic samples from healthy volunteers as controls. ELISA for IgG anti-SARS-CoV-2 spike protein was performed for comparison, and ELISA for IgG anti-RBDs of seasonal coronavirus (HCoVs) was used to test the specificity of immunosensor detection. No cross-reactivity with HCoVs was detected using the ZnONR immunosensor, and more interestingly, the sensor presented higher sensitivity when compared to negative ELISA results. The results demonstrate that the ZnONRs/spike-modified electrode displayed sensitive results for convalescents and vaccinated samples and shows excellent potential as a tool for the population's assessment and monitoring of seroconversion and seroprevalence.
C1 [Nunez, Freddy A.; Castro, Ana C. H.; Alves, Wendel A.] Univ Fed ABC, Ctr Ciencias Nat & Humanas, BR-09210580 Santo Andre, SP, Brazil.
   [de Oliveira, Vivian L.] Univ Sao Paulo HCFMUSP, Lab Imunol, Inst Coracao InCor, LIM19,Hosp Clin,Fac Med, BR-05403900 Sao Paulo, SP, Brazil.
   [Lima, Ariane C.; Oliveira, Jamille R.; de Medeiros, Giuliana X.] Univ Sao Paulo, Dept Clin Med, Disciplina Alergia & Imunol Clin, Fac Med, BR-01246903 Sao Paulo, SP, Brazil.
   [Lanfredi, Alexandre J. C.] Univ Fed ABC, Ctr Engn Modelagem & Ciencias Sociais Aplicadas, BR-09210580 Santo Andre, SP, Brazil.
C3 Universidade Federal do ABC (UFABC); Universidade de Sao Paulo
RP Alves, WA (通讯作者)，Univ Fed ABC, Ctr Ciencias Nat & Humanas, BR-09210580 Santo Andre, SP, Brazil.
EM wendel.alves@ufabc.edu.br
RI de Oliveira, Vivian Leite/AAJ-9491-2020; Nunez Esteves, Freddy
   Alejandro/IYI-9169-2023
OI de Oliveira, Vivian Leite/0000-0003-2523-0374; Nunez Esteves, Freddy
   Alejandro/0000-0001-9609-7959; S. Santos, Keity/0000-0001-5271-4011;
   Ramos de Oliveira, Jamille/0000-0002-4993-5494; Alves, Wendel
   Andrade/0000-0002-8394-2751; de Castro Lanfredi, Alexandre
   Jose/0000-0002-8530-8826
FU FAPESP [2017/02317-2]; CNPq [304389/2019-6, 407951/2021-0]; CAPES
   [88881.504639/2020-01]; National Institute of Science and Technology in
   Bioanalytics [2014/50867-3, 465389/2014-7]
FX This work was supported by FAPESP (#2017/02317-2) , CNPq (#304389/2019-6
   and #407951/2021-0) , CAPES (#88881.504639/2020-01) , and the National
   Institute of Science and Technology in Bioanalytics (FAPESP
   #2014/50867-3 and CNPq #465389/2014-7) grants. The authors are gratef u
   l to the Multiuser Central Facilities at UFABC. We th a n k the Cell
   Culture Engineering Laboratory at COPPE/UFRJ for the recombinant protein
   S of SARS-CoV-2. Figures were created with BioRender.com .
CR Ahmad R, 2016, RSC ADV, V6, P54836, DOI 10.1039/c6ra09731f
   Al-Fandi MG, 2018, SENSOR REV, V38, P326, DOI 10.1108/SR-06-2017-0117
   Al-Gaashani R, 2013, CERAM INT, V39, P2283, DOI 10.1016/j.ceramint.2012.08.075
   Alafeef M, 2020, ACS NANO, V14, P17028, DOI 10.1021/acsnano.0c06392
   Aydin EB, 2021, ACS BIOMATER SCI ENG, V7, P3874, DOI 10.1021/acsbiomaterials.1c00580
   Barbosa H. P., 2021, ZINC OXIDE MULTIFUNC, V55, P251
   Basto-Abreu A, 2022, NAT COMMUN, V13, DOI 10.1038/s41467-022-28232-9
   Batra N, 2014, THIN SOLID FILMS, V562, P612, DOI 10.1016/j.tsf.2014.04.045
   Biswas S, 2022, ANAL CHEM, V94, P3013, DOI 10.1021/acs.analchem.1c05538
   Black K, 2010, CHEM VAPOR DEPOS, V16, P106, DOI 10.1002/cvde.200906831
   Brodin P, 2021, NAT MED, V27, P28, DOI 10.1038/s41591-020-01202-8
   Cerqueira-Silva T, 2022, LANCET INFECT DIS, V22, P791, DOI 10.1016/S1473-3099(22)00140-2
   Chang TH, 2020, J CLEAN PROD, V262, DOI 10.1016/j.jclepro.2020.121342
   Chen YX, 2008, MATER LETT, V62, P2369, DOI 10.1016/j.matlet.2007.12.004
   Choi MS, 2021, CERAM INT, V47, P14621, DOI 10.1016/j.ceramint.2021.02.045
   Collie S, 2022, NEW ENGL J MED, V386, P494, DOI 10.1056/NEJMc2119270
   Dac Dien N., 2019, ADV MATER SCI, V4, P1, DOI DOI 10.15761/AMS.1000147
   Dai ZH, 2009, BIOSENS BIOELECTRON, V24, P1286, DOI 10.1016/j.bios.2008.07.047
   Das J, 2010, PHYSICA B, V405, P2492, DOI 10.1016/j.physb.2010.03.020
   Das SK, 2012, GREEN CHEM, V14, P1322, DOI 10.1039/c2gc16676c
   de Almeida RM, 2020, CHEMPHYSCHEM, V21, P476, DOI 10.1002/cphc.201901171
   Ditte K, 2023, ACS BIOMATER SCI ENG, V9, P2140, DOI 10.1021/acsbiomaterials.1c00727
   Dong SY, 2017, SENSOR ACTUAT B-CHEM, V251, P650, DOI 10.1016/j.snb.2017.05.047
   Elgrishi N, 2018, J CHEM EDUC, V95, P197, DOI 10.1021/acs.jchemed.7b00361
   Ellmer K, 2000, J PHYS D APPL PHYS, V33, pR17, DOI 10.1088/0022-3727/33/4/201
   Ferrag C., 2020, FRONT SENS, V1
   Fortunato E, 2009, APPL PHYS A-MATER, V96, P197, DOI [10.1007/s00339-009-5086-5, 10.1007/s00339-009-50865]
   Frey A, 1998, J IMMUNOL METHODS, V221, P35, DOI 10.1016/S0022-1759(98)00170-7
   Funari R, 2020, BIOSENS BIOELECTRON, V169, DOI 10.1016/j.bios.2020.112578
   Gasparotto G, 2017, MAT SCI ENG C-MATER, V76, P1240, DOI 10.1016/j.msec.2017.02.031
   Hajian-Tilaki K, 2013, CASP J INTERN MED, V4, P627
   Hernández-Paredes J, 2008, J MOL STRUCT, V875, P295, DOI 10.1016/j.molstruc.2007.04.039
   Hitchings MDT, 2021, LANCET REG HEALTH-AM, V1, DOI 10.1016/j.lana.2021.100025
   Hou XM, 2012, CRYSTENGCOMM, V14, P5158, DOI 10.1039/c2ce25188d
   Hsu YF, 2008, ADV FUNCT MATER, V18, P1020, DOI 10.1002/adfm.200701083
   Huang MH, 2001, SCIENCE, V292, P1897, DOI 10.1126/science.1060367
   Huang Y, 2020, ACTA PHARMACOL SIN, V41, P1141, DOI 10.1038/s41401-020-0485-4
   Inguanta R, 2013, J APPL ELECTROCHEM, V43, P199, DOI 10.1007/s10800-012-0514-1
   Israr MQ, 2010, THIN SOLID FILMS, V519, P1106, DOI 10.1016/j.tsf.2010.08.052
   Janardhanan JA, 2022, ANAL CHEM, V94, P7584, DOI 10.1021/acs.analchem.2c00497
   Jang Y, 2012, J NANOSCI NANOTECHNO, V12, P5173, DOI 10.1166/jnn.2012.6361
   Jara A, 2021, NEW ENGL J MED, V385, P875, DOI 10.1056/NEJMoa2107715
   Jiang M, 2022, ANAL CHIM ACTA, V1208, DOI 10.1016/j.aca.2022.339830
   Jindal K, 2012, BIOSENS BIOELECTRON, V38, P11, DOI 10.1016/j.bios.2012.03.043
   Karamese M, 2022, J MED VIROL, V94, P173, DOI 10.1002/jmv.27289
   Kehrer M, 2019, PLASMA PROCESS POLYM, V16, DOI 10.1002/ppap.201800160
   Klochko NP, 2019, SOL ENERGY, V184, P230, DOI 10.1016/j.solener.2019.04.002
   Koike K, 2014, JPN J APPL PHYS, V53, DOI 10.7567/JJAP.53.05FF04
   Kolodziejczak-Radzimska A, 2014, MATERIALS, V7, P2833, DOI 10.3390/ma7042833
   Kumar M., 2014, AM J MAT SCI ENG, V2, P18, DOI [10.12691/ajmse-2-2-2, DOI 10.12691/AJMSE-2-2-2]
   Lalwani P, 2021, INT J INFECT DIS, V110, P141, DOI 10.1016/j.ijid.2021.07.017
   Layqah LA, 2019, MICROCHIM ACTA, V186, DOI 10.1007/s00604-019-3345-5
   Li JX, 2022, NAT MED, V28, P401, DOI 10.1038/s41591-021-01677-z
   Lister AS, 2005, SEP SCI TECHNOL-SER, V6, P191
   Liu AR, 2017, ANAL CHIM ACTA, V973, P82, DOI 10.1016/j.aca.2017.03.048
   Liu PP, 2021, ACS OMEGA, V6, P9667, DOI 10.1021/acsomega.1c00253
   Lombardi A, 2021, FRONT IMMUNOL, V12, DOI 10.3389/fimmu.2021.657711
   Mahshid SS, 2021, BIOSENS BIOELECTRON, V176, DOI 10.1016/j.bios.2020.112905
   Martinez-Cuazitl A, 2021, SCI REP-UK, V11, DOI 10.1038/s41598-021-99529-w
   Martins BR, 2021, MICROMACHINES-BASEL, V12, DOI 10.3390/mi12060657
   MARUYAMA T, 1992, J MATER SCI LETT, V11, P170, DOI 10.1007/BF00724682
   McPeak KM, 2011, LANGMUIR, V27, P3672, DOI 10.1021/la105147u
   Medeiros GX, 2022, FRONT IMMUNOL, V13, DOI 10.3389/fimmu.2022.812126
   Mitra S, 2012, J MATER CHEM, V22, P24145, DOI 10.1039/c2jm35013k
   Molaakbari E, 2014, ANALYST, V139, P4356, DOI 10.1039/c4an00138a
   Mukaka MM, 2012, MALAWI MED J, V24, P69
   Mwankemwa B.S., 2022, RESULTS MATH, V14, DOI [10.1016/j.rinma.2022.100271, DOI 10.1016/J.RINMA.2022.100271]
   Palomera N, 2011, J NANOSCI NANOTECHNO, V11, P6683, DOI 10.1166/jnn.2011.4248
   Parihar A, 2020, ACS APPL BIO MATER, V3, P7326, DOI 10.1021/acsabm.0c01083
   Park J, 2014, SENSOR ACTUAT B-CHEM, V200, P173, DOI 10.1016/j.snb.2014.03.001
   Patella B, 2022, MATERIALS, V15, DOI 10.3390/ma15030713
   Pewsner D, 2004, BMJ-BRIT MED J, V329, P209, DOI 10.1136/bmj.329.7459.209
   Phuruangrat A, 2021, OPTIK, V226, DOI 10.1016/j.ijleo.2020.165949
   Pollard AJ, 2021, NAT REV IMMUNOL, V21, P83, DOI 10.1038/s41577-020-00479-7
   Pramanik A, 2021, NANOSCALE ADV, V3, DOI 10.1039/d0na01007c
   Qi P, 2013, BIOSENS BIOELECTRON, V39, P282, DOI 10.1016/j.bios.2012.07.078
   Qu JX, 2021, MICROMACHINES-BASEL, V12, DOI 10.3390/mi12040433
   Ravindran R, 2021, PLOS ONE, V16, DOI 10.1371/journal.pone.0254367
   da Silva SJR, 2020, ACS INFECT DIS, V6, P2319, DOI 10.1021/acsinfecdis.0c00274
   Ridhuan NS, 2018, SCI REP-UK, V8, DOI 10.1038/s41598-018-32127-5
   Rodrigues J, 2020, APPL SURF SCI, V527, DOI 10.1016/j.apsusc.2020.146813
   Rostami A, 2021, CLIN MICROBIOL INFEC, V27, P331, DOI 10.1016/j.cmi.2020.10.020
   Rushworth JV, 2014, BIOSENS BIOELECTRON, V56, P83, DOI 10.1016/j.bios.2013.12.036
   Saáedi A, 2016, PHYSICA E, V79, P113, DOI 10.1016/j.physe.2015.12.002
   Sbrockey NM, 2004, III-VS REV, V17, P23, DOI 10.1016/S0961-1290(04)00735-5
   Schober P, 2018, ANESTH ANALG, V126, P1763, DOI 10.1213/ANE.0000000000002864
   Sethuraman N, 2020, JAMA-J AM MED ASSOC, V323, P2249, DOI 10.1001/jama.2020.8259
   Seyahi E, 2021, RHEUMATOL INT, V41, P1429, DOI 10.1007/s00296-021-04910-7
   Shetti NP, 2019, BIOSENS BIOELECTRON, V141, DOI 10.1016/j.bios.2019.111417
   Siddegowda KS, 2020, ELECTROANAL, V32, P2183, DOI 10.1002/elan.202000010
   Souza JS, 2016, J MATER CHEM A, V4, P944, DOI 10.1039/c5ta06646h
   Soysal A, 2021, HUM VACC IMMUNOTHER, V17, P3876, DOI 10.1080/21645515.2021.1953344
   Stamatatos L, 2021, SCIENCE, V372, P1413, DOI 10.1126/science.abg9175
   Tabatabaei MK, 2020, IET NANOBIOTECHNOL, V14, P126, DOI 10.1049/iet-nbt.2018.5165
   Tak M, 2014, BIOSENS BIOELECTRON, V59, P200, DOI 10.1016/j.bios.2014.03.036
   Tereshchenko A, 2017, BIOSENS BIOELECTRON, V92, P763, DOI 10.1016/j.bios.2016.09.071
   Trevethan R, 2017, FRONT PUBLIC HEALTH, V5, DOI 10.3389/fpubh.2017.00307
   Vabbina PK, 2015, BIOSENS BIOELECTRON, V63, P124, DOI 10.1016/j.bios.2014.07.026
   Vacharathit V, 2021, LANCET INFECT DIS, V21, P1352, DOI 10.1016/S1473-3099(21)00568-5
   Vanaparthy Rachana, 2021, Infez Med, V29, P328, DOI 10.53854/liim-2903-3
   Viter R, 2019, SENSOR ACTUAT B-CHEM, V285, P601, DOI 10.1016/j.snb.2019.01.054
   Viter R, 2014, IEEE SENS J, V14, P2028, DOI 10.1109/JSEN.2014.2309277
   Wang CY, 2012, TALANTA, V94, P263, DOI 10.1016/j.talanta.2012.03.037
   Wang J., 2006, ANAL ELECTROCHEMISTR
   Wang XM, 2021, J ELECTRON MATER, V50, P4954, DOI 10.1007/s11664-021-08958-w
   Wang ZJ, 2021, NATURE, V595, P426, DOI 10.1038/s41586-021-03696-9
   who, WHO COR COVID 19 DAS
   Wojnarowicz J, 2020, NANOMATERIALS-BASEL, V10, DOI 10.3390/nano10061086
   Wright P F, 1993, Rev Sci Tech, V12, P435
   Wu M, 2022, LANCET, V399, P715, DOI 10.1016/S0140-6736(22)00092-7
   Wu ZW, 2017, SUPERLATTICE MICROST, V107, P38, DOI 10.1016/j.spmi.2017.04.016
   Yadav S, 2021, ACS APPL BIO MATER, V4, P2974, DOI 10.1021/acsabm.1c00102
   Yakoh A, 2021, BIOSENS BIOELECTRON, V176, DOI 10.1016/j.bios.2020.112912
   Yan XD, 2008, CRYST GROWTH DES, V8, P2406, DOI 10.1021/cg7012599
   Yang T, 2017, BIOSENS BIOELECTRON, V89, P538, DOI 10.1016/j.bios.2016.03.025
   Zhan FQ, 2018, ACS SUSTAIN CHEM ENG, V6, P7789, DOI 10.1021/acssuschemeng.8b00776
   Zhang ZH, 2021, BIOSENS BIOELECTRON, V181, DOI 10.1016/j.bios.2021.113134
   Zhao SJ, 2022, ACS SENSORS, V7, P1740, DOI 10.1021/acssensors.2c00518
   Zhu XL, 2007, BIOSENS BIOELECTRON, V22, P1600, DOI 10.1016/j.bios.2006.07.007
   Zia T. ul H., 2021, COLLOID SURFACE A, V630
   Zou KH, 2007, CIRCULATION, V115, P654, DOI 10.1161/CIRCULATIONAHA.105.594929
   Zucolotto V., 2020, FRONTIERS SENSORS, V1, P3, DOI [10.3389/fsens.2020.00003, DOI 10.3389/FSENS.2020.00003]
NR 122
TC 4
Z9 4
U1 9
U2 25
PU AMER CHEMICAL SOC
PI WASHINGTON
PA 1155 16TH ST, NW, WASHINGTON, DC 20036 USA
SN 2373-9878
J9 ACS BIOMATER SCI ENG
JI ACS Biomater. Sci. Eng.
PD 2022 SEP 1
PY 2022
DI 10.1021/acsbiomaterials.2c00509
EA SEP 2022
PG 16
WC Materials Science, Biomaterials
WE Science Citation Index Expanded (SCI-EXPANDED)
SC Materials Science
GA 5A3TY
UT WOS:000862813500001
PM 36048716
DA 2023-11-04
ER

PT J
AU Sukkarun, P
   Kitiyodom, S
   Yostawornkul, J
   Chaiin, P
   Yata, T
   Rodkhum, C
   Boonrungsiman, S
   Pirarat, N
AF Sukkarun, Pimwarang
   Kitiyodom, Sirikorn
   Yostawornkul, Jakarwan
   Chaiin, Poowadon
   Yata, Teerapong
   Rodkhum, Channarong
   Boonrungsiman, Suwimon
   Pirarat, Nopadon
TI Chitosan-polymer based nanovaccine as promising immersion vaccine
   against <i>Aeromonas veronii</i> challenge in red tilapia
   <i>(Oreochromis</i> sp.)
SO FISH & SHELLFISH IMMUNOLOGY
LA English
DT Article
DE Chitosan-polymer based nanovaccine; Immersion vaccination; Oreochromis
   sp; Aeromonas veronii; Chitosan-polymer based nanovaccine; Immersion
   vaccination; Oreochromis sp; Aeromonas veronii
ID MUCOSAL IMMUNE-RESPONSE; EXTRACELLULAR PRODUCTS;
   PARALABRAX-MACULATOFASCIATUS; FISH; NANOPARTICLES; IDENTIFICATION;
   PERMEABILITY; PROTECTION; NILOTICUS; EVOLUTION
AB Red tilapia (Oreochromis sp.), one of the important freshwater fish species in fish farming in Thailand, has for long been suffering from a serious bacterial disease named epizootic ulcerative syndrome and hemorrhagic septicemia. The disease is mainly caused by Aeromonas veronii. Vaccine is proposed to be a major impact tool for sustainable control and prevention strategies. Vaccination by immersion has many benefits over injection. However, the conventional immersion method suffers from a low potency due to the inefficient uptake of an-tigens across mucosal tissue. Here, we developed a chitosan-polymer based nanovaccine together with an effi-cient delivery vehicle to enhance the immunogenicity of immersion vaccination, increasing bioavailability and inducing local immune responses during transit to mucosal inductive immune sites. The physiochemical prop-erties of nanovaccine, which was modified on surface particle by using a mucoadhesive polymer, were assessed for size, zeta potential, and particle distribution. Our study demonstrated by SEM image and microscopic fluo-rescence image that nanovaccine greatly increased the binding and penetrating ability into gills when compared with formalin killed vaccine. The nano-sized particles were well dispersed in water and trapped in core nano -particle as confirmed by TEM image. The efficacy of vaccine was performed by immersion challenge with virulent A.veronii after 30 days post vaccination in tilapia. The result revealed a high level of mortality in the control, empty-polymeric nanovaccine and formalin killed bacterin vaccine groups. A high relative percentage survival (RPS) of vaccinated fish was noted with chitosan-polymer based nanovaccine. Our studies indicated that this chitosan-polymer based nanovaccine derived from cell fragments and supernatant was the improved version of the conventional formalin killed vaccine. The chitosan polymer based particle could increase the efficacy of nanovaccine toward the target mucosal membrane and enhance protection against A. veronii infection in red tilapia.
C1 [Sukkarun, Pimwarang; Kitiyodom, Sirikorn; Yostawornkul, Jakarwan; Pirarat, Nopadon] Chulalongkorn Univ, Fac Vet Sci, Dept Pathol, Wildlife Exot Aquat Anim Pathol Res Unit, Bangkok 10330, Thailand.
   [Yata, Teerapong] Chulalongkorn Univ, Fac Vet Sci, Dept Physiol, Biochem Unit, Bangkok 10330, Thailand.
   [Chaiin, Poowadon; Boonrungsiman, Suwimon] Natl Nanotechnol Ctr NANOTEC, Natl Sci & Technol Dev Agcy NSTDA, Pathum Thani 12120, Thailand.
   [Rodkhum, Channarong] Chulalongkorn Univ, Fac Vet Sci, Dept Microbiol, Bangkok 10330, Thailand.
C3 Chulalongkorn University; Chulalongkorn University; National Science &
   Technology Development Agency - Thailand; National Nanotechnology Center
   (NANOTEC); Chulalongkorn University
RP Pirarat, N (通讯作者)，Chulalongkorn Univ, Fac Vet Sci, Dept Pathol, Wildlife Exot Aquat Anim Pathol Res Unit, Bangkok 10330, Thailand.; Boonrungsiman, S (通讯作者)，Natl Nanotechnol Ctr NANOTEC, Natl Sci & Technol Dev Agcy NSTDA, Pathum Thani 12120, Thailand.
EM suwimon@nanotec.or.th; nopadon.p@chula.ac.th
FU royal golden jubilee Ph.D., Chulalongkorn University 90th Anniversary
   Fund (Ratchadaphiseksomphot Endowment Fund); Thailand Science, Research,
   and Innovation (TSRI) fund [CUFRB65_food(23) 187_31_06]
FX This work was supported by the grant from the royal golden jubilee
   Ph.D., Chulalongkorn University 90th Anniversary Fund
   (Ratchadaphiseksomphot Endowment Fund), and The Thailand Science,
   Research, and Innovation (TSRI) fund (grant number CUFRB65_food(23)
   187_31_06).
CR Adams A, 2019, FISH SHELLFISH IMMUN, V90, P210, DOI 10.1016/j.fsi.2019.04.066
   Aldoghachi MA, 2016, SAUDI J BIOL SCI, V23, P634, DOI 10.1016/j.sjbs.2015.08.004
   ARTURSSON P, 1994, PHARMACEUT RES, V11, P1358, DOI 10.1023/A:1018967116988
   Bachmann MF, 2010, NAT REV IMMUNOL, V10, P787, DOI 10.1038/nri2868
   Brudeseth BE, 2013, FISH SHELLFISH IMMUN, V35, P1759, DOI 10.1016/j.fsi.2013.05.029
   Burakova Y, 2018, VIRAL IMMUNOL, V31, P11, DOI 10.1089/vim.2017.0049
   De Gregorio E, 2014, NAT REV IMMUNOL, V14, P505, DOI 10.1038/nri3694
   Dhakal S, 2019, VET RES, V50, DOI 10.1186/s13567-019-0712-5
   Dodane V, 1999, INT J PHARM, V182, P21, DOI 10.1016/S0378-5173(99)00030-7
   Dong HT, 2017, J FISH DIS, V40, P1395, DOI 10.1111/jfd.12617
   FAO, 2022, STATE WORLD FISHERIE, DOI 10.4060/ca9229en
   Gomez D, 2013, FISH SHELLFISH IMMUN, V35, P1729, DOI 10.1016/j.fsi.2013.09.032
   Gregory AE, 2013, FRONT CELL INFECT MI, V3, DOI 10.3389/fcimb.2013.00013
   Dong HT, 2015, AQUACULTURE, V448, P427, DOI 10.1016/j.aquaculture.2015.06.027
   Hassan Mohamed A., 2017, Egyptian Journal of Aquatic Research, V43, P161
   Ju AQ, 2020, MICROB PATHOGENESIS, V141, DOI 10.1016/j.micpath.2019.103918
   Kaur M, 2016, ARCH BIOL SCI, V68, P393, DOI 10.2298/ABS150701034K
   Kim MG, 2014, ASIAN J PHARM SCI, V9, P227, DOI 10.1016/j.ajps.2014.06.002
   Kitiyodom S, 2021, FISH SHELLFISH IMMUN, V112, P81, DOI 10.1016/j.fsi.2021.02.017
   Kitiyodom S, 2019, FISH SHELLFISH IMMUN, V95, P213, DOI 10.1016/j.fsi.2019.09.064
   Kitiyodom S, 2019, FISH SHELLFISH IMMUN, V86, P635, DOI 10.1016/j.fsi.2018.12.005
   Kole S, 2019, FISH SHELLFISH IMMUN, V91, P136, DOI 10.1016/j.fsi.2019.05.017
   Kong YD, 2019, FISH SHELLFISH IMMUN, V87, P627, DOI 10.1016/j.fsi.2019.01.032
   Koppolu B, 2013, BIOMATERIALS, V34, P2359, DOI 10.1016/j.biomaterials.2012.11.066
   Koshio S, 2016, FRONT IMMUNOL, V6, P1, DOI 10.3389/fimmu.2015.00643
   Merino-Contreras ML, 2001, FISH SHELLFISH IMMUN, V11, P115, DOI 10.1006/fsim.2000.0299
   Pasnik DJ, 2005, J FISH DIS, V28, P205, DOI 10.1111/j.1365-2761.2005.00619.x
   Perez-Vilar J, 2007, AM J RESP CELL MOL, V36, P183, DOI 10.1165/rcmb.2006-0291TR
   Rahman M, 2002, APPL ENVIRON MICROB, V68, P650, DOI 10.1128/AEM.68.2.650-655.2002
   Ran C, 2018, ENVIRON MICROBIOL, V20, P3442, DOI 10.1111/1462-2920.14390
   Saeed RM, 2020, FRONT BIOENG BIOTECH, V8, DOI 10.3389/fbioe.2020.00004
   Safaya M, 2020, MATER TODAY-PROC, V27, P454, DOI 10.1016/j.matpr.2019.11.267
   Shaalan M, 2016, NANOMED-NANOTECHNOL, V12, P701, DOI 10.1016/j.nano.2015.11.005
   Smith JD, 2015, CURR OPIN BIOTECH, V34, P217, DOI 10.1016/j.copbio.2015.03.014
   Somamoto T, 2020, FISH SHELLFISH IMMUN, V99, P199, DOI 10.1016/j.fsi.2020.01.005
   Song MF, 2018, FISH SHELLFISH IMMUN, V81, P176, DOI 10.1016/j.fsi.2018.07.004
   Sun JJ, 2016, INT J MOL SCI, V17, DOI 10.3390/ijms17040496
   Thune Ronald L., 1993, Annual Review of Fish Diseases, V3, P37, DOI 10.1016/0959-8030(93)90028-A
   Tian JX, 2020, INT J MOL SCI, V21, DOI 10.3390/ijms21010033
   Tomas J M, 2012, ISRN Microbiol, V2012, P256261, DOI 10.5402/2012/256261
   Vazquez-Juareza RC, 2005, FISH SHELLFISH IMMUN, V19, P153, DOI 10.1016/j.fsi.2004.12.007
   Vinay TN, 2018, REV FISH SCI AQUAC, V26, P29, DOI 10.1080/23308249.2017.1334625
   Wang YQ, 2019, FRONT IMMUNOL, V10, DOI 10.3389/fimmu.2019.00256
   Zhang DX, 2018, FISH SHELLFISH IMMUN, V72, P552, DOI 10.1016/j.fsi.2017.10.043
   Zhang DH, 2014, FISH SHELLFISH IMMUN, V36, P270, DOI 10.1016/j.fsi.2013.11.015
   Zhang HP, 2020, FISH SHELLFISH IMMUN, V104, P269, DOI 10.1016/j.fsi.2020.05.027
   Zhao L, 2014, VACCINE, V32, P327, DOI 10.1016/j.vaccine.2013.11.069
NR 47
TC 4
Z9 4
U1 4
U2 12
PU ACADEMIC PRESS LTD- ELSEVIER SCIENCE LTD
PI LONDON
PA 24-28 OVAL RD, LONDON NW1 7DX, ENGLAND
SN 1050-4648
EI 1095-9947
J9 FISH SHELLFISH IMMUN
JI Fish Shellfish Immunol.
PD OCT
PY 2022
VL 129
BP 30
EP 35
DI 10.1016/j.fsi.2022.08.035
EA AUG 2022
PG 6
WC Fisheries; Immunology; Marine & Freshwater Biology; Veterinary Sciences
WE Science Citation Index Expanded (SCI-EXPANDED)
SC Fisheries; Immunology; Marine & Freshwater Biology; Veterinary Sciences
GA 4S1EF
UT WOS:000857192400004
PM 35988712
DA 2023-11-04
ER

PT J
AU Vakili, B
   Nezafat, N
   Negahdaripour, M
   Ghasemi, Y
AF Vakili, Bahareh
   Nezafat, Navid
   Negahdaripour, Manica
   Ghasemi, Younes
TI A structural vaccinology approach for <i>in silico</i> designing of a
   potential self-assembled nanovaccine against <i>Leishmania infantum</i>
SO EXPERIMENTAL PARASITOLOGY
LA English
DT Article
DE Leishmania; Reverse vaccinology; Self-assembled peptide nanoparticles
   (SAPNs); Vaccines; Visceral leishmaniasis
ID NORMAL-MODE ANALYSIS; PROTEIN NANOPARTICLES; PEPTIDE NANOPARTICLES;
   INNATE IMMUNITY; WEB SERVER; PREDICTION; SEQUENCE; CANDIDATE;
   IDENTIFICATION; RECOGNITION
AB Visceral leishmaniasis (VL) remains a major public health problem across 98 countries. To date, VL has no effective drug. Vaccines, as the most successful breakthroughs in medicine, can promise an effective strategy to fight various diseases. More recently, self-assembled peptide nanoparticles (SAPNs) have attracted considerable attention in the field of vaccine design due to their multivalency. In this study, a SAPN nanovaccine was designed using various immunoinformatics methods. High-ranked epitopes were chosen from a number of antigens, including Leishmania-specific hypothetical protein (LiHy), Leishmania-specific antigenic protein (LSAP), histone H1, and sterol 24-c-methyltransferase (SMT). To facilitate the oligomerization process, pentameric and trimeric coiled-coil domains were employed. RpfE, a resuscitation-promoting factor of Mycobacterium tuberculosis, was added to induce strong immune responses. Pentameric and trimeric coiled-coil domains as well as eight immunodominant epitopes from antigenic proteins of Leishmania infantum, the causative agent of VL, were joined together using appropriate linkers. High-quality 3D structure of monomeric and oligomeric structures followed by refinement and validation processes demonstrated that the designed nanovaccine could be considered to be a promising medication against the parasite; however, experimental validation is essential to confirm the effectiveness of the nanovaccine.
C1 [Vakili, Bahareh; Nezafat, Navid; Negahdaripour, Manica; Ghasemi, Younes] Shiraz Univ Med Sci, Pharmaceut Sci Res Ctr, Shiraz, Iran.
   [Nezafat, Navid; Negahdaripour, Manica; Ghasemi, Younes] Shiraz Univ Med Sci, Sch Pharm, Dept Pharmaceut Biotechnol, POB 71345-1583, Shiraz, Iran.
C3 Shiraz University of Medical Science; Tehran University of Medical
   Sciences; Shiraz University of Medical Science
RP Nezafat, N; Ghasemi, Y (通讯作者)，Shiraz Univ Med Sci, Pharmaceut Sci Res Ctr, Shiraz, Iran.; Nezafat, N; Ghasemi, Y (通讯作者)，Shiraz Univ Med Sci, Sch Pharm, Dept Pharmaceut Biotechnol, POB 71345-1583, Shiraz, Iran.
EM n.nezafat@srbiau.ac.ir; ghasemiy@sums.ac.ir
RI Vakili, Bahareh/ITV-6590-2023
OI Vakili, Bahareh/0000-0003-1900-5672
FU Shiraz University of Medical Sci-ences, Shiraz, Iran [16831]
FX T This study was supported by the Shiraz University of Medical
   Sci-ences, Shiraz, Iran (grant number: 16831) .
CR Agallou M, 2014, FRONT IMMUNOL, V5, DOI 10.3389/fimmu.2014.00268
   Al-Halifa S, 2019, FRONT IMMUNOL, V10, DOI 10.3389/fimmu.2019.00022
   Alcântara LM, 2018, INT J PARASITOL-DRUG, V8, P430, DOI 10.1016/j.ijpddr.2018.09.006
   Apostolovic B, 2010, CHEM SOC REV, V39, P3541, DOI 10.1039/b914339b
   Apweiler R, 2004, NUCLEIC ACIDS RES, V32, pD115, DOI [10.1093/nar/gkh131, 10.1093/nar/gkw1099]
   BACHMANN MF, 1993, SCIENCE, V262, P1448, DOI 10.1126/science.8248784
   Baek M, 2017, NUCLEIC ACIDS RES, V45, pW320, DOI 10.1093/nar/gkx246
   Bhasin M, 2004, VACCINE, V22, P3195, DOI 10.1016/j.vaccine.2004.02.005
   Billod JM, 2016, MOLECULES, V21, DOI 10.3390/molecules21080994
   Choi HG, 2015, EUR J IMMUNOL, V45, P1957, DOI 10.1002/eji.201445329
   Danesh-Bahreini MA, 2011, INT J NANOMED, V6, P835, DOI 10.2147/IJN.S16805
   de Souza Wanderley, 2009, Interdiscip Perspect Infect Dis, V2009, P642502, DOI 10.1155/2009/642502
   Dhanda SK, 2013, BIOL DIRECT, V8, DOI 10.1186/1745-6150-8-30
   Di Lorenzo F, 2015, J BIOL CHEM, V290, P21305, DOI 10.1074/jbc.M115.649087
   Dimitrov I, 2014, J MOL MODEL, V20, DOI 10.1007/s00894-014-2278-5
   Dimitrov I, 2014, BIOINFORMATICS, V30, P846, DOI 10.1093/bioinformatics/btt619
   Doll TAPF, 2015, J NANOBIOTECHNOL, V13, DOI 10.1186/s12951-015-0119-z
   Doytchinova IA, 2007, BMC BIOINFORMATICS, V8, DOI 10.1186/1471-2105-8-4
   Duthie MS, 2016, VACCINE, V34, P2779, DOI 10.1016/j.vaccine.2016.04.067
   El Bissati K, 2017, NPJ VACCINES, V2, DOI 10.1038/s41541-017-0024-6
   Franke ED, 1999, VACCINE, V17, P1201, DOI 10.1016/S0264-410X(98)00341-7
   Gasteiger E., 2005, PROTEOMICS PROTOCOLS, DOI DOI 10.1385/1-59259-890-0:571
   Ghorbani M, 2018, DRUG DES DEV THER, V12, P25, DOI 10.2147/DDDT.S146521
   Goto Y, 2011, CLIN VACCINE IMMUNOL, V18, P1118, DOI 10.1128/CVI.05024-11
   Guan PP, 2003, NUCLEIC ACIDS RES, V31, P3621, DOI 10.1093/nar/gkg510
   Hebditch M, 2017, BIOINFORMATICS, V33, P3098, DOI [10.1093/bioinformatics/btx345, 10.1093/BIOINFORMATICS/BTX345]
   Heo L, 2013, NUCLEIC ACIDS RES, V41, pW384, DOI 10.1093/nar/gkt458
   Indelicato G, 2017, ROY SOC OPEN SCI, V4, DOI 10.1098/rsos.161092
   Kaba SA, 2018, VACCINE, V36, P906, DOI 10.1016/j.vaccine.2017.12.001
   Kaba SA, 2012, PLOS ONE, V7, DOI 10.1371/journal.pone.0048304
   Karch CP, 2017, NANOMED-NANOTECHNOL, V13, P241, DOI 10.1016/j.nano.2016.08.030
   Kim Y, 2012, NUCLEIC ACIDS RES, V40, pW525, DOI 10.1093/nar/gks438
   Kozakov D, 2010, PROTEINS, V78, P3124, DOI 10.1002/prot.22835
   Lindoso JAL, 2016, HIV AIDS-RES PALLIAT, V8, P147, DOI 10.2147/HIV.S93789
   Lee S, 2015, IMMUNE NETW, V15, P51, DOI 10.4110/in.2015.15.2.51
   Lei Y, 2019, PEERJ, V6, DOI 10.7717/peerj.6185
   Li JP, 2018, PLOS ONE, V13, DOI 10.1371/journal.pone.0203771
   Liu D, 2021, BIOMATER SCI-UK, V9, P84, DOI 10.1039/d0bm01333a
   Liu IH, 2011, NUCLEIC ACIDS RES, V39, pW254, DOI 10.1093/nar/gkr434
   Lovell SC, 2003, PROTEINS, V50, P437, DOI 10.1002/prot.10286
   Lupas AN, 2017, SUBCELL BIOCHEM, V82, P95, DOI 10.1007/978-3-319-49674-0_4
   Magnan CN, 2010, BIOINFORMATICS, V26, P2936, DOI 10.1093/bioinformatics/btq551
   Magnan CN, 2009, BIOINFORMATICS, V25, P2200, DOI 10.1093/bioinformatics/btp386
   Martins VT, 2015, PARASITE VECTOR, V8, DOI 10.1186/s13071-015-0964-5
   Minhas V, 2016, MOL REPROD DEV, V83, P1048, DOI 10.1002/mrd.22743
   Negandaripour M, 2017, BIOTECHNOL ADV, V35, P575, DOI 10.1016/j.biotechadv.2017.05.002
   Noad R, 2003, TRENDS MICROBIOL, V11, P438, DOI 10.1016/S0966-842X(03)00208-7
   Park BS, 2013, EXP MOL MED, V45, DOI 10.1038/emm.2013.97
   Pechar M, 2013, BIOTECHNOL ADV, V31, P90, DOI 10.1016/j.biotechadv.2012.01.003
   Peri F, 2012, BIOTECHNOL ADV, V30, P251, DOI 10.1016/j.biotechadv.2011.05.014
   Pimentel TAPF, 2009, CHEM BIOL DRUG DES, V73, P53, DOI 10.1111/j.1747-0285.2008.00746.x
   Ponte-Sucre A, 2017, PLOS NEGLECT TROP D, V11, DOI 10.1371/journal.pntd.0006052
   Pritam M, 2020, INT J BIOL MACROMOL, V158, P159, DOI 10.1016/j.ijbiomac.2020.04.191
   López-Blanco JR, 2014, NUCLEIC ACIDS RES, V42, pW271, DOI 10.1093/nar/gku339
   Lopéz-Blanco JR, 2011, BIOINFORMATICS, V27, P2843, DOI 10.1093/bioinformatics/btr497
   Rappuoli R, 2016, J EXP MED, V213, P469, DOI 10.1084/jem.20151960
   Reche PA, 2002, HUM IMMUNOL, V63, P701, DOI 10.1016/S0198-8859(02)00432-9
   REITHMEIER RAF, 1995, CURR OPIN STRUC BIOL, V5, P491, DOI 10.1016/0959-440X(95)80034-4
   Rodrigues V, 2016, PARASITE VECTOR, V9, DOI 10.1186/s13071-016-1412-x
   Rossi M, 2018, INT IMMUNOL, V30, P103, DOI 10.1093/intimm/dxx075
   Rudra JS, 2012, BIOMATERIALS, V33, P6476, DOI 10.1016/j.biomaterials.2012.05.041
   Saha S, 2006, NUCLEIC ACIDS RES, V34, pW202, DOI 10.1093/nar/gkl343
   Santarém N, 2007, J BIOMED BIOTECHNOL, DOI 10.1155/2007/85154
   Schroeder J, 2011, HUM VACCINES, V7, P10, DOI 10.4161/hv.7.0.14556
   Shey RA, 2019, SCI REP-UK, V9, DOI 10.1038/s41598-019-40833-x
   Singh G, 2020, COMPUT BIOL CHEM, V86, DOI 10.1016/j.compbiolchem.2020.107259
   Singh G, 2019, MICROB PATHOGENESIS, V136, DOI 10.1016/j.micpath.2019.103704
   Singh H, 2003, BIOINFORMATICS, V19, P1009, DOI 10.1093/bioinformatics/btg108
   Singh SP, 2015, J TROP MED-US, V2015, DOI 10.1155/2015/709216
   Skwarczynski M, 2016, CHEM SCI, V7, P842, DOI 10.1039/c5sc03892h
   Suresh R, 2013, ADV PHYSIOL EDUC, V37, P284, DOI 10.1152/advan.00058.2013
   Thakur R, 2016, BIORESEARCH OPEN ACC, V5, P330, DOI 10.1089/biores.2016.0035
   Ureña-Búrquez LA, 2019, FUEL, V235, P1077, DOI 10.1016/j.fuel.2018.08.070
   Vakili B, 2020, MED MICROBIOL IMMUN, V209, P69, DOI 10.1007/s00430-019-00640-7
   Vakili B, 2018, INT J BIOL MACROMOL, V120, P1127, DOI 10.1016/j.ijbiomac.2018.08.125
   Vakili B, 2018, COMPUT BIOL CHEM, V72, P16, DOI 10.1016/j.compbiolchem.2017.12.008
   Wang P, 2008, PLOS COMPUT BIOL, V4, DOI 10.1371/journal.pcbi.1000048
   Wiederstein M, 2007, NUCLEIC ACIDS RES, V35, pW407, DOI 10.1093/nar/gkm290
   Yang JY, 2015, NAT METHODS, V12, P7, DOI 10.1038/nmeth.3213
   Yang YK, 2012, J STRUCT BIOL, V177, P168, DOI 10.1016/j.jsb.2011.11.011
   Zhao GZ, 2017, EUR POLYM J, V93, P670, DOI 10.1016/j.eurpolymj.2017.02.014
   Zhu MT, 2014, HUM VACC IMMUNOTHER, V10, P2761, DOI 10.4161/hv.29589
NR 82
TC 4
Z9 4
U1 1
U2 2
PU ACADEMIC PRESS INC ELSEVIER SCIENCE
PI SAN DIEGO
PA 525 B ST, STE 1900, SAN DIEGO, CA 92101-4495 USA
SN 0014-4894
EI 1090-2449
J9 EXP PARASITOL
JI Exp. Parasitol.
PD AUG
PY 2022
VL 239
AR 108295
DI 10.1016/j.exppara.2022.108295
PG 11
WC Parasitology
WE Science Citation Index Expanded (SCI-EXPANDED)
SC Parasitology
GA 3J6ZW
UT WOS:000833544400005
PM 35709889
DA 2023-11-04
ER

PT J
AU Dong, PJ
   Cheng, SY
   Wang, YD
   Gao, H
   Zhang, YM
   Zhu, T
   Yu, P
   Meng, X
AF Dong, Peijie
   Cheng, Suying
   Wang, Yudie
   Gao, Hang
   Zhang, Yongmin
   Zhu, Tao
   Yu, Peng
   Meng, Xin
TI A self-adjuvanting anti-tumor nanoliposomal vaccine based on
   fluorine-substituted MUC1 glycopeptide
SO CHEMICAL COMMUNICATIONS
LA English
DT Article
ID CANCER; ANTIGEN
AB Herein, a self-adjuvanting fluorinated MUC1-based nanoliposomal antitumor vaccine was constructed for the first time. Both the tumor-associated antigen and the mode of its presentation affect the immune response for antitumor vaccines.
C1 [Dong, Peijie; Cheng, Suying; Wang, Yudie; Gao, Hang; Zhang, Yongmin; Zhu, Tao; Yu, Peng; Meng, Xin] Tianjin Univ Sci & Technol, Coll Biotechnol, Key Lab Ind Microbiol, Minist Educ,China Int Sci & Technol Cooperat Base, Tianjin 300457, Peoples R China.
   [Zhang, Yongmin] Sorbonne Univ, Inst Parisien Chim Mol, UMR CNRS 8232, 4 Pl Jussieu, F-75005 Paris, France.
   [Zhu, Tao] CanSino Biol Inc, Tianjin Enterprise Key Lab Resp Bacterial Recombi, Tianjin 300457, Peoples R China.
C3 Tianjin University Science & Technology; UDICE-French Research
   Universities; Sorbonne Universite
RP Meng, X (通讯作者)，Tianjin Univ Sci & Technol, Coll Biotechnol, Key Lab Ind Microbiol, Minist Educ,China Int Sci & Technol Cooperat Base, Tianjin 300457, Peoples R China.
EM mengxin@tust.edu.cn
RI Zhu, Tao/JEF-1129-2023
OI Zhu, Tao/0009-0001-1499-8700; Zhang, Yongmin/0000-0001-8493-5812
FU Natural Science Foundation of China [21502139]; International Science &
   Technology Cooperation Program of China [2013DFA31160]; National Science
   and Technology Major Project [2015ZX09J15105-002-003]
FX This research was supported by the Natural Science Foundation of China
   (21502139), International Science & Technology Cooperation Program of
   China (2013DFA31160), and National Science and Technology Major Project
   (2015ZX09J15105-002-003).
CR Borg NA, 2007, NATURE, V448, P44, DOI 10.1038/nature05907
   Chen PG, 2020, MOL PHARMACEUT, V17, P417, DOI 10.1021/acs.molpharmaceut.9b00720
   Cheng Y, 2010, CURR ORG CHEM, V14, P977, DOI 10.2174/138527210791111821
   Danishefsky SJ, 2015, ACCOUNTS CHEM RES, V48, P643, DOI 10.1021/ar5004187
   Gaidzik N, 2013, CHEM SOC REV, V42, P4421, DOI 10.1039/c3cs35470a
   Grinstead JS, 2003, BIOCHEMISTRY-US, V42, P14293, DOI 10.1021/bi0301237
   Gu ZL, 2020, PHARMACEUTICS, V12, DOI 10.3390/pharmaceutics12111054
   He P, 2019, ACS MED CHEM LETT, V10, P221, DOI 10.1021/acsmedchemlett.8b00640
   Hoffmann-Roder A, 2010, ANGEW CHEM INT EDIT, V49, P8498, DOI 10.1002/anie.201003810
   Huang ZH, 2014, VACCINES, V2, P549, DOI 10.3390/vaccines2030549
   Huang ZH, 2012, J AM CHEM SOC, V134, P8730, DOI 10.1021/ja211725s
   Jervis PJ, 2011, J ORG CHEM, V76, P320, DOI 10.1021/jo102064p
   Kufe DW, 2009, NAT REV CANCER, V9, P874, DOI 10.1038/nrc2761
   Lakshminarayanan V, 2016, PLOS ONE, V11, DOI 10.1371/journal.pone.0145920
   Li TS, 2020, EUR J MED CHEM, V208, DOI 10.1016/j.ejmech.2020.112776
   Lin H, 2020, CHEM COMMUN, V56, P13959, DOI 10.1039/d0cc05263a
   Nativi C, 2019, CHEM COMMUN, V55, P7729, DOI 10.1039/c9cc02920f
   Pachamuthu K, 2006, CHEM REV, V106, P160, DOI 10.1021/cr040660c
   Rad-Malekshahi M, 2017, MOL PHARMACEUT, V14, P1482, DOI 10.1021/acs.molpharmaceut.6b01003
   Mantuano NR, 2020, J IMMUNOTHER CANCER, V8, DOI 10.1136/jitc-2020-001222
   Song CC, 2019, GLYCOCONJUGATE J, V36, P399, DOI 10.1007/s10719-019-09884-0
   Wu XJ, 2021, ORG BIOMOL CHEM, V19, P2448, DOI 10.1039/d1ob00007a
   Wu XJ, 2018, J AM CHEM SOC, V140, P16596, DOI 10.1021/jacs.8b08473
   Yang F, 2011, ACS CHEM BIOL, V6, P252, DOI 10.1021/cb100287q
   Yin XG, 2017, ORG LETT, V19, P456, DOI 10.1021/acs.orglett.6b03591
   Yuan XJ, 2005, CURR TOP MED CHEM, V5, P1393, DOI 10.2174/156802605774643033
   Zahednezhad F, 2019, J CONTROL RELEASE, V305, P194, DOI 10.1016/j.jconrel.2019.05.030
   Zhou SH, 2022, FRONT IMMUNOL, V13, DOI 10.3389/fimmu.2022.857779
NR 28
TC 4
Z9 4
U1 5
U2 16
PU ROYAL SOC CHEMISTRY
PI CAMBRIDGE
PA THOMAS GRAHAM HOUSE, SCIENCE PARK, MILTON RD, CAMBRIDGE CB4 0WF, CAMBS,
   ENGLAND
SN 1359-7345
EI 1364-548X
J9 CHEM COMMUN
JI Chem. Commun.
PD AUG 2
PY 2022
VL 58
IS 62
BP 8642
EP 8645
DI 10.1039/d2cc02143a
EA JUL 2022
PG 4
WC Chemistry, Multidisciplinary
WE Science Citation Index Expanded (SCI-EXPANDED); Index Chemicus (IC)
SC Chemistry
GA 3L6TB
UT WOS:000823777400001
PM 35820186
DA 2023-11-04
ER

PT J
AU Aibani, N
   Patel, P
   Buchanan, R
   Strom, S
   Wasan, KM
   Hancock, REW
   Gerdts, V
   Wasan, EK
AF Aibani, Noorjahan
   Patel, Parth
   Buchanan, Rachelle
   Strom, Stacy
   Wasan, Kishor M.
   Hancock, Robert E. W.
   Gerdts, Volker
   Wasan, Ellen K.
TI Assessing the <i>In Vivo </i>Effectiveness of Cationic Lipid
   Nanoparticleswith a Triple Adjuvant for Intranasal Vaccination against
   theRespiratory Pathogen <i>Bordetella pertussis</i>
SO MOLECULAR PHARMACEUTICS
LA English
DT Article
DE pertussis; triple adjuvant; cationic lipids; nanoparticles; intranasal;
   mucosal immunity
ID NUCLEIC ACID COMPLEXES; PROTECTIVE IMMUNITY; GENE DELIVERY; COMBINATION;
   IMMUNIZATION
AB Continuous outbreaks of pertussis around the worldsuggest inadequate immune protection in infants and weakenedimmune responses induced over time by the acellular pertussisvaccine. Vaccine adjuvants provide a means to improve vaccineimmunogenicity and support long-term adaptive immunity againstpertussis. An acellular pertussis vaccine was prepared withpertactin, pertussis toxin, andfimbriae 2/3 antigens combinedwith a triple-adjuvant system consisting of innate defense regulatorpeptide IDR 1002, a Toll-like receptor-3 agonist poly(I:C), and apolyphosphazene in afixed combination. The vaccine wasdelivered intranasally in a cationic lipid nanoparticle formulationfabricated by simple admixture and two schema for addition of antigens (LT-A, antigens associated outside of L-TriAdj, and LAT,antigens associated inside of L-TriAdj) to optimize particle size and cationic surface charge. In the former, antigens were associatedwith the lipidic formulation of the triple adjuvant by electrostatic attraction. In the latter, the antigens resided in the interior of thelipid nanoparticle. Two dose levels of antigens were used with adjuvant comprised of the triple adjuvant with or without the lipidnanoparticle carrier. Formulation of vaccines with the triple adjuvant stimulated systemic and mucosal immune responses. The lipidnanoparticle vaccines favored a Th1 type of response with higher IgG2a and IgA serum antibody titers particularly for pertussis toxinand pertactin formulated at the 5 mu g dose level in the admixed formulation. Additionally, the lipid nanoparticle vaccines resulted inhigh nasal SIgA antibodies and an early (4 weeks post vaccination) response after a single vaccination dose. The LT-A nanoparticlestrended toward higher titers of serum antibodies compared to LAT. The cationic lipid-based vaccine nanoparticles formulated with atriple adjuvant showed encouraging results as a potential formulation for intranasally administered pertussis vaccines
C1 [Aibani, Noorjahan; Patel, Parth; Wasan, Ellen K.] Univ Saskatchewan, Coll Pharm & Nutr, Saskatoon, SK S7N 5E5, Canada.
   [Buchanan, Rachelle; Strom, Stacy; Gerdts, Volker] Univ Saskatchewan, Vaccine & Infect Dis Org, Saskatoon, SK S7N 5E3, Canada.
   [Wasan, Kishor M.] Univ British Columbia, Dept Urol Sci, Fac Med, Vancouver, BC V5Z 1M9, Canada.
   [Hancock, Robert E. W.] Univ British Columbia, Ctr Microbial Dis & Immun Res, Vancouver, BC V6T 1Z4, Canada.
C3 University of Saskatchewan; University of Saskatchewan; University of
   British Columbia; University of British Columbia
RP Wasan, EK (通讯作者)，Univ Saskatchewan, Coll Pharm & Nutr, Saskatoon, SK S7N 5E5, Canada.
EM ellen.wasan@usask.ca
RI Hancock, Robert E. W./E-1145-2013
OI Hancock, Robert E. W./0000-0001-5989-8503; Gerdts,
   Volker/0000-0001-8229-1611; Aibani, Noorjahan/0000-0001-9319-274X
FU NanoMedicine Innovation Network (NMIN), University of British Columbia,
   BC, Canada; Canadian Institutes of Health Research (CIHR), Canada
   Project Grant; NMIN Postdoctoral Fellow Award
FX This research was funded by a grant from NanoMedicine Innovation Network
   (NMIN), University of British Columbia, BC, Canada, and a Canadian
   Institutes of Health Research (CIHR), Canada Project Grant, awarded to
   E.K.W., V.G., K.M.W., and R.E.W.H. N.A. is supported by the NMIN
   Postdoctoral Fellow Award. R.E.W.H. holds a Canada Research Chair and a
   UBC Killam Professorship.
CR Allen AC, 2014, EXPERT REV VACCINES, V13, P1253, DOI 10.1586/14760584.2014.936391
   Althouse BM, 2019, ECOL EVOL INFECT DIS, P211, DOI 10.1093/oso/9780198811879.003.0013
   Anderluzzi G, 2020, VACCINES-BASEL, V8, DOI 10.3390/vaccines8020212
   [Anonymous], PERTUSSIS SUMMARY VA
   Arehart CH, 2019, SCI REP-UK, V9, DOI 10.1038/s41598-019-56385-z
   Argondizo-Correia C, 2019, J IMMUNOL RES, V2019, DOI 10.1155/2019/7134168
   Chatin B, 2015, MOL THER-NUCL ACIDS, V4, DOI 10.1038/mtna.2015.17
   Cherry JD, 2019, J PEDIAT INF DIS SOC, V8, P334, DOI 10.1093/jpids/piz005
   Corthésy B, 2018, FRONT IMMUNOL, V9, DOI 10.3389/fimmu.2018.00431
   Dewan KK, 2020, VACCINES-BASEL, V8, DOI 10.3390/vaccines8020217
   Di Pasquale A, 2015, VACCINES-BASEL, V3, P320, DOI 10.3390/vaccines3020320
   Du ZX, 2014, SCI REP-UK, V4, DOI 10.1038/srep07107
   Eng Nelson F, 2010, J Immune Based Ther Vaccines, V8, P4, DOI 10.1186/1476-8518-8-4
   Ewert KK, 2010, TOP CURR CHEM, V296, P191, DOI 10.1007/128_2010_70
   Fanget. N., NAT RES, V2020, pS12
   Garg R, 2017, HUM VACC IMMUNOTHER, V13, P2894, DOI 10.1080/21645515.2017.1349584
   Garg R, 2014, J GEN VIROL, V95, P1043, DOI 10.1099/vir.0.062570-0
   Garlapati S, 2011, VACCINE, V29, P6540, DOI 10.1016/j.vaccine.2011.07.009
   Gracia A, 2011, VACCINE, V29, P1595, DOI 10.1016/j.vaccine.2010.12.083
   Henriksen-Lacey M, 2011, J CONTROL RELEASE, V154, P131, DOI 10.1016/j.jconrel.2011.05.019
   Higgs R, 2012, MUCOSAL IMMUNOL, V5, P485, DOI 10.1038/mi.2012.54
   Hilchie AL, 2013, NAT CHEM BIOL, V9, P761, DOI [10.1038/nchembio.1393, 10.1038/NCHEMBIO.1393]
   Jin B, 2010, J BIOMED BIOTECHNOL, DOI 10.1155/2010/690438
   Khan SA, 2016, PLOS ONE, V11, DOI 10.1371/journal.pone.0156094
   Kline JM, 2013, AM FAM PHYSICIAN, V88, P507
   Levast B, 2014, VACCINES-BASEL, V2, P297, DOI 10.3390/vaccines2020297
   Mansour SC, 2014, TRENDS IMMUNOL, V35, P443, DOI 10.1016/j.it.2014.07.004
   Mutwiri G, 2011, EXPERT REV VACCINES, V10, P95, DOI 10.1586/ERV.10.154
   Raeven RHM, 2020, SCI REP-UK, V10, DOI 10.1038/s41598-020-63998-2
   Ross PJ, 2013, PLOS PATHOG, V9, DOI 10.1371/journal.ppat.1003264
   Safinya CR, 2014, NEW J CHEM, V38, P5164, DOI 10.1039/c4nj01314j
   Sanstead E, 2015, AM J PUBLIC HEALTH, V105, pE42, DOI 10.2105/AJPH.2015.302794
   Scanlon KM, 2015, PATHOG DIS, V73, DOI 10.1093/femspd/ftv074
   Solans L, 2019, FRONT IMMUNOL, V9, DOI 10.3389/fimmu.2018.03068
   Switzer C, 2019, INFECT DIS THER, V8, P499, DOI 10.1007/s40121-019-00264-7
   van der Lee S, 2018, FRONT IMMUNOL, V9, DOI 10.3389/fimmu.2018.00051
   Wang N, 2019, J CONTROL RELEASE, V303, P130, DOI 10.1016/j.jconrel.2019.04.025
   Wang YQ, 2020, FRONT IMMUNOL, V11, DOI 10.3389/fimmu.2020.577823
   Warfel JM, 2014, P NATL ACAD SCI USA, V111, P787, DOI 10.1073/pnas.1314688110
   Wasan EK, 2019, VACCINE, V37, P1503, DOI 10.1016/j.vaccine.2019.01.058
   Wong PT, 2015, PLOS ONE, V10, DOI 10.1371/journal.pone.0126120
   Yeung KHT, 2017, LANCET INFECT DIS, V17, P974, DOI 10.1016/S1473-3099(17)30390-0
   Zhang CL, 2019, FRONT IMMUNOL, V10, DOI 10.3389/fimmu.2019.00594
NR 43
TC 4
Z9 4
U1 1
U2 6
PU AMER CHEMICAL SOC
PI WASHINGTON
PA 1155 16TH ST, NW, WASHINGTON, DC 20036 USA
SN 1543-8384
EI 1543-8392
J9 MOL PHARMACEUT
JI Mol. Pharm.
PD JUN 6
PY 2022
VL 19
IS 6
BP 1814
EP 1824
DI 10.1021/acs.molpharmaceut.1c00852
PG 11
WC Medicine, Research & Experimental; Pharmacology & Pharmacy
WE Science Citation Index Expanded (SCI-EXPANDED)
SC Research & Experimental Medicine; Pharmacology & Pharmacy
GA 2C1QH
UT WOS:000810650800014
PM 35302764
DA 2023-11-04
ER

PT J
AU Li, DD
   Xu, MJ
   Li, GT
   Zheng, Y
   Zhang, Y
   Xia, DD
   Wang, SN
   Chen, Y
AF Li, Dongdong
   Xu, Mengjie
   Li, Gaotian
   Zheng, Yu
   Zhang, Yong
   Xia, Dandan
   Wang, Shaoning
   Chen, Yan
TI Mg/Al-LDH as a nano-adjuvant for pertussis vaccine: a evaluation
   compared with aluminum hydroxide adjuvant
SO NANOTECHNOLOGY
LA English
DT Article
DE layered double hydroxide; pertussis; adjuvant; humoral immune
ID IMMUNE-RESPONSES; NANOPARTICLES; PARTICLES; DELIVERY; BETA; CELL
AB Background. Layered double hydroxide (LDH) has been demonstrated as a highly efficient antigen platform to induce effective and durable immune response. However, whether LDH nanoparticles could act as an adjuvant for pertussis vaccines is still unknown. Here we evaluated the potential of Mg/Al-LDH as a nano-adjuvant to improve immune response against pertussis and compared it with commercial aluminum hydroxide (AH) adjuvant. Method. The Mg/Al-LDH nanoparticles were synthesized by a hydrothermal reaction. The morphology, structure and size of Mg/Al-LDH were characterized by transmission electron microscope, x-ray diffraction and MALVERN particle analysis. The ovalbumin and Pertussis toxin (PTd) was adsorbed to Mg/Al-LDH. The immune response of antigen-LDH complex was evaluated in mice, compared with commercial adjuvant alum. Hematoxylin-eosin staining was used to evaluate the inflammatory response at injection site. Results. The synthetic Mg/Al-LDH nanoparticles showed a typical hexagonal lamellar structure. The average size of synthetic nanoparticles was 102.9 nm with PDI of 0.13 and zeta potential was 44.4 mV. Mg/Al-LDH nanoparticles effectively adsorbed protein antigen and mediated antigen uptake by DC cells. Animal experiments showed that Mg/Al-LDH gave enhancement in anti-pertussis toxin (PTd) humoral immune response, which was considerable to commercial AH adjuvant. Finally, Mg/Al-LDH produced a slighter inflammatory response than AH at injection site and this injury was quickly recovered. Conclusion. Our study demonstrated the potential of Mg/Al-LDH as an effective adjuvant for pertussis vaccine, which induced comparable antibody response and had a better safety compared with commercial AH adjuvant.
C1 [Li, Dongdong; Xu, Mengjie; Li, Gaotian; Zheng, Yu; Zhang, Yong; Chen, Yan] Jilin Univ, Sch Life Sci, Natl Engn Lab AIDS Vaccine, 2699 Qianjin St, Changchun 130012, Peoples R China.
   [Xia, Dandan; Wang, Shaoning] Shenyang Pharmaceut Univ, Sch Pharmaceut Engn, 26 Huatuo St, Benxi 117004, Peoples R China.
C3 Jilin University; Shenyang Pharmaceutical University
RP Chen, Y (通讯作者)，Jilin Univ, Sch Life Sci, Natl Engn Lab AIDS Vaccine, 2699 Qianjin St, Changchun 130012, Peoples R China.; Wang, SN (通讯作者)，Shenyang Pharmaceut Univ, Sch Pharmaceut Engn, 26 Huatuo St, Benxi 117004, Peoples R China.
EM wangsn_lab@163.com; chen_yan0417@126.com
RI li, xiao/GSN-6181-2022
OI Chen, Yan/0000-0003-2461-8086
FU Industrial innovation Special Fund Project of Jilin Province [2018C004]
FX This work was supported by Industrial innovation Special Fund Project of
   Jilin Province [No. 2018C004]. We thank Changchun BCHT Biotechnology Co.
   for providing the PTD antigen for vaccine preparation.
CR Akagi T, 2012, ADV POLYM SCI, V247, P31, DOI 10.1007/12_2011_150
   Belchior E, 2020, MED MALADIES INFECT, V50, P617, DOI 10.1016/j.medmal.2020.07.004
   Borges O, 2008, INT IMMUNOPHARMACOL, V8, P1773, DOI 10.1016/j.intimp.2008.08.013
   Chatterjee A, 2019, APPL CLAY SCI, V177, P19, DOI 10.1016/j.clay.2019.04.022
   Chen WY, 2018, J CONTROL RELEASE, V292, P196, DOI 10.1016/j.jconrel.2018.11.008
   Chen WY, 2018, SMALL, V14, DOI 10.1002/smll.201704465
   Chen WY, 2016, SMALL, V12, P1627, DOI 10.1002/smll.201503359
   Esposito S, 2019, FRONT IMMUNOL, V10, DOI 10.3389/fimmu.2019.01344
   Fan GL, 2014, CHEM SOC REV, V43, P7040, DOI 10.1039/c4cs00160e
   Soares DCF, 2020, MICROPOR MESOPOR MAT, V291, DOI 10.1016/j.micromeso.2019.109676
   Foged C, 2005, INT J PHARMACEUT, V298, P315, DOI 10.1016/j.ijpharm.2005.03.035
   Gopal DP, 2019, BMJ-BRIT MED J, V364, DOI 10.1136/bmj.l401
   Goullé JP, 2021, INT J PHARMACEUT, V602, DOI 10.1016/j.ijpharm.2021.120656
   Jordan MB, 2004, SCIENCE, V304, P1808, DOI 10.1126/science.1089926
   Kilgore PE, 2016, CLIN MICROBIOL REV, V29, P449, DOI 10.1128/CMR.00083-15
   Kim KH, 2015, PLOS ONE, V10, DOI 10.1371/journal.pone.0139916
   Kimiya T, 2021, INDIAN PEDIATR, V58, P73
   Li P, 2016, INT J PHARMACEUT, V513, P183, DOI 10.1016/j.ijpharm.2016.08.059
   Mahony D, 2014, NANOSCALE, V6, P6617, DOI 10.1039/c4nr01202j
   Mahony D, 2013, SMALL, V9, P3138, DOI 10.1002/smll.201300012
   Morgeaux S, 2020, Pharmeur Bio Sci Notes, V2020, P141
   Nanishi E, 2020, CURR OPIN PEDIATR, V32, P125, DOI 10.1097/MOP.0000000000000868
   Shi W, 2018, IMMUNOL LETT, V198, P26, DOI 10.1016/j.imlet.2018.03.012
   Shimabukuro TT, 2021, OBSTET GYNECOL SURV, V76, P729, DOI [10.1056/NEJMoa2104983, 10.1097/01.ogx.0000802676.57373.17, 10.1056/NEJMx210016]
   Thisyakorn U, 2019, INT J INFECT DIS, V87, P75, DOI 10.1016/j.ijid.2019.07.016
   Wang LJ, 2013, BIOMATERIALS, V34, P3390, DOI 10.1016/j.biomaterials.2013.01.070
   Wu P, 2020, BMC VET RES, V16, DOI 10.1186/s12917-020-02689-6
   Yan SY, 2018, FRONT PHARMACOL, V9, DOI 10.3389/fphar.2018.01060
   Yan SY, 2018, DALTON T, V47, P2956, DOI 10.1039/c7dt03725b
   Yan SY, 2014, BIOMATERIALS, V35, P9508, DOI 10.1016/j.biomaterials.2014.07.055
   Yang Y, 2020, CARBOHYD POLYM, V229, DOI 10.1016/j.carbpol.2019.115423
   Zhang LX, 2021, NANOSCALE, V13, P7533, DOI 10.1039/d1nr00881a
   Zhu RR, 2021, ACS NANO, V15, P2812, DOI 10.1021/acsnano.0c08727
NR 33
TC 4
Z9 4
U1 13
U2 71
PU IOP Publishing Ltd
PI BRISTOL
PA TEMPLE CIRCUS, TEMPLE WAY, BRISTOL BS1 6BE, ENGLAND
SN 0957-4484
EI 1361-6528
J9 NANOTECHNOLOGY
JI Nanotechnology
PD JUN 4
PY 2022
VL 33
IS 23
AR 235102
DI 10.1088/1361-6528/ac56f3
PG 8
WC Nanoscience & Nanotechnology; Materials Science, Multidisciplinary;
   Physics, Applied
WE Science Citation Index Expanded (SCI-EXPANDED)
SC Science & Technology - Other Topics; Materials Science; Physics
GA ZU9DT
UT WOS:000770139400001
PM 35189608
DA 2023-11-04
ER

PT J
AU Liu, TY
   Li, L
   Cheng, C
   He, BF
   Jiang, TY
AF Liu, Taiyu
   Li, Lu
   Cheng, Cheng
   He, Bingfang
   Jiang, Tianyue
TI Emerging prospects of protein/peptide-based nanoassemblies for drug
   delivery and vaccine development
SO NANO RESEARCH
LA English
DT Article
DE drug delivery; vaccine; protein/peptide; self-assembly; targeting;
   controlled release
ID VIRUS-LIKE PARTICLES; HEAT-SHOCK-PROTEIN; ELASTIN-LIKE POLYPEPTIDES;
   SERUM-ALBUMIN NANOPARTICLES; COILED-COIL PROTEIN; COWPEA MOSAIC-VIRUS;
   BLOOD-BRAIN-BARRIER; H-FERRITIN; METHANOCOCCUS-JANNASCHII; INFLUENZA
   VACCINE
AB Proteins have been widely used in the biomedical field because of their well-defined architecture, accurate molecular weight, excellent biocompatibility and biodegradability, and easy-to-functionalization. Inspired by the wisdom of nature, increasing proteins/peptides that possess self-assembling capabilities have been explored and designed to generate nanoassemblies with unique structure and function, including spatially organized conformation, passive and active targeting, stimuli-responsiveness, and high stability. These characteristics make protein/peptide-based nanoassembly an ideal platform for drug delivery and vaccine development. In this review, we focus on recent advances in subsistent protein/peptide-based nanoassemblies, including protein nanocages, virus-like particles, self-assemblable natural proteins, and self-assemblable artificial peptides. The origin and characteristics of various protein/peptide-based assemblies and their applications in drug delivery and vaccine development are summarized. In the end, the prospects and challenges are discussed for the further development of protein/peptide-based nanoassemblies.
C1 [Liu, Taiyu; Li, Lu; Cheng, Cheng; He, Bingfang; Jiang, Tianyue] Nanjing Tech Univ, Sch Pharmaceut Sci, Nanjing 211816, Peoples R China.
C3 Nanjing Tech University
RP Jiang, TY (通讯作者)，Nanjing Tech Univ, Sch Pharmaceut Sci, Nanjing 211816, Peoples R China.
EM tjiang@njtech.edu.cn
FU National Key Research and Development Program of China [2019YFA0905200];
   National Natural Science Foundation of China [82072045]; Natural Science
   Foundation of Jiangsu Province of China for Excellent Young Scholars
   [BK20190084]
FX This work was supported by the National Key Research and Development
   Program of China (No. 2019YFA0905200), the National Natural Science
   Foundation of China (No. 82072045), and the Natural Science Foundation
   of Jiangsu Province of China for Excellent Young Scholars (No.
   BK20190084).
CR Aljabali AAA, 2013, MOL PHARMACEUT, V10, P3, DOI 10.1021/mp3002057
   Alqahtani MS, 2020, POLYMERS-BASEL, V12, DOI 10.3390/polym12112576
   Apostolovic B, 2008, BIOMACROMOLECULES, V9, P3173, DOI 10.1021/bm800746e
   Arosio P, 2017, IUBMB LIFE, V69, P414, DOI 10.1002/iub.1621
   Arosio P, 2009, BBA-GEN SUBJECTS, V1790, P589, DOI 10.1016/j.bbagen.2008.09.004
   Artym J, 2013, POSTEP HIG MED DOSW, V67, P800
   Babapoor Sankhiros, 2011, Influenza Res Treat, V2011, P126794, DOI 10.1155/2011/126794
   Bale JB, 2016, SCIENCE, V353, P389, DOI 10.1126/science.aaf8818
   Balke I, 2019, ADV DRUG DELIVER REV, V145, P119, DOI 10.1016/j.addr.2018.08.007
   Bao CY, 2018, BIOMACROMOLECULES, V19, P1539, DOI 10.1021/acs.biomac.8b00087
   Bao XY, 2020, J NANOBIOTECHNOL, V18, DOI 10.1186/s12951-020-00619-0
   Barth H, 2005, BLOOD, V105, P3605, DOI 10.1182/blood-2004-05-1952
   Bataille L, 2016, PROTEIN EXPRES PURIF, V121, P81, DOI 10.1016/j.pep.2016.01.010
   Beck K, 1997, EMBO J, V16, P3767, DOI 10.1093/emboj/16.13.3767
   Bertini I, 2012, J AM CHEM SOC, V134, P6169, DOI 10.1021/ja210084n
   Bova MP, 1997, J BIOL CHEM, V272, P29511, DOI 10.1074/jbc.272.47.29511
   Brandt M, 2019, NUCL MED BIOL, V70, P46, DOI 10.1016/j.nucmedbio.2019.01.006
   Nguyen B, 2021, NPJ VACCINES, V6, DOI 10.1038/s41541-021-00330-7
   Bruun TUJ, 2018, ACS NANO, V12, P8855, DOI 10.1021/acsnano.8b02805
   Cabral H, 2011, NAT NANOTECHNOL, V6, P815, DOI [10.1038/nnano.2011.166, 10.1038/NNANO.2011.166]
   Carmona F, 2017, BBA-GEN SUBJECTS, V1861, P522, DOI 10.1016/j.bbagen.2016.12.011
   Castro MAA, 2019, AAPS PHARMSCITECH, V20, DOI 10.1208/s12249-018-1250-6
   Catherine C, 2015, BIOTECHNOL BIOPROC E, V20, P417, DOI 10.1007/s12257-015-0190-1
   CAULFIELD JB, 1963, LAB INVEST, V12, P1018
   Champion CI, 2009, PLOS ONE, V4, DOI 10.1371/journal.pone.0005409
   Chen HM, 2019, BIOMATERIALS, V225, DOI 10.1016/j.biomaterials.2019.119520
   Chen XJ, 2021, ACTA PHARM SIN B, V11, P271, DOI 10.1016/j.apsb.2020.08.009
   Chen X, 2018, ACS APPL MATER INTER, V10, P33976, DOI 10.1021/acsami.8b11571
   Chen YX, 2020, BIOMATER SCI-UK, V8, P1073, DOI 10.1039/c9bm01395d
   Chen ZY, 2021, NANO RES, V14, P4264, DOI 10.1007/s12274-021-3624-4
   Cheng WY, 2019, J PHARM PHARMACOL, V71, P1626, DOI 10.1111/jphp.13151
   Chichester JA, 2018, VACCINE, V36, P5865, DOI 10.1016/j.vaccine.2018.08.033
   Chichester JA, 2012, VIRUSES-BASEL, V4, P3227, DOI 10.3390/v4113227
   Chithrani BD, 2006, NANO LETT, V6, P662, DOI 10.1021/nl052396o
   Choi H, 2017, NANO TODAY, V13, P15, DOI 10.1016/j.nantod.2017.02.008
   Choi SH, 2011, BIOMACROMOLECULES, V12, P3099, DOI 10.1021/bm200743g
   Christiansen D, 2018, SCI REP-UK, V8, DOI 10.1038/s41598-018-24762-9
   Chung YH, 2020, ADV DRUG DELIVER REV, V156, P214, DOI 10.1016/j.addr.2020.06.024
   Crisci E, 2012, VET IMMUNOL IMMUNOP, V148, P211, DOI 10.1016/j.vetimm.2012.04.026
   Cui ZC, 2017, P NATL ACAD SCI USA, V114, P11697, DOI 10.1073/pnas.1707102114
   Cummings JF, 2014, VACCINE, V32, P2251, DOI 10.1016/j.vaccine.2013.10.017
   Dames SA, 1998, NAT STRUCT BIOL, V5, P687, DOI 10.1038/1382
   Damiani V, 2017, INT J MOL SCI, V18, DOI 10.3390/ijms18071555
   Das RP, 2017, COLLOID SURFACE B, V158, P682, DOI 10.1016/j.colsurfb.2017.07.048
   Desai N, 2006, CLIN CANCER RES, V12, P1317, DOI 10.1158/1078-0432.CCR-05-1634
   Dhandhukia JP, 2017, BIOCONJUGATE CHEM, V28, P2715, DOI 10.1021/acs.bioconjchem.7b00469
   Ding D, 2020, ANAL CHEM, V92, P4108, DOI 10.1021/acs.analchem.9b05878
   Ding K, 2018, STRUCTURE, V26, P619, DOI 10.1016/j.str.2018.02.014
   Dong YX, 2021, MOL PHARMACEUT, V18, P3365, DOI 10.1021/acs.molpharmaceut.1c00303
   EASTY GC, 1964, BRIT J CANCER, V18, P354, DOI 10.1038/bjc.1964.41
   Elzoghby AO, 2011, J CONTROL RELEASE, V153, P206, DOI 10.1016/j.jconrel.2011.02.010
   Eriksson M, 2009, ANTICANCER RES, V29, P11
   Esfandiary R, 2009, J PHARM SCI-US, V98, P1376, DOI 10.1002/jps.21508
   Falvo E, 2018, J CONTROL RELEASE, V275, P177, DOI 10.1016/j.jconrel.2018.02.025
   Falvo E, 2016, BIOMACROMOLECULES, V17, P514, DOI 10.1021/acs.biomac.5b01446
   Fan JQ, 2020, CHINESE CHEM LETT, V31, P1787, DOI 10.1016/j.cclet.2020.03.065
   Fan KL, 2018, ACS NANO, V12, P4105, DOI 10.1021/acsnano.7b06969
   Fan KL, 2012, NAT NANOTECHNOL, V7, P459, DOI [10.1038/NNANO.2012.90, 10.1038/nnano.2012.90]
   Fan RR, 2017, ADV SCI, V4, DOI 10.1002/advs.201600285
   Fang GH, 2014, EUR J PHARM SCI, V60, P1, DOI 10.1016/j.ejps.2014.04.016
   Farooq MA, 2019, POLYM ADVAN TECHNOL, V30, P2183, DOI 10.1002/pat.4676
   Faury G, 2001, PATHOL BIOL, V49, P310, DOI 10.1016/S0369-8114(01)00147-X
   Fiedler JD, 2018, BIOMACROMOLECULES, V19, P3945, DOI 10.1021/acs.biomac.8b00885
   Flenniken ML, 2005, CHEM COMMUN, P447, DOI 10.1039/b413435d
   Flenniken ML, 2003, NANO LETT, V3, P1573, DOI 10.1021/nl034786l
   Fletcher JM, 2013, SCIENCE, V340, P595, DOI 10.1126/science.1233936
   Fracasso G, 2016, J CONTROL RELEASE, V239, P10, DOI 10.1016/j.jconrel.2016.08.010
   Franzen S, 2009, NANOMEDICINE-UK, V4, P575, DOI 10.2217/nnm.09.23
   Frascotti G, 2021, CANCERS, V13, DOI 10.3390/cancers13040707
   Frietze KM, 2016, CURR OPIN VIROL, V18, P44, DOI 10.1016/j.coviro.2016.03.001
   Fu XZ, 2012, EUR J MED CHEM, V49, P211, DOI 10.1016/j.ejmech.2012.01.013
   Gaowa A, 2014, J CONTROL RELEASE, V176, P1, DOI 10.1016/j.jconrel.2013.12.021
   Garde SV, 2007, ANTI-CANCER DRUG, V18, P1189, DOI 10.1097/CAD.0b013e3282a213ce
   Gillitzer E, 2002, CHEM COMMUN, P2390, DOI 10.1039/b207853h
   Gobeil P., MEDRXIV
   Goldsmith LE, 2007, BIOCHEMISTRY-US, V46, P2865, DOI 10.1021/bi0606243
   Gomes AC, 2017, VACCINES-BASEL, V5, DOI 10.3390/vaccines5010006
   Gong T, 2020, BIOMATERIALS, V258, DOI 10.1016/j.biomaterials.2020.120296
   Gong ZY, 2021, COLLOID SURFACE B, V202, DOI 10.1016/j.colsurfb.2021.111673
   Gong ZY, 2020, COLLOID SURFACE B, V188, DOI 10.1016/j.colsurfb.2020.110811
   Guo M, 2016, FRONT PLANT SCI, V7, DOI 10.3389/fpls.2016.00114
   HARRISON PM, 1967, NATURE, V216, P1188, DOI 10.1038/2161188a0
   Harrison PM, 1996, BBA-BIOENERGETICS, V1275, P161, DOI 10.1016/0005-2728(96)00022-9
   He G, 2019, MATER HORIZ, V6, P711, DOI 10.1039/c9mh00020h
   Högemann-Savellano D, 2003, NEOPLASIA, V5, P495
   Holt C, 2013, J DAIRY SCI, V96, P6127, DOI 10.3168/jds.2013-6831
   Hoonjan M, 2018, NANOSCALE, V10, P8031, DOI 10.1039/c7nr09503a
   Horne DS, 2002, CURR OPIN COLLOID IN, V7, P456, DOI 10.1016/S1359-0294(02)00082-1
   Hoshyar N, 2016, NANOMEDICINE-UK, V11, P673, DOI 10.2217/nnm.16.5
   Hsia Y, 2016, NATURE, V540, DOI 10.1038/nature20108
   Hu H, 2021, CANCERS, V13, DOI 10.3390/cancers13122909
   Hu H, 2020, BIOTECHNOL J, V15, DOI 10.1002/biot.202000077
   Huang C, 2017, BIOMATER SCI-UK, V5, P1512, DOI 10.1039/c7bm00302a
   Huang CW, 2021, J NANOBIOTECHNOL, V19, DOI 10.1186/s12951-021-00925-1
   Huang KZ, 2018, BIOMATER SCI-UK, V6, P2925, DOI 10.1039/c8bm00399h
   Huang X, 2019, CHINESE CHEM LETT, V30, P1335, DOI 10.1016/j.cclet.2019.02.019
   Huppertz T, 2008, INT DAIRY J, V18, P556, DOI 10.1016/j.idairyj.2007.10.009
   JAVOR GT, 1991, ARCH BIOCHEM BIOPHYS, V289, P39, DOI 10.1016/0003-9861(91)90439-P
   Jin PP, 2019, NANO LETT, V19, P1467, DOI 10.1021/acs.nanolett.8b04007
   Kallio JM, 2007, J BIOL CHEM, V282, P28733, DOI 10.1074/jbc.M704238200
   Kanekiyo M, 2013, NATURE, V499, P102, DOI 10.1038/nature12202
   Kang YF, 2021, ACS NANO, V15, P2738, DOI 10.1021/acsnano.0c08379
   Kawabata H, 2019, FREE RADICAL BIO MED, V133, P46, DOI 10.1016/j.freeradbiomed.2018.06.037
   Kawano T, 2018, BIOMATERIALS, V152, P37, DOI 10.1016/j.biomaterials.2017.10.029
   KEDERSHA NL, 1986, J CELL BIOL, V103, P699, DOI 10.1083/jcb.103.3.699
   Ki MR, 2020, J IND ENG CHEM, V81, P367, DOI 10.1016/j.jiec.2019.09.027
   Kickhoefer VA, 2001, J CELL BIOL, V152, P157, DOI 10.1083/jcb.152.1.157
   Kim KK, 1998, J STRUCT BIOL, V121, P76, DOI 10.1006/jsbi.1998.3969
   Kim KK, 1998, NATURE, V394, P595, DOI 10.1038/29106
   Kim R, 1998, P NATL ACAD SCI USA, V95, P9129, DOI 10.1073/pnas.95.16.9129
   Klatt AR, 2011, INT J BIOCHEM CELL B, V43, P320, DOI 10.1016/j.biocel.2010.12.010
   Krauss IR, 2020, LANGMUIR, V36, P8777, DOI 10.1021/acs.langmuir.0c01083
   KUMOSINSKI TF, 1993, J DAIRY SCI, V76, P931, DOI 10.3168/jds.S0022-0302(93)77420-2
   Kwan AHY, 2006, P NATL ACAD SCI USA, V103, P3621, DOI 10.1073/pnas.0505704103
   Lajoie JM, 2015, ANNU REV PHARMACOL, V55, P613, DOI 10.1146/annurev-pharmtox-010814-124852
   Lam P, 2019, BIOMATER SCI-UK, V7, P3138, DOI 10.1039/c9bm00785g
   Li HL, 2019, CHINESE CHEM LETT, V30, P1083, DOI 10.1016/j.cclet.2019.01.003
   Li HP, 2018, NANO RES, V11, P4627, DOI 10.1007/s12274-018-2044-6
   Li JY, 2009, DEV CELL, V16, P35, DOI 10.1016/j.devcel.2008.12.002
   Li L, 2010, P NATL ACAD SCI USA, V107, P3505, DOI 10.1073/pnas.0913192107
   Li W, 2015, PLOS ONE, V10, DOI 10.1371/journal.pone.0117435
   Li YR, 2020, NANO RES, V13, P2791, DOI 10.1007/s12274-020-2930-6
   Lin TW, 1999, VIROLOGY, V265, P20, DOI 10.1006/viro.1999.0038
   Linder MB, 2005, FEMS MICROBIOL REV, V29, P877, DOI 10.1016/j.femsre.2005.01.004
   Liu J, 2006, P NATL ACAD SCI USA, V103, P15457, DOI 10.1073/pnas.0604871103
   Liu JL, 2014, P NATL ACAD SCI USA, V111, P13319, DOI 10.1073/pnas.1321940111
   Liu JL, 2021, BIOMED PHARMACOTHER, V142, DOI 10.1016/j.biopha.2021.111981
   Liu W, 2020, J CONTROL RELEASE, V323, P191, DOI 10.1016/j.jconrel.2019.12.010
   Livney YD, 2010, CURR OPIN COLLOID IN, V15, P73, DOI 10.1016/j.cocis.2009.11.002
   Ljubetic A, 2017, NAT BIOTECHNOL, V35, P1094, DOI 10.1038/nbt.3994
   Loureiro A, 2015, COLLOID SURFACE B, V135, P90, DOI 10.1016/j.colsurfb.2015.06.073
   Lu YJ, 2012, ADV DRUG DELIVER REV, V64, P342, DOI 10.1016/j.addr.2012.09.020
   Lucon J, 2010, CHEM COMMUN, V46, P264, DOI 10.1039/b920868b
   Lupas AN, 2017, SUBCELL BIOCHEM, V82, P95, DOI 10.1007/978-3-319-49674-0_4
   Maiolo D, 2017, ACS NANO, V11, P9413, DOI 10.1021/acsnano.7b04979
   Martyn CN, 2001, CLIN EXP PHARMACOL P, V28, P948, DOI 10.1046/j.1440-1681.2001.03555.x
   Mendes-Jorge L, 2014, PLOS ONE, V9, DOI 10.1371/journal.pone.0106974
   Mikyas Y, 2004, J MOL BIOL, V344, P91, DOI 10.1016/j.jmb.2004.09.021
   Mohammad-Beigi H, 2015, J NANOPART RES, V17, DOI 10.1007/s11051-015-2978-5
   Murata M, 2015, MOL PHARMACEUT, V12, P1422, DOI 10.1021/mp5007129
   Neek M, 2019, NANOMED-NANOTECHNOL, V15, P164, DOI 10.1016/j.nano.2018.09.004
   Negussie AH, 2010, J CONTROL RELEASE, V143, P265, DOI 10.1016/j.jconrel.2009.12.031
   Niikura K, 2013, MOL BIOSYST, V9, P501, DOI 10.1039/c2mb25420d
   Nosrati N, 2018, INT J BIOL MACROMOL, V117, P1125, DOI 10.1016/j.ijbiomac.2018.06.026
   Ortega-Rivera OA, 2021, J AM CHEM SOC, V143, P14748, DOI 10.1021/jacs.1c06600
   Owens DE, 2006, INT J PHARMACEUT, V307, P93, DOI 10.1016/j.ijpharm.2005.10.010
   Pan GH, 1997, SCIENCE, V277, P815, DOI 10.1126/science.277.5327.815
   Pandolfi L, 2017, BIOMACROMOLECULES, V18, P3318, DOI 10.1021/acs.biomac.7b00974
   Pang HH, 2019, NANOSCALE, V11, P8102, DOI 10.1039/c9nr01247h
   PasqualiRonchetti I, 1997, MICROSC RES TECHNIQ, V38, P428, DOI 10.1002/(SICI)1097-0029(19970815)38:4<428::AID-JEMT10>3.0.CO;2-L
   Pastorino F, 2003, CANCER RES, V63, P7400
   Peng JF, 2021, BIOMATER SCI-UK, V9, P6528, DOI 10.1039/d1bm01124c
   Pieters BJGE, 2016, CHEM SOC REV, V45, P24, DOI 10.1039/c5cs00157a
   Pillet S, 2018, NPJ VACCINES, V3, DOI 10.1038/s41541-017-0043-3
   Portnaya I, 2008, J AGR FOOD CHEM, V56, P2192, DOI 10.1021/jf072630r
   Qian XP, 2019, THERANOSTICS, V9, P7417, DOI 10.7150/thno.33470
   Rad-Malekshahi M, 2017, MOL PHARMACEUT, V14, P1482, DOI 10.1021/acs.molpharmaceut.6b01003
   Raj S, 2021, SEMIN CANCER BIOL, V69, P166, DOI 10.1016/j.semcancer.2019.11.002
   Raman S, 2006, NANOMED-NANOTECHNOL, V2, P95, DOI 10.1016/j.nano.2006.04.007
   Ren YP, 2010, PHARM RES-DORDR, V27, P2509, DOI 10.1007/s11095-010-0251-2
   Reuter LJ, 2017, BIOCONJUGATE CHEM, V28, P1639, DOI 10.1021/acs.bioconjchem.7b00075
   Richter K, 2010, MOL CELL, V40, P253, DOI 10.1016/j.molcel.2010.10.006
   RYSER H, 1962, J CELL BIOL, V14, P255, DOI 10.1083/jcb.14.2.255
   Shende P, 2019, STEM CELL REV REP, V15, P637, DOI 10.1007/s12015-019-09903-5
   Shinde P, 2019, J DRUG DELIV SCI TEC, V52, P369, DOI 10.1016/j.jddst.2019.04.044
   Shukla S, 2020, BIOMATER SCI-UK, V8, P5489, DOI 10.1039/d0bm01219j
   Sigg SJ, 2016, BIOMACROMOLECULES, V17, P935, DOI 10.1021/acs.biomac.5b01614
   Singh A, 2016, NANOMED-NANOTECHNOL, V12, P589, DOI 10.1016/j.nano.2015.11.010
   Smith DF, 1998, PHARMACOL REV, V50, P493
   Speir JA, 2006, J VIROL, V80, P3582, DOI 10.1128/JVI.80.7.3582-3591.2006
   Stephen AG, 2001, J BIOL CHEM, V276, P23217, DOI 10.1074/jbc.C100226200
   Straley KS, 2009, SOFT MATTER, V5, P114, DOI 10.1039/b808504h
   Stromer T, 2004, J BIOL CHEM, V279, P11222, DOI 10.1074/jbc.M310149200
   Sudimack J, 2000, ADV DRUG DELIVER REV, V41, P147, DOI 10.1016/S0169-409X(99)00062-9
   Suprenant KA, 2002, BIOCHEMISTRY-US, V41, P14447, DOI 10.1021/bi026747e
   TAI MS, 1984, BIOPHYS CHEM, V20, P81, DOI 10.1016/0301-4622(84)80007-1
   Tan CY, 2009, MOL CELLS, V27, P533, DOI 10.1007/s10059-009-0079-y
   Tatham AS, 2000, TRENDS BIOCHEM SCI, V25, P567, DOI 10.1016/S0968-0004(00)01670-4
   Thompson K, 2003, J NEUROSCI RES, V71, P46, DOI 10.1002/jnr.10463
   Thong QX, 2019, SCI REP-UK, V9, DOI 10.1038/s41598-019-40388-x
   Torti FM, 2002, BLOOD, V99, P3505, DOI 10.1182/blood.V99.10.3505
   Trejo R, 2011, J DAIRY SCI, V94, P5770, DOI 10.3168/jds.2011-4368
   Tsukahara F, 2000, MOL PHARMACOL, V58, P1257, DOI 10.1124/mol.58.6.1257
   Uchida M, 2010, BBA-GEN SUBJECTS, V1800, P834, DOI 10.1016/j.bbagen.2009.12.005
   URRY DW, 1985, BIOPOLYMERS, V24, P2345, DOI 10.1002/bip.360241212
   Urry DW, 1997, J PHYS CHEM B, V101, P11007, DOI 10.1021/jp972167t
   Utterström J, 2021, ADV DRUG DELIVER REV, V170, P26, DOI 10.1016/j.addr.2020.12.012
   van Zon A, 2003, CELL MOL LIFE SCI, V60, P1828, DOI 10.1007/s00018-003-3030-y
   Varpness Z, 2009, CHEM COMMUN, P3726, DOI 10.1039/b905250j
   Voth BL, 2020, J NEURO-ONCOL, V147, P599, DOI 10.1007/s11060-020-03479-8
   Wang B, 2022, BIOACT MATER, V16, P232, DOI 10.1016/j.bioactmat.2022.02.026
   Wang CY, 2018, BIOMACROMOLECULES, V19, P773, DOI 10.1021/acs.biomac.7b01545
   Wang DF, 2019, J MATER SCI, V54, P8613, DOI 10.1007/s10853-019-03486-9
   Wang JC, 2021, VET MICROBIOL, V253, DOI 10.1016/j.vetmic.2020.108974
   Wang LR, 2018, SMALL, V14, DOI 10.1002/smll.201801612
   Wang MY, 2020, ACS NANO, V14, P17405, DOI 10.1021/acsnano.0c07610
   Wang WJ, 2019, NANOMED-NANOTECHNOL, V16, P69, DOI 10.1016/j.nano.2018.11.009
   Ward BJ, 2021, VACCINE, V39, P1528, DOI 10.1016/j.vaccine.2021.01.004
   Wege C, 2020, WIRES NANOMED NANOBI, V12, DOI 10.1002/wnan.1591
   Wen LJ, 2022, NANO RES, V15, P1455, DOI 10.1007/s12274-021-3686-3
   Wen SF, 2020, CHINESE CHEM LETT, V31, P3153, DOI 10.1016/j.cclet.2020.03.077
   Wessels JGH, 1997, ADV MICROB PHYSIOL, V38, P1
   WESSELS JGH, 1994, ANNU REV PHYTOPATHOL, V32, P413, DOI 10.1146/annurev.py.32.090194.002213
   Wiltscheck R, 1997, PROTEIN SCI, V6, P1734, DOI 10.1002/pro.5560060814
   Wösten HAB, 2015, APPL MICROBIOL BIOT, V99, P1587, DOI 10.1007/s00253-014-6319-x
   Xiao YJ, 2018, THERANOSTICS, V8, P3111, DOI 10.7150/thno.24613
   Yang PP, 2020, SCI ADV, V6, DOI 10.1126/sciadv.aaz4107
   Yang YY, 2018, APPL SURF SCI, V434, P1040, DOI 10.1016/j.apsusc.2017.11.024
   Yao HC, 2018, J MATER CHEM B, V6, P3107, DOI 10.1039/c8tb00118a
   Yeboah A, 2016, BIOTECHNOL BIOENG, V113, P1617, DOI 10.1002/bit.25998
   Zabel F, 2014, J IMMUNOL, V192, P5499, DOI 10.4049/jimmunol.1400065
   Zepeda-Cervantes J, 2020, FRONT IMMUNOL, V11, DOI 10.3389/fimmu.2020.01100
   Zhang HY, 2021, BIOMATER SCI-UK, V9, P7092, DOI 10.1039/d0bm01536a
   Zhao S, 2019, NANO LETT, V19, P8887, DOI 10.1021/acs.nanolett.9b03774
   Zhou H, 2021, ACTA PHARMACOL SIN B, V11, P534, DOI 10.1016/j.apsb.2020.08.007
   Zhou XY, 2018, EUR POLYM J, V100, P132, DOI 10.1016/j.eurpolymj.2018.01.025
NR 216
TC 4
Z9 4
U1 7
U2 18
PU TSINGHUA UNIV PRESS
PI BEIJING
PA B605D, XUE YAN BUILDING, BEIJING, 100084, PEOPLES R CHINA
SN 1998-0124
EI 1998-0000
J9 NANO RES
JI Nano Res.
PD AUG
PY 2022
VL 15
IS 8
BP 7267
EP 7285
DI 10.1007/s12274-022-4385-4
EA JUN 2022
PG 19
WC Chemistry, Physical; Nanoscience & Nanotechnology; Materials Science,
   Multidisciplinary; Physics, Applied
WE Science Citation Index Expanded (SCI-EXPANDED)
SC Chemistry; Science & Technology - Other Topics; Materials Science;
   Physics
GA 3C7SE
UT WOS:000805903200006
PM 35692441
OA Bronze, Green Published
DA 2023-11-04
ER

PT J
AU Kim, SA
   Kim, S
   Kim, GB
   Goo, J
   Kim, N
   Lee, Y
   Nam, GH
   Lim, S
   Kim, T
   Chang, KH
   Lee, TG
   Kim, IS
   Lee, EJ
AF Kim, Seong A.
   Kim, Seohyun
   Kim, Gi Beom
   Goo, Jiyoung
   Kim, Nayeon
   Lee, Yeram
   Nam, Gi-Hoon
   Lim, Seungho
   Kim, Taeerk
   Chang, Ki Hwan
   Lee, Tae Gyu
   Kim, In-San
   Lee, Eun Jung
TI A Multivalent Vaccine Based on Ferritin Nanocage Elicits Potent
   Protective Immune Responses against SARS-CoV-2 Mutations
SO INTERNATIONAL JOURNAL OF MOLECULAR SCIENCES
LA English
DT Article
DE protein nanocage; ferritin; COVID-19; SARS-CoV-2; variants; multivalent
   vaccine
ID SPIKE; NANOPARTICLES; INFECTIVITY; DESIGN
AB The SARS-CoV-2 pandemic has created a global public crisis and heavily affected personal lives, healthcare systems, and global economies. Virus variants are continuously emerging, and, thus, the pandemic has been ongoing for over two years. Vaccines were rapidly developed based on the original SARS-CoV-2 (Wuhan-Hu-1) to build immunity against the coronavirus disease. However, they had a very low effect on the virus' variants due to their low cross-reactivity. In this study, a multivalent SARS-CoV-2 vaccine was developed using ferritin nanocages, which display the spike protein from the Wuhan-Hu-1, B.1.351, or B.1.429 SARS-CoV-2 on their surfaces. We show that the mixture of three SARS-CoV-2 spike-protein-displaying nanocages elicits CD4(+) and CD8(+) T cells and B-cell immunity successfully in vivo. Furthermore, they generate a more consistent antibody response against the B.1.351 and B.1.429 variants than a monovalent vaccine. This leads us to believe that the proposed ferritin-nanocage-based multivalent vaccine platform will provide strong protection against emerging SARS-CoV-2 variants of concern (VOCs).
C1 [Kim, Seong A.; Kim, In-San] Korea Univ, KU KIST Grad Sch Converging Sci & Technol, Seoul 02841, South Korea.
   [Kim, Seong A.; Goo, Jiyoung; Kim, In-San] Korea Inst Sci & Technol, Biomed Res Inst, Ctr Theragnosis, Seoul 02456, South Korea.
   [Kim, Seohyun; Kim, Gi Beom; Nam, Gi-Hoon; Kim, In-San] ShiftBio, Dept Res & Dev, Seoul 02751, South Korea.
   [Goo, Jiyoung] Kyung Hee Univ, KHU KIST Dept Converging Sci & Technol, Seoul 02447, South Korea.
   [Kim, Nayeon; Lee, Yeram; Lee, Eun Jung] Kyungpook Natl Univ, Dept Chem Engn, Daegu 41566, South Korea.
   [Lim, Seungho; Kim, Taeerk; Chang, Ki Hwan; Lee, Tae Gyu] LabGen Corp, R&D Dept Drug Dev Div, Gyeonggi Do 13488, South Korea.
C3 Korea University; Korea Institute of Science & Technology (KIST); Kyung
   Hee University; Kyungpook National University
RP Kim, IS (通讯作者)，Korea Univ, KU KIST Grad Sch Converging Sci & Technol, Seoul 02841, South Korea.; Kim, IS (通讯作者)，Korea Inst Sci & Technol, Biomed Res Inst, Ctr Theragnosis, Seoul 02456, South Korea.; Kim, IS (通讯作者)，ShiftBio, Dept Res & Dev, Seoul 02751, South Korea.; Lee, EJ (通讯作者)，Kyungpook Natl Univ, Dept Chem Engn, Daegu 41566, South Korea.
EM 091989@kist.re.kr; kkksh03@shiftbio.net; gbkim@shiftbio.net;
   t16139@kist.re.kr; nykim0310@knu.ac.kr; yeram0301@knu.ac.kr;
   ghnam@shiftbio.net; lshcommy@gmail.com; tekim@labgenomics.com;
   jkhdw@labgenomics.com; tglee@labgenomics.com; iskim14@kist.re.kr;
   eunjunglee@knu.ac.kr
OI , Gi Beom/0000-0001-7080-0175; Lee, Eun Jung/0000-0002-4248-8193
FU LabGenomics Corporation; National Research Foundation (NRF) of Korea
   government [NRF-2017R1A3B1023418, NRF-2021R1C1C1008217]
FX This research was funded by LabGenomics Corporation and supported by
   grants from the National Research Foundation (NRF) of Korea government
   (NRF-2017R1A3B1023418 and NRF-2021R1C1C1008217).
CR Al-Halifa S, 2019, FRONT IMMUNOL, V10, DOI 10.3389/fimmu.2019.00022
   Aleebrahim-Dehkordi E, 2022, TRANSPL IMMUNOL, V70, DOI 10.1016/j.trim.2021.101495
   Andrews N, 2022, NEW ENGL J MED, V386, P1532, DOI [10.1056/NEJMoa2119451, 10.1016/S1473-3099(22)00309-7]
   [Anonymous], WHO CORONAVIRUS COVI
   Becker M, 2021, NAT COMMUN, V12, DOI 10.1038/s41467-021-23473-6
   Beddingfield BJ, 2021, JACC-BASIC TRANSL SC, V6, P1, DOI 10.1016/j.jacbts.2020.10.003
   Bernal JL, 2021, NEW ENGL J MED, V385, P585, DOI 10.1056/NEJMoa2108891
   Bhaskar S, 2017, NPG ASIA MATER, V9, DOI 10.1038/am.2016.128
   Nguyen B, 2021, NPJ VACCINES, V6, DOI 10.1038/s41541-021-00330-7
   Corbett KS, 2019, MBIO, V10, DOI 10.1128/mBio.02810-18
   Dai LP, 2021, NAT REV IMMUNOL, V21, P73, DOI 10.1038/s41577-020-00480-0
   Greaney AJ, 2021, CELL HOST MICROBE, V29, P463, DOI 10.1016/j.chom.2021.02.003
   Guo Y, 2021, NAT COMMUN, V12, DOI 10.1038/s41467-021-22926-2
   Han JA, 2014, NANOMED-NANOTECHNOL, V10, P561, DOI 10.1016/j.nano.2013.11.003
   He DD, 2015, NEW BIOTECHNOL, V32, P651, DOI 10.1016/j.nbt.2014.12.006
   Houser KV, 2022, NAT MED, V28, P383, DOI 10.1038/s41591-021-01660-8
   Jackson CB, 2022, NAT REV MOL CELL BIO, V23, P3, DOI 10.1038/s41580-021-00418-x
   Je H, 2021, J CONTROL RELEASE, V331, P7, DOI 10.1016/j.jconrel.2021.01.016
   Jia ZX, 2021, J KOREAN MED SCI, V36, DOI 10.3346/jkms.2021.36.e124
   Joyce M, 2021, ACTA CRYSTALLOGR A, V77, pA163, DOI 10.1107/S0108767321098366
   Joyce MG, 2022, SCI TRANSL MED, V14, DOI 10.1126/scitranslmed.abi5735
   Junttila IS, 2018, FRONT IMMUNOL, V9, DOI 10.3389/fimmu.2018.00888
   Kalathiya U, 2021, BIOMOLECULES, V11, DOI 10.3390/biom11020297
   Kanekiyo M, 2013, NATURE, V499, P102, DOI 10.1038/nature12202
   Kang S, 2018, IMMUNE NETW, V18, DOI 10.4110/in.2018.18.e33
   Kelly HG, 2019, EXPERT REV VACCINES, V18, P269, DOI 10.1080/14760584.2019.1578216
   Kim GB, 2021, J CONTROL RELEASE, V333, P328, DOI 10.1016/j.jconrel.2021.03.038
   Kim YS, 2018, FRONT IMMUNOL, V9, DOI 10.3389/fimmu.2018.01093
   King HAD, 2021, P NATL ACAD SCI USA, V118, DOI 10.1073/pnas.2106433118
   Krammer F, 2020, NATURE, V586, P516, DOI 10.1038/s41586-020-2798-3
   Kumru OS, 2014, BIOLOGICALS, V42, P237, DOI 10.1016/j.biologicals.2014.05.007
   Lainscek D, 2021, VACCINES-BASEL, V9, DOI 10.3390/vaccines9050431
   Le Bert N, 2020, NATURE, V584, P457, DOI 10.1038/s41586-020-2550-z
   Lee BR, 2016, SCI REP-UK, V6, DOI 10.1038/srep35182
   Lee EJ, 2018, ADV MATER, V30, DOI 10.1002/adma.201705581
   Lee EJ, 2016, ADV DRUG DELIVER REV, V106, P157, DOI 10.1016/j.addr.2016.03.002
   Li F, 2016, ANNU REV VIROL, V3, P237, DOI 10.1146/annurev-virology-110615-042301
   Li QQ, 2020, CELL, V182, P1284, DOI 10.1016/j.cell.2020.07.012
   Liu LH, 2022, NATURE, V602, P676, DOI 10.1038/s41586-021-04388-0
   López-Sagaseta J, 2016, COMPUT STRUCT BIOTEC, V14, P58, DOI 10.1016/j.csbj.2015.11.001
   Mohanty A, 2022, ACS BIO MED CHEM AU, V2, P258, DOI 10.1021/acsbiomedchemau.2c00003
   Ou XY, 2020, NAT COMMUN, V11, DOI 10.1038/s41467-020-15562-9
   Pambudi NA, 2022, ENERGY REP, V8, P955, DOI 10.1016/j.egyr.2021.12.039
   Pati R, 2018, FRONT IMMUNOL, V9, DOI 10.3389/fimmu.2018.02224
   Powell AE, 2021, ACS CENTRAL SCI, V7, P183, DOI 10.1021/acscentsci.0c01405
   Ren SY, 2022, WORLD J CLIN CASES, V10, P1, DOI 10.12998/wjcc.v10.i1.1
   Rha MS, 2021, CELL MOL IMMUNOL, V18, P2325, DOI 10.1038/s41423-021-00750-4
   Riou C, 2022, SCI TRANSL MED, V14, DOI 10.1126/scitranslmed.abj6824
   Snapper CM, 2018, FRONT IMMUNOL, V9, DOI 10.3389/fimmu.2018.00598
   Sodeifian F, 2022, J MED VIROL, V94, P63, DOI 10.1002/jmv.27317
   Sung HD, 2021, INT J MOL SCI, V22, DOI 10.3390/ijms222413445
   Swain SL, 2012, NAT REV IMMUNOL, V12, P136, DOI 10.1038/nri3152
   Tokatlian T, 2019, SCIENCE, V363, P649, DOI 10.1126/science.aat9120
   Tregoning JS, 2021, NAT REV IMMUNOL, V21, P626, DOI 10.1038/s41577-021-00592-1
   Wang WJ, 2021, CELL MOL IMMUNOL, V18, P749, DOI 10.1038/s41423-021-00643-6
   Yan YX, 2021, VACCINES-BASEL, V9, DOI 10.3390/vaccines9040349
   Zhang T, 2014, FOOD RES INT, V62, P183, DOI 10.1016/j.foodres.2014.02.041
   Zhao YJ, 2022, ENVIRON RES, V206, DOI 10.1016/j.envres.2021.112240
NR 58
TC 4
Z9 5
U1 1
U2 12
PU MDPI
PI BASEL
PA ST ALBAN-ANLAGE 66, CH-4052 BASEL, SWITZERLAND
EI 1422-0067
J9 INT J MOL SCI
JI Int. J. Mol. Sci.
PD JUN
PY 2022
VL 23
IS 11
AR 6123
DI 10.3390/ijms23116123
PG 13
WC Biochemistry & Molecular Biology; Chemistry, Multidisciplinary
WE Science Citation Index Expanded (SCI-EXPANDED)
SC Biochemistry & Molecular Biology; Chemistry
GA 1Z2YI
UT WOS:000808695500001
PM 35682801
OA Green Published, gold
DA 2023-11-04
ER

PT J
AU Luan, N
   Cao, H
   Wang, YF
   Lin, KY
   Liu, CB
AF Luan, Ning
   Cao, Han
   Wang, Yunfei
   Lin, Kangyang
   Liu, Cunbao
TI Ionizable Lipid Nanoparticles Enhanced the Synergistic Adjuvant Effect
   of CpG ODNs and QS21 in a Varicella Zoster Virus Glycoprotein E Subunit
   Vaccine
SO PHARMACEUTICS
LA English
DT Article
DE varicella zoster virus; subunit vaccine; adjuvant; lipid nanoparticle;
   CpG ODNs (CpG oligodeoxynucleotides); QS21; humoral immunity;
   cell-mediated immunity
ID T-CELL RESPONSES; HERPES-ZOSTER; VIRAL REPLICATION; IMMUNE-RESPONSES;
   EFFICACY; IMMUNOGENICITY; ANTIBODY; MEMORY; SKIN; FORMULATION
AB Varicella zoster virus (VZV) causes two diseases: varicella upon primary infection and herpes zoster when latent viruses in the sensory ganglia reactivate. While varicella vaccines depend on humoral immunity to prevent VZV infection, cell-mediated immunity (CMI), which plays a therapeutic role in the control or elimination of reactivated VZV in infected cells, is decisive for zoster vaccine efficacy. As one of the most abundant glycoproteins of VZV, conserved glycoprotein E (gE) is essential for viral replication and transmission between ganglion cells, thus making it an ideal target subunit vaccine antigen; gE has been successfully used in the herpes zoster vaccine Shingrix (TM) on the market. In this report, we found that ionizable lipid nanoparticles (LNPs) approved by the Food and Drug Administration (FDA) as vectors for coronavirus disease 2019 (COVID-19) mRNA vaccines could enhance the synergistic adjuvant effect of CpG oligodeoxynucleotides (CpG ODNs) and QS21 on VZV-gE, affecting both humoral immunity and CMI. Vaccines made with these LNPs showed promise as varicella vaccines without a potential risk of herpes zoster, which identifies them as a novel type of herpes zoster vaccine similar to Shingrix (TM). All of the components in this LNP-CpG-QS21 adjuvant system were proven to be safe after mass vaccination, and the high proportion of cholesterol contained in the LNPs was helpful for limiting the cytotoxicity induced by QS21, which may lead to the development of a novel herpes zoster subunit vaccine for clinical application.
C1 [Liu, Cunbao] Chinese Acad Med Sci & Peking Union Med Coll, Inst Med Biol, Yunnan Key Lab Vaccine Res & Dev Severe Infect Di, Kunming 650118, Yunnan, Peoples R China.
C3 Chinese Academy of Medical Sciences - Peking Union Medical College;
   Institute of Medical Biology - CAMS; Yunnan Key Laboratory of Vaccine
   Research & Development on Severe Infectious Diseases; Peking Union
   Medical College
RP Liu, CB (通讯作者)，Chinese Acad Med Sci & Peking Union Med Coll, Inst Med Biol, Yunnan Key Lab Vaccine Res & Dev Severe Infect Di, Kunming 650118, Yunnan, Peoples R China.
EM luanning@imbcams.com.cn; caohan@imbcams.com.cn; wangyf@imbcams.com.cn;
   linky@student.pumc.edu.cn; cunbao_liu@imbcams.com.cn
RI Wang, Minghao/JMD-0670-2023; Yang, Tian/JFB-1008-2023; yang,
   xu/JMP-5558-2023; Liu, Yujie/IWU-6535-2023; Zhang,
   Yunxuan/IXD-9283-2023; li, jing/JEF-8436-2023; zhang,
   Weihua/JJD-6447-2023; Zhou, Hong/JKJ-1067-2023; zhang,
   yuyang/IVV-5089-2023
OI Liu, Yujie/0000-0002-1153-6156; Luan, Ning/0000-0001-8559-7464
FU Major Science and Technology Special Projects of Yunnan Province, China
   [202002AA100009]; Non-profit Central Research Institute Fund of the
   Chinese Academy of Medical Sciences [2021-JKCS-012]; Special Biomedicine
   Projects of Yunnan Province [202102AA310035]; National Natural Science
   Foundation of China [82104130]; Fundamental Research Funds for the
   Central Universities [3332021072]; Basic Research Projects of Yunnan
   Province [202101AU070176, 202101AT070286]; Funds for High-level
   Scientific and Technological Talents Selection Special Project of Yunnan
   Province [202205AC160015]; Funds for the Training of High-level Health
   Technical Personnel in Yunnan Province [H-2019063]
FX This work was supported by the Major Science and Technology Special
   Projects of Yunnan Province, China (202002AA100009); the Non-profit
   Central Research Institute Fund of the Chinese Academy of Medical
   Sciences (2021-JKCS-012); the Special Biomedicine Projects of Yunnan
   Province (202102AA310035); the National Natural Science Foundation of
   China (82104130); the Fundamental Research Funds for the Central
   Universities (3332021072); the Basic Research Projects of Yunnan
   Province (202101AU070176 and 202101AT070286); the Funds for the Training
   of High-level Health Technical Personnel in Yunnan Province (H-2019063);
   and the Funds for High-level Scientific and Technological Talents
   Selection Special Project of Yunnan Province (202205AC160015).
CR Alameh MG, 2021, IMMUNITY, V54, P2877, DOI 10.1016/j.immuni.2021.11.001
   Ali MA, 2009, VIROLOGY, V386, P270, DOI 10.1016/j.virol.2009.01.023
   Asada H, 2019, VACCINE, V37, P6776, DOI 10.1016/j.vaccine.2019.09.031
   Bastidas A, 2019, JAMA-J AM MED ASSOC, V322, P123, DOI 10.1001/jama.2019.9053
   Berarducci B, 2006, J VIROL, V80, P9481, DOI 10.1128/JVI.00533-06
   Berkowitz EM, 2015, J INFECT DIS, V211, P1279, DOI 10.1093/infdis/jiu606
   Boehm O, 2013, MEDIAT INFLAMM, V2013, DOI 10.1155/2013/217297
   Brunner L, 2017, METHODS MOL BIOL, V1494, P73, DOI 10.1007/978-1-4939-6445-1_5
   Cao H, 2021, VACCINES-BASEL, V9, DOI 10.3390/vaccines9111261
   Cao H, 2021, VACCINES-BASEL, V9, DOI 10.3390/vaccines9040310
   Cheng MP, 2020, CLIN INFECT DIS, V70, P718, DOI 10.1093/cid/ciz494
   Cunningham AL, 2016, NEW ENGL J MED, V375, P1019, DOI 10.1056/NEJMoa1603800
   Cunningham AL, 2018, J INFECT DIS, V217, P1750, DOI 10.1093/infdis/jiy095
   Dendouga N, 2012, VACCINE, V30, P3126, DOI 10.1016/j.vaccine.2012.01.088
   Dutton RW, 1998, ANNU REV IMMUNOL, V16, P201, DOI 10.1146/annurev.immunol.16.1.201
   Eng NF, 2013, HUM VACC IMMUNOTHER, V9, P1661, DOI 10.4161/hv.24715
   GarciaValcarcel M, 1997, VACCINE, V15, P709, DOI 10.1016/S0264-410X(96)00228-9
   Gershon AA, 2015, NAT REV DIS PRIMERS, V1, DOI 10.1038/nrdp.2015.16
   Gilbert PB, 2014, J INFECT DIS, V210, P1573, DOI 10.1093/infdis/jiu279
   Gilderman LI, 2008, CLIN VACCINE IMMUNOL, V15, P314, DOI 10.1128/CVI.00310-07
   Haberthur K, 2011, PLOS PATHOG, V7, DOI 10.1371/journal.ppat.1002367
   HogenEsch H, 2018, NPJ VACCINES, V3, DOI 10.1038/s41541-018-0089-x
   Jones L, 2006, J VIROL, V80, P9772, DOI 10.1128/JVI.00564-06
   Kim SK, 2000, VACCINE, V19, P530, DOI 10.1016/S0264-410X(00)00195-X
   Lacaille-Dubois MA, 2019, PHYTOMEDICINE, V60, DOI 10.1016/j.phymed.2019.152905
   Laing KJ, 2015, J INFECT DIS, V212, P1022, DOI 10.1093/infdis/jiv164
   Lal H, 2015, NEW ENGL J MED, V372, P2087, DOI 10.1056/NEJMoa1501184
   Levin MJ, 2017, EXPERT REV VACCINES, V16, P1217, DOI 10.1080/14760584.2017.1395703
   Liu CB, 2018, INT J PHARMACEUT, V553, P327, DOI 10.1016/j.ijpharm.2018.10.054
   Malavige GN, 2008, CLIN EXP IMMUNOL, V152, P522, DOI 10.1111/j.1365-2249.2008.03633.x
   Marciani DJ, 2018, TRENDS PHARMACOL SCI, V39, P573, DOI 10.1016/j.tips.2018.03.005
   Mo CJ, 2002, VIROLOGY, V304, P176, DOI 10.1006/viro.2002.1556
   Mo CJ, 2000, J VIROL, V74, P11377, DOI 10.1128/JVI.74.23.11377-11387.2000
   Moffat J, 2004, J VIROL, V78, P12406, DOI 10.1128/JVI.78.22.12406-12415.2004
   Monslow MA, 2020, VACCINE, V38, P5793, DOI 10.1016/j.vaccine.2020.06.062
   Morelli AB, 2012, J MED MICROBIOL, V61, P935, DOI 10.1099/jmm.0.040857-0
   Mutwiri GK, 2004, J CONTROL RELEASE, V97, P1, DOI 10.1016/j.jcornel.2004.02.022
   Oxman MN, 2005, NEW ENGL J MED, V352, P2271, DOI 10.1056/NEJMoa051016
   Petkar KC, 2021, PHARMACEUTICS, V13, DOI 10.3390/pharmaceutics13040455
   Pifferi C, 2021, NAT REV CHEM, V5, P197, DOI 10.1038/s41570-020-00244-3
   Roberts AD, 2005, J EXP MED, V202, P123, DOI 10.1084/jem.20050137
   Sallusto F, 2004, ANNU REV IMMUNOL, V22, P745, DOI 10.1146/annurev.immunol.22.012703.104702
   Sckisel GD, 2017, J IMMUNOTHER CANCER, V5, DOI 10.1186/s40425-017-0235-4
   Shin H, 2013, IMMUNOL REV, V255, P165, DOI 10.1111/imr.12087
   Smith WS, 2017, BBA-BIOMEMBRANES, V1859, P993, DOI 10.1016/j.bbamem.2017.02.013
   Stadtmauer EA, 2014, BLOOD, V124, P2921, DOI 10.1182/blood-2014-04-573048
   Steain M, 2014, J VIROL, V88, P2704, DOI 10.1128/JVI.03445-13
   Swaminathan G, 2016, VACCINE, V34, P110, DOI 10.1016/j.vaccine.2015.10.132
   Vink P, 2019, CANCER-AM CANCER SOC, V125, P1301, DOI 10.1002/cncr.31909
   Wang PF, 2021, VACCINES-BASEL, V9, DOI 10.3390/vaccines9030222
   Wang YF, 2021, VIROL SIN, V36, P122, DOI 10.1007/s12250-020-00261-y
   Weinberg A, 2010, CURR TOP MICROBIOL, V342, P341, DOI 10.1007/82_2010_31
   Wen YM, 2016, EMERG MICROBES INFEC, V5, DOI 10.1038/emi.2016.40
   Wui SR, 2019, VACCINE, V37, P2131, DOI 10.1016/j.vaccine.2019.02.048
   Yamamoto Go, 2009, Fukushima J Med Sci, V55, P23
   Yu H, 2004, J GEN VIROL, V85, P1533, DOI 10.1099/vir.0.79821-0
   Zhu R, 2016, VACCINE, V34, P1589, DOI 10.1016/j.vaccine.2016.02.007
   Zykova AA, 2022, NANOMED-NANOTECHNOL, V39, DOI 10.1016/j.nano.2021.102463
NR 58
TC 4
Z9 4
U1 5
U2 23
PU MDPI
PI BASEL
PA ST ALBAN-ANLAGE 66, CH-4052 BASEL, SWITZERLAND
EI 1999-4923
J9 PHARMACEUTICS
JI Pharmaceutics
PD MAY
PY 2022
VL 14
IS 5
AR 973
DI 10.3390/pharmaceutics14050973
PG 17
WC Pharmacology & Pharmacy
WE Science Citation Index Expanded (SCI-EXPANDED)
SC Pharmacology & Pharmacy
GA 1R1PZ
UT WOS:000803150900001
PM 35631559
OA Green Published, gold
DA 2023-11-04
ER

PT J
AU Hoseinpur, R
   Hasani, A
   Baradaran, B
   Abdolalizadeh, J
   Amini, Y
   Salehi, R
   Kafil, HS
   Azizian, K
   Memar, MY
   Gholizadeh, P
   Hasani, A
AF Hoseinpur, Rasul
   Hasani, Alka
   Baradaran, Behzad
   Abdolalizadeh, Jalal
   Amini, Yousef
   Salehi, Roya
   Kafil, Hossein Samadi
   Azizian, Khalil
   Memar, Mohammad Yousef
   Gholizadeh, Pourya
   Hasani, Akbar
TI Chitosan nanoparticles containing fusion protein (Hspx-PPE44-EsxV) and
   resiquimod adjuvant (HPERC) as a novel booster vaccine for
   <i>Mycobacterium tuberculosis</i>
SO JOURNAL OF BIOMATERIALS APPLICATIONS
LA English
DT Article
DE Tuberculosis; Mycobacterium tuberculosis; chitosan; fusion protein;
   resiquimod; adjuvant; booster vaccine
ID PROTECTIVE EFFICACY; BCG REVACCINATION; PPE44; HSPX; IMMUNOGENICITY;
   PURIFICATION; EXPRESSION; INFECTION; RESPONSES; AG85B
AB This study attempted to explore the immunogenicity of chitosan nanoparticles containing fusion protein (Hspx-PPE44-EsxV; HPE) and resiquimod adjuvant (HPERC) in BALB/c mice. HPE was initially expressed in E. coli BL21 cells. HPE and resiquimod adjuvant were then encapsulated in chitosan nanoparticles (HPERC). One group of mice were subcutaneously vaccinated on days 0, 14, and 28 with HPERC, and the other group was primed with bacilli Calmette-Guerin (BCG) on day 0 and then boosted with HPERC on days 14 and 28. Two weeks after the last injection, IFN-gamma, IL-4, and IL-17 in spleen cell culture supernatants, and IgG2a and IgG1 titers in sera were measured. HPERC size was 130.84 +/- 12.08 nm (n = 5). Zeta potential of HPERC was 29 +/- 4 mv. The highest IFN-gamma concentration was detected in BCG-primed mice that were boosted with HPERC. In addition, IL-17 production was significantly increased in all groups compared with that of control, except in those that received nanoparticle (NP), adjuvant (ADJ), NP/ADJ, and fusion protein (Hspx-PPE44-EsxV) (HPE). Comparison of IFN-gamma and IL-4 concentration determined that Th1 was activated in BCG-primed and HPERC-boosted group in comparison to the other groups. No significant difference in concentration of IL-4 was observed between groups receiving HPERC and BCG-primed and HPERC-boosted group in comparison to group BCG. Concentrations of IgG2a and IgG1 also increased compared to the control group and the rate of IgG2a was higher compared to IgG1. Chitosan containing HPERC vaccine could induce a high level of specific cytokines in mice. The group of mice which first received BCG and then HPERC as booster vaccine could produce significant amounts of IFN-gamma, IL-17, and IgG2a.
C1 [Hoseinpur, Rasul; Hasani, Alka; Baradaran, Behzad] Tabriz Univ Med Sci, Immunol Res Ctr IRC, Tabriz, Iran.
   [Hoseinpur, Rasul; Hasani, Alka; Kafil, Hossein Samadi; Gholizadeh, Pourya] Tabriz Univ Med Sci, Fac Med, Dept Med Microbiol, Tabriz, Iran.
   [Hoseinpur, Rasul] Tabriz Univ Med Sci, Student Res Comm, Tabriz, Iran.
   [Abdolalizadeh, Jalal; Salehi, Roya; Kafil, Hossein Samadi; Gholizadeh, Pourya] Tabriz Univ Med Sci, Fac Adv Med Sci, Drug Appl Res Ctr, Tabriz, Iran.
   [Abdolalizadeh, Jalal; Salehi, Roya; Kafil, Hossein Samadi; Gholizadeh, Pourya] Tabriz Univ Med Sci, Fac Adv Med Sci, Dept Med Nanotechnol, Tabriz, Iran.
   [Abdolalizadeh, Jalal] Tabriz Univ Med Sci, Fac Allied Med Sci, Tabriz, Iran.
   [Amini, Yousef] Zahedan Univ Med Sci, Fac Med, Dept Microbiol & Virol, Zahedan, Iran.
   [Azizian, Khalil] Kurdistan Univ Med Sci, Fac Med, Dept Microbiol, Sanandaj, Iran.
   [Memar, Mohammad Yousef] Tabriz Univ Med Sci, Infect & Trop Dis Res Ctr, Tabriz, Iran.
   [Hasani, Akbar] Tabriz Univ Med Sci, Dept Clin Biochem & Appl Sci, Tabriz, Iran.
C3 Tabriz University of Medical Science; Tabriz University of Medical
   Science; Tabriz University of Medical Science; Tabriz University of
   Medical Science; Tabriz University of Medical Science; Tabriz University
   of Medical Science; Zahedan University of Medical Sciences; Kurdistan
   University of Medical Sciences; Tabriz University of Medical Science;
   Tabriz University of Medical Science
RP Hasani, A (通讯作者)，Tabriz Univ Med Sci, Fac Med, Dept Med Microbiol, Tabriz, Iran.; Hasani, A (通讯作者)，Tabriz Univ Med Sci, Infect & Trop Dis Res Ctr, Fac Med, Tabriz, Iran.
EM dr.alkahasani@gmail.com
RI Memar, Mohammad Yousef/AAZ-4320-2020; Abdolalizadeh, Jalal/C-7666-2012;
   Samadi Kafil, Hossein/AAX-2888-2021
OI Abdolalizadeh, Jalal/0000-0002-8283-5057; Samadi Kafil,
   Hossein/0000-0001-6026-8795
CR Ahsan Mohamed Jawed, 2015, Ther Adv Vaccines, V3, P66, DOI 10.1177/2051013615593891
   Alving CR, 2012, CURR OPIN IMMUNOL, V24, P310, DOI 10.1016/j.coi.2012.03.008
   Amini Y, 2018, REP BIOCHEM MOL BIOL, V6, P125
   Andersen P, 2001, TRENDS IMMUNOL, V22, P160, DOI 10.1016/S1471-4906(01)01865-8
   Bañuls AL, 2015, J MED MICROBIOL, V64, P1261, DOI 10.1099/jmm.0.000171
   Basaraba RJ, 2006, VACCINE, V24, P280, DOI 10.1016/j.vaccine.2005.07.103
   Buddle BM, 2003, INFECT IMMUN, V71, P6411, DOI 10.1128/IAI.71.11.6411-6419.2003
   Centers for Disease Control and Prevention, 2021, COVID 19 PEOPL CERT
   Chang BA, 2009, VACCINE, V27, P5791, DOI 10.1016/j.vaccine.2009.07.062
   Comas I, 2013, NAT GENET, V45, P1176, DOI 10.1038/ng.2744
   Dantas OMS, 2006, INT J TUBERC LUNG D, V10, P536
   Dockrell DH, 2001, J ANTIMICROB CHEMOTH, V48, P751, DOI 10.1093/jac/48.6.751
   Dolan K., 2008, LAB ANIMAL LAW LEGAL
   Franco AR, 2021, CELLS-BASEL, V10, DOI 10.3390/cells10010078
   Gavin AL, 2006, SCIENCE, V314, P1936, DOI 10.1126/science.1135299
   Ghendon Y, 2008, ARCH VIROL, V153, P831, DOI 10.1007/s00705-008-0047-4
   Gong WP, 2018, HUM VACC IMMUNOTHER, V14, P1697, DOI 10.1080/21645515.2018.1458806
   Hanif SNM, 2010, SCAND J IMMUNOL, V71, P353, DOI 10.1111/j.1365-3083.2010.02388.x
   Hemmati F, 2020, INT J BIOL MACROMOL, V163, P2248, DOI 10.1016/j.ijbiomac.2020.09.037
   Igartua M, 2010, EXPERT REV VACCINES, V9, P23, DOI [10.1586/erv.09.135, 10.1586/ERV.09.135]
   Junqueira-Kipnis AP, 2014, FRONT IMMUNOL, V5, DOI 10.3389/fimmu.2014.00188
   Kamat V, 2016, SCI REP-UK, V6, DOI 10.1038/srep22260
   Khoshnood S, 2018, INT J BIOL MACROMOL, V120, P180, DOI 10.1016/j.ijbiomac.2018.08.037
   Kim WS, 2016, ONCOTARGET, V7, P24962, DOI 10.18632/oncotarget.8771
   Knudsen NPH, 2014, P NATL ACAD SCI USA, V111, P1096, DOI 10.1073/pnas.1314973111
   Kwon KW, 2017, SCI REP-UK, V7, DOI 10.1038/srep44151
   Li Q, 2011, SCAND J IMMUNOL, V73, P568, DOI 10.1111/j.1365-3083.2011.02531.x
   Li W, 2015, MOL MED REP, V12, P3073, DOI 10.3892/mmr.2015.3770
   Lyadova IV, 2015, MEDIAT INFLAMM, V2015, DOI 10.1155/2015/854507
   Mansury D, 2019, ARTIF CELL NANOMED B, V47, P370, DOI 10.1080/21691401.2018.1557674
   Marongiu L, 2013, PLOS ONE, V8, DOI 10.1371/journal.pone.0075684
   Maurya SK, 2020, BMC INFECT DIS, V20, DOI 10.1186/s12879-020-05372-1
   Moradi B, 2020, IRAN J BASIC MED SCI, V23, P909, DOI 10.22038/ijbms.2020.38521.9171
   Mustafa A, 2013, MED PRIN PRACT, V22, P43, DOI 10.1159/000354206
   Niu HX, 2011, VACCINE, V29, P9451, DOI 10.1016/j.vaccine.2011.10.032
   Rodrigues LC, 2005, LANCET, V366, P1290, DOI 10.1016/S0140-6736(05)67145-0
   Romano M, 2008, VACCINE, V26, P6053, DOI 10.1016/j.vaccine.2008.09.025
   Rowland R, 2011, EXPERT REV VACCINES, V10, P645, DOI [10.1586/ERV.11.28, 10.1586/erv.11.28]
   Roy P, 2019, LANCET GLOB HEALTH, V7, pE1655, DOI 10.1016/S2214-109X(19)30444-9
   Senel S, 2000, BIOMATERIALS, V21, P2067, DOI 10.1016/S0142-9612(00)00134-4
   Tang JS, 2016, TUBERCULOSIS, V98, P30, DOI 10.1016/j.tube.2016.02.005
   Usman MM, 2017, CENT EUR J IMMUNOL, V42, P196, DOI 10.5114/ceji.2017.69362
   Vasconcelos AC, 2009, EINSTEIN-SAO PAULO, V7, P383
   World Health Organization, GLOBAL TUBERCULOSIS
   Xin Q, 2013, PLOS ONE, V8, DOI 10.1371/journal.pone.0072745
   Yokoyama M, 1996, FEMS IMMUNOL MED MIC, V14, P221, DOI 10.1111/j.1574-695X.1996.tb00290.x
NR 46
TC 4
Z9 4
U1 2
U2 9
PU SAGE PUBLICATIONS LTD
PI LONDON
PA 1 OLIVERS YARD, 55 CITY ROAD, LONDON EC1Y 1SP, ENGLAND
SN 0885-3282
EI 1530-8022
J9 J BIOMATER APPL
JI J. Biomater. Appl.
PD JUL
PY 2022
VL 37
IS 1
BP 40
EP 47
AR 08853282221079105
DI 10.1177/08853282221079105
EA APR 2022
PG 8
WC Engineering, Biomedical; Materials Science, Biomaterials
WE Science Citation Index Expanded (SCI-EXPANDED)
SC Engineering; Materials Science
GA 2G7CB
UT WOS:000783221200001
PM 35430919
DA 2023-11-04
ER

PT J
AU Song, T
   Liao, Y
   Zuo, QH
   Liu, N
   Liu, ZH
AF Song, Ting
   Liao, Yang
   Zuo, Qinhua
   Liu, Ning
   Liu, Zonghua
TI MnO<sub>2</sub> nanoparticles as a minimalist multimode vaccine
   adjuvant/delivery system to regulate antigen presenting cells for tumor
   immunotherapy
SO JOURNAL OF MATERIALS CHEMISTRY B
LA English
DT Article
ID CGAS-STING PATHWAY; DENDRITIC CELLS; DELIVERY; PATHOGENESIS; LYMPHOCYTE;
   MANGANESE
AB In the field of tumor immunotherapy, tumor vaccines have unique advantages including fewer side effects, tumor-specificity and immune memory, and hence attract more and more attention. In the development of tumor vaccines, a critical challenge lies in the exploitation of appropriate vaccine adjuvants/delivery systems that need to meet multiple requirements to achieve potent cellular immunity while simultaneously requiring single composition to simplify the clinical translation process. Among numerous materials, only manganese dioxide (MnO2) nanoparticles with rare physicochemical properties seem to meet the demanding criteria of simplicity and multifunctionality. However, the potential of MnO2 nanoparticles as vaccine adjuvants/delivery systems has not been well exploited, despite their widespread applications in the biomedical field. In this study, the mechanism and efficacy of single MnO2 nanoparticles as a minimalist multi-mode tumor vaccine adjuvant/delivery system were fully investigated by using a model antigen ovalbumin (OVA) to construct tumor vaccines OVA/MnO2. The obtained results show that MnO2 nanoparticles act as an ideal delivery system by multiple modes to deliver the antigen to the cytoplasm of dendritic cells to induce cellular immune response. Moreover, MnO2 nanoparticles also act as a superior adjuvant depot to sustainably release Mn2+ to enhance the immune response through a STING pathway in dendritic cells. Both the delivery function and the adjuvant effect of MnO2 nanoparticles contribute to improved cellular immunity and anti-tumor efficacy of tumor vaccines OVA/MnO2. From the results, MnO2 nanoparticles are found to be a promising minimalist multi-mode vaccine adjuvant/delivery system for the development of practical tumor vaccines.
C1 [Song, Ting; Zuo, Qinhua; Liu, Zonghua] Jinan Univ, Dept Biomed Engn, Guangzhou 510632, Peoples R China.
   [Liao, Yang] Gen Hosp Southern Theatre Command PLA, Dept Lab Med, Guangzhou 510010, Peoples R China.
   [Liu, Ning] Jinan Univ, Affiliated Hosp 1, Dept Bone & Joint Surg, Guangzhou 510632, Peoples R China.
C3 Jinan University; Jinan University
RP Liu, ZH (通讯作者)，Jinan Univ, Dept Biomed Engn, Guangzhou 510632, Peoples R China.; Liu, N (通讯作者)，Jinan Univ, Affiliated Hosp 1, Dept Bone & Joint Surg, Guangzhou 510632, Peoples R China.
EM liuning@163.com; tliuzonghua@jnu.edu.cn
RI chen, chen/JGD-3057-2023
FU Key Technologies Research and Development Program of Guangzhou
   [202103030004]
FX This work was supported by Key Technologies Research and Development
   Program of Guangzhou (202103030004).
CR Bachelder EM, 2010, MOL PHARMACEUT, V7, P826, DOI 10.1021/mp900311x
   Chen J, 2019, NANOSCALE HORIZ, V4, P321, DOI 10.1039/c8nh00274f
   Ding BB, 2020, ANGEW CHEM INT EDIT, V59, P16381, DOI 10.1002/anie.202005111
   Dranoff G, 2004, NAT REV CANCER, V4, P11, DOI 10.1038/nrc1252
   Fearon DT, 2001, SCIENCE, V293, P248, DOI 10.1126/science.1062589
   Fuertes MB, 2013, TRENDS IMMUNOL, V34, P67, DOI 10.1016/j.it.2012.10.004
   Gao M, 2021, ADV THER-GERMANY, V4, DOI 10.1002/adtp.202100065
   Gordijo CR, 2015, ADV FUNCT MATER, V25, P1858, DOI 10.1002/adfm.201404511
   Jackson SS, 2005, IMMUNOLOGY, V116, P443, DOI 10.1111/j.1365-2567.2005.02243.x
   Jennette JC, 2006, J AM SOC NEPHROL, V17, P1235, DOI 10.1681/ASN.2005101048
   Keitel W, 2010, VACCINE, V28, P840, DOI 10.1016/j.vaccine.2009.10.019
   Li H.M., 2020, SENSOR ACTUAT B-CHEM, V321, P9
   Li LM, 2018, OXID MED CELL LONGEV, V2018, DOI 10.1155/2018/7580707
   Li P, 2013, J CONTROL RELEASE, V168, P271, DOI 10.1016/j.jconrel.2013.03.025
   Li W, 2020, BIOSENS BIOELECTRON, V169, DOI 10.1016/j.bios.2020.112605
   Li X, 2018, CHEM SOC REV, V47, P4954, DOI 10.1039/c8cs00028j
   Li Y.P., 2018, NAT COMMUN, V9, P12, DOI [10.1038/s41467-017-02416-0, DOI 10.1038/S41467-017-02416-0]
   Lin KI, 2018, BIOSCIENCE REP, V38, DOI 10.1042/BSR20180005
   Liu J, 2017, ANALYST, V142, P4522, DOI 10.1039/c7an01280b
   Liu QQ, 2019, ACS APPL MATER INTER, V11, P47798, DOI 10.1021/acsami.9b19446
   Liu YL, 2019, THERANOSTICS, V9, P6867, DOI 10.7150/thno.37586
   Lv MZ, 2020, CELL RES, V30, P966, DOI 10.1038/s41422-020-00395-4
   Mellman I, 2001, CELL, V106, P255, DOI 10.1016/S0092-8674(01)00449-4
   Miao YL, 2020, NANO-MICRO LETT, V12, DOI 10.1007/s40820-020-00447-9
   O'Neal Stefanie L, 2015, Curr Environ Health Rep, V2, P315, DOI 10.1007/s40572-015-0056-x
   Okazaki S, 2018, J VET MED SCI, V80, P197, DOI 10.1292/jvms.17-0491
   Pashine A, 2005, NAT MED, V11, pS63, DOI 10.1038/nm1210
   PAUL WE, 1994, CELL, V76, P241, DOI 10.1016/0092-8674(94)90332-8
   Sabado RL, 2015, NATURE, V519, P300, DOI 10.1038/nature14211
   Shen ZH, 1997, J IMMUNOL, V158, P2723
   Slavik JM, 1999, J BIOL CHEM, V274, P3116, DOI 10.1074/jbc.274.5.3116
   Wagner NB, 2018, BRIT J CANCER, V119, P339, DOI 10.1038/s41416-018-0167-x
   Wang C, 2021, J CONTROL RELEASE, V331, P480, DOI 10.1016/j.jconrel.2021.01.036
   Wang CG, 2018, IMMUNITY, V48, P675, DOI 10.1016/j.immuni.2018.03.017
   Wang F, 2020, BIOMATERIALS, V230, DOI 10.1016/j.biomaterials.2019.119614
   Wu JR, 2020, THERANOSTICS, V10, P841, DOI 10.7150/thno.40715
   Xiao B, 2021, BIOMATERIALS, V274, DOI 10.1016/j.biomaterials.2021.120893
[truncated: 4,238,013 more chars]
