# Supplementary material for: A bibliometric insight into nanomaterials in vaccine: trends, collaborations, and future avenues
Source: Front Immunol. 2024 Aug 12;15:1420216. doi: 10.3389/fimmu.2024.1420216 (PMC11345159; doi:10.3389/fimmu.2024.1420216)
Supplement: Supplementary file 4 [file DataSheet4.zip › bio/savedrecs (47).txt]

FN Clarivate Analytics Web of Science
VR 1.0
PT J
AU Singh, Y
   Kumar, A
   Saxena, A
   Bhatt, P
   Singh, SP
   Kumar, A
   Mrigesh, M
   Saxena, MK
AF Singh, Yashpal
   Kumar, Amit
   Saxena, Anjani
   Bhatt, Pankaj
   Singh, S. P.
   Kumar, Avadhesh
   Mrigesh, Meena
   Saxena, Mumtesh Kumar
TI Assessment of free radicals and reactive oxygen species milieu in
   nanoparticles adjuvanted outer membrane proteins vaccine against
   <i>Salmonella typhi</i>
SO ARCHIVES OF MICROBIOLOGY
LA English
DT Article
DE Vaccine; Salmonella Typhi; Calcium phosphate nanoparticles; Oxidative
   stress
ID OXIDATIVE STRESS; DENDRITIC CELLS; FEVER
AB In this study, calcium phosphate nanoparticles-based (STCNV) and montanide oil adjuvant vaccine (STOAV) containing outer membrane proteins (Omps) of S. Typhi were evaluated for inducing oxidative stress indicators [reduced glutathione (GSH), lipid peroxidation (LPO), catalase, superoxide dismutase (SOD), and total protein] in the tissues of mice after vaccination. The GSH levels though slightly high in the liver, kidney, and lungs of STCNV group were not significantly different from STOAV and the control group (STC). There was no significant difference in LPO levels in any group for any tissue. The significantly lower activities of catalase were observed in the kidney and lungs of the STCNV group as compared to STOAV and STC group, while in the liver, STCNV group revealed lower catalase activity in comparison to the control group. No significant difference in the SOD activities between the two vaccinated groups was observed. The total protein contents in all the organs showed no significant difference in the vaccinated and the control group. The vaccines may induce long-term inflammatory response and consequently damage vital organs; this study revealed no long-term oxidative stress in all the three vital organs, suggesting that these vaccines may not cause oxidative damages in the vital organs of mice.
C1 [Singh, Yashpal] GB Pant Univ Agr & Technol, Dept Mol Biol & Genet Engn, Coll Basic Sci & Humanities, Pantnagar 263145, Uttarakhand, India.
   [Kumar, Amit] Sardar Vallabh Bhai Patel Univ Agr & Technol, Div Anim Biotechnol, Coll Biotechnol, Meerut 250110, Uttar Pradesh, India.
   [Saxena, Anjani; Singh, S. P.] GB Pant Univ Agr & Technol, Dept Vet Pharmacol & Toxicol, Coll Vet & Anim Sci, Pantnagar 263145, Uttarakhand, India.
   [Bhatt, Pankaj] Purdue Univ, Dept Agr & Biol Engn, W Lafayette, IN 47906 USA.
   [Kumar, Avadhesh] GB Pant Univ Agr & Technol, Dept Vet & Anim Husb Extens Educ, Coll Vet & Anim Sci, Pantnagar 263145, Uttarakhand, India.
   [Mrigesh, Meena] GB Pant Univ Agr & Technol, Dept Vet Anat, Coll Vet & Anim Sci, Pantnagar 263145, Uttarakhand, India.
   [Saxena, Mumtesh Kumar] GB Pant Univ Agr & Technol, Dept Anim Genet & Breeding, Coll Vet & Anim Sci, Pantnagar 263145, Uttarakhand, India.
C3 Govind Ballabh Pant University of Agriculture Technology; Sardar
   Vallabhbhai Patel University of Agriculture & Technology; Govind Ballabh
   Pant University of Agriculture Technology; Purdue University System;
   Purdue University West Lafayette Campus; Purdue University; Govind
   Ballabh Pant University of Agriculture Technology; Govind Ballabh Pant
   University of Agriculture Technology; Govind Ballabh Pant University of
   Agriculture Technology
RP Saxena, MK (通讯作者)，GB Pant Univ Agr & Technol, Dept Anim Genet & Breeding, Coll Vet & Anim Sci, Pantnagar 263145, Uttarakhand, India.
EM mumteshsaxena@gmail.com
FU Department of Biotechnology [BT/PR796/ADV/116/2011]; Ministry of Science
   and Technology, Government of India
FX The research work was supported financially by the Department of
   Biotechnology, (Grant Number BT/PR796/ADV/116/2011), Ministry of Science
   and Technology, Government of India. The grant was awarded to Dr.
   Mumtesh Kumar Saxena as an R&D project.
CR Amit Kumar, 2013, Trends in Medical Research, V8, P32
   Angelini G, 2002, P NATL ACAD SCI USA, V99, P1491, DOI 10.1073/pnas.022630299
   Bennett S. J., 2013, STUDIES ARTHRITIS JO, P33, DOI DOI 10.1007/978-1-4614-6166-1_2
   Bergmayer H.U., 1983, METHODS ENZYMATIC AN, V3, P273
   BUCHMEIER NA, 1990, SCIENCE, V248, P730, DOI 10.1126/science.1970672
   CHEESEMAN KH, 1993, BRIT MED BULL, V49, P481, DOI 10.1093/oxfordjournals.bmb.a072625
   Contreras M, 2021, VACCINES-BASEL, V9, DOI 10.3390/vaccines9010005
   Fraser A, 2007, VACCINE, V25, P7848, DOI 10.1016/j.vaccine.2007.08.027
   Gangathraprabhu B, 2020, MICROB PATHOGENESIS, V147, DOI 10.1016/j.micpath.2020.104352
   García-Sánchez A, 2020, OXID MED CELL LONGEV, V2020, DOI 10.1155/2020/2082145
   Gross A, 2004, MICROB PATHOGENESIS, V36, P75, DOI 10.1016/j.micpath.2003.09.003
   Jackie Tan, 2011, BMC Res Notes, V4, P67, DOI 10.1186/1756-0500-4-67
   KAUFMANN SHE, 1990, IMMUNOL TODAY, V11, P129, DOI 10.1016/0167-5699(90)90050-J
   Kumar A, 2019, INDIAN J ANIM RES, V53, P648, DOI 10.18805/ijar.B-3548
   Kumar A, 2019, VACCINE, V37, P3343, DOI 10.1016/j.vaccine.2019.04.060
   Kumar A, 2018, INDIAN J ANIM SCI, V88, P11
   Lawrence DA, 1996, J LEUKOCYTE BIOL, V60, P611, DOI 10.1002/jlb.60.5.611
   Lee J, 2016, BMC PUBLIC HEALTH, V16, DOI 10.1186/s12889-016-2703-z
   Lin YH, 2017, EXPERT REV VACCINES, V16, P895, DOI 10.1080/14760584.2017.1355733
   LOWRY OH, 1951, J BIOL CHEM, V193, P265
   Madesh M, 1998, INDIAN J BIOCHEM BIO, V35, P184
   Marathe SA, 2012, INDIAN J MED RES, V135, P161
   MURRAY PJ, 1992, J BACTERIOL, V174, P4193, DOI 10.1128/JB.174.13.4193-4196.1992
   Rahal A, 2014, BIOMED RES INT, V2014, DOI 10.1155/2014/761264
   Ramani S, 2020, CURR PROTEIN PEPT SC, V21, P611, DOI 10.2174/1389203721666200214111816
   Richa Jha, 2015, African Journal of Biotechnology, V14, P2862, DOI 10.5897/AJB2015.14865
   Saad NJ, 2018, SCI REP-UK, V8, DOI 10.1038/s41598-018-25234-w
   SEDLAK J, 1968, ANAL BIOCHEM, V25, P192, DOI 10.1016/0003-2697(68)90092-4
   SHAFIQURREHMAN, 1984, TOXICOL LETT, V21, P333, DOI 10.1016/0378-4274(84)90093-6
   Singh Y, 2022, J MED MICROBIOL, V71, DOI 10.1099/jmm.0.001529
   Snedecor G. W., 1989, STAT METHODS, V54, P71
   Sofy AR, 2020, MOLECULES, V25, DOI 10.3390/molecules25102341
   Vashishtha VM, 2020, INDIAN J MED RES, V151, P22, DOI 10.4103/ijmr.IJMR_1890_17
   Velisek J, 2011, AQUACULTURE, V310, P369, DOI 10.1016/j.aquaculture.2010.11.010
   Yan ZH, 2010, J BIOL CHEM, V285, P41525, DOI 10.1074/jbc.M110.189944
NR 35
TC 0
Z9 0
U1 0
U2 3
PU SPRINGER
PI NEW YORK
PA ONE NEW YORK PLAZA, SUITE 4600, NEW YORK, NY, UNITED STATES
SN 0302-8933
EI 1432-072X
J9 ARCH MICROBIOL
JI Arch. Microbiol.
PD AUG
PY 2022
VL 204
IS 8
AR 479
DI 10.1007/s00203-022-03096-1
PG 8
WC Microbiology
WE Science Citation Index Expanded (SCI-EXPANDED)
SC Microbiology
GA 2W6MD
UT WOS:000824635600001
PM 35831726
DA 2023-11-04
ER

PT J
AU Manickavasagam, P
   Abhishek, S
   Rajakumara, E
AF Manickavasagam, Pratibha
   Abhishek, Suman
   Rajakumara, Eerappa
TI Designing ferritin nanocage based vaccine candidates for SARS-CoV-2 by
   <i>in silico</i> engineering of its HLA I and HLA II epitope peptides
SO JOURNAL OF BIOMOLECULAR STRUCTURE & DYNAMICS
LA English
DT Article; Early Access
DE Coronavirus; vaccine design; protein nanocage
ID CELL EPITOPES; PROTEIN; CORONAVIRUS; PREDICTION; NANOPARTICLES;
   DELIVERY; AFFINITY; BINDING
AB New variants of SARS-CoV-2 are continuously being reported. To curtail the spread of this virus, it is essential to find an efficient and potent vaccine. Here, we report in silico designing of a protein (ferritin: FR) nanocage fused with multiple epitopes identified using the immuno-informatics approach and high-throughput screening. Employing computational approaches, we identified potential epitopes from membrane, nucleocapsid, and envelope proteins of SARS-CoV-2 and docked them on the selected human leukocyte antigen Class I and II receptors, then the stability of the complexes was assessed using molecular dynamics simulation studies. We have engineered chimeric ferritin nanocage, chm66FR, with the nested peptide of 10 epitopes by replacing the loop region at the 66(th) position of the nanocage, then its stability was confirmed using metadynamics simulation. Further, we used the homotrimeric '6-helical bundle' of the spike protein to engineer the chimeric 6HB (chm6HB). The chm6HB is, engineered with three epitope peptides, mounted on the N-terminal trimeric interface of the chm66FR to generate the chm6HB-chm66FR, which contains 15 epitope peptides. Chimeric FR nanocages and the chm6HB could be potential vaccine candidates against strains of SARS-CoV-2. These multivalent and multiple epitopes protein nanocages and scaffolds could mount both humoral and T-cell mediated immune responses against SARS-CoV-2. Communicated by Ramaswamy H. Sarma
C1 [Manickavasagam, Pratibha; Abhishek, Suman; Rajakumara, Eerappa] Indian Inst Technol, Dept Biotechnol, Macromol Struct Biol Lab, Hyderabad 502285, Telengana, India.
C3 Indian Institute of Technology System (IIT System); Indian Institute of
   Technology (IIT) - Hyderabad
RP Rajakumara, E (通讯作者)，Indian Inst Technol, Dept Biotechnol, Macromol Struct Biol Lab, Hyderabad 502285, Telengana, India.
EM eraj@bt.iith.ac.in
RI Abhishek, Suman/AAO-9986-2021
OI Abhishek, Suman/0000-0003-0095-6865
FU Indian Institute of Technology Hyderabad
FX This work was supported by intramural grant from the Indian Institute of
   Technology Hyderabad to E.R.
CR Abbott RK, 2018, IMMUNITY, V48, P133, DOI 10.1016/j.immuni.2017.11.023
   Ashwaq O, 2021, FUTURE VIROL, V16, P419, DOI 10.2217/fvl-2020-0384
   Bachmann MF, 2010, NAT REV IMMUNOL, V10, P787, DOI 10.1038/nri2868
   Brister JR, 2015, NUCLEIC ACIDS RES, V43, pD571, DOI 10.1093/nar/gku1207
   Bui HH, 2006, BMC BIOINFORMATICS, V7, DOI 10.1186/1471-2105-7-153
   CAVANAGH D, 1983, J GEN VIROL, V64, P2577, DOI 10.1099/0022-1317-64-12-2577
   Chen J, 2007, AMINO ACIDS, V33, P423, DOI 10.1007/s00726-006-0485-9
   Cho KJ, 2009, J MOL BIOL, V390, P83, DOI 10.1016/j.jmb.2009.04.078
   Choi B, 2018, ADV EXP MED BIOL, V1064, P27, DOI 10.1007/978-981-13-0445-3_2
   Clem AS, 2011, J GLOB INFECT DIS, V3, P73, DOI 10.4103/0974-777X.77299
   DARDEN T, 1993, J CHEM PHYS, V98, P10089, DOI 10.1063/1.464397
   DELMAS B, 1990, J VIROL, V64, P5367, DOI 10.1128/JVI.64.11.5367-5375.1990
   Dimitrov I, 2014, J MOL MODEL, V20, DOI 10.1007/s00894-014-2278-5
   Doytchinova IA, 2007, BMC BIOINFORMATICS, V8, DOI 10.1186/1471-2105-8-4
   Emsley P, 2004, ACTA CRYSTALLOGR D, V60, P2126, DOI 10.1107/S0907444904019158
   Gupta S, 2013, PLOS ONE, V8, DOI 10.1371/journal.pone.0073957
   He LL, 2015, SCI REP-UK, V5, DOI 10.1038/srep12501
   Janeway CA, 2001, MAJOR HISTOCOMPATIBI
   Kalathiya U, 2021, BIOMOLECULES, V11, DOI 10.3390/biom11020297
   Kanekiyo M, 2013, NATURE, V499, P102, DOI 10.1038/nature12202
   Kaur SP, 2020, VIRUS RES, V288, DOI 10.1016/j.virusres.2020.198114
   Keikha M, 2020, ARCH CLIN INFECT DIS, V15, DOI 10.5812/archcid.90449
   Korber B, 2020, CELL, V182, P812, DOI 10.1016/j.cell.2020.06.043
   Larsen MV, 2007, BMC BIOINFORMATICS, V8, DOI 10.1186/1471-2105-8-424
   Larsen MV, 2005, EUR J IMMUNOL, V35, P2295, DOI 10.1002/eji.200425811
   Li H, 2005, PROTEINS, V61, P704, DOI 10.1002/prot.20660
   Li XW, 2020, J PHARM ANAL, V10, P102, DOI 10.1016/j.jpha.2020.03.001
   Lohia N, 2015, VIRAL IMMUNOL, V28, P570, DOI 10.1089/vim.2015.0060
   López-Sagaseta J, 2016, COMPUT STRUCT BIOTEC, V14, P58, DOI 10.1016/j.csbj.2015.11.001
   Marshall JS, 2018, ALLERGY ASTHMA CL IM, V14, DOI 10.1186/s13223-018-0278-1
   MARTYNA GJ, 1994, J CHEM PHYS, V101, P4177, DOI 10.1063/1.467468
   Moore JP, 2021, JAMA-J AM MED ASSOC, V325, P821, DOI 10.1001/jama.2021.1114
   Moyer TJ, 2016, J CLIN INVEST, V126, P799, DOI 10.1172/JCI81083
   Peters B, 2005, IMMUNOGENETICS, V57, P326, DOI 10.1007/s00251-005-0803-5
   Pettersen EF, 2004, J COMPUT CHEM, V25, P1605, DOI 10.1002/jcc.20084
   Roos K, 2019, J CHEM THEORY COMPUT, V15, P1863, DOI 10.1021/acs.jctc.8b01026
   Rothan HA, 2020, J AUTOIMMUN, V109, DOI 10.1016/j.jaut.2020.102433
   Sastry GM, 2013, J COMPUT AID MOL DES, V27, P221, DOI 10.1007/s10822-013-9644-8
   Shang J, 2020, P NATL ACAD SCI USA, V117, P11727, DOI 10.1073/pnas.2003138117
   Shereen MA, 2020, J ADV RES, V24, P91, DOI 10.1016/j.jare.2020.03.005
   Singh H, 2013, PLOS ONE, V8, DOI 10.1371/journal.pone.0062216
   Vangone A, 2015, ELIFE, V4, DOI 10.7554/eLife.07454
   Vita R, 2019, NUCLEIC ACIDS RES, V47, pD339, DOI 10.1093/nar/gky1006
   Wang ZT, 2019, BIOMATER SCI-UK, V7, P1794, DOI 10.1039/c9bm00098d
   Waterhouse A, 2018, NUCLEIC ACIDS RES, V46, pW296, DOI 10.1093/nar/gky427
   Weiss SR, 2005, MICROBIOL MOL BIOL R, V69, P635, DOI 10.1128/MMBR.69.4.635-664.2005
   Williams CJ, 2018, PROTEIN SCI, V27, P293, DOI 10.1002/pro.3330
   Xu XJ, 2018, J COMPUT CHEM, V39, P2409, DOI 10.1002/jcc.25555
   Xue LC, 2016, BIOINFORMATICS, V32, P3676, DOI 10.1093/bioinformatics/btw514
   Yang JY, 2020, NATURE, V586, P572, DOI 10.1038/s41586-020-2599-8
   Yu DJ, 2012, AMINO ACIDS, V42, P2195, DOI 10.1007/s00726-011-0959-2
NR 51
TC 0
Z9 0
U1 1
U2 4
PU TAYLOR & FRANCIS INC
PI PHILADELPHIA
PA 530 WALNUT STREET, STE 850, PHILADELPHIA, PA 19106 USA
SN 0739-1102
EI 1538-0254
J9 J BIOMOL STRUCT DYN
JI J. Biomol. Struct. Dyn.
PD 2022 JUL 18
PY 2022
DI 10.1080/07391102.2022.2103027
EA JUL 2022
PG 13
WC Biochemistry & Molecular Biology; Biophysics
WE Science Citation Index Expanded (SCI-EXPANDED)
SC Biochemistry & Molecular Biology; Biophysics
GA 3G1QF
UT WOS:000831129600001
PM 35894946
DA 2023-11-04
ER

PT J
AU Feng, R
   Li, GC
   Jing, HM
   Liu, C
   Xue, RY
   Zou, QM
   Li, HB
AF Feng, Rang
   Li, Guo-Cheng
   Jing, Hai-Ming
   Liu, Chang
   Xue, Ruo-Yi
   Zou, Quan-Ming
   Li, Hai-Bo
TI A "Plug-and-Display" Nanoparticle Vaccine Platform Based on Outer
   Membrane Vesicles Displaying SARS-CoV-2 Receptor-binding Domain
SO JOVE-JOURNAL OF VISUALIZED EXPERIMENTS
LA English
DT Article
ID RBD
AB Biomimetic nanoparticles obtained from bacteria or viruses have attracted substantial interest in vaccine research and development. Outer membrane vesicles (OMVs) are mainly secreted by gram-negative bacteria during average growth, with a nano-sized diameter and self-adjuvant activity, which may be ideal for vaccine delivery. OMVs have functioned as a multifaceted delivery system for proteins, nucleic acids, and small molecules. To take full advantage of the biological characteristics of OMVs, bioengineered Escherichia coli-derived OMVs were utilized as a carrier and SARS-CoV-2 receptor-binding domain (RBD) as an antigen to construct a "Plug-and-Display" vaccine platform. The SpyCatcher (SC) and SpyTag (ST) domains in Streptococcus pyogenes were applied to conjugate OMVs and RBD. The Cytolysin A (ClyA) gene was translated with the SC gene as a fusion protein after plasmid transfection, leaving a reactive site on the surface of the OMVs. After mixing RBD-ST in a conventional buffer system overnight, covalent binding was formed between the OMVs and RBD. Thus, a multivalent-displaying OMV vaccine was achieved. By replacing with diverse antigens, the OMVs vaccine platform can efficiently display a variety of heterogeneous antigens, thereby potentially rapidly preventing infectious disease epidemics. This protocol describes a precise method for constructing the OMV vaccine platform, including production, purification, bioconjugation, and characterization.
C1 [Feng, Rang; Li, Guo-Cheng; Jing, Hai-Ming; Liu, Chang; Xue, Ruo-Yi; Zou, Quan-Ming; Li, Hai-Bo] Third Mil Med Univ, Coll Pharm, Natl Engn Res Ctr Immunol Prod, Dept Microbiol & Biochem Pharm, Chongqing, Peoples R China.
C3 Army Medical University
RP Li, HB (通讯作者)，Third Mil Med Univ, Coll Pharm, Natl Engn Res Ctr Immunol Prod, Dept Microbiol & Biochem Pharm, Chongqing, Peoples R China.
EM lihaibo@tmmu.edu.cn
FU Key Program of Chongqing Natural Science Foundation
   [cstc2020jcyj-zdxmX0027]; Chinese National Natural Science Foundation
   Project [31670936, 82041045]
FX This work was supported by the Key Program of Chongqing Natural Science
   Foundation (No. cstc2020jcyj-zdxmX0027) and the Chinese National Natural
   Science Foundation Project (No. 31670936, 82041045).
CR Alves NJ, 2016, JOVE-J VIS EXP, DOI 10.3791/54458
   Amanat F, 2021, CELL, V184, P3936, DOI 10.1016/j.cell.2021.06.005
   Arslan A, 2021, JOVE-J VIS EXP, DOI 10.3791/63001
   Balhuizen MD, 2021, FRONT MICROBIOL, V12, DOI 10.3389/fmicb.2021.629090
   Berleman J, 2013, ENVIRON MICROBIOL, V15, P347, DOI 10.1111/1462-2920.12048
   Daleke-Schermerhorn MH, 2014, APPL ENVIRON MICROB, V80, P5854, DOI 10.1128/AEM.01941-14
   Gnopo YMD, 2017, ADV DRUG DELIVER REV, V114, P132, DOI 10.1016/j.addr.2017.05.003
   Hoffmann M, 2020, CELL, V181, P271, DOI 10.1016/j.cell.2020.02.052
   Hua LQ, 2021, ADV MATER, V33, DOI 10.1002/adma.202103923
   Huang WL, 2022, ACTA BIOMATER, V140, P102, DOI 10.1016/j.actbio.2021.12.005
   Tan HX, 2021, NAT COMMUN, V12, DOI 10.1038/s41467-021-21665-8
   Kaparakis-Liaskos M, 2015, NAT REV IMMUNOL, V15, P375, DOI 10.1038/nri3837
   Kim S, 2017, NUCLEIC ACIDS RES, V45, P5285, DOI 10.1093/nar/gkx228
   Kuipers K, 2015, VACCINE, V33, P2022, DOI 10.1016/j.vaccine.2015.03.010
   Li M, 2020, J CONTROL RELEASE, V323, P253, DOI 10.1016/j.jconrel.2020.04.031
   Liu Q, 2016, SCI REP-UK, V6, DOI 10.1038/srep34776
   Ma XC, 2020, IMMUNITY, V53, P1315, DOI 10.1016/j.immuni.2020.11.015
   Micoli F, 2020, SEMIN IMMUNOL, V50, DOI 10.1016/j.smim.2020.101433
   Needham BD, 2013, P NATL ACAD SCI USA, V110, P1464, DOI 10.1073/pnas.1218080110
   Petousis-Harris H, 2019, FRONT IMMUNOL, V10, DOI 10.3389/fimmu.2019.00683
   Rhinesmith T, 2017, JOVE-J VIS EXP, DOI 10.3791/55341
   Robbiani DF, 2020, NATURE, V584, P437, DOI 10.1038/s41586-020-2456-9
   Sartorio MG, 2021, ANNU REV MICROBIOL, V75, P609, DOI 10.1146/annurev-micro-052821-031444
   Saunders KO, 2021, NATURE, V594, P553, DOI 10.1038/s41586-021-03594-0
   Thapa HB, 2021, FRONT MICROBIOL, V12, DOI 10.3389/fmicb.2021.752739
   Toyofuku M, 2019, NAT REV MICROBIOL, V17, P13, DOI 10.1038/s41579-018-0112-2
   van Saparoea HBV, 2020, FRONT MICROBIOL, V11, DOI 10.3389/fmicb.2020.00890
   Veggiani G, 2016, P NATL ACAD SCI USA, V113, P1202, DOI 10.1073/pnas.1519214113
   Wang JL, 2020, ACS SYNTH BIOL, V9, P1201, DOI 10.1021/acssynbio.0c00071
   Wang MY, 2020, FRONT CELL INFECT MI, V10, DOI 10.3389/fcimb.2020.587269
   Wang ZJ, 2021, NATURE, V592, P616, DOI [10.1038/s41586-021-03324-6, 10.1101/2021.01.15.426911]
   Yang SL, 2021, LANCET INFECT DIS, V21, P1107, DOI 10.1016/S1473-3099(21)00127-4
   Yang ZQ, 2021, NANO LETT, V21, P5920, DOI 10.1021/acs.nanolett.1c00680
   Zanella I, 2021, J EXTRACELL VESICLES, V10, DOI 10.1002/jev2.12066
   Zhang YX, 2019, CANCERS, V11, DOI 10.3390/cancers11091314
NR 35
TC 0
Z9 0
U1 3
U2 10
PU JOURNAL OF VISUALIZED EXPERIMENTS
PI CAMBRIDGE
PA 1 ALEWIFE CENTER, STE 200, CAMBRIDGE, MA 02140 USA
SN 1940-087X
J9 JOVE-J VIS EXP
JI J. Vis. Exp.
PD JUL
PY 2022
IS 185
AR e64213
DI 10.3791/64213
PG 13
WC Multidisciplinary Sciences
WE Science Citation Index Expanded (SCI-EXPANDED)
SC Science & Technology - Other Topics
GA 5F7FJ
UT WOS:000866477300047
PM 35938846
DA 2023-11-04
ER

PT J
AU Liang, ZM
   Li, MX
   Ni, JM
   Hussain, T
   Yao, J
   Song, YJ
   Liu, YD
   Wang, HR
   Zhou, XM
AF Liang, Zhengmin
   Li, Miaoxuan
   Ni, Jiamin
   Hussain, Tariq
   Yao, Jiao
   Song, Yinjuan
   Liu, Yiduo
   Wang, Haoran
   Zhou, Xiangmei
TI CFP10-loaded PLGA nanoparticles as a booster vaccine confer protective
   immunity against <i>Mycobacterium bovis</i>
SO BIOIMPACTS
LA English
DT Article; Early Access
DE PLGA; Nanoparticles; CFP10; Mycobacterium bovis; Mucosal immunization
ID HYBRID NANOPARTICLES; MEDIATED-IMMUNITY; TUBERCULOSIS; DELIVERY;
   ANTIGEN; RESPONSES; MUCOSAL; BCG; MECHANISMS; TB
AB Introduction: The limited efficacy of BCG (bacillus Calmatte-Guerin) urgently requires new effective vaccination approaches for the control of tuberculosis. Poly lactic-co-glycolic acid (PLGA) is a prevalent drug delivery system. However, the effect of PLGA-based nanoparticles (NPs) against tuberculosis for the induction of mucosal immune response is no fully elucidated. In this study, we hypothesized that intranasal immunization with culture filtrate protein-10 (CFP10)-loaded PLGA NPs (CFP10-N Ps) could boost the protective immunity of BCG against Mycobacterium bovis in mice.
   Methods: The recombinant protein CFP10 was encapsulated with PLGA NPs to prepare CFP10-NPs by the classical water-oil-water solvent-evaporation method. Then, the immunoregulatory effects of CFP10-NPs on macrophages in vitro and on BCG-immunized mice in vivo were investigated.
   Results: We used spherical CFP10-NPs with a negatively charged surface (zeta-potential 28.5 +/- 1.7 my) having a particle size of 281.7 +/- 28.5 nm in diameter. Notably, CFP10-NPs significantly enhanced the secretion of tumor necrosis factor a (TNF-alpha) and interleukin (IL)-1 beta in J774A.1 macrophages. Moreover, mucosal immunization with CFP10-NPs significantly increased TNF-alpha and IL-1 beta production in serum, and immunoglobulin A (IgA) secretion in bronchoalveolar lavage fluid (RALF), and promoted the secretion of CFP10-specific interferon-gamma (IFN-gamma) in splenocytes of mice. Furthermore, CFP10-NPs immunization significantly reduced the inflammatory area and bacterial load in lung tissues at 3-week post-M. bovis challenge.
   Conclusion: CFP10-NPs markedly improve the immunogenicity and protective efficacy of BCC. Our findings explore the potential of the airway mucosal vaccine based on PLGA NPs as a vehicle for targeted lung delivery.
C1 [Liang, Zhengmin; Li, Miaoxuan; Ni, Jiamin; Hussain, Tariq; Yao, Jiao; Song, Yinjuan; Liu, Yiduo; Wang, Haoran; Zhou, Xiangmei] China Agr Univ, Coll Vet Med, Natl Anim Transmissible Spongiform Encephalopathy, Key Lab Anim Epidemiol & Zoonosis,Minist Agr, Beijing 100193, Peoples R China.
C3 China Agricultural University; Ministry of Agriculture & Rural Affairs
RP Zhou, XM (通讯作者)，China Agr Univ, Coll Vet Med, Natl Anim Transmissible Spongiform Encephalopathy, Key Lab Anim Epidemiol & Zoonosis,Minist Agr, Beijing 100193, Peoples R China.
EM zhouxm@cau.edu.cn
OI liang, zheng min/0000-0001-6473-4511; Zhou, Xiangmei/0000-0003-1566-5745
FU National Key Research and Development Program [2017YFD0500901]; National
   Natural Science Foundation of China [31873005]; MoSTRCUK international
   cooperation project [2013DFG32500]; High-end Foreign Experts Recruitment
   Program [GDW20151100036, GDW20161100071]
FX This research was funded by the National Key Research and Development
   Program (Project No. 2017YFD0500901) , the National Natural Science
   Foundation of China (Project No.31873005) ; the MoSTRCUK international
   cooperation project (Project No. 2013DFG32500) ; and the High-end
   Foreign Experts Recruitment Program (Project No. GDW20151100036,
   GDW20161100071) .
CR Achkar JM, 2013, CELL HOST MICROBE, V13, P250, DOI 10.1016/j.chom.2013.02.009
   Aguilo N, 2017, NAT COMMUN, V8, DOI 10.1038/ncomms16085
   Brosch R, 2007, P NATL ACAD SCI USA, V104, P5596, DOI 10.1073/pnas.0700869104
   Carpenter ZK, 2005, J CONTROL RELEASE, V104, P67, DOI 10.1016/j.jconrel.2005.01.014
   Chai QY, 2020, CELL MOL LIFE SCI, V77, P1859, DOI 10.1007/s00018-019-03353-5
   Cheng GY, 2019, INT J MOL SCI, V20, DOI 10.3390/ijms20010005
   Counoupas C, 2020, NPJ VACCINES, V5, DOI 10.1038/s41541-020-00255-7
   Dalmia N, 2012, EXPERT REV VACCINES, V11, P1221, DOI [10.1586/erv.12.94, 10.1586/ERV.12.94]
   de Groot AM, 2017, J CONTROL RELEASE, V266, P27, DOI 10.1016/j.jconrel.2017.09.017
   Dijkman K, 2019, NAT MED, V25, P255, DOI 10.1038/s41591-018-0319-9
   Ding DW, 2018, MAT SCI ENG C-MATER, V92, P1041, DOI 10.1016/j.msec.2017.12.036
   Ernst JD, 2018, CELL HOST MICROBE, V24, P34, DOI 10.1016/j.chom.2018.06.004
   Fredenberg S, 2011, INT J PHARMACEUT, V415, P34, DOI 10.1016/j.ijpharm.2011.05.049
   Gregory AE, 2013, FRONT CELL INFECT MI, V3, DOI 10.3389/fcimb.2013.00013
   Jin Z, 2019, INT J PHARMACEUT, V572, DOI 10.1016/j.ijpharm.2019.118731
   Joshi VB, 2013, AAPS J, V15, P85, DOI 10.1208/s12248-012-9418-6
   Kabiri M, 2018, EUR J PHARM BIOPHARM, V133, P321, DOI 10.1016/j.ejpb.2018.11.003
   Kaufmann E, 2018, CELL, V172, P176, DOI 10.1016/j.cell.2017.12.031
   Khademi F, 2019, IRAN J BASIC MED SCI, V22, P893, DOI 10.22038/ijbms.2019.33962.8079
   Khademi F, 2018, APMIS, V126, P509, DOI 10.1111/apm.12851
   Kumar S, 2015, J CONTROL RELEASE, V220, P141, DOI 10.1016/j.jconrel.2015.09.069
   Leya T, 2020, INT J BIOL MACROMOL, V156, P928, DOI 10.1016/j.ijbiomac.2020.04.048
   Li H, 2017, P NATL ACAD SCI USA, V114, P5023, DOI 10.1073/pnas.1611776114
   Li JL, 2021, NPJ VACCINES, V6, DOI 10.1038/s41541-020-00278-0
   Li W, 2015, MOL MED REP, V12, P3073, DOI 10.3892/mmr.2015.3770
   Lu DM, 2007, PHARM RES-DORDR, V24, P1834, DOI 10.1007/s11095-007-9302-8
   Malik A, 2019, INT J NANOMED, V14, P3129, DOI 10.2147/IJN.S172391
   Mangtani P, 2014, CLIN INFECT DIS, V58, P470, DOI 10.1093/cid/cit790
   McShane H, 2019, LANCET RESP MED, V7, P810, DOI 10.1016/S2213-2600(19)30274-7
   Mir M, 2017, COLLOID SURFACE B, V159, P217, DOI 10.1016/j.colsurfb.2017.07.038
   Olea-Popelka F, 2017, LANCET INFECT DIS, V17, pE21, DOI 10.1016/S1473-3099(16)30139-6
   RayWaters W, 2011, CLIN DEV IMMUNOL, DOI 10.1155/2011/768542
   Rose F, 2015, J CONTROL RELEASE, V210, P48, DOI 10.1016/j.jconrel.2015.05.004
   Schrager LK, 2020, LANCET INFECT DIS, V20, pE28, DOI 10.1016/S1473-3099(19)30625-5
   Shi SA, 2010, PHARM RES-DORDR, V27, P350, DOI 10.1007/s11095-009-0028-7
   Singh SM, 2016, VACCINE, V34, P4807, DOI 10.1016/j.vaccine.2016.08.009
   Tait DR, 2019, NEW ENGL J MED, V381, P2429, DOI 10.1056/NEJMoa1909953
   Vasina DV, 2019, VACCINES-BASEL, V7, DOI 10.3390/vaccines7040166
   Wang CH, 2019, VACCINE, V37, P4477, DOI 10.1016/j.vaccine.2019.06.078
   Wang YC, 2013, AAPS PHARMSCITECH, V14, P585, DOI 10.1208/s12249-013-9943-3
   World Health Organisation (WHO), 2019, 64 WHO
   Wusiman A, 2019, INT J NANOMED, V14, P3221, DOI 10.2147/IJN.S203072
   Wusiman A, 2019, INT J BIOL MACROMOL, V134, P730, DOI 10.1016/j.ijbiomac.2019.05.038
   Zhao K, 2014, INT J NANOMED, V9, P4609, DOI 10.2147/IJN.S70633
NR 44
TC 0
Z9 0
U1 3
U2 8
PU TABRIZ UNIV MEDICAL SCIENCES & HEALTH SERVICES
PI TABRIZ
PA DANESHGHAH ST, TABRIZ, REPUBLIC ISLAMIC 51664-14766, IRAN
SN 2228-5652
EI 2228-5660
J9 BIOIMPACTS
JI BioImpacts
PD 2022 JUN 8
PY 2022
DI 10.34172/bi.2022.23645
EA JUN 2022
PG 10
WC Pharmacology & Pharmacy
WE Science Citation Index Expanded (SCI-EXPANDED)
SC Pharmacology & Pharmacy
GA 2B3TE
UT WOS:000810113100001
PM 36381632
OA Green Published, gold
DA 2023-11-04
ER

PT J
AU Zhuang, XY
   Chen, LR
   Yang, SH
   Xia, SN
   Xu, ZQ
   Zhang, T
   Zeng, BY
   Yu, T
   Yu, N
   Wang, W
   Lu, HJ
   Tian, MY
   Jin, NY
AF Zhuang, Xinyu
   Chen, Luer
   Yang, Songhui
   Xia, Shengnan
   Xu, Zhiqiang
   Zhang, Tong
   Zeng, Boyu
   Yu, Tong
   Yu, Ning
   Wang, Wei
   Lu, Huijun
   Tian, Mingyao
   Jin, Ningyi
TI R848 Adjuvant Laden With Self-Assembled Nanoparticle-Based mRNA Vaccine
   Elicits Protective Immunity Against H5N1 in Mice
SO FRONTIERS IN IMMUNOLOGY
LA English
DT Article
DE mRNA vaccine; ferritin; CD5 signal peptide; R848
ID INFLUENZA; FERRITIN; VECTOR
AB In order to perfect the design strategy of messenger RNA (mRNA) vaccines against the H5N1 influenza virus, we investigated whether different antigen designs and the use of adjuvants could improve the immune effect of mRNA vaccines. We designed three different forms of antigen genes, including Flu [H1/H3/H5/B-HA2(aa90~105)-M2e(24aa)], Flu-Fe (Fe, ferritin), and CD5-Flu-Fe (CD5, a secretion signal peptide). Meanwhile, R848 (Requimod) was selected as the adjuvant of the mRNA vaccine. We prepared cationic lipid nanoparticles for mRNA delivery, named LNP-Man (mannose-modified lipid nanoparticles). Cell transfection results showed that Flu-Fe/CD5-Flu-Fe containing ferritin could express the target antigens HA2 and M2e more efficiently than Flu. In the mice immune experiment, five immune groups (LNP-Man/Flu, LNP-Man/Flu-Fe, LNP-Man/CD5-Flu-Fe, LNP-Man/Flu-Fe+R848, and LNP-Man/CD5-Flu-Fe+R848) and two control groups (LNP-Man, PBS) were set up. After being infected with the 1xLD(50) H5N1 avian influenza virus, the survival rate of the mice in the LNP-Man/CD5-Flu-Fe, LNP-Man/Flu-Fe+R848, and LNP-Man/CD5-Flu-Fe+R848 were 100%. More importantly, in LNP-Man/Flu-Fe+R848 and LNP-Man/CD5-Flu-Fe+R848 groups, there was no residual virus detected in the mice lung tissue on the 5th day postchallenge. Overall, this study provides a new idea for the design of H5N1 avian influenza virus mRNA vaccines in terms of antigen designs and adjuvant selection.
C1 [Zhuang, Xinyu; Lu, Huijun; Tian, Mingyao; Jin, Ningyi] Chinese Acad Agr Sci, Changchun Vet Res Inst, Changchun, Peoples R China.
   [Chen, Luer; Zhang, Tong; Yu, Ning; Jin, Ningyi] Jilin Univ, Coll Vet Med, Changchun, Peoples R China.
   [Yang, Songhui; Xu, Zhiqiang] Yanbian Univ, Agr Coll Yanbian Univ, Coll Agr, Yanji, Peoples R China.
   [Xia, Shengnan; Zeng, Boyu] Yangzhou Univ, Coll Vet Med, Yangzhou, Peoples R China.
   [Yu, Tong] Jilin Agr Univ, Coll Vet Med, Changchun, Peoples R China.
   [Wang, Wei] Guangxi Univ, Coll Anim Sci & Technol, Nanning, Peoples R China.
   [Wang, Wei; Lu, Huijun] Wenzhou Univ, Inst Virol, Wenzhou, Peoples R China.
C3 Chinese Academy of Agricultural Sciences; Jilin University; Yanbian
   University; Yangzhou University; Jilin Agricultural University; Guangxi
   University; Wenzhou University
RP Lu, HJ; Tian, MY; Jin, NY (通讯作者)，Chinese Acad Agr Sci, Changchun Vet Res Inst, Changchun, Peoples R China.; Jin, NY (通讯作者)，Jilin Univ, Coll Vet Med, Changchun, Peoples R China.; Lu, HJ (通讯作者)，Wenzhou Univ, Inst Virol, Wenzhou, Peoples R China.
OI zhuang, xinyu/0009-0006-2628-0348
FU National Major Scientific and Technological Special Project
   [2018ZX10102-001]
FX This work was supported by National Major Scientific and Technological
   Special Project (2018ZX10102-001). The funders had no role in the study
   design, data collection and analysis, decision to publish, or
   preparation of the manuscript.
CR Alam MM, 2018, FRONT IMMUNOL, V9, DOI 10.3389/fimmu.2018.02982
   Ananthaswamy N, 2019, NAT COMMUN, V10, DOI 10.1038/s41467-019-08825-7
   Baden LR, 2021, NEW ENGL J MED, V384, P403, DOI 10.1056/NEJMoa2035389
   Chakraborti S, 2019, ADV EXP MED BIOL, V1174, P313, DOI 10.1007/978-981-13-9791-2_10
   Ciminski K, 2021, TRENDS MOL MED, V27, P104, DOI 10.1016/j.molmed.2020.09.014
   Clemens EA, 2021, J INFECT DIS, V224, P351, DOI 10.1093/infdis/jiaa728
   Fiers W, 2004, VIRUS RES, V103, P173, DOI 10.1016/j.virusres.2004.02.030
   Fiers W, 2009, VACCINE, V27, P6280, DOI 10.1016/j.vaccine.2009.07.007
   Gong X, 2016, EMERG MICROBES INFEC, V5, DOI 10.1038/emi.2016.51
   Goswami R, 2019, ACS INFECT DIS, V5, P1546, DOI 10.1021/acsinfecdis.9b00084
   Guan S, 2017, GENE THER, V24, P133, DOI 10.1038/gt.2017.5
   Holbrook BC, 2017, VACCINE, V35, P6137, DOI 10.1016/j.vaccine.2017.09.054
   Johnson KEE, 2017, PLOS PATHOG, V13, DOI 10.1371/journal.ppat.1006450
   Kalaiyarasu S, 2021, FRONT VET SCI, V7, DOI 10.3389/fvets.2020.571999
   Kanekiyo M, 2013, NATURE, V499, P102, DOI 10.1038/nature12202
   Karikó K, 2008, MOL THER, V16, P1833, DOI 10.1038/mt.2008.200
   Kitaoka M, 2017, BIOENG TRANSL MED, V2, P102, DOI 10.1002/btm2.10048
   Klomp M, 2021, J LEUKOCYTE BIOL, V110, P115, DOI 10.1002/JLB.4RU0820-232R
   Kuhn JH, 2004, CELL MOL LIFE SCI, V61, P2738, DOI 10.1007/s00018-004-4242-5
   Lee S, 2021, FRONT IMMUNOL, V12, DOI 10.3389/fimmu.2021.710647
   Liu S, 2020, TRANSBOUND EMERG DIS, V67, P1463, DOI 10.1111/tbed.13515
   Nazeri S, 2020, EXP PARASITOL, V216, DOI 10.1016/j.exppara.2020.107944
   Neumann G, 2010, CELL RES, V20, P51, DOI 10.1038/cr.2009.124
   Nguyen QD, 2021, INT J MOL SCI, V22, DOI 10.3390/ijms22041934
   Qi YP, 2020, TRANSBOUND EMERG DIS, V67, P1861, DOI 10.1111/tbed.13564
   Qiu M, 2021, ACCOUNTS CHEM RES, V54, P4001, DOI 10.1021/acs.accounts.1c00500
   Rauch S, 2021, NPJ VACCINES, V6, DOI 10.1038/s41541-021-00311-w
   Richards KA, 2020, NPJ VACCINES, V5, DOI 10.1038/s41541-020-00227-x
   Thess A, 2015, MOL THER, V23, P1456, DOI 10.1038/mt.2015.103
   Tortorici MA, 2019, NAT STRUCT MOL BIOL, V26, P481, DOI 10.1038/s41594-019-0233-y
   Watanabe Y, 2012, TRENDS MICROBIOL, V20, P11, DOI 10.1016/j.tim.2011.10.003
   White J, 2017, WATER AIR SOIL POLL, V5, P1, DOI [DOI 10.1007/s11270-007-9372-6, 10.1002/9780470034590.emrstm0029, DOI 10.1007/S11270-007-9372-6, 10.1016/j.amjms.2021.03.001,00089-6, DOI 10.1016/J.AMJMS.2021.03.001,00089-6]
   Yamashita I, 2010, BBA-GEN SUBJECTS, V1800, P846, DOI 10.1016/j.bbagen.2010.03.005
   Yuan S, 2021, FRONT IMMUNOL, V12, DOI 10.3389/fimmu.2021.659419
   Zakhartchouk AN, 2007, DNA CELL BIOL, V26, P721, DOI 10.1089/dna.2007.0616
   Zhang C, 2019, MSYSTEMS, V4, DOI 10.1128/mSystems.00431-19
   Zhou YC, 2021, FRONT IMMUNOL, V11, DOI 10.3389/fimmu.2020.617522
   Zhuang XY, 2020, VACCINES-BASEL, V8, DOI 10.3390/vaccines8010123
NR 38
TC 0
Z9 0
U1 13
U2 74
PU FRONTIERS MEDIA SA
PI LAUSANNE
PA AVENUE DU TRIBUNAL FEDERAL 34, LAUSANNE, CH-1015, SWITZERLAND
SN 1664-3224
J9 FRONT IMMUNOL
JI Front. Immunol.
PD MAY 31
PY 2022
VL 13
AR 836274
DI 10.3389/fimmu.2022.836274
PG 13
WC Immunology
WE Science Citation Index Expanded (SCI-EXPANDED)
SC Immunology
GA 2D1SX
UT WOS:000811336700001
PM 35711431
OA gold, Green Published
DA 2023-11-04
ER

PT J
AU Sonzogni, A
   Cabrera, G
   Lupi, G
   Gugliotta, L
   Gonzalez, V
   Marcipar, I
   Minari, R
AF Sonzogni, Ana
   Cabrera, Gabriel
   Lupi, Giuliana
   Gugliotta, Luis
   Gonzalez, Veronica
   Marcipar, Ivan
   Minari, Roque
TI Film Forming Nanogels for Needle-Free Transdermal Vaccination
SO MACROMOLECULAR BIOSCIENCE
LA English
DT Article
DE controlled release; film formation; nanogels; poly(N-vinylcaprolactam);
   transcutaneous immunization
ID DRUG-DELIVERY; CURRENT STATE; IMMUNIZATION; TECHNOLOGY; ADJUVANTS;
   BARRIER; ANTIGEN; DESIGN; UPDATE
AB Transcutaneous immunization (TCI) provides a valuable alternative approach to conventional vaccination because of the high accessibility and the exceptional immunological characteristics of the skin, but its application is limited by the low permeability of the stratum corneum. Although nanogels (NGs) have proven to enhance skin penetration of macromolecules with minimum damage, their use in TCI remains almost unexplored. In this context, this article evaluates the performance of novel film-forming NGs (FF-NGs) as TCI. This TCI platform consists of NGs with multilobular morphology that positively combines the properties of cross-linked poly(N-vinylcaprolactam), like thermoresponsiveness and the ability to load and release a cargo, with the film-forming capacity of low Tg lobes. FF-NGs and formed films are characterized at different levels. Formed films show to be able to uniformly load an antigenic protein and release it with a profile depending on the temperature and on their FF-NGs content. In vivo studies have demonstrated that FF-NGs promote the penetration of not only an antigenic protein, but also an adjuvant until the immunocompetent area of skin, generating an adjuvant-dependent specific immune response. Finally, this study provides a successful proof of concept that FF-NGs can be a powerful tool for the transcutaneous release of complex formulations.
C1 [Sonzogni, Ana; Gugliotta, Luis; Gonzalez, Veronica; Minari, Roque] Univ Nacl Litoral, CONICET, Grp Polymers & Polymerizat Reactors INTEC, RA-3000 Santa Fe, Argentina.
   [Cabrera, Gabriel; Lupi, Giuliana; Gonzalez, Veronica; Marcipar, Ivan] Univ Nacl Litoral, Fac Bioquim & Ciencias Biol, RA-3000 Santa Fe, Argentina.
   [Gugliotta, Luis; Minari, Roque] Univ Nacl Litoral, Fac Ingn Quim, RA-3000 Santa Fe, Argentina.
C3 National University of the Littoral; Consejo Nacional de Investigaciones
   Cientificas y Tecnicas (CONICET); National University of the Littoral;
   National University of the Littoral
RP Minari, R (通讯作者)，Univ Nacl Litoral, CONICET, Grp Polymers & Polymerizat Reactors INTEC, RA-3000 Santa Fe, Argentina.; Marcipar, I (通讯作者)，Univ Nacl Litoral, Fac Bioquim & Ciencias Biol, RA-3000 Santa Fe, Argentina.
EM imarcipr@fbcb.unl.edu.ar; rjminari@santafe-conicet.gov.ar
OI Sonzogni, Ana/0000-0003-3624-4501; Minari, Roque/0000-0003-3645-5317
FU Argentinean Government [PIP 1122015 0100231-CO, PICT-2016-3876,
   PICT2018-01164, PICT 2015-2544]; CONICET (National Scientific and
   Technical Research Council); Universidad Nacional del Litoral [C.A.I.+D
   50420150100100LI]
FX The authors acknowledge the financial support from the Argentinean
   Government (PIP 1122015 0100231-CO, PICT-2016-3876, PICT2018-01164, and
   PICT 2015-2544), CONICET (National Scientific and Technical Research
   Council), and the Universidad Nacional del Litoral (C.A.I.+D
   50420150100100LI).
CR Arnfast L, 2014, THER DELIV, V5, P691, DOI [10.4155/tde.14.38, 10.4155/TDE.14.38]
   Bal SM, 2010, J CONTROL RELEASE, V148, P266, DOI 10.1016/j.jconrel.2010.09.018
   Borges O, 2005, INT J PHARMACEUT, V299, P155, DOI 10.1016/j.ijpharm.2005.04.037
   Chen XY, 2012, J CONTROL RELEASE, V159, P43, DOI 10.1016/j.jconrel.2012.01.002
   Collin M, 2016, CURR OPIN HEMATOL, V23, P28, DOI 10.1097/MOH.0000000000000202
   EDELMAN R, 1992, AIDS RES HUM RETROV, V8, P1409, DOI 10.1089/aid.1992.8.1409
   Faucheu J, 2009, LANGMUIR, V25, P10251, DOI 10.1021/la901049h
   Fernández-Tejada A, 2014, BIOORGAN MED CHEM, V22, P5917, DOI 10.1016/j.bmc.2014.09.016
   Fernando GJP, 2012, J CONTROL RELEASE, V159, P215, DOI 10.1016/j.jconrel.2012.01.030
   Ferreira SA, 2013, NANOMED-NANOTECHNOL, V9, P159, DOI 10.1016/j.nano.2012.06.001
   Giulbudagian M, 2018, THERANOSTICS, V8, P450, DOI 10.7150/thno.21668
   Imaz A, 2010, J POLYM SCI POL CHEM, V48, P1173, DOI 10.1002/pola.23876
   Ishii Y, 2008, J CONTROL RELEASE, V131, P113, DOI 10.1016/j.jconrel.2008.07.025
   Kensil CR, 1996, CRIT REV THER DRUG, V13, P1
   Kersten G, 2007, EXPERT OPIN DRUG DEL, V4, P459, DOI 10.1517/17425247.4.5.459
   Kitaoka M, 2020, PHARMACEUTICS, V12, DOI 10.3390/pharmaceutics12090814
   Lee MY, 2013, BMB REP, V46, P17, DOI 10.5483/BMBRep.2013.46.1.001
   Li N, 2011, VACCINE, V29, P6179, DOI 10.1016/j.vaccine.2011.06.086
   Lofano G, 2020, NPJ VACCINES, V5, DOI 10.1038/s41541-020-00238-8
   Magedans YVS, 2019, FUTURE MED CHEM, V11, P1485, DOI 10.4155/fmc-2018-0438
   MCDONAGH PF, 1984, MICROVASC RES, V27, P14, DOI 10.1016/0026-2862(84)90038-4
   MOSMANN T, 1983, J IMMUNOL METHODS, V65, P55, DOI 10.1016/0022-1759(83)90303-4
   Petrovsky N, 2004, IMMUNOL CELL BIOL, V82, P488, DOI 10.1111/j.0818-9641.2004.01272.x
   Pielenhofer J, 2020, FRONT IMMUNOL, V11, DOI 10.3389/fimmu.2020.00266
   Prochetto E, 2017, ONCOTARGET, V8, P58003, DOI 10.18632/oncotarget.18217
   Rancan F, 2017, EUR J PHARM BIOPHARM, V116, P4, DOI 10.1016/j.ejpb.2016.11.017
   Rodgers AM, 2019, MED DEVICES-EVID RES, V12, P379, DOI 10.2147/MDER.S198220
   Salmaso S, 2013, INT J PHARMACEUT, V440, P111, DOI 10.1016/j.ijpharm.2011.12.029
   Schulze K, 2016, CURR TOP MICROBIOL, V398, P207, DOI 10.1007/82_2016_495
   Shakya AK, 2016, J CONTROL RELEASE, V240, P394, DOI 10.1016/j.jconrel.2016.02.014
   Sonzogni AS, 2021, SOFT MATTER, V17, P9353, DOI 10.1039/d1sm00968k
   Sonzogni AS, 2018, BIOMACROMOLECULES, V19, P4607, DOI 10.1021/acs.biomac.8b01307
   Sonzogni AS, 2018, POLYM CHEM-UK, V9, P1004, DOI 10.1039/c7py01798g
   Tiwari N, 2019, NANOMEDICINE-UK, V14, P2891, DOI 10.2217/nnm-2019-0345
   Xu X, 2022, VIEW-CHINA, V3, DOI 10.1002/VIW.20200136
NR 35
TC 0
Z9 0
U1 1
U2 8
PU WILEY-V C H VERLAG GMBH
PI WEINHEIM
PA POSTFACH 101161, 69451 WEINHEIM, GERMANY
SN 1616-5187
EI 1616-5195
J9 MACROMOL BIOSCI
JI Macromol. Biosci.
PD JUN
PY 2022
VL 22
IS 6
SI SI
AR 2100515
DI 10.1002/mabi.202100515
EA APR 2022
PG 10
WC Biochemistry & Molecular Biology; Materials Science, Biomaterials;
   Polymer Science
WE Science Citation Index Expanded (SCI-EXPANDED)
SC Biochemistry & Molecular Biology; Materials Science; Polymer Science
GA 2A3PU
UT WOS:000788367600001
PM 35388617
DA 2023-11-04
ER

PT J
AU Wusiman, A
   Zhang, Y
   Ayihengbieke, T
   Cheng, XK
   Kudereti, T
   Liu, DD
   Wang, DY
   Abula, S
AF Wusiman, Adelijiang
   Zhang, Yi
   Ayihengbieke, Telieke
   Cheng, Xike
   Kudereti, Tuerhong
   Liu, Dandan
   Wang, Deyun
   Abula, Saifuding
TI Poly (lactic-co-glycolic acid) nanoparticle-based vaccines delivery
   systems as a novel adjuvant for H9N2 antigen enhance immune responses
SO POULTRY SCIENCE
LA English
DT Article
DE alhagi honey polysaccharide; pickering emulsion; poly(lactic-co-glycolic
   acid) nanoparticles; vaccine adjuvants; immune response
ID AVIAN INFLUENZA-VIRUS; LYCIUM-BARBARUM POLYSACCHARIDES; ALHAGI HONEY
   POLYSACCHARIDES; EFFICACY; IMMUNOGENICITY; EMULSION
AB Poly (lactic-co-glycolic acid) (PLGA) nanoparticle used as vaccine adjuvants have been widely investigated due to their safety, antigen slow-release ability, and good adjuvants activity. In this study, immunopotentiator Alhagi honey polysaccharide encapsulated PLGA nanoparticles (AHPP) and assembled pickering emulsion with AHPP as shell and squalene as core (PPAS) were prepared. Characterization of AHPP and PPAS were investigated. H9N2 absorbed nanoparticles formulations were immunized to chicken, then the magnitude and kinetics of antibody and cellular immune responses were assessed. Our results showed that PPAS had rough strawberry-like surfaces, a large number of antigens could be absorbed on their surfaces through simple mixing. Adjuvant activity of PPAS showed that, PPAS/H9N2 can induce long-lasting and high HI titers, high thymus, spleen, and bursa of fabricius organ index. Moreover, chicken immunized with PPAS/H9N2 showed a mixed high differentiation of CD4(+) and CD8a(+) T cell, and strong Th1 and Th2-type cytokines mRNA expression. Thus, these findings demonstrated that PPAS could induce a strong and longterm cellular and humoral immune response, and has the potential to serve as an effective vaccine delivery adjuvant system for H9N2 antigen.
C1 [Wusiman, Adelijiang; Zhang, Yi; Ayihengbieke, Telieke; Cheng, Xike; Kudereti, Tuerhong; Liu, Dandan; Abula, Saifuding] Xinjiang Agr Univ, Coll Vet Med, Xinjiang Key Lab New Drug Study & Creat Herbivoro, Urumqi 830000, Peoples R China.
   [Wusiman, Adelijiang; Wang, Deyun] Nanjing Agr Univ, Coll Vet Med, Nanjing 210095, Peoples R China.
C3 Xinjiang Agricultural University; Nanjing Agricultural University
RP Abula, S (通讯作者)，Xinjiang Agr Univ, Coll Vet Med, Xinjiang Key Lab New Drug Study & Creat Herbivoro, Urumqi 830000, Peoples R China.
EM SaifudingAbula@163.com
FU National Natural Science Foundation of China [31872509]; China
   Postdoctoral Science Foundation [2021M693899]; Young Doctoral science
   and technology talents Training Program [2020Q076]; Natural Science
   Foundation of Xinjiang Uyghur Autonomous Region [2021D01B48]; Xinjiang
   Agricultural University Postdoctoral Station Funding Project
FX This project was supported by the National Natural Science Foundation of
   China (Grant nos. 31872509), China Postdoctoral Science Foundation
   (2021M693899), Young Doctoral science and technology talents Training
   Program (2020Q076), Natural Science Foundation of Xinjiang Uyghur
   Autonomous Region (2021D01B48), and Xinjiang Agricultural University
   Postdoctoral Station Funding Project. We are grateful to all of the
   other staff members at the Institute of Traditional Chinese Veterinary
   Medicine of Nanjing Agricultural University and Traditional Chinese
   Veterinary Medicine of Xinjiang Agricultural University for their
   assistance in this study.
CR Astill J, 2018, VACCINE, V36, P3908, DOI 10.1016/j.vaccine.2018.05.093
   Atmar RL, 2006, CLIN INFECT DIS, V43, P1135, DOI 10.1086/508174
   Bo RN, 2019, CARBOHYD POLYM, V205, P540, DOI 10.1016/j.carbpol.2018.10.057
   Bo RN, 2017, INT J NANOMED, V12, P6289, DOI 10.2147/IJN.S136820
   Chrzastek K, 2018, VIROLOGY, V518, P195, DOI 10.1016/j.virol.2018.02.016
   Del Giudice G, 2018, SEMIN IMMUNOL, V39, P14, DOI 10.1016/j.smim.2018.05.001
   Dhakal S, 2017, J CONTROL RELEASE, V247, P194, DOI 10.1016/j.jconrel.2016.12.039
   Ellakany HF, 2018, BMC VET RES, V14, DOI 10.1186/s12917-018-1689-4
   Gan L, 2019, VET MICROBIOL, V234, P77, DOI 10.1016/j.vetmic.2019.05.015
   Golchin M, 2018, MICROB PATHOGENESIS, V115, P183, DOI 10.1016/j.micpath.2017.12.050
   Hawken J, 2012, VACCINE, V30, P6971, DOI 10.1016/j.vaccine.2012.09.059
   Irshad I, 2018, J BIOL REG HOMEOS AG, V32, P1545
   Jafari M, 2017, ARTIF CELL NANOMED B, V45, P84, DOI 10.3109/21691401.2015.1129626
   Khan SU, 2015, J INFECT DIS, V212, P562, DOI 10.1093/infdis/jiv109
   Kilany WH, 2016, AVIAN DIS, V60, P226, DOI 10.1637/11145-050815-Reg
   Kim SH, 2018, VIRUSES-BASEL, V10, DOI 10.3390/v10030121
   Lee JS, 2008, VACCINE, V26, P6569, DOI 10.1016/j.vaccine.2008.09.043
   Lung PS, 2020, NANOSCALE, V12, P5746, DOI 10.1039/c9nr08958f
   Mir M, 2017, COLLOID SURFACE B, V159, P217, DOI 10.1016/j.colsurfb.2017.07.038
   Nazmi A, 2017, POULTRY SCI, V96, P288, DOI 10.3382/ps/pew250
   Nicholson KG, 2009, VACCINE, V28, P171, DOI 10.1016/j.vaccine.2009.09.103
   Orije MRP, 2020, VACCINE, V38, P20, DOI 10.1016/j.vaccine.2019.10.025
   Park JK, 2014, VET MICROBIOL, V169, P211, DOI 10.1016/j.vetmic.2014.01.001
   Patel J, 2006, VACCINE, V24, P3564, DOI 10.1016/j.vaccine.2006.01.065
   Plotkin S, 2014, P NATL ACAD SCI USA, V111, P12283, DOI 10.1073/pnas.1400472111
   Riaz A, 2017, ADVAN LIFE SCI, V4, P66
   Su HL, 2020, AMB EXPRESS, V10, DOI 10.1186/s13568-020-01036-0
   Umar S, 2016, POULTRY SCI, V95, P1513, DOI 10.3382/ps/pew069
   Wang XL, 2019, ACTA BIOMATER, V83, P390, DOI 10.1016/j.actbio.2018.11.023
   Wang YQ, 2016, INT J PHARMACEUT, V515, P84, DOI 10.1016/j.ijpharm.2016.09.082
   Wusiman A, 2019, INT J NANOMED, V14, P3221, DOI 10.2147/IJN.S203072
   Wusiman A, 2019, INT J BIOL MACROMOL, V134, P730, DOI 10.1016/j.ijbiomac.2019.05.038
   Wusiman A, 2019, CARBOHYD POLYM, V211, P217, DOI 10.1016/j.carbpol.2019.01.102
   Xia YF, 2018, NAT MATER, V17, P187, DOI [10.1038/NMAT5057, 10.1038/nmat5057]
   Xie Q, 2012, POULTRY SCI, V91, P2767, DOI 10.3382/ps.2012-02431
   Yitbarek A, 2019, VACCINE, V37, P6640, DOI 10.1016/j.vaccine.2019.09.046
   Yue H, 2015, VACCINE, V33, P5927, DOI 10.1016/j.vaccine.2015.07.100
   Zhou JF, 2018, PROTEIN PEPTIDE LETT, V25, P757, DOI 10.2174/0929866525666180806110928
NR 38
TC 0
Z9 0
U1 5
U2 16
PU ELSEVIER
PI AMSTERDAM
PA RADARWEG 29, 1043 NX AMSTERDAM, NETHERLANDS
SN 0032-5791
EI 1525-3171
J9 POULTRY SCI
JI Poult. Sci.
PD MAY
PY 2022
VL 101
IS 5
AR 101791
DI 10.1016/j.psj.2022.101791
EA MAR 2022
PG 10
WC Agriculture, Dairy & Animal Science
WE Science Citation Index Expanded (SCI-EXPANDED)
SC Agriculture
GA 2R8IE
UT WOS:000821348600023
PM 35358927
OA gold, Green Published
DA 2023-11-04
ER

PT J
AU Wang, YC
   Zhang, GX
   Zhong, LL
   Qian, M
   Wang, M
   Cui, RJ
AF Wang, Yicun
   Zhang, Guangxin
   Zhong, Lili
   Qian, Min
   Wang, Meng
   Cui, Ranji
TI Filamentous bacteriophages, natural nanoparticles, for viral vaccine
   strategies
SO NANOSCALE
LA English
DT Review
ID HEPATITIS-B-VIRUS; PHAGE DISPLAY LIBRARIES; BETA-AMYLOID PLAQUES;
   IMMUNE-RESPONSES; NEUTRALIZING ANTIBODY; IMMUNOLOGICAL-PROPERTIES;
   NUCLEOCAPSID PROTEIN; MONOCLONAL-ANTIBODY; SPIKE GLYCOPROTEIN; PEPTIDE
   MIMOTOPES
AB Filamentous bacteriophages are natural nanoparticles formed by the self-assembly of structural proteins that have the capability of replication and infection. They are used as a highly efficient vaccine platform to enhance immunogenicity and effectively stimulate the innate and adaptive immune response. Compared with traditional vaccines, phage-based vaccines offer thermodynamic stability, biocompatibility, homogeneity, high carrying capacity, self-assembly, scalability, and low toxicity. This review summarizes recent research on phage-based vaccines in virus prevention. In addition, the expression systems of filamentous phage-based virus vaccines and their application principles are discussed. Moreover, the prospect of the prevention of emerging infectious diseases, such as coronavirus 2019 (COVID-19), is also discussed.
C1 [Wang, Yicun; Zhong, Lili; Cui, Ranji] Second Hosp Jilin Univ, Jilin Prov Key Lab Mol & Chem Genet, Changchun 130024, Peoples R China.
   [Zhang, Guangxin] Second Hosp Jilin Univ, Dept Thorac Surg, Changchun 130024, Peoples R China.
   [Qian, Min] Second Hosp Jilin Univ, Dept Neonatol, Changchun 130024, Peoples R China.
   [Wang, Meng] Harbin Med Univ, Dept Resp Med Oncol, Canc Hosp, Harbin, Peoples R China.
C3 Jilin University; Jilin University; Jilin University; Harbin Medical
   University
RP Wang, YC (通讯作者)，Second Hosp Jilin Univ, Jilin Prov Key Lab Mol & Chem Genet, Changchun 130024, Peoples R China.
EM wangyicun@jlu.edu.cn
OI Wang, Yicun/0000-0001-6497-3387
FU National Natural Science Foundation of China [81901880]; Natural Science
   foundation, Science and Technology Division Jilin [20200201505JC,
   20190103099JH]; Education Deparment Research Project of Jilin
   [JJKH20201016KJ]; Program of Jilin Finance Department [2019SRCJ003,
   2019SRCJ017]; Special Health Project of Jilin Province [2020SCZT061];
   Program of JLU second hospital [KYPY2018-3]
FX This study was supported by the National Natural Science Foundation of
   China (81901880), Natural Science foundation, Science and Technology
   Division Jilin (20200201505JC and 20190103099JH), Education Deparment
   Research Project of Jilin (JJKH20201016KJ), Program of Jilin Finance
   Department (2019SRCJ003 and 2019SRCJ017), Special Health Project of
   Jilin Province (2020SCZT061) and Program of JLU second hospital
   (KYPY2018-3).
CR An TQ, 2005, VIRUS GENES, V31, P81, DOI 10.1007/s11262-005-2203-1
   Anand T, 2021, CURR MICROBIOL, V78, P1124, DOI 10.1007/s00284-021-02398-9
   Anni H, 2001, ALCOHOL, V25, P201, DOI 10.1016/S0741-8329(01)00164-1
   Bachmann MF, 2010, NAT REV IMMUNOL, V10, P787, DOI 10.1038/nri2868
   Bahadir AO, 2011, APPL BIOCHEM BIOTECH, V165, P1437, DOI 10.1007/s12010-011-9365-1
   Bai H, 2020, J VIROL METHODS, V276, DOI 10.1016/j.jviromet.2019.113791
   Bao Q, 2019, ADV DRUG DELIVER REV, V145, P40, DOI 10.1016/j.addr.2018.12.013
   Barderas R, 2019, ANAL BIOANAL CHEM, V411, DOI 10.1007/s00216-019-01714-4
   Bastien N, 1997, VIROLOGY, V234, P118, DOI 10.1006/viro.1997.8632
   Begum N, 2002, VACCINE, V20, P1281, DOI 10.1016/S0264-410X(01)00478-9
   BLEUL C, 1991, J CLIN MICROBIOL, V29, P1579, DOI 10.1128/JCM.29.8.1579-1588.1991
   Cao BR, 2019, ADV DRUG DELIVER REV, V145, P73, DOI 10.1016/j.addr.2018.11.004
   Cavlar T, 2013, EMBO J, V32, P1440, DOI 10.1038/emboj.2013.86
   Cha SC, 2006, J IMMUNOL METHODS, V312, P79, DOI 10.1016/j.jim.2006.02.013
   Charles-Niño C, 2011, VACCINE, V29, P5313, DOI 10.1016/j.vaccine.2011.05.007
   Chen XN, 2001, NAT MED, V7, P1225, DOI 10.1038/nm1101-1225
   Chikaev AN, 2015, PLOS ONE, V10, DOI 10.1371/journal.pone.0120847
   Cornish EF, 2020, FRONT IMMUNOL, V11, DOI 10.3389/fimmu.2020.572567
   Cuesta AM, 2006, IMMUNOLOGY, V117, P502, DOI 10.1111/j.1365-2567.2006.02325.x
   De Berardinis P, 2000, NAT BIOTECHNOL, V18, P873, DOI 10.1038/78490
   de Kort M, 2001, EUR J ORG CHEM, V2001, P2075
   Delmastro P, 1997, VACCINE, V15, P1276, DOI 10.1016/S0264-410X(97)00072-8
   Deng L, 2017, J CONTROL RELEASE, V264, P55, DOI 10.1016/j.jconrel.2017.08.020
   Deng L, 2015, PLOS ONE, V10, DOI 10.1371/journal.pone.0126650
   Deng WL, 2014, VIRUS RES, V179, P133, DOI 10.1016/j.virusres.2013.10.022
   Deng YQ, 2011, PLOS ONE, V6, DOI 10.1371/journal.pone.0016059
   Deroo S, 1998, MOL IMMUNOL, V35, P435, DOI 10.1016/S0161-5890(98)00057-1
   Dorgham K, 2005, AIDS RES HUM RETROV, V21, P82, DOI 10.1089/aid.2005.21.82
   DOTTO GP, 1981, P NATL ACAD SCI-BIOL, V78, P5421, DOI 10.1073/pnas.78.9.5421
   Duan JZ, 2005, BIOCHEM BIOPH RES CO, V333, P186, DOI 10.1016/j.bbrc.2005.05.089
   Düzgünes N, 2021, PHARMACEUTICALS-BASE, V14, DOI 10.3390/ph14010034
   Eisen HN, 2014, CANCER IMMUNOL RES, V2, P381, DOI 10.1158/2326-6066.CIR-14-0029
   Engler RJM, 2020, ANN ALLERG ASTHMA IM, V125, P2, DOI 10.1016/j.anai.2020.05.008
   Enshell-Seijffers D, 2001, Nucleic Acids Res, V29, pE50, DOI 10.1093/nar/29.10.e50
   Ferrieu-Weisbuch C, 2006, J VIROL METHODS, V131, P175, DOI 10.1016/j.jviromet.2005.08.008
   FOLGORI A, 1994, EMBO J, V13, P2236, DOI 10.1002/j.1460-2075.1994.tb06501.x
   Fournier C, 2002, VIRUS GENES, V25, P255, DOI 10.1023/A:1020971823562
   Frenkel D, 2000, P NATL ACAD SCI USA, V97, P11455, DOI 10.1073/pnas.97.21.11455
   Gazarian K, 2011, VET RES, V42, DOI 10.1186/1297-9716-42-87
   Gazarian KG, 2013, MOL IMMUNOL, V54, P148, DOI 10.1016/j.molimm.2012.11.016
   George MT, 2019, MSPHERE, V4, DOI 10.1128/mSphere.00194-19
   Ghosh D, 2012, NAT NANOTECHNOL, V7, P677, DOI [10.1038/nnano.2012.146, 10.1038/NNANO.2012.146]
   Gillespie JW, 2019, VIRUSES-BASEL, V11, DOI 10.3390/v11110988
   González-Mora A, 2020, VACCINES-BASEL, V8, DOI 10.3390/vaccines8030504
   Grabowska AM, 2000, VIROLOGY, V269, P47, DOI 10.1006/viro.2000.0185
   Gu Y, 2004, WORLD J GASTROENTERO, V10, P1583, DOI 10.3748/wjg.v10.i11.1583
   Guardiola J, 2001, ADV EXP MED BIOL, V495, P291
   Habeler M, 2021, BIOL CHEM, V402, P433, DOI 10.1515/hsz-2020-0185
   Hashemi H, 2010, J VIROL METHODS, V163, P440, DOI 10.1016/j.jviromet.2009.11.008
   Hay ID, 2019, EMBO REP, V20, DOI 10.15252/embr.201847427
   He Y, 2012, VIROL J, V9, DOI 10.1186/1743-422X-9-217
   Hendrix RW, 1999, P NATL ACAD SCI USA, V96, P2192, DOI 10.1073/pnas.96.5.2192
   Houimel M, 2009, VACCINE, V27, P4648, DOI 10.1016/j.vaccine.2009.05.055
   Hua Rong-Hong, 2006, Sheng Wu Gong Cheng Xue Bao, V22, P701, DOI 10.1016/S1872-2075(06)60051-4
   Huang JA, 2000, VACCINE, V18, P2257, DOI 10.1016/S0264-410X(99)00558-7
   Huang SH, 2017, J MICROBIOL IMMUNOL, V50, P277, DOI 10.1016/j.jmii.2015.07.002
   Huber KE, 2002, NATURE, V417, P656, DOI 10.1038/nature00782
   Hussein IH, 2015, FRONT PUBLIC HEALTH, V3, DOI 10.3389/fpubh.2015.00269
   IIZUKA A, 1994, HEPATOLOGY, V19, P1079, DOI 10.1002/hep.1840190504
   Ivanova TV, 2015, MACROMOL BIOSCI, V15, P1274, DOI 10.1002/mabi.201500067
   Karimi M, 2016, ADV DRUG DELIVER REV, V106, P45, DOI 10.1016/j.addr.2016.03.003
   Khlusevich Y, 2018, ANTIVIR RES, V152, P18, DOI 10.1016/j.antiviral.2018.02.006
   Khurana S, 2006, J VIROL, V80, P2092, DOI 10.1128/JVI.80.5.2092-2099.2006
   Khurana S, 2011, J VIROL, V85, P12455, DOI 10.1128/JVI.06023-11
   Khurana S, 2010, SCI TRANSL MED, V2, DOI 10.1126/scitranslmed.3000624
   Kim YJ, 2021, INT J MOL SCI, V22, DOI 10.3390/ijms22041913
   Kok W L, 2002, J Biochem Mol Biol Biophys, V6, P55, DOI 10.1080/10258140290010241
   Lai JY, 2021, RSC ADV, V11, P1367, DOI 10.1039/d0ra02835e
   Larralde O, 2017, MED MICROBIOL IMMUN, V206, P301, DOI 10.1007/s00430-017-0507-0
   Larralde OG, 2007, J VIROL METHODS, V140, P49, DOI 10.1016/j.jviromet.2006.10.015
   Lee YC, 2007, VET IMMUNOL IMMUNOP, V117, P75, DOI 10.1016/j.vetimm.2007.02.001
   Li Wei, 2020, bioRxiv, DOI 10.1101/2020.05.13.093088
   Liao W, 2005, ACTA PHYS-CHIM SIN, V21, P508, DOI 10.3866/PKU.WHXB20050510
   Lidqvist M, 2008, J IMMUNOL METHODS, V337, P88, DOI 10.1016/j.jim.2008.06.002
   Lim CC, 2019, SCI REP-UK, V9, DOI 10.1038/s41598-019-42628-6
   Lin CW, 2004, J MOL MICROB BIOTECH, V8, P34, DOI 10.1159/000082079
   Liu F, 2016, ONCOL LETT, V12, P4727, DOI 10.3892/ol.2016.5248
   Liu WM, 2017, RES VET SCI, V115, P374, DOI 10.1016/j.rvsc.2017.07.001
   Liu ZX, 2007, CHINESE SCI BULL, V52, P2072, DOI 10.1007/s11434-007-0303-0
   Lorenz SH, 2011, MOL MICROBIOL, V80, P827, DOI 10.1111/j.1365-2958.2011.07617.x
   Loset GÅ, 2011, PLOS ONE, V6, DOI 10.1371/journal.pone.0014702
   Lotfi Z, 2019, COMP IMMUNOL MICROB, V65, P76, DOI 10.1016/j.cimid.2019.05.004
   Lusiak-Szelachowska M, 2014, VIRAL IMMUNOL, V27, P295, DOI 10.1089/vim.2013.0128
   Machera SJ, 2020, CHEMOSENSORS, V8, DOI 10.3390/chemosensors8030061
   Mahendiratta S, 2021, BIOMED PHARMACOTHER, V137, DOI 10.1016/j.biopha.2021.111300
   Mai-Prochnow A, 2015, FEMS MICROBIOL REV, V39, P465, DOI 10.1093/femsre/fuu007
   Mansfield KL, 2004, J GEN VIROL, V85, P3279, DOI 10.1099/vir.0.80362-0
   Martin A, 2003, J MOL BIOL, V328, P863, DOI 10.1016/S0022-2836(03)00359-0
   MEOLA A, 1995, J IMMUNOL, V154, P3162
   Mori K, 1996, ANTIVIR RES, V31, P79, DOI 10.1016/0166-3542(96)00951-5
   Munke A, 2017, P NATL ACAD SCI USA, V114, P6444, DOI 10.1073/pnas.1700407114
   Nagano K, 2021, VIRUSES-BASEL, V13, DOI 10.3390/v13020178
   Naghizadeh M, 2019, VET MICROBIOL, V234, P61, DOI 10.1016/j.vetmic.2019.05.018
   Omoboyowa DA, 2021, BIOINTERFACE RES APP, V11, P14974, DOI 10.33263/BRIAC116.1497414985
   Palacios-Rodríguez Y, 2007, J MICROBIOL METH, V68, P225, DOI 10.1016/j.mimet.2006.08.001
   Palacios-Rodríguez Y, 2011, IMMUNOL LETT, V136, P80, DOI 10.1016/j.imlet.2010.12.008
   Pan PT, 2015, NANO RES, V8, P3562, DOI 10.1007/s12274-015-0856-1
   Pan YQ, 2021, ZOONOSES PUBLIC HLTH, V68, P527, DOI 10.1111/zph.12843
   Parray HA, 2020, J BIOL CHEM, V295, P12814, DOI 10.1074/jbc.AC120.014918
   Pedroza-Roldan C, 2009, MOL IMMUNOL, V47, P270, DOI 10.1016/j.molimm.2009.09.024
   Pereboeva LA, 2000, J MED VIROL, V60, P144, DOI 10.1002/(SICI)1096-9071(200002)60:2<144::AID-JMV7>3.3.CO;2-7
   PERHAM RN, 1995, FEMS MICROBIOL REV, V17, P25
   Perween R, 2021, BIOTECHNOL PROGR, V37, DOI 10.1002/btpr.3136
   Piekarowicz A, 2016, SCI REP-UK, V6, DOI 10.1038/srep22549
   Puccio S, 2020, NUCLEIC ACIDS RES, V48, pW200, DOI 10.1093/nar/gkaa363
   Ravichandran S, 2020, SCI TRANSL MED, V12, DOI 10.1126/scitranslmed.abc3539
   Rayichandran S, 2019, NAT COMMUN, V10, DOI 10.1038/s41467-019-09914-3
   Rechkina EA, 2006, MOL BIOL+, V40, P357
   Reth M, 2014, ADV IMMUNOL, V122, P129, DOI 10.1016/B978-0-12-800267-4.00004-3
   Ribeiro LC, 2021, ALLERGY ASTHMA CL IM, V17, DOI 10.1186/s13223-021-00518-5
   Robinson HL, 2005, NAT MED, V11, pS25, DOI 10.1038/nm1212
   Samoylova TI, 2017, CURR MED CHEM, V24, P3907, DOI 10.2174/0929867324666170911160426
   Sarhan WA, 2015, EXPERT REV ANTI-INFE, V13, P91, DOI 10.1586/14787210.2015.990383
   Sartorius R, 2019, PHARMACEUTICS, V11, DOI 10.3390/pharmaceutics11090437
   Sartorius R, 2015, EMBO MOL MED, V7, P973, DOI 10.15252/emmm.201404525
   SCHELLEKENS GA, 1994, EUR J IMMUNOL, V24, P3188, DOI 10.1002/eji.1830241241
   Sellers DL, 2019, ACS NANO, V13, P10961, DOI 10.1021/acsnano.9b01515
   Shcherbakova NS, 2016, PROTEIN PEPTIDE LETT, V23, P159, DOI 10.2174/0929866523666151211115746
   Shih YP, 2006, J VIROL, V80, P10315, DOI 10.1128/JVI.01138-06
   Solís-Lucero G, 2016, FISH SHELLFISH IMMUN, V55, P401, DOI 10.1016/j.fsi.2016.05.027
   Solomon B, 2002, J NEURAL TRANSM-SUPP, P321
   Staquicini Daniela I, 2021, bioRxiv, DOI 10.1101/2021.03.15.435496
   Stern Z, 2019, EXPERT REV VACCINES, V18, P913, DOI 10.1080/14760584.2019.1651649
   Sun EC, 2011, BMC MICROBIOL, V11, DOI 10.1186/1471-2180-11-160
   Sun EC, 2011, VIROL J, V8, DOI 10.1186/1743-422X-8-100
   Tahmasebi S, 2021, LIFE SCI, V276, DOI 10.1016/j.lfs.2021.119437
   Takaiwa F, 2015, PLANT BIOTECHNOL J, V13, P1041, DOI 10.1111/pbi.12423
   Tang WG, 2000, PROG BIOCHEM BIOPHYS, V27, P432
   Tang XC, 2014, P NATL ACAD SCI USA, V111, pE2018, DOI 10.1073/pnas.1402074111
   Tong Z, 2020, APPL MICROBIOL BIOT, V104, P1201, DOI 10.1007/s00253-019-10338-8
   Ueberberg S, 2010, REGUL PEPTIDES, V160, P1, DOI 10.1016/j.regpep.2009.11.017
   van Houten NE, 2006, VACCINE, V24, P4188, DOI 10.1016/j.vaccine.2006.01.001
   Wan Y, 2001, VACCINE, V19, P2918, DOI 10.1016/S0264-410X(00)00561-2
   Wang MY, 2018, PLOS ONE, V13, DOI 10.1371/journal.pone.0190452
   Wang X, 2018, J AM HEART ASSOC, V7, DOI 10.1161/JAHA.118.008737
   Wang YC, 2018, NANO RES, V11, P2248, DOI 10.1007/s12274-017-1845-3
   Wang YC, 2015, ACS NANO, V9, P4475, DOI 10.1021/acsnano.5b01074
   Wang YC, 2014, HUM VACC IMMUNOTHER, V10, P1057, DOI 10.4161/hv.27714
   Wen XX, 2015, BMC MICROBIOL, V15, DOI 10.1186/s12866-015-0507-4
   Wieczorek L, 2020, VIROLOGY, V550, P99, DOI 10.1016/j.virol.2020.06.016
   Wu CH, 2016, J BIOMED SCI, V23, DOI 10.1186/s12929-016-0223-x
   Wu Rui-Ping, 2013, Bing Du Xue Bao, V29, P280
   Wu SC, 2001, VIRUS RES, V76, P59, DOI 10.1016/S0168-1702(01)00246-5
   Wu Wan-min, 2005, Zhonghua Liu Xing Bing Xue Za Zhi, V26, P904
   Xue M, 2012, PLOS ONE, V7, DOI 10.1371/journal.pone.0049842
   Yamada T, 2013, FRONT MICROBIOL, V4, DOI 10.3389/fmicb.2013.00325
   Yan LT, 2019, BIOCHEM BIOPH RES CO, V518, P319, DOI 10.1016/j.bbrc.2019.08.055
   Yang LM, 2013, VIRUS RES, V174, P47, DOI 10.1016/j.virusres.2013.02.013
   Yang M, 2014, J CONTROL RELEASE, V174, P72, DOI 10.1016/j.jconrel.2013.11.009
   Yu CM, 2020, SCI REP-UK, V10, DOI 10.1038/s41598-020-70135-6
   Yu H, 2007, VIROLOGY, V359, P264, DOI 10.1016/j.virol.2006.09.016
   Yu MWN, 2000, VIROLOGY, V271, P182, DOI 10.1006/viro.2000.0310
   Yu XL, 2009, J VIROL METHODS, V156, P169, DOI 10.1016/j.jviromet.2008.11.009
   Zhong YW, 2011, VIROL J, V8, DOI 10.1186/1743-422X-8-542
   Zou NAL, 2015, VET IMMUNOL IMMUNOP, V168, P49, DOI 10.1016/j.vetimm.2015.08.008
NR 155
TC 0
Z9 0
U1 8
U2 31
PU ROYAL SOC CHEMISTRY
PI CAMBRIDGE
PA THOMAS GRAHAM HOUSE, SCIENCE PARK, MILTON RD, CAMBRIDGE CB4 0WF, CAMBS,
   ENGLAND
SN 2040-3364
EI 2040-3372
J9 NANOSCALE
JI Nanoscale
PD APR 21
PY 2022
VL 14
IS 16
BP 5942
EP 5959
DI 10.1039/d1nr08064d
EA MAR 2022
PG 18
WC Chemistry, Multidisciplinary; Nanoscience & Nanotechnology; Materials
   Science, Multidisciplinary; Physics, Applied
WE Science Citation Index Expanded (SCI-EXPANDED)
SC Chemistry; Science & Technology - Other Topics; Materials Science;
   Physics
GA 0Q4VX
UT WOS:000783172900001
PM 35389413
DA 2023-11-04
ER

PT J
AU Bang, E
   Oh, S
   Chang, HE
   Shin, IS
   Park, KU
   Kim, ES
AF Bang, Eunsik
   Oh, Sujin
   Chang, Ho Eun
   Shin, Il Seob
   Park, Kyoung Un
   Kim, Eu Suk
TI Zika Virus Infection During Research Vaccine Development: Investigation
   of the Laboratory-Acquired Infection via Nanopore Whole-Genome
   Sequencing
SO FRONTIERS IN CELLULAR AND INFECTION MICROBIOLOGY
LA English
DT Article
DE whole genome sequencing; WGS; viral strain typing; laboratory-acquired
   infection; LAI
ID UNITED-STATES; HUMAN BRUCELLOSIS; HIV-INFECTION; TRANSMISSION;
   CALIFORNIA; COVID-19; PROGRESS; DISEASE
AB Zika virus (ZIKV) emerged as a serious public health problem since the first major outbreak in 2007. Current ZIKV diagnostic methods can successfully identify known ZIKV but are impossible to track the origin of viruses and pathogens other than known ZIKV strains. We planned to determine the ability of Whole Genome Sequencing (WGS) in clinical epidemiology by evaluating whether it can successfully detect the origin of ZIKV in a suspected case of laboratory-acquired infection (LAI). ZIKV found in the patient sample was sequenced with nanopore sequencing technology, followed by the production of the phylogenetic tree, based on the alignment of 38 known ZIKV strains with the consensus sequence. The closest viral strain with the consensus sequence was the strain used in the laboratory, with a percent identity of 99.27%. We think WGS showed its time-effectiveness and ability to detect the difference between strains to the level of a single base. Additionally, to determine the global number of LAIs, a literature review of articles published in the last 10 years was performed, and 53 reports of 338 LAIs were found. The lack of a universal reporting system was worrisome, as in the majority of cases (81.1%), the exposure route was unknown.
C1 [Bang, Eunsik] Seoul Natl Univ, Dept Med, Coll Med, Seoul, South Korea.
   [Oh, Sujin; Park, Kyoung Un] Seoul Natl Univ, Dept Lab Med, Coll Med, Seoul, South Korea.
   [Chang, Ho Eun; Shin, Il Seob] PHiCS Inst, Seoul, South Korea.
   [Park, Kyoung Un] Seoul Natl Univ, Dept Lab Med, Bundang Hosp, Seongnam, South Korea.
   [Kim, Eu Suk] Seoul Natl Univ, Dept Internal Med, Coll Med, Seoul, South Korea.
   [Kim, Eu Suk] Seoul Natl Univ, Dept Internal Med, Bundang Hosp, Seongnam, South Korea.
C3 Seoul National University (SNU); Seoul National University (SNU); Seoul
   National University (SNU); Seoul National University (SNU); Seoul
   National University (SNU)
RP Park, KU (通讯作者)，Seoul Natl Univ, Dept Lab Med, Coll Med, Seoul, South Korea.; Park, KU (通讯作者)，Seoul Natl Univ, Dept Lab Med, Bundang Hosp, Seongnam, South Korea.; Kim, ES (通讯作者)，Seoul Natl Univ, Dept Internal Med, Coll Med, Seoul, South Korea.; Kim, ES (通讯作者)，Seoul Natl Univ, Dept Internal Med, Bundang Hosp, Seongnam, South Korea.
EM m91w95pf@snu.ac.kr; eskim@snubh.ong
RI Shin, Ilseob/G-4275-2011
OI Park, Kyoung Un/0000-0002-2402-7633
CR Abbink P, 2016, SCIENCE, V353, P1129, DOI 10.1126/science.aah6157
   Aebischer O, 2016, OCCUP MED-OXFORD, V66, P171, DOI 10.1093/occmed/kqv156
   Agalar C, 2020, TURK J MED SCI, V50, P578, DOI 10.3906/sag-2004-132
   Alexander DC, 2016, J CLIN MICROBIOL, V54, P190, DOI 10.1128/JCM.02720-15
   Artika IM, 2020, INFECT GENET EVOL, V81, DOI 10.1016/j.meegid.2020.104215
   Barker Anna, 2015, Appl Biosaf, V20, P72
   Barrett B., 2012, SALMONELLOSIS SEROTY
   Behjati S, 2013, ARCH DIS CHILDHOOD-E, V98, P236, DOI 10.1136/archdischild-2013-304340
   Belchior Ines, 2011, BMJ Case Rep, V2011, DOI 10.1136/bcr.11.2010.3496
   Benoit TJ, 2015, MMWR SURVEILL SUMM, V64, P1
   Bienek A, 2017, Can Commun Dis Rep, V43, P228, DOI 10.14745/ccdr.v43i11a04
   Britton S, 2011, PLOS NEGLECT TROP D, V5, DOI 10.1371/journal.pntd.0001324
   Buitrago MJ, 2011, MYCOSES, V54, pE859, DOI 10.1111/j.1439-0507.2010.02003.x
   Rodrigues ALC, 2013, REV SOC BRAS MED TRO, V46, P791, DOI 10.1590/0037-8682-0160-2013
   Cameron A, 2020, CLIN LAB MED, V40, P447, DOI 10.1016/j.cll.2020.08.003
   Campos-Macias P., 2016, DERMATOL REV MEX, V60, P514
   Centers for Disease C Prevention, 2013, MMWR MORB MORTAL WKL, V62, P863
   Choucrallah D, 2019, Can Commun Dis Rep, V45, P244, DOI 10.14745/ccdr.v45i09a04
   Choy KW, 2020, LANCET MICROBE, V1, pE273, DOI 10.1016/S2666-5247(20)30168-3
   Cullen KA, 2014, MMWR SURVEILL SUMM, V63, P1
   Cullen KA, 2013, MMWR SURVEILL SUMM, V62, P1
   de Menezes MT, 2020, OPEN FORUM INFECT DI, V7, DOI 10.1093/ofid/ofaa259
   Duman Y, 2016, AM J INFECT CONTROL, V44, P935, DOI 10.1016/j.ajic.2016.01.016
   Felinto de Brito Maria Edileuza, 2012, Case Rep Dermatol Med, V2012, P279517, DOI 10.1155/2012/279517
   Freitas DA, 2020, PLOS ONE, V15, DOI 10.1371/journal.pone.0242367
   Garofolo Giuliano, 2016, BMC Res Notes, V9, P277, DOI 10.1186/s13104-016-2074-7
   Gregory CJ, 2017, J INFECT DIS, V216, pS875, DOI 10.1093/infdis/jix396
   Haddow AD, 2012, PLOS NEGLECT TROP D, V6, DOI 10.1371/journal.pntd.0001477
   Hartady T., 2014, ASIAN PAC J TROP DIS, V4, P150, DOI [DOI 10.1016/S2222-1808(14)60332-7, 10.1016/S2222-1808(14)60332-7]
   Herrada CA, 2018, J MED DEVICES, V12, DOI 10.1115/1.4041086
   Herriman R., 2014, SALMONELLOSIS ST TYP
   Hitt E., 2011, CDC REPORTS 1 HUMAN
   Horvat RT, 2011, J CLIN MICROBIOL, V49, P1165, DOI 10.1128/JCM.01131-10
   Hsu CH, 2015, MMWR-MORBID MORTAL W, V64, P435
   Im JH, 2021, VECTOR-BORNE ZOONOT, V21, P69, DOI 10.1089/vbz.2019.2588
   Joyce MP, 2015, MMWR-MORBID MORTAL W, V63, P1245
   Kaiser J, 2011, SCIENCE
   Knight V., 2017, SALMONELLOSIS ST TYP
   Kono N, 2019, DEV GROWTH DIFFER, V61, P316, DOI 10.1111/dgd.12608
   Korioth-Schmitz B., 2015, APPL BIOSAFETY, V20, P6, DOI [10.1177/153567601502000102, DOI 10.1177/153567601502000102]
   Lam ST, 2012, INFECT DIS CLIN PRAC, V20, P204, DOI [DOI 10.1097/IPC.0b013e318234c383, 10.1097/IPC.0b013e318234c383, DOI 10.1097/IPC.0B013E318234C383]
   Langford MP, 2015, CLIN OPHTHALMOL, V9, P1665, DOI 10.2147/OPTH.S85358
   Leblebicioglu H, 2016, CLIN MICROBIOL INFEC, V22, DOI 10.1016/j.cmi.2015.11.024
   Lee C, 2016, ANN OCCUP ENVIRON ME, V28, DOI 10.1186/s40557-016-0104-5
   Lee E, 2020, J MED ENTOMOL, V57, P1057, DOI 10.1093/jme/tjz254
   Leung GHY, 2015, SE ASIAN J TROP MED, V46, P460
   Lin HH, 2018, BIOTECHNOL ADV, V36, P47, DOI 10.1016/j.biotechadv.2017.09.004
   McCollum AM, 2012, J INFECT DIS, V206, P63, DOI 10.1093/infdis/jis302
   Motlagh ZM, 2016, INDIAN J OPHTHALMOL, V64, P806, DOI 10.4103/0301-4738.195592
   Musso D, 2016, CLIN MICROBIOL REV, V29, P487, DOI 10.1128/CMR.00072-15
   Nedelman M., 2016, RES INFECTED ZIKA VI
   Newsroom F., 2016, RES PA ACCIDENTALLY
   O'Neill N., 2019, MONKEY INFECTS JAPAN
   Omer H, 2011, PLOS ONE, V6, DOI 10.1371/journal.pone.0017145
   Pielnaa P, 2020, VIROLOGY, V543, P34, DOI 10.1016/j.virol.2020.01.015
   Poland GA, 2019, MAYO CLIN PROC, V94, P2572, DOI 10.1016/j.mayocp.2019.05.016
   Pomerleau-Normandin D, 2018, Can Commun Dis Rep, V44, P297, DOI 10.14745/ccdr.v44i11a05
   Qasmi SA, 2019, HEALTH SECUR, V17, P372, DOI 10.1089/hs.2019.0057
   Quick J, 2017, NAT PROTOC, V12, P1261, DOI 10.1038/nprot.2017.066
   Rabe IB, 2016, MMWR-MORBID MORTAL W, V65, P543, DOI 10.15585/mmwr.mm6521e1
   Rasmussen AL, 2016, CELL HOST MICROBE, V19, P611, DOI 10.1016/j.chom.2016.04.016
   Ritger K., 2011, Morbidity and Mortality Weekly Report, V60, P201
   Riyesh T, 2014, EMERG INFECT DIS, V20, P325, DOI 10.3201/eid2002.130358
   Sayin-Kutlu S, 2012, J HOSP INFECT, V80, P326, DOI 10.1016/j.jhin.2011.12.020
   Seetharam Venkatesh, 2012, Case Rep Nephrol, V2012, P596923, DOI 10.1155/2012/596923
   Shan C, 2018, CELL HOST MICROBE, V24, P12, DOI 10.1016/j.chom.2018.05.021
   Sharp TM, 2020, EMERG INFECT DIS, V26, P1534, DOI 10.3201/eid2607.191598
   Sheets CD, 2014, MMWR-MORBID MORTAL W, V63, P770
   Sloan-Gardner TS, 2019, COMMUN DIS INTELL, V43, DOI 10.33321/cdi.2019.43.38
   Smith AM, 2017, BMC INFECT DIS, V17, DOI 10.1186/s12879-017-2757-2
   Soria A, 2017, CLIN INFECT DIS, V64, P810, DOI 10.1093/cid/ciw851
   Traxler RM, 2013, J CLIN MICROBIOL, V51, P3132, DOI 10.1128/JCM.00813-13
   Traxler RM, 2013, J CLIN MICROBIOL, V51, P3055, DOI 10.1128/JCM.00135-13
   van Dijk EL, 2018, TRENDS GENET, V34, P666, DOI 10.1016/j.tig.2018.05.008
   Vestergaard LK, 2021, CANCERS, V13, DOI 10.3390/cancers13081751
   Vranes J., 2015, AM J MED CASE REP, V3, P88, DOI [10.12691/ajmcr-3-3-10, DOI 10.12691/AJMCR-3-3-10]
   Whitehouse ER, 2019, MMWR-MORBID MORTAL W, V68, P943, DOI 10.15585/mmwr.mm6842a2
   Wohl S, 2016, ANNU REV VIROL, V3, P173, DOI 10.1146/annurev-virology-110615-035747
   Wu T, 2021, FRONT MED-LAUSANNE, V8, DOI 10.3389/fmed.2021.702066
   Wünschel M, 2011, Z ORTHOP UNFALLCHIR, V149, P33, DOI 10.1055/s-0030-1249851
   Wurtz N, 2016, EUR J CLIN MICROBIOL, V35, P1247, DOI 10.1007/s10096-016-2657-1
   Xie XP, 2018, CELL HOST MICROBE, V24, P487, DOI 10.1016/j.chom.2018.09.008
NR 82
TC 0
Z9 0
U1 0
U2 1
PU FRONTIERS MEDIA SA
PI LAUSANNE
PA AVENUE DU TRIBUNAL FEDERAL 34, LAUSANNE, CH-1015, SWITZERLAND
SN 2235-2988
J9 FRONT CELL INFECT MI
JI Front. Cell. Infect. Microbiol.
PD MAR 7
PY 2022
VL 12
AR 819829
DI 10.3389/fcimb.2022.819829
PG 11
WC Immunology; Microbiology
WE Science Citation Index Expanded (SCI-EXPANDED)
SC Immunology; Microbiology
GA 7C4RE
UT WOS:000899801100001
PM 35321315
OA Green Published, gold
DA 2023-11-04
ER

PT J
AU Sun, K
   Tian, CY
   Cao, MY
   Yu, XP
   Yin, CAL
   Ye, ZH
AF Sun, Kai
   Tian, Chunyu
   Cao, Mengyu
   Yu, Xiaoping
   Yin, Chuanlin
   Ye, Zihong
TI Nanopore sequencing approach for variation detection of a live
   attenuated Newcastle disease virus vaccine
SO BIOTECHNIQUES
LA English
DT Article
DE live attenuated vaccine; nanopore sequencing; Newcastle disease virus;
   vaccine quality control
ID CHICKENS
AB Live attenuated Newcastle disease virus (NDV) vaccines have been used widely to protect chickens against Newcastle disease. However, the vaccine issues caused by genome mutations can seriously affect poultry health. In this study, the authors demonstrate the use of nanopore sequencing technology for rapid genome determination and variation analysis from a live attenuated NDV vaccine. NDV-specific reads were detected immediately after sequencing, and 24x genome coverage was obtained within 10 min. Variation analysis revealed 19 variant sites across the vaccine genome compared to the NDV clone 30 reference sequence . The sequencing and data analysis workflow employed enables all basic molecular biology laboratories to perform detailed genome sequencing in live attenuated vaccine, providing an effective means of quality control for vaccine production.
   METHOD SUMMARY
   The study demonstrates the use of nanopore sequencing technology for rapid genome determination and variation analysis from a live attenuated Newcastle disease virus vaccine; that is, the full-length cDNA was amplified as 14 overlapping fragments and subjected to the Oxford Nanopore Technologies (ONT) library preparation. The minimap2 and Medaka were integrated to efficiently assemble the genome of the Newcastle disease virus clone 30 strain and call variants from nanopore sequencing data.
C1 [Sun, Kai; Tian, Chunyu; Cao, Mengyu; Yu, Xiaoping; Yin, Chuanlin; Ye, Zihong] China Jiliang Univ, Coll Life Sci, Zhejiang Prov Key Lab Biometrol & Inspect & Quara, Hangzhou 310018, Peoples R China.
C3 China Jiliang University
RP Yin, CAL; Ye, ZH (通讯作者)，China Jiliang Univ, Coll Life Sci, Zhejiang Prov Key Lab Biometrol & Inspect & Quara, Hangzhou 310018, Peoples R China.
EM chuanlinyin@cjlu.edu.cn; zhye@cjlu.edu.cn
RI Cao, Mengmeng/JFA-9946-2023; cao, mengmeng/HJB-1637-2022
OI kai, sun/0000-0001-7567-7428
FU National Key Research and Development Programs of China
   [2021YFF0600800]; Zhejiang Provincial Natural Science Foundation
   [LQ22C140003]
FX This work was supported by grants from the National Key Research and
   Development Programs of China (2021YFF0600800) and Zhejiang Provincial
   Natural Science Foundation (LQ22C140003). The authors have no other
   relevant affiliations or financial involvement with any organization or
   entity with a financial interest in or financial conflict with the
   subject matter ormaterials discussed in the manuscript apart from those
   disclosed. No writing assistance was utilized in the production of this
   manuscript.
CR Bello MB, 2018, BIOMED RES INT, V2018, DOI 10.1155/2018/7278459
   Bull JJ, 2012, MOL BIOL EVOL, V29, P2997, DOI 10.1093/molbev/mss119
   De Coster W, 2018, BIOINFORMATICS, V34, P2666, DOI 10.1093/bioinformatics/bty149
   Deamer D, 2016, NAT BIOTECHNOL, V34, P518, DOI 10.1038/nbt.3423
   Greninger AL, 2015, GENOME MED, V7, DOI 10.1186/s13073-015-0220-9
   Grubaugh ND, 2019, GENOME BIOL, V20, DOI 10.1186/s13059-018-1618-7
   Laver T, 2015, Biomol Detect Quantif, V3, P1
   Li H, 2018, BIOINFORMATICS, V34, P3094, DOI 10.1093/bioinformatics/bty191
   Miller PJ, 2009, VIROLOGY, V391, P64, DOI 10.1016/j.virol.2009.05.033
   Niedringhaus TP, 2011, ANAL CHEM, V83, P4327, DOI 10.1021/ac2010857
   Pedersen JC, 2004, J CLIN MICROBIOL, V42, P2329, DOI 10.1128/JCM.42.5.2329-2334.2004
   Quick J, 2017, NAT PROTOC, V12, P1261, DOI 10.1038/nprot.2017.066
   Quick J, 2016, NATURE, V530, P228, DOI 10.1038/nature16996
   Rehmani SF, 2015, J CLIN MICROBIOL, V53, P1715, DOI 10.1128/JCM.02818-14
   Roohani K, 2015, J VET SCI, V16, P447, DOI 10.4142/jvs.2015.16.4.447
   Volden R, 2018, P NATL ACAD SCI USA, V115, P9726, DOI 10.1073/pnas.1806447115
   Wang J, 2015, FRONT MICROBIOL, V6, DOI 10.3389/fmicb.2015.00766
   Xu YF, 2020, NUCLEIC ACIDS RES, V48, pW366, DOI 10.1093/nar/gkaa413
NR 18
TC 0
Z9 0
U1 1
U2 10
PU FUTURE SCI LTD
PI LONDON
PA UNITED HOUSE, 2 ALBERT PL, LONDON, N3 1QB, ENGLAND
SN 0736-6205
EI 1940-9818
J9 BIOTECHNIQUES
JI Biotechniques
PD MAR
PY 2022
VL 72
IS 5
DI 10.2144/btn-2022-0014
PG 6
WC Biochemical Research Methods; Biochemistry & Molecular Biology
WE Science Citation Index Expanded (SCI-EXPANDED)
SC Biochemistry & Molecular Biology
GA ZX2GR
UT WOS:000771718000001
PM 35311385
OA gold
DA 2023-11-04
ER

PT J
AU Allahyari, M
AF Allahyari, Mojgan
TI PLGA Nanoparticles as an Efficient Platform in Protein Vaccines Against
   <i>Toxoplasma gondii</i>
SO ACTA PARASITOLOGICA
LA English
DT Review
DE Delivery system; PLGA; Vaccine; Toxoplasma gondii; Protein
ID POLY(LACTIDE-CO-GLYCOLIDE) MICROPARTICLES; PROTECTIVE IMMUNITY;
   DENDRITIC CELLS; INFECTION; DELIVERY; MICE; RESISTANCE; MICROSPHERES;
   STRATEGIES; RESPONSES
AB Background Toxoplasma gondii (T. gondii) as an obligatory intracellular is widespread all over the world and causes considerable concerns in immunocompromised patients by developing toxoplasmic encephalitis and in pregnancy because of serious consequences in the fetus. Although vaccination is the only approach to overcome toxoplasmosis, there is no commercially available human vaccine against T. gondii. Purpose The remarkable features of poly (lactic-co-glycolic acid) (PLGA) particles have brought up the application of PLGA as a promising vaccine delivery vehicle against T. gondii and other intracellular parasites. This review focuses on the application of the PLGA delivery system in the development of preventive vaccines against T. gondii. Methods In this study, all required data were collected from articles indexed in English databases, including Scopus, PubMed, Web of Science, Science Direct, and Google Scholar. Result Immunity against T. gondii, characteristics of PLGA particles as a delivery vehicle, and all researches on particulate PLGA vaccines with different T. gondii antigens and DNA against were discussed and their efficacies in conferring protection against a lethal challenge based on increased survival or reduced brain cyst loads have been shown. Conclusion Although various levels of protection against lethal challenge have been achieved through PLGA-based vaccinations, there is still no complete protection against T. gondii infection. Surprisingly, the application of surface modifications of PLGA particles by mucoadhesive polymers, cationic agents, DCs (dendritic cells) targeting receptors, specialized membranous epithelial cells (M-cells), and co-delivery of the desired antigen along with toll-like receptor ligands would be a revolutionized vaccine strategy against T. gondii.
C1 [Allahyari, Mojgan] Pasteur Inst Iran, Recombinant Prot Prod Dept, Prod & Res Complex, Karaj, Iran.
C3 Le Reseau International des Instituts Pasteur (RIIP); Pasteur Institute
   of Iran
RP Allahyari, M (通讯作者)，Pasteur Inst Iran, Recombinant Prot Prod Dept, Prod & Res Complex, Karaj, Iran.
EM Mojalah@yahoo.com
CR Allahyari M, 2020, J DRUG DELIV SCI TEC, V55, DOI 10.1016/j.jddst.2019.101327
   Allahyari M, 2016, EXP PARASITOL, V170, P236, DOI 10.1016/j.exppara.2016.09.008
   Allahyari M, 2016, HUM VACC IMMUNOTHER, V12, P806, DOI 10.1080/21645515.2015.1102804
   Allahyari M, 2015, J IMMUNOL METHODS, V416, P157, DOI 10.1016/j.jim.2014.11.012
   Ashhurst AS, 2018, PLOS ONE, V13, DOI 10.1371/journal.pone.0194620
   Bachmann MF, 2010, NAT REV IMMUNOL, V10, P787, DOI 10.1038/nri2868
   Betancourt ED, 2019, FRONT CELL INFECT MI, V9, DOI 10.3389/fcimb.2019.00046
   Bhadra R, 2011, IMMUNOTHERAPY-UK, V3, P789, DOI [10.2217/imt.11.68, 10.2217/IMT.11.68]
   Brown Larry R, 2005, Expert Opin Drug Deliv, V2, P29, DOI 10.1517/17425247.2.1.29
   Caldas LA, 2018, PATHOGENS, V7, DOI 10.3390/pathogens7030069
   Carruthers VB, 2007, CURR OPIN MICROBIOL, V10, P82
   Casadevall A, 2018, CURR OPIN IMMUNOL, V53, P74, DOI 10.1016/j.coi.2018.04.011
   Ching XT, 2016, FRONT MICROBIOL, V7, DOI 10.3389/fmicb.2016.00609
   Chuang SC, 2017, PARASITE, V24, DOI 10.1051/parasite/2017004
   Chuang SC, 2014, PARASITOLOGY, V141, P1657, DOI 10.1017/S0031182014000997
   Chuang SC, 2013, EXP PARASITOL, V134, P430, DOI 10.1016/j.exppara.2013.04.002
   Chuang SC, 2013, PARASITE VECTOR, V6, DOI 10.1186/1756-3305-6-34
   de Azevedo CR, 2017, INT J PHARMACEUT, V532, P229, DOI 10.1016/j.ijpharm.2017.08.118
   Donahoe SL, 2017, INFECT IMMUN, V85, DOI [10.1128/IAI.00173-17, 10.1128/iai.00173-17]
   Dubey JP, 2008, INT J PARASITOL, V38, P1257, DOI 10.1016/j.ijpara.2008.03.007
   Ducournau C, 2020, FRONT IMMUNOL, V11, DOI 10.3389/fimmu.2020.02183
   Dziadek B, 2011, VACCINE, V29, P821, DOI 10.1016/j.vaccine.2010.11.002
   El Bissati K, 2017, NPJ VACCINES, V2, DOI 10.1038/s41541-017-0024-6
   Fisch D, 2019, PLOS PATHOG, V15, DOI 10.1371/journal.ppat.1008097
   Fredenberg S, 2011, INT J PHARMACEUT, V415, P34, DOI 10.1016/j.ijpharm.2011.05.049
   Fritz HM, 2012, PLOS ONE, V7, DOI 10.1371/journal.pone.0029955
   Garcia JL., 2014, VACCINE DEV THER, V4, P23, DOI DOI 10.2147/VDT.S57474
   Garg A, 2020, CRIT REV THER DRUG, V37, P183, DOI 10.1615/CritRevTherDrugCarrierSyst.2020033273
   Golkar M, 2007, DIAGN MICR INFEC DIS, V58, P419, DOI 10.1016/j.diagmicrobio.2007.03.003
   Gu PF, 2019, MOL PHARMACEUT, V16, P5000, DOI 10.1021/acs.molpharmaceut.9b00860
   Hajissa K, 2019, J ADV VET ANIM RES, V6, P174, DOI 10.5455/javar.2019.f329
   Hamdy S, 2011, ADV DRUG DELIVER REV, V63, P943, DOI 10.1016/j.addr.2011.05.021
   Hou BD, 2011, P NATL ACAD SCI USA, V108, P278, DOI 10.1073/pnas.1011549108
   Jain S, 2011, EXPERT REV VACCINES, V10, P1731, DOI [10.1586/erv.11.126, 10.1586/ERV.11.126]
   Jongert E, 2009, MEM I OSWALDO CRUZ, V104, P252, DOI 10.1590/S0074-02762009000200019
   Kang H, 2000, J IMMUNOL, V164, P2629, DOI 10.4049/jimmunol.164.5.2629
   Kapoor DN, 2015, THER DELIV, V6, P41, DOI [10.4155/tde.14.91, 10.4155/TDE.14.91]
   Katebi A, 2021, BIOMED PHARMACOTHER, V137, DOI 10.1016/j.biopha.2021.111276
   Koerner J, 2019, FRONT IMMUNOL, V10, DOI 10.3389/fimmu.2019.00707
   Kumari A, 2010, COLLOID SURFACE B, V75, P1, DOI 10.1016/j.colsurfb.2009.09.001
   Lakhrif Z, 2018, FRONT IMMUNOL, V9, DOI 10.3389/fimmu.2018.00317
   Li YW, 2018, EXPERT OPIN BIOL TH, V18, P273, DOI 10.1080/14712598.2018.1413086
   Lima TS, 2019, FRONT CELL INFECT MI, V9, DOI 10.3389/fcimb.2019.00103
   Liu Q, 2017, EXP PARASITOL, V176, P89, DOI 10.1016/j.exppara.2017.03.001
   Makadia HK, 2011, POLYMERS-BASEL, V3, P1377, DOI 10.3390/polym3031377
   Martín-Sabroso C, 2015, INT J PHARMACEUT, V480, P27, DOI 10.1016/j.ijpharm.2015.01.008
   Meng M, 2013, BMC INFECT DIS, V13, DOI 10.1186/1471-2334-13-494
   Moncada PA, 2012, EXPERT REV ANTI-INFE, V10, P815, DOI [10.1586/ERI.12.58, 10.1586/eri.12.58]
   Montoya JG, 2004, LANCET, V363, P1965, DOI 10.1016/S0140-6736(04)16412-X
   Montoya JG, 2008, CLIN INFECT DIS, V47, P554, DOI 10.1086/590149
   Mundargi RC, 2008, J CONTROL RELEASE, V125, P193, DOI 10.1016/j.jconrel.2007.09.013
   Nabi H, 2017, PARASITOL RES, V116, P359, DOI 10.1007/s00436-016-5298-5
   Naeem H, 2018, ARTIF CELL NANOMED B, V46, P1025, DOI 10.1080/21691401.2018.1478421
   Neville AJ, 2015, ANTIMICROB AGENTS CH, V59, P7161, DOI 10.1128/AAC.02009-15
   Olariu TR, 2019, J CLIN MICROBIOL, V57, DOI 10.1128/JCM.01357-18
   Pagheh AS, 2020, COMP IMMUNOL MICROB, V69, DOI 10.1016/j.cimid.2020.101414
   Pakulska MM, 2016, SCI ADV, V2, DOI 10.1126/sciadv.1600519
   Pifer R, 2011, TRENDS PARASITOL, V27, P388, DOI 10.1016/j.pt.2011.03.009
   Rashid I, 2017, MED MICROBIOL IMMUN, V206, P53, DOI 10.1007/s00430-016-0483-9
   Rezaei F, 2019, J MICROBIOL METH, V165, DOI 10.1016/j.mimet.2019.105696
   Robert-Gangneux F, 2012, CLIN MICROBIOL REV, V25, P264, DOI 10.1128/CMR.05013-11
   Roozbehani M, 2018, VACCINE, V36, P6124, DOI 10.1016/j.vaccine.2018.08.068
   Saini V, 2011, INT J PHARMACEUT, V408, P50, DOI 10.1016/j.ijpharm.2011.01.045
   Sasai M, 2018, INT IMMUNOL, V30, P113, DOI 10.1093/intimm/dxy004
   Sayles PC, 2000, INFECT IMMUN, V68, P1026, DOI 10.1128/IAI.68.3.1026-1033.2000
   Singh Sarman, 2016, Trop Parasitol, V6, P113
   SUZUKI Y, 1988, SCIENCE, V240, P516, DOI 10.1126/science.3128869
   Thompson EA, 2018, JCI INSIGHT, V3, DOI 10.1172/jci.insight.120692
   Velge-Roussel F, 2001, PARASITOLOGY, V123, P225, DOI 10.1017/S0031182001008460
   Vidal JE, 2019, J INT ASSOC PRO AIDS, V18, DOI 10.1177/2325958219867315
   Waeckerle-Men Y, 2005, ADV DRUG DELIVER REV, V57, P475, DOI 10.1016/j.addr.2004.09.007
   Wagner A, 2015, PLOS ONE, V10, DOI 10.1371/journal.pone.0126334
   Wang JL, 2019, TRENDS PARASITOL, V35, P239, DOI 10.1016/j.pt.2019.01.005
   Wang Q, 2014, BIOMATERIALS, V35, P8385, DOI 10.1016/j.biomaterials.2014.05.067
   Wang YH, 2014, PARASITE VECTOR, V7, DOI 10.1186/1756-3305-7-180
   Weilhammer DR, 2011, BRIEF FUNCT GENOMICS, V10, P365, DOI 10.1093/bfgp/elr028
   Wu LM, 2021, ACTA PARASITOL, V66, P1387, DOI 10.1007/s11686-021-00415-2
   Xu Y, 2015, PARASITOL RES, V114, P4195, DOI 10.1007/s00436-015-4652-3
   Yang WB, 2019, FRONT MICROBIOL, V10, DOI 10.3389/fmicb.2019.01875
   Yarovinsky F, 2014, NAT REV IMMUNOL, V14, P109, DOI 10.1038/nri3598
   Yu Z, 2021, FRONT IMMUNOL, V12, DOI 10.3389/fimmu.2021.642070
   Yu ZQ, 2021, PHARMACEUTICS, V13, DOI 10.3390/pharmaceutics13101582
   Zhang NZ, 2016, BMC INFECT DIS, V16, DOI 10.1186/s12879-016-1496-0
   Zhang Y, 2019, MICROBIOL RES, V227, DOI 10.1016/j.micres.2019.06.003
   Zhu JH, 2019, AAPS PHARMSCITECH, V21, DOI 10.1208/s12249-019-1526-5
NR 85
TC 0
Z9 0
U1 6
U2 17
PU SPRINGER INT PUBL AG
PI CHAM
PA GEWERBESTRASSE 11, CHAM, CH-6330, SWITZERLAND
SN 1230-2821
EI 1896-1851
J9 ACTA PARASITOL
JI Acta Parasitolog.
PD JUN
PY 2022
VL 67
IS 2
BP 582
EP 591
DI 10.1007/s11686-021-00499-w
EA JAN 2022
PG 10
WC Parasitology; Veterinary Sciences; Zoology
WE Science Citation Index Expanded (SCI-EXPANDED)
SC Parasitology; Veterinary Sciences; Zoology
GA 1N9VD
UT WOS:000741601600002
PM 35013939
DA 2023-11-04
ER

PT J
AU Rahman, NAA
   Norpi, ASM
   Nordin, ML
   Amin, MCIM
   Fuaad, AAA
   Azami, NAM
   Marasini, N
   Azmi, F
AF Abdul Rahman, Nur Adilah
   Mohamad Norpi, Abdin Shakirin
   Nordin, Muhammad Luqman
   Mohd Amin, Mohd Cairul Iqbal
   Ahmad Fuaad, Abdullah Al-Hadi
   Muhammad Azami, Nor Azila
   Marasini, Nirmal
   Azmi, Fazren
TI DENV-Mimetic Polymersome Nanoparticles Bearing Multi-Epitope
   Lipopeptides Antigen as the Next-Generation Dengue Vaccine
SO PHARMACEUTICS
LA English
DT Article
DE multi-epitope; peptide vaccine; nanoparticles; dengue virus; polymersome
ID CELL EPITOPE; DOMAIN-III; VIRUS; DELIVERY; CANDIDATES; PEPTIDE
AB Dengue remains a severe threat to public health. The safety and efficacy of the licensed dengue vaccine is not clinically satisfactory, which necessitate the need of new approach in designing an effective dengue vaccine without eliciting adverse reaction. Herein, we have designed a lipidated multi-epitope peptide vaccine (LipoDV) that can elicit highly targeted humoral and cell-mediated immune responses. To improve its immunogenicity, LipoDV was presented on the surface of MPLA-functionalized polymersome nanoparticles (PNs-LipoDV-MPLA). The as-constructed vaccine delivery platform resembles the structural morphology of DENV owing to its spherical nanoscale particle size and surface immunostimulatory properties given by LipoDV and MPLA that emulating the functional role of DENV E and prM/M proteins respectively. A proof-of-concept study demonstrated that BALB/c mice immunized with PNs-LipoDV-MPLA induced a stronger antigen-specific antibody response with an enhanced cell-mediated immunity as characterized by the elevated IFN-gamma secretion in comparison to other tested vaccine candidates which possess a lesser structural trait of DENV. The DENV-mimicking nanoparticles vaccine exhibited negligible toxicity as analyzed by hemolytic test, MTT assay, histopathological examination and abnormal toxicity test on immunized mice. Collectively, our study provides a strong foundation in designing an effective peptide-based vaccine delivery platform against DENV infection.
C1 [Abdul Rahman, Nur Adilah; Mohamad Norpi, Abdin Shakirin; Nordin, Muhammad Luqman; Mohd Amin, Mohd Cairul Iqbal; Azmi, Fazren] Univ Kebangsaan Malaysia, Ctr Drug Delivery Technol, Fac Pharm, Jalan Raja Muda Abdul Aziz, Kuala Lumpur 50300, Malaysia.
   [Mohamad Norpi, Abdin Shakirin] Univ Kuala Lumpur, Fac Pharm & Hlth Sci, Royal Coll Med Perak, 3 Jalan Greentown, Ipoh 30450, Malaysia.
   [Nordin, Muhammad Luqman] Univ Malaysia Kelantan, Fac Vet Med, Kota Baharu 16100, Kelantan, Malaysia.
   [Ahmad Fuaad, Abdullah Al-Hadi] Univ Malaya, Dept Chem, Fac Sci, Kuala Lumpur 50603, Malaysia.
   [Muhammad Azami, Nor Azila] Univ Kebangsaan Malaysia, UKM Med Mol Biol Inst, Jalan Yaacob Latiff, Kuala Lumpur 56000, Malaysia.
   [Marasini, Nirmal] Univ Queensland, Sch Biomed Sci, Fac Med, St Lucia, Qld 4072, Australia.
C3 Universiti Kebangsaan Malaysia; University of Kuala Lumpur; Universiti
   Malaysia Kelantan; Universiti Malaya; Universiti Kebangsaan Malaysia;
   University of Queensland
RP Azmi, F (通讯作者)，Univ Kebangsaan Malaysia, Ctr Drug Delivery Technol, Fac Pharm, Jalan Raja Muda Abdul Aziz, Kuala Lumpur 50300, Malaysia.
EM dila.nr97@gmail.com; abdin22shah@gmail.com; luqman.n@umk.edu.my;
   mciamin@ukm.edu.my; hadifuaad@um.edu.my; azila_azami@ukm.edu.my;
   n.marasini@uq.edu.au; fazren.azmi@ukm.edu.my
RI Shakirin, Abdin/GWC-9415-2022; Fuaad, Abdullah AH Ahmad/A-5819-2016;
   AHMAD FUAAD, ABDULLAH AL HADI/AGR-0000-2022; Nordin, Muhammad
   Luqman/M-4159-2017; Azami, Nor Azila Muhammad/AAG-6257-2020; Fuaad,
   Abdullah Al Hadi Ahmad/AAB-5590-2022; Marasini, Nirmal/A-4828-2017; MOHD
   AMIN, MOHD CAIRUL IQBAL/D-5377-2017
OI Fuaad, Abdullah AH Ahmad/0000-0002-0880-0112; AHMAD FUAAD, ABDULLAH AL
   HADI/0000-0002-0880-0112; Nordin, Muhammad Luqman/0000-0002-2780-1065;
   Azami, Nor Azila Muhammad/0000-0001-7724-6023; Fuaad, Abdullah Al Hadi
   Ahmad/0000-0002-0880-0112; Marasini, Nirmal/0000-0002-1958-2050; MOHD
   AMIN, MOHD CAIRUL IQBAL/0000-0001-7394-1328
CR Ahmad N, 2021, CARBOHYD POLYM, V254, DOI 10.1016/j.carbpol.2020.117299
   Apostólico JD, 2016, J IMMUNOL RES, V2016, DOI 10.1155/2016/1459394
   Auladell M, 2019, FRONT IMMUNOL, V10, DOI 10.3389/fimmu.2019.01400
   Azmi F, 2014, BIOORGAN MED CHEM, V22, P6401, DOI 10.1016/j.bmc.2014.09.042
   Azmi F, 2014, HUM VACC IMMUNOTHER, V10, P778, DOI 10.4161/hv.27332
   Bartenstein JE, 2016, COLLOID SURFACE A, V506, P739, DOI 10.1016/j.colsurfa.2016.07.032
   Beatty ME, 2010, PLOS NEGLECT TROP D, V4, DOI 10.1371/journal.pntd.0000890
   Cai H, 2013, CHEM-EUR J, V19, P1962, DOI 10.1002/chem.201203709
   Chen C, 2019, VIRUSES-BASEL, V11, DOI 10.3390/v11121118
   Chen XY, 2019, MOL PHARMACEUT, V16, P3853, DOI 10.1021/acs.molpharmaceut.9b00483
   Dejnirattisai W, 2010, SCIENCE, V328, P745, DOI 10.1126/science.1185181
   Fagundes CT, 2011, PLOS NEGLECT TROP D, V5, DOI 10.1371/journal.pntd.0001449
   Flipse J, 2015, PLOS NEGLECT TROP D, V9, DOI 10.1371/journal.pntd.0003749
   Ghaffar KA, 2016, ACTA BIOMATER, V41, P161, DOI 10.1016/j.actbio.2016.04.012
   Gromowski GD, 2008, J VIROL, V82, P8828, DOI 10.1128/JVI.00606-08
   Gubler DJ, 1998, CLIN MICROBIOL REV, V11, P480, DOI 10.1128/CMR.11.3.480
   Halstead SB, 2017, VACCINE, V35, P6355, DOI 10.1016/j.vaccine.2017.09.089
   Hu XB, 2013, IMMUNOBIOLOGY, V218, P1524, DOI 10.1016/j.imbio.2013.05.006
   Hu Y, 2016, BIOMATERIALS, V106, P228, DOI 10.1016/j.biomaterials.2016.08.028
   Kar T, 2020, SCI REP-UK, V10, DOI 10.1038/s41598-020-67749-1
   Kowalczyk R, 2017, ADV EXP MED BIOL, V1030, P185, DOI 10.1007/978-3-319-66095-0_9
   Li SF, 2011, VACCINE, V29, P3695, DOI 10.1016/j.vaccine.2011.03.002
   Marasini N, 2016, INT J PHARMACEUT, V513, P410, DOI 10.1016/j.ijpharm.2016.09.057
   Marasini N, 2016, NANOMEDICINE-UK, V11, P1223, DOI 10.2217/nnm.16.36
   Nakhaei P, 2021, FRONT BIOENG BIOTECH, V9, DOI 10.3389/fbioe.2021.705886
   Nordin ML, 2021, CANCERS, V13, DOI 10.3390/cancers13194958
   Ramanathan B, 2016, PLOS ONE, V11, DOI 10.1371/journal.pone.0155900
   Roberts RA, 2007, TOXICOL SCI, V96, P2, DOI 10.1093/toxsci/kfl173
   Sridhar S, 2018, NEW ENGL J MED, V379, P327, DOI 10.1056/NEJMoa1800820
   Volpatti L.R., 2021, POLYMERSOMES DECORAT, DOI [10.1021/acscentsci.1c00596, DOI 10.1021/ACSCENTSCI.1C00596]
   Whitehead SS, 2007, NAT REV MICROBIOL, V5, P518, DOI 10.1038/nrmicro1690
   Xiang SD, 2006, METHODS, V40, P1, DOI 10.1016/j.ymeth.2006.05.016
   Yauch LE, 2009, J IMMUNOL, V182, P4865, DOI 10.4049/jimmunol.0801974
   Youssef SF, 2018, NANOMEDICINE-UK, V13, P3025, DOI 10.2217/nnm-2018-0238
   Zaman M, 2016, SCI REP-UK, V6, DOI 10.1038/srep39274
   Zaman M, 2010, VACCINE, V28, P2243, DOI 10.1016/j.vaccine.2009.12.046
NR 36
TC 0
Z9 0
U1 2
U2 8
PU MDPI
PI BASEL
PA ST ALBAN-ANLAGE 66, CH-4052 BASEL, SWITZERLAND
EI 1999-4923
J9 PHARMACEUTICS
JI Pharmaceutics
PD JAN
PY 2022
VL 14
IS 1
AR 156
DI 10.3390/pharmaceutics14010156
PG 18
WC Pharmacology & Pharmacy
WE Science Citation Index Expanded (SCI-EXPANDED)
SC Pharmacology & Pharmacy
GA YN7MA
UT WOS:000747437400001
PM 35057051
OA Green Published, gold
DA 2023-11-04
ER

PT J
AU Basnet, R
   Basnet, TB
   Basnet, BB
   Khadka, S
   Sapkota, S
AF Basnet, Rajesh
   Basnet, Til Bahadur
   Basnet, Buddha Bahadur
   Khadka, Sandhya
   Sapkota, Sanjeep
TI Role of Lipid Nanoparticles in COVID-19 in Repurposing Drugs and
   Vaccines
SO CURRENT NANOSCIENCE
LA English
DT Review
DE COVID-19; nanoparticles; siRNA; antiviral agent; clinical trial;
   chloroquine; nanotherapy
ID CORONAVIRUS DISEASE 2019; PROTEASE INHIBITORS; CAMOSTAT MESILATE; VIRUS;
   DELIVERY; NANOTECHNOLOGY; CHLOROQUINE; HYDROXYCHLOROQUINE; PATHOGENESIS;
   POLYMERASE
AB Background: The spread of new coronavirus 2019, the causative agent of viral pneumonia documented in Wuhan, brought a recent public health crisis globally. The best solution to overcome this pandemic is developing suitable and effective vaccines and therapeutics. However, discovering and creating a new drug is a lengthy process requiring rigorous testing and validation. Objective: Despite many newly discovered and old repurposed COVID-19 drugs under clinical trial, more emphasis should be given to research on COVID-19 NPs-based medicines, which could improve the efficacy of antiviral drugs to reduce their side effects. The use of NPs as carriers can reduce the frequency and duration of drug ingestion, enhance approved antiviral therapeutics' effectiveness, and overcome their limitations, such as low bioavailability. Besides, they can play a crucial role in fighting against the COVID-19 pandemic. In this regard, nanotechnology provides opportunities to develop new strategies for preventing, diagnosing, and treating COVID-19. Conclusion: This review highlighted the importance of NMs-based technical solutions in antiviral drugs for testing against the SARS-CoV-2 virus emergencies in the form of nanotherapeutics.
C1 [Basnet, Rajesh; Sapkota, Sanjeep] Chinese Acad Sci, Guangzhou Inst Biomed & Hlth, State Key Lab Resp Dis, Guangzhou, Peoples R China.
   [Basnet, Til Bahadur] Fujian Med Univ, Fuzhou, Fujian, Peoples R China.
   [Basnet, Buddha Bahadur] Nepal Acad Sci & Technol, Fac Sci, Lalitpur, Nepal.
   [Khadka, Sandhya] Purbanchal Univ, Hope Int Coll, Dept Pharm, Lalitpur, Nepal.
C3 Chinese Academy of Sciences; Guangzhou Institute of Biomedicine &
   Health, CAS; State Key Laboratory of Respiratory Disease; Fujian Medical
   University; Nepal Academy of Science & Technology (NAST)
RP Basnet, R (通讯作者)，Chinese Acad Sci, Guangzhou Inst Biomed & Hlth, State Key Lab Resp Dis, Guangzhou, Peoples R China.
EM rajesh_1266@yahoo.com
OI Khadka, Sandhya/0000-0002-8732-7094; Basnet, Buddha/0000-0003-1153-4860
CR ABBASALIPOURKABIR R, 2016, J BIOL SCI, V16, P120, DOI DOI 10.3923/jbs.2016.120.127
   Abo-Zeid Y, 2020, J DRUG DELIV SCI TEC, V56, DOI 10.1016/j.jddst.2020.101552
   Abraham AM, 2008, INDIAN J MED MICROBI, V26, P297
   Abu-Farha M, 2020, INT J MOL SCI, V21, DOI 10.3390/ijms21103544
   Agostini ML, 2018, MBIO, V9, DOI 10.1128/mBio.00221-18
   Al-Tawfiq JA, 2020, TRAVEL MED INFECT DI, V34, DOI 10.1016/j.tmaid.2020.101615
   Alkilani AZ, 2015, PHARMACEUTICS, V7, P438, DOI 10.3390/pharmaceutics7040438
   Amanat F, 2020, IMMUNITY, V52, P583, DOI 10.1016/j.immuni.2020.03.007
   [Anonymous], 2020, FACT SHEET PAT PAR C
   [Anonymous], 2020, AM ONG COVID 19 PAND
   [Anonymous], 2020, COVID 19 VACC DEV PI
   Ansari MJ, 2019, SAUDI PHARM J, V27, P491, DOI 10.1016/j.jsps.2019.01.012
   Arif Tasleem, 2016, Pharmaceutical Nanotechnology, V4, P249, DOI 10.2174/2211738504666160618090118
   Basnet Buddha Bahadur, 2021, VirusDisease, V32, P770, DOI 10.1007/s13337-021-00715-1
   Blanco E, 2015, NAT BIOTECHNOL, V33, P941, DOI 10.1038/nbt.3330
   Browning D.J., 2014, HYDROXYCHLOROQUINE C, P35, DOI [10.1007/978-1-4939-0597-3_2, DOI 10.1007/978-1-4939-0597-3_2]
   Busse KHS, 2007, AM J HEALTH-SYST PH, V64, P1593, DOI 10.2146/ajhp060668
   Buyens K, 2012, J CONTROL RELEASE, V158, P362, DOI 10.1016/j.jconrel.2011.10.009
   Cantini F, 2020, J INFECTION, V81, P318, DOI 10.1016/j.jinf.2020.04.017
   Cao YC, 2020, TRAVEL MED INFECT DI, V35, DOI 10.1016/j.tmaid.2020.101647
   Carr AC, 2020, CRIT CARE, V24, DOI 10.1186/s13054-020-02851-4
   Chan WCW, 2020, ACS NANO, V14, P3719, DOI 10.1021/acsnano.0c02540
   Chintagunta AD, 2021, EMERGENT MATER, V4, P119, DOI 10.1007/s42247-021-00178-6
   Cojocaru FD, 2020, PHARMACEUTICS, V12, DOI 10.3390/pharmaceutics12020171
   Coote K, 2009, J PHARMACOL EXP THER, V329, P764, DOI 10.1124/jpet.108.148155
   Cowling BJ, 2020, LANCET PUBLIC HEALTH, V5, pE279, DOI 10.1016/S2468-2667(20)30090-6
   Cui J, 2019, NAT REV MICROBIOL, V17, P181, DOI 10.1038/s41579-018-0118-9
   Dana Hassan, 2017, Int J Biomed Sci, V13, P48
   Denizli A., 2020, NANOSENSORS SMART CI, P501, DOI DOI 10.1016/B978-0-12-819870-4.00038-4
   Draz MS, 2018, THERANOSTICS, V8, P1985, DOI 10.7150/thno.23856
   Duan JH, 2014, J PHARM SCI-US, V103, P2520, DOI 10.1002/jps.24046
   Furst DE, 1996, LUPUS, V5, pS11, DOI 10.1177/096120339600500104
   Furuta Y, 2013, ANTIVIR RES, V100, P446, DOI 10.1016/j.antiviral.2013.09.015
   Galdiero S, 2011, MOLECULES, V16, P8894, DOI 10.3390/molecules16108894
   Gautret P, 2020, INT J ANTIMICROB AG, V56, DOI 10.1016/j.ijantimicag.2020.105949
   Gendrot M, 2020, INT J ANTIMICROB AG, V55, DOI 10.1016/j.ijantimicag.2020.105980
   Gouglas D, 2018, LANCET GLOB HEALTH, V6, pE1386, DOI 10.1016/S2214-109X(18)30346-2
   Govindaraju Roopa, 2019, Pharmaceutical Nanotechnology, V7, P39, DOI 10.2174/2211738507666190122121242
   Grassmann F, 2015, BMC OPHTHALMOL, V15, DOI 10.1186/s12886-015-0008-0
   Grein J, 2020, NEW ENGL J MED, V382, P2327, DOI 10.1056/NEJMoa2007016
   Gudbjartsson DF, 2020, NEW ENGL J MED, V382, P2302, DOI 10.1056/NEJMoa2006100
   Gunasekaran Thirumurugan, 2014, Asian Pacific Journal of Tropical Biomedicine, V4, pS1, DOI 10.12980/APJTB.4.2014C980
   Hillaker E, 2020, PHARMACOTHERAPY, V40, P592, DOI 10.1002/phar.2403
   Hu TY, 2020, NAT NANOTECHNOL, V15, P247, DOI 10.1038/s41565-020-0674-9
   Huang MX, 2020, J MOL CELL BIOL, V12, P322, DOI 10.1093/jmcb/mjaa014
   Hubin TJ, 2014, BIOORGAN MED CHEM, V22, P3239, DOI 10.1016/j.bmc.2014.05.003
   Jasenosky LD, 2019, ISCIENCE, V19, P1265, DOI 10.1016/j.isci.2019.07.003
   Kheirollahpour Mehdi, 2020, Pharmaceutical Nanotechnology, V8, P6, DOI 10.2174/2211738507666191024162042
   Kondel Ritika, 2019, Pharmaceutical Nanotechnology, V7, P389, DOI 10.2174/2211738507666190829161737
   Koudelka KJ, 2015, ANNU REV VIROL, V2, P379, DOI 10.1146/annurev-virology-100114-055141
   Leneva IA, 2009, ANTIVIR RES, V81, P132, DOI 10.1016/j.antiviral.2008.10.009
   Li GD, 2020, NAT REV DRUG DISCOV, V19, P149, DOI 10.1038/d41573-020-00016-0
   Lian N, 2020, CLIN MICROBIOL INFEC, V26, P917, DOI 10.1016/j.cmi.2020.04.026
   Liu C., 2020, PUBLICATIONS ACS
   Liu J, 2020, J MED VIROL, V92, P491, DOI 10.1002/jmv.25709
   Liu J, 2020, CELL DISCOV, V6, DOI 10.1038/s41421-020-0156-0
   Lombardo D, 2019, J NANOMATER, V2019, DOI 10.1155/2019/3702518
   MACKENZIE AH, 1983, AM J MED, V75, P40, DOI 10.1016/0002-9343(83)91269-X
   MACKENZIE AH, 1983, AM J MED, V75, P5, DOI 10.1016/0002-9343(83)91264-0
   MACKENZIE AH, 1983, AM J MED, V75, P48, DOI 10.1016/0002-9343(83)90474-6
   Masserini Massimo, 2013, ISRN Biochem, V2013, P238428, DOI 10.1155/2013/238428
   Masters PS, 2013, FIELDS VIROLOGY, P825
   Medhi R, 2020, ACS APPL NANO MATER, V3, P8557, DOI 10.1021/acsanm.0c01978
   Medioni C, 2012, DEVELOPMENT, V139, P3263, DOI 10.1242/dev.078626
   Milovanovic M, 2017, ANTIMICROBIAL NANOARCHITECTONICS: FROM SYNTHESIS TO APPLICATIONS, P383, DOI 10.1016/B978-0-323-52733-0.00014-8
   Mishra P, 2014, GASTROENTEROLOGY, V147, P1196, DOI 10.1053/j.gastro.2014.10.027
   Mogul A, 2019, ANN PHARMACOTHER, V53, P947, DOI 10.1177/1060028019839650
   Moore N, 2020, DRUG SAFETY, V43, P393, DOI 10.1007/s40264-020-00933-4
   Nabila Najwa, 2020, Pharmaceutical Nanotechnology, V8, P54, DOI 10.2174/2211738507666191210163408
   OCHSENDORF FR, 1991, HAUTARZT, V42, P140
   Park TY, 2019, SCI REP-UK, V9, DOI 10.1038/s41598-019-52085-w
   Patra JK, 2018, J NANOBIOTECHNOL, V16, DOI 10.1186/s12951-018-0392-8
   Pelt J, 2018, PHARMACOL THERAPEUT, V191, P43, DOI 10.1016/j.pharmthera.2018.06.007
   Prajakta T., 2015, PHARM NANOTECHNOL, V3, P322
   Proskurnina EV, 2020, MOLECULES, V25, DOI 10.3390/molecules25071577
   Rahman K, 2019, INT J NANOMED, V14, P1401, DOI 10.2147/IJN.S190692
   Rathor Sandeep, 2017, Pharmaceutical Nanotechnology, V5, P263, DOI 10.2174/2211738505666171113130639
   Reichmuth AM, 2016, THER DELIV, V7, P319, DOI 10.4155/tde-2016-0006
   Riehemann K, 2009, ANGEW CHEM INT EDIT, V48, P872, DOI 10.1002/anie.200802585
   ROHDE W, 1976, ANTIMICROB AGENTS CH, V10, P234, DOI 10.1128/AAC.10.2.234
   Sahraei Z, 2020, INT J ANTIMICROB AG, V55, DOI 10.1016/j.ijantimicag.2020.105945
   Saifi Mohd Aslam, 2018, Pharmaceutical Nanotechnology, V6, P3, DOI 10.2174/2211738505666171023152928
   Sarangi M.K., 2016, DRUGS, V5, P7
   Savarino A, 2006, LANCET INFECT DIS, V6, P67, DOI 10.1016/S1473-3099(06)70361-9
   Sax Paul E, 2006, AIDS Clin Care, V18, P71
   Shah M., 2017, J MOL BIOL BIOTECHNO, V2, P1
   Sharma Shrestha, 2019, Pharmaceutical Nanotechnology, V7, P220, DOI 10.2174/2211738507666190429103814
   Shilpi S., 2015, PHARM NANOTECHNOL, V3, P154, DOI [10.2174/2211738504666151127192830, DOI 10.2174/2211738504666151127192830]
   SIMPSON LL, 1982, J PHARMACOL EXP THER, V222, P43
   Singh L, 2017, THER ADV INFECT DIS, V4, P105, DOI 10.1177/2049936117713593
   Sohrab SS, 2018, CURR PHARM DESIGN, V24, P62, DOI 10.2174/1381612823666171109112307
   Sportelli MC, 2020, NANOMATERIALS-BASEL, V10, DOI 10.3390/nano10040802
   Szunerits S, 2015, MOLECULES, V20, P14051, DOI 10.3390/molecules200814051
   Telang Pumori Saokar, 2013, Indian Dermatol Online J, V4, P143, DOI 10.4103/2229-5178.110593
   Le TT, 2020, NAT REV DRUG DISCOV, V19, P305, DOI 10.1038/d41573-020-00073-5
   Tiwari G, 2012, INT J PHARM INVESTIG, V2, P2, DOI 10.4103/2230-973X.96920
   Tulika M., 2018, INT J APP PHARM, V10, P11, DOI [10.22159/ijap.2018v10i4.25803, DOI 10.22159/IJAP.2018V10I4.25803]
   Turkyilmazoglu M, 2016, J AEROSPACE ENG, V29, DOI 10.1061/(ASCE)AS.1943-5525.0000643
   Turkyilmazoglu M, 2021, EUR PHYS J PLUS, V136, DOI 10.1140/epjp/s13360-021-01359-2
   Turkyilmazoglu M, 2021, PHYSICA D, V422, DOI 10.1016/j.physd.2021.132902
   Turkyilmazoglu M, 2020, EUR PHYS J PLUS, V135, DOI 10.1140/epjp/s13360-020-00812-y
   Ueda M, 2015, NEPHRON, V129, P223, DOI 10.1159/000375308
   Uno Y, 2020, INTERN EMERG MED, V15, P1577, DOI 10.1007/s11739-020-02345-9
   Vincent MJ, 2005, VIROL J, V2, DOI 10.1186/1743-422X-2-69
   Weiss SR, 2005, MICROBIOL MOL BIOL R, V69, P635, DOI 10.1128/MMBR.69.4.635-664.2005
   Yang Limin, 2020, Sheng Wu Gong Cheng Xue Bao, V36, P593, DOI 10.13345/j.cjb.200094
   Yin JH, 2005, CHEM PHARM BULL, V53, P893, DOI 10.1248/cpb.53.893
   Yin JH, 2006, INT J PHARMACEUT, V314, P46, DOI 10.1016/j.ijpharm.2006.01.047
   Zhang SL, 2017, ANTIVIR RES, V141, P165, DOI 10.1016/j.antiviral.2017.02.018
   Zhou Y, 2015, ANTIVIR RES, V116, P76, DOI 10.1016/j.antiviral.2015.01.011
NR 110
TC 0
Z9 0
U1 2
U2 4
PU BENTHAM SCIENCE PUBL LTD
PI SHARJAH
PA EXECUTIVE STE Y-2, PO BOX 7917, SAIF ZONE, 1200 BR SHARJAH, U ARAB
   EMIRATES
SN 1573-4137
EI 1875-6786
J9 CURR NANOSCI
JI Curr. Nanosci.
PY 2022
VL 18
IS 6
BP 717
EP 725
DI 10.2174/1573413717666211117150153
PG 9
WC Biotechnology & Applied Microbiology; Nanoscience & Nanotechnology;
   Materials Science, Multidisciplinary
WE Science Citation Index Expanded (SCI-EXPANDED)
SC Biotechnology & Applied Microbiology; Science & Technology - Other
   Topics; Materials Science
GA 4N5XC
UT WOS:000854091800007
DA 2023-11-04
ER

PT J
AU Salotto, KE
   Olson, WC
   Pollack, KE
   Illendula, A
   Michel, E
   Henriques, S
   Fox, T
   Walker, S
   Dunlap-Brown, M
   Slingluff, CL
   Kester, M
   Snyder, HW
AF Salotto, Katelyn E.
   Olson, Walter C., Jr.
   Pollack, Karlyn E.
   Illendula, Anuradha
   Michel, Elishama
   Henriques, Sydney
   Fox, Todd
   Walker, Susan
   Dunlap-Brown, Marya
   Slingluff, Craig L., Jr.
   Kester, Mark
   Snyder, Helena W.
TI A nano-enhanced vaccine for metastatic melanoma immunotherapy
SO CANCER DRUG RESISTANCE
LA English
DT Article
DE Nanoliposomes; nanoscale drug delivery; cancer vaccines; metastasized
   melanoma; peptides; melanoma drug resistance
ID T-CELL RESPONSES; DRUG-RESISTANCE; CANCER; ADJUVANT; IMMUNOGENICITY;
   NANOPARTICLES; MACROPHAGES; CERAMIDE; DELIVERY; AGONIST
AB Aim: Despite the huge advancements in cancer therapies and treatments over the past decade, most patients with metastasized melanoma still die from the disease. This poor prognosis largely results from resistance to conventional chemotherapies and other cytotoxic drugs. We have previously identified 6 antigenic peptides derived from melanomas that have proven efficacious for activating CD4(+) T cells in clinical trials for melanoma. Our aim was to improve pharmacodynamics, pharmacokinetic and toxicological parameters by individually encapsulating each of the 6 melanoma helper peptides within their own immunogenic nanoliposomes.
   Methods: We modified these liposomes as necessary to account for differences in the peptides' chemical properties, resulting in 3 distinct formulations. To further enhance immunogenicity, we also incorporated KDO2, a TLR4 agonist, into the lipid bilayer of all nanoliposome formulations. We then conducted in vivo imaging studies in mice and ex vivo cell studies from 2 patient samples who both strongly expressed one of the identified peptides.
   Results: We demonstrate that these liposomes, loaded with the different melanoma helper peptides, can be readily mixed together and simultaneously delivered without toxicity in vivo. These liposomes are capable of being diffused to the secondary lymphoid organs very quickly and for at least 6 days. In addition, we show that these immunogenic liposomes enhance immune responses to specific peptides ex vivo.
   Conclusion: Lipid-based delivery systems, including nanoliposomes and lipid nanoparticles, have now been validated for pharmacological (small molecules, bioactive lipids) and molecular (mRNA, siRNA) therapeutic approaches. However, the utility of these formulations as cancer vaccines, delivering antigenic peptides, has not yet achieved the same degree of commercial success. Here, we describe the novel and successful development of a nanoliposome-based cancer vaccine for melanoma. These vaccines help to circumvent drug resistance by increasing a patient's T cell response, making them more susceptible to checkpoint blockade therapy.
C1 [Salotto, Katelyn E.; Michel, Elishama; Henriques, Sydney] Univ Virginia, Sch Engn & Appl Sci, Charlottesville, VA 22904 USA.
   [Olson, Walter C., Jr.; Slingluff, Craig L., Jr.] Univ Virginia, Sch Med, Dept Surg, Charlottesville, VA 22903 USA.
   [Pollack, Karlyn E.] Univ Virginia, Sch Med, Dept Dermatol, Charlottesville, VA 22903 USA.
   [Illendula, Anuradha; Fox, Todd; Walker, Susan; Kester, Mark] Univ Virginia, Sch Med, Dept Pharmacol, Charlottesville, VA 22903 USA.
   [Illendula, Anuradha; Kester, Mark; Snyder, Helena W.] Univ Virginia, NanoSTAR Inst, Charlottesville, VA 22903 USA.
   [Dunlap-Brown, Marya] Univ Virginia, Sch Med, Mol Immunol & Translat Sci MITS Core, Charlottesville, VA 22903 USA.
   [Snyder, Helena W.] Univ Virginia, Sch Engn & Appl Sci, Dept Mat Sci, Charlottesville, VA 22903 USA.
C3 University of Virginia; University of Virginia; University of Virginia;
   University of Virginia; University of Virginia; University of Virginia;
   University of Virginia
RP Slingluff, CL (通讯作者)，Univ Virginia, Sch Med, Dept Surg, Charlottesville, VA 22903 USA.; Kester, M (通讯作者)，Univ Virginia, Sch Med, Dept Pharmacol, Charlottesville, VA 22903 USA.; Snyder, HW (通讯作者)，Univ Virginia, Sch Engn & Appl Sci, Dept Mat Sci, Charlottesville, VA 22903 USA.
EM cls8h@hscmail.mcc.virginia.edu; mk5vq@virginia.edu; hws5m@virginia.edu
FU University of Virginia's Center for Engineering in Medicine; University
   of Virginia's NanoSTAR Institute; Center for Innovative Technology
   (CIT), State of Virginia
FX This work was supported by the University of Virginia's Center for
   Engineering in Medicine; and the University of Virginia's NanoSTAR
   Institute; with external matching funding from the Center for Innovative
   Technology (CIT), State of Virginia.
CR Barrios K, 2012, CANCER IMMUNOL IMMUN, V61, P1307, DOI 10.1007/s00262-012-1259-8
   Barth BM, 2019, BLOOD ADV, V3, P2598, DOI 10.1182/bloodadvances.2018021295
   Benati D, 2016, J CLIN INVEST, V126, P2093, DOI 10.1172/JCI83792
   Blass E, 2021, NAT REV CLIN ONCOL, V18, P215, DOI 10.1038/s41571-020-00460-2
   Chiang CLL, 2011, INT REV IMMUNOL, V30, P150, DOI 10.3109/08830185.2011.572210
   Cho HI, 2009, CANCER RES, V69, P9012, DOI 10.1158/0008-5472.CAN-09-2019
   Chung YH, 2020, ACS NANO, V14, P12522, DOI 10.1021/acsnano.0c07197
   Cisterna BA, 2016, NANOMEDICINE-UK, V11, P2443, DOI 10.2217/nnm-2016-0194
   Dance A., 2017, SCIENCE, V355, P1220, DOI [10.1126/science.355.6330.1220., DOI 10.1126/science.355.6330.1220]
   de Souza DG, 2020, RES SOC DEV, V9, pe20191211123, DOI DOI 10.33448/RSD-V9I12.11123
   Eggermont AMM, 2016, NEW ENGL J MED, V375, P1845, DOI 10.1056/NEJMoa1611299
   Fan YC, 2015, VACCINES-BASEL, V3, P662, DOI 10.3390/vaccines3030662
   FIDLER I J, 1988, Advanced Drug Delivery Reviews, V2, P69, DOI 10.1016/0169-409X(88)90006-3
   Friedman KM, 2012, J IMMUNOTHER, V35, P400, DOI 10.1097/CJI.0b013e31825898c5
   Gabizon A, 2003, CLIN PHARMACOKINET, V42, P419, DOI 10.2165/00003088-200342050-00002
   Grossman D, 2001, CANCER METAST REV, V20, P3, DOI 10.1023/A:1013123532723
   Hu YN, 2015, ANN SURG, V262, P456, DOI 10.1097/SLA.0000000000001419
   Hunder NN, 2008, NEW ENGL J MED, V358, P2698, DOI 10.1056/NEJMoa0800251
   Kelly C, 2011, J DRUG DELIV, V2011, DOI 10.1155/2011/727241
   Kitano S, 2013, CANCER IMMUNOL RES, V1, P235, DOI 10.1158/2326-6066.CIR-13-0068
   La Porta CAM, 2007, CURR MED CHEM, V14, P387
   Li GF, 2018, GASTROENTEROLOGY, V154, P1024, DOI 10.1053/j.gastro.2017.10.050
   Lim J, 2019, BIOCHIP J, V13, P105, DOI 10.1007/s13206-019-3108-8
   LIVINGSTON PO, 1985, CANCER, V56, P2194, DOI 10.1002/1097-0142(19851101)56:9<2194::AID-CNCR2820560910>3.0.CO;2-L
   Lo JA, 2021, SCI TRANSL MED, V13, DOI 10.1126/scitranslmed.abd8636
   Mata-Haro V, 2007, SCIENCE, V316, P1628, DOI 10.1126/science.1138963
   Melssen MM, 2019, J IMMUNOTHER CANCER, V7, DOI 10.1186/s40425-019-0625-x
   Nisini R, 2018, FRONT IMMUNOL, V9, DOI 10.3389/fimmu.2018.00155
   Socas LBP, 2020, BBA-BIOMEMBRANES, V1862, DOI 10.1016/j.bbamem.2020.183421
   Ponzoni M, 2018, INT J MOL SCI, V19, DOI 10.3390/ijms19071953
   Raetz CRH, 2006, J LIPID RES, V47, P1097, DOI 10.1194/jlr.M600027-JLR200
   Rudmann DG, 2013, TOXICOL PATHOL, V41, P310, DOI 10.1177/0192623312464311
   Saremi SS, 2018, IRAN J BASIC MED SCI, V21, P536, DOI 10.22038/IJBMS.2018.25976.6391
   Sasaki H, 2008, BIOPHYS J, V95, P986, DOI 10.1529/biophysj.108.129197
   Shaw JJP, 2020, MOL CANCER THER, V19, P2621, DOI 10.1158/1535-7163.MCT-20-0182
   Shin M, 2018, MOL PHARMACEUT, V15, P721, DOI 10.1021/acs.molpharmaceut.7b00657
   Siegel Rebecca L, 2018, CA Cancer J Clin, V68, P7, DOI 10.3322/caac.21442
   Sims K, 2010, J BIOL CHEM, V285, P38568, DOI 10.1074/jbc.M110.170621
   Slingluff CL, 2008, J CLIN ONCOL, V26, P4973, DOI 10.1200/JCO.2008.17.3161
   Slingluff CL, 2021, J IMMUNOTHER CANCER, V9, DOI 10.1136/jitc-2020-000934
   Slingluff CL, 2010, J IMMUNOTHER, V33, P630, DOI 10.1097/CJI.0b013e3181e311ac
   Slingluff C, 2008, ANN SURG ONCOL, V15, P3538, DOI 10.1245/s10434-008-0046-4
   Stolk DA, 2020, FRONT IMMUNOL, V11, DOI 10.3389/fimmu.2020.00990
   Suri A, 2006, EXPERT OPIN BIOL TH, V6, P379, DOI 10.1517/14712598.6.4.379
   Tassa C, 2010, BIOCONJUGATE CHEM, V21, P14, DOI 10.1021/bc900438a
   Tiet P, 2017, BIOCHEM PHARMACOL, V145, P18, DOI 10.1016/j.bcp.2017.09.006
   Wang XY, 2015, BIOL REV, V90, P408, DOI 10.1111/brv.12114
   Winder M, 2018, HANDB EXP PHARMACOL, V249, P91, DOI 10.1007/164_2017_17
   Zanieri F, 2020, CELLS-BASEL, V9, DOI 10.3390/cells9051237
   Zhang XW, 2018, MOL CANCER THER, V17, P50, DOI 10.1158/1535-7163.MCT-17-0173
NR 50
TC 0
Z9 0
U1 0
U2 3
PU OAE PUBLISHING INC
PI ALHAMBRA
PA 245 E MAIN ST, ST122, ALHAMBRA, CA 91801 USA
EI 2578-532X
J9 CANCER DRUG RESIST
JI Cancer Drug Resist.
PY 2022
VL 5
IS 3
BP 829
EP 845
DI 10.20517/cdr.2021.132
PG 17
WC Oncology
WE Emerging Sources Citation Index (ESCI)
SC Oncology
GA 4H1GG
UT WOS:000849629900020
PM 36176766
OA gold, Green Published
DA 2023-11-04
ER

PT J
AU Varan, G
   Aydin, S
   Ünal, S
AF Varan, Gamze
   Aydin, Semra
   Unal, Serhat
TI COVID-19 Vaccine Development Studies and Nanotechnology Approaches
SO FLORA INFEKSIYON HASTALIKLARI VE KLINIK MIKROBIYOLOJI DERGISI
LA Turkish
DT Review
DE Adjuvant; Vaccine; Coronavirus; Nanoparticle; Nanotechnology
ID CORONAVIRUS; INFECTION; IMPACT
AB Despite the development of new antigens and adjuvants in conventional vaccine studies, different approaches are required in vaccine formulations due to the poor immunogenicity, in vivo intrinsic instability, toxicity, and the need for multiple administrations of conventional vaccines. To overcome these problems, nanotechnology approaches have recently been incorporated into vaccine formulations. As the development of vaccines is directed towards "minimal" compositions with low immunogenicity, there is an increasing need for new formulations that enhance the efficacy of antigens and adjuvants. There is an urgent need to regulate existing advanced treatment options for the global health threat posed by COVID-19, as well as to accelerate the development of new vaccines and drugs. Nano-sized carrier systems developed for the diagnosis and treatment of many diseases, especially cancer, continue to maintain their importance in the COVID-19 pandemic. The use of nanoparticles in medicine started about 30 years ago, but gained momentum with the pandemic and reached many people in a short time with vaccine formulation. The rapid development, approval and delivery of SARS-CoV-2 vaccines is one of the most important achievements in the history of medicine, and nanomedicine is part of that history. Within the scope of the review, up-to-date information was given about the use of nanotechnology and nanoparticles in COVID-19 vaccine development studies.
C1 [Varan, Gamze; Aydin, Semra; Unal, Serhat] Hacettepe Univ, Vaccine Inst, Dept Vaccine Technol, Ankara, Turkey.
C3 Hacettepe University
RP Varan, G (通讯作者)，Hacettepe Univ, Vaccine Inst, Dept Vaccine Technol, Ankara, Turkey.
EM gamzevaran@hacettepe.edu.tr
RI Varan, Gamze/AAA-8410-2020
OI Varan, Gamze/0000-0002-1291-9503
CR Al-Halifa S, 2019, FRONT IMMUNOL, V10, DOI 10.3389/fimmu.2019.00022
   Ewert KK, 2021, PHARMACEUTICS, V13, DOI 10.3390/pharmaceutics13091365
   Fauci AS, 2020, NEW ENGL J MED, V382, P1268, DOI 10.1056/NEJMe2002387
   Fireman B, 2003, PEDIATR INFECT DIS J, V22, P10, DOI 10.1097/00006454-200301000-00006
   Geng QB, 2021, PLOS PATHOG, V17, DOI 10.1371/journal.ppat.1009897
   Hofmann H, 2005, P NATL ACAD SCI USA, V102, P7988, DOI 10.1073/pnas.0409465102
   Horejs C, 2021, NAT REV MATER, V6, P1075, DOI 10.1038/s41578-021-00379-9
   Hou XC, 2021, NAT REV MATER, V6, P1078, DOI 10.1038/s41578-021-00358-0
   Khlystova O, 2022, J BUS RES, V139, P1192, DOI 10.1016/j.jbusres.2021.09.062
   Kishimoto TK, 2018, FRONT IMMUNOL, V9, DOI 10.3389/fimmu.2018.00230
   Mai YP, 2020, CELL IMMUNOL, V354, DOI 10.1016/j.cellimm.2020.104143
   Mayer K, 2016, EUR J HAEMATOL, V97, P208, DOI 10.1111/ejh.12744
   National Nanotechnology Initiative (NNI), US
   Nooraei S, 2021, J NANOBIOTECHNOL, V19, DOI 10.1186/s12951-021-00806-7
   ourworldindata, OUR WORLD DATA CORON
   Pene F, 2003, CLIN INFECT DIS, V37, P929, DOI 10.1086/377612
   Pippa N, 2021, VACCINES-BASEL, V9, DOI 10.3390/vaccines9060558
   Reichmuth AM, 2016, THER DELIV, V7, P319, DOI 10.4155/tde-2016-0006
   Shin MD, 2020, NAT NANOTECHNOL, V15, P646, DOI 10.1038/s41565-020-0737-y
   Singh L, 2017, THER ADV INFECT DIS, V4, P105, DOI 10.1177/2049936117713593
   Sohrabi C, 2020, INT J SURG, V76, P71, DOI 10.1016/j.ijsu.2020.02.034
   Tenchov R, 2021, ACS NANO, V15, P16982, DOI 10.1021/acsnano.1c04996
   Trimaille T, 2015, VACCINES, V3, P803, DOI 10.3390/vaccines3040803
   van der Hoek L, 2004, NAT MED, V10, P368, DOI 10.1038/nm1024
   Varkey P, 2008, AM J MED QUAL, V23, P382, DOI 10.1177/1062860608317695
   Vu MN, 2021, EBIOMEDICINE, V74, DOI 10.1016/j.ebiom.2021.103699
   Walsh EE, 2013, J INFECT DIS, V208, P1634, DOI 10.1093/infdis/jit393
   Wen R, 2019, NANOMEDICINE-UK, V14, P627, DOI 10.2217/nnm-2018-0147
   WHO, COVID19 VACC TRACK
   Woo PCY, 2005, J VIROL, V79, P884, DOI 10.1128/JVI.79.2.884-895.2005
   Woo PCY, 2005, J INFECT DIS, V192, P1898, DOI 10.1086/497151
   Zepeda-Cervantes J, 2020, FRONT IMMUNOL, V11, DOI 10.3389/fimmu.2020.01100
   Zhu N, 2020, NEW ENGL J MED, V382, P727, DOI 10.1056/NEJMoa2001017
NR 33
TC 0
Z9 0
U1 2
U2 3
PU BILIMSEL TIP YAYINEVI
PI ANKARA
PA BILIMSEL TIP YAYINEVI, ANKARA, 00000, TURKEY
EI 1300-932X
J9 FLORA-INFEK HASTALIK
JI Flora
PY 2022
VL 27
IS 4
BP 519
EP 526
DI 10.5578/flora.20229601
PG 8
WC Microbiology
WE Emerging Sources Citation Index (ESCI)
SC Microbiology
GA 8P3BP
UT WOS:000926400900001
OA gold
DA 2023-11-04
ER

PT J
AU Zulfiqar, I
   Wahab, A
   Saeed, MU
   Hussain, N
   Sabar, MF
   Bilal, M
   Iqbal, HMN
AF Zulfiqar, Iqra
   Wahab, Abdul
   Saeed, Muhammad Usama
   Hussain, Nazim
   Sabar, Muhammad Farooq
   Bilal, Muhammad
   Iqbal, Hafiz M. N.
TI Nanoarchitectonics: role of nanomaterials in vaccination strategies for
   curbing SARs-CoV-2/COVID-19
SO NANOFABRICATION
LA English
DT Review
DE Nano cues; Fabrication; Vaccination development; Passive immunization;
   Vaccination; COVID treatment; Monoclonal antibody
ID MESSENGER-RNA VACCINES; NEUTRALIZING ANTIBODIES; SARS CORONAVIRUS; DNA;
   THERAPIES; TITERS
AB With the exponential rise in infections by CoV-2 and the scarcity of antiviral therapeutics, the development of an effective vaccine for the SARS CoV-2 is critical. The emerging pandemic has prompted the international science community to seek answers in therapeutic agents, including vaccines, to battle the SARS CoV-2. The various scientific literature on SARS CoV, to a lesser degree, MERS (Middle East Respiratory Syndrome), has mentored vaccine techniques for the unique Coronavirus. This disease, COVID-19, is triggered by SARS-CoV-2 virus that causes COVID-19 that needs vaccine protection. Vaccines producing significant amounts of virus-neutralizing antibodies with high affinity may be the only way to combat infection while avoiding negative consequences. There is a summary of numerous vaccine contenders in the review, including nucleotide, vector-based vaccines, & subunit, and attenuated & killed types. That has previously shown preventive effects against the MERS-CoV & SARS-CoV, while suggesting that these candidates may yield a safe and efficient vaccine for SARS-CoV-2. Vector-based vaccines, monoclonal antibodies, genetic vaccines, and protein subunit types for passive immunization are among the vaccination platforms currently being evaluated for the CoV-2 virus; each has its own set of benefits and drawbacks. The clinical safety and effectiveness evidence is the main challenging research task for this possible vaccine developed in the lab. The most challenging aspect of production is constructing and validating distribution platforms worthy of mass-producing the vaccine on a larger scale. Since target vaccine groups include high-risk people above the age of 60, including severe co-morbid diseases, the healthcare staff, and those engaged in vital industries, an effective COVID-19 vaccine would need a careful confirmation of effectiveness and detrimental reactivity. The study summarises efforts devoted to developing an efficient vaccine for the new Coronavirus that devastated the global economy, people's health, and even their lives.
C1 [Zulfiqar, Iqra; Saeed, Muhammad Usama; Hussain, Nazim; Sabar, Muhammad Farooq] Univ Punjab, Ctr Appl Mol Biol CAMB, Lahore, Pakistan.
   [Wahab, Abdul] Univ Padua, Sch Agr Sci & Vet Med, Padua, Italy.
   [Bilal, Muhammad] Huaiyin Inst Technol, Sch Life Sci & Food Engn, Huaian 223003, Peoples R China.
   [Iqbal, Hafiz M. N.] Tecnol Monterrey, Sch Engn & Sci, Monterrey 64849, Mexico.
C3 University of Punjab; University of Padua; Huaiyin Institute of
   Technology; Tecnologico de Monterrey
RP Bilal, M (通讯作者)，Huaiyin Inst Technol, Sch Life Sci & Food Engn, Huaian 223003, Peoples R China.; Iqbal, HMN (通讯作者)，Tecnol Monterrey, Sch Engn & Sci, Monterrey 64849, Mexico.
EM bilaluaf@hotmail.com; hafiz.iqbal@tec.mx
RI Sabar, Muhammad Farooq/L-5797-2019; Bilal, Muhammad/AAH-6461-2020;
   Iqbal, H.M.N./J-5423-2014
OI Sabar, Muhammad Farooq/0000-0003-0135-2991; Bilal,
   Muhammad/0000-0001-5388-3183; Iqbal, H.M.N./0000-0003-4855-2720
FU Consejo Nacional de Ciencia y Tecnologia (CONACYT) [CVU: 735340]
FX Consejo Nacional de Ciencia y Tecnologia (CONACYT) is thankfully
   acknowledged for partially supporting this work under Sistema Nacional
   de Investigadores (SNI) program awarded to Hafiz M.N. Iqbal (CVU:
   735340).
CR [Anonymous], 2010, INT CLIN TRIALS REG
   Arvas A, 2014, TURK PEDIATR ARSIVI, V49, P181, DOI 10.5152/tpa.2014.2206
   Ashwathi P., 2021, J DRUG DELIVERY THER, V11, P138
   Balkrishna A, 2021, VACCINES-BASEL, V9, DOI 10.3390/vaccines9101129
   Bao LN, 2020, NATURE, V583, P830, DOI 10.1038/s41586-020-2312-y
   Belouzard S, 2012, VIRUSES-BASEL, V4, P1011, DOI 10.3390/v4061011
   Bilal M, 2020, J PURE APPL MICROBIO, V14, P725, DOI 10.22207/JPAM.14.SPL1.09
   Caër C, 2020, FRONT IMMUNOL, V11, DOI 10.3389/fimmu.2020.00410
   Calina D, 2020, INT J MOL MED, V46, P3, DOI 10.3892/ijmm.2020.4596
   Chandrashekar A, 2020, SCIENCE, V369, P812, DOI 10.1126/science.abc4776
   Cheng VCC, 2020, INFECT CONT HOSP EP, V41, P493, DOI 10.1017/ice.2020.58
   CHRISTENSON B, 1994, VACCINE, V12, P129, DOI 10.1016/0264-410X(94)90049-3
   Coleman CM, 2014, VACCINE, V32, P3169, DOI 10.1016/j.vaccine.2014.04.016
   Control C. f.D. and Prevention, 2020, COR DIS 2019 COVID 1
   Dai LP, 2021, NAT REV IMMUNOL, V21, P73, DOI 10.1038/s41577-020-00480-0
   . Data M.A.P.I.B, SARS COV 2 VAR CONC
   Delamater PL, 2019, EMERG INFECT DIS, V25, P1, DOI 10.3201/eid2501.171901
   Dhama K, 2020, HUM VACC IMMUNOTHER, V16, P1232, DOI 10.1080/21645515.2020.1735227
   Dhama K, 2018, FRONT IMMUNOL, V9, DOI 10.3389/fimmu.2018.01803
   Duan K, 2020, P NATL ACAD SCI USA, V117, P9490, DOI 10.1073/pnas.2004168117
   Eliakim A, 2006, AUTOIMMUNITY, V39, P137, DOI 10.1080/08916930600597326
   Fehr AR, 2015, METHODS MOL BIOL, V1282, P1, DOI 10.1007/978-1-4939-2438-7_1
   Ferraro B, 2011, CLIN INFECT DIS, V53, P296, DOI 10.1093/cid/cir334
   Gorbalenya AE, 2020, NAT MICROBIOL, V5, P536, DOI 10.1038/s41564-020-0695-z
   Grenham A, 2017, HUM VACC IMMUNOTHER, V13, P2192, DOI 10.1080/21645515.2017.1356495
   Guan W, 2020, NEW ENGL J MED, V382, P1708, DOI [10.1056/NEJMoa2002032, 10.1056/NEJMc2005203]
   Guo JP, 2004, VIROLOGY, V324, P251, DOI 10.1016/j.virol.2004.04.017
   Hanley Kathryn A, 2011, Evolution (N Y), V4, P635
   Hansen J, 2020, SCIENCE, V369, P1010, DOI 10.1126/science.abd0827
   Hirshberg JS, 2021, AM J OBSTET GYNECOL, V225, P688, DOI 10.1016/j.ajog.2021.08.025
   Hiscott J, 2020, CYTOKINE GROWTH F R, V53, P1, DOI 10.1016/j.cytogfr.2020.05.010
   Hobernik D, 2018, INT J MOL SCI, V19, DOI 10.3390/ijms19113605
   Hoffmann M, 2020, CELL, V181, P271, DOI 10.1016/j.cell.2020.02.052
   Huang XF, 2017, NPJ VACCINES, V2, DOI 10.1038/s41541-017-0006-8
   Hume HKC, 2017, VACCINE, V35, P4480, DOI 10.1016/j.vaccine.2017.02.069
   Jiang CS, 2021, J PHARM ANAL, V11, P257, DOI 10.1016/j.jpha.2021.03.006
   Jiang SB, 2020, NAT BIOMED ENG, V4, P1134, DOI 10.1038/s41551-020-00660-2
   Jiang SB, 2020, TRENDS IMMUNOL, V41, P545, DOI 10.1016/j.it.2020.04.008
   Kahn Jeffrey S, 2005, Pediatr Infect Dis J, V24, pS223, DOI 10.1097/01.inf.0000188166.17324.60
   Kaur SP, 2020, VIRUS RES, V288, DOI 10.1016/j.virusres.2020.198114
   Kikkert M, 2020, J INNATE IMMUN, V12, P4, DOI 10.1159/000503030
   Kim E, 2020, EBIOMEDICINE, V55, DOI 10.1016/j.ebiom.2020.102743
   Kongsgaard M, 2017, SCI REP-UK, V7, DOI 10.1038/s41598-017-00798-1
   Lauer SA, 2020, ANN INTERN MED, V172, P577, DOI 10.7326/M20-0504
   Lauring AS, 2010, NAT BIOTECHNOL, V28, P573, DOI 10.1038/nbt.1635
   Leitner WW, 1999, VACCINE, V18, P765, DOI 10.1016/S0264-410X(99)00271-6
   Li YW, 2020, PHARMACOL RES, V157, DOI 10.1016/j.phrs.2020.104833
   Lukassen S, 2020, EMBO J, V39, DOI 10.15252/embj.20105114
   Mahrosh HS, 2021, ENVIRON DEV SUSTAIN, V23, P16674, DOI 10.1007/s10668-021-01373-5
   Mazur NI, 2018, LANCET INFECT DIS, V18, pE295, DOI 10.1016/S1473-3099(18)30292-5
   Mellet J, 2021, VACCINES-BASEL, V9, DOI 10.3390/vaccines9010039
   Milstien J, 2009, EXPERT REV VACCINES, V8, P559, DOI 10.1586/ERV.09.23
   Minor PD, 2015, VIROLOGY, V479, P379, DOI 10.1016/j.virol.2015.03.032
   Mohan T, 2013, INDIAN J MED RES, V138, P779
   Mok DZL, 2020, VIRUSES-BASEL, V12, DOI 10.3390/v12050520
   Mulligan M.J., 2020, MEDRXIV
   Munjal A, 2017, FRONT MICROBIOL, V8, DOI 10.3389/fmicb.2017.01469
   Ngandu T, 2015, LANCET, V385, P2255, DOI 10.1016/S0140-6736(15)60461-5
   Organization, 2020, GLOB INST
   Organization W.H, 2014, US CONV WHOL BLOOD P
   Organization W.H, 2020, WHO DRAFT LANDSC COV
   Pandey SC, 2020, LIFE SCI, V256, DOI 10.1016/j.lfs.2020.117956
   Park SE, 2020, CLIN EXP PEDIATR, V63, P119, DOI [10.3345/cep.2020.00493, 10.14776/piv.2020.27.e9]
   Perlman S, 2009, NAT REV MICROBIOL, V7, P439, DOI 10.1038/nrmicro2147
   Rubino F, 2020, NEW ENGL J MED, V383, P789, DOI [10.1056/NEJMc2021832, 10.1056/NEJMc2018688]
   Safety T., 2020, IMMUNOGENICITY INO 4
   Sarkar Bishajit, 2019, [Korean Journal of Microbiology, 미생물학회지], V55, P327, DOI 10.7845/kjm.2019.9089
   Savy M, 2009, J NUTR, V139, p2154S, DOI 10.3945/jn.109.105312
   See RH, 2006, J GEN VIROL, V87, P641, DOI 10.1099/vir.0.81579-0
   Shang WL, 2020, NPJ VACCINES, V5, DOI 10.1038/s41541-020-0170-0
   Sheahan TP, 2020, NAT COMMUN, V11, DOI 10.1038/s41467-019-13940-6
   Silveira MM, 2021, LIFE SCI, V267, DOI 10.1016/j.lfs.2020.118919
   Slaoui M, 2020, NEW ENGL J MED, V383, P1701, DOI 10.1056/NEJMp2027405
   Smith TRF, 2020, NAT COMMUN, V11, DOI 10.1038/s41467-020-16505-0
   Speiser DE, 2020, VACCINES-BASEL, V8, DOI 10.3390/vaccines8030404
   Strizova Z, 2021, INT ARCH ALLERGY IMM, V182, P339, DOI 10.1159/000514225
   Tan W, 2020, VIRAL KINETICS ANTIB, DOI [10.1101/2020.03.24.20042382, DOI 10.1101/2020.03.24.20042382]
   Taylor PC, 2021, NAT REV IMMUNOL, V21, P382, DOI 10.1038/s41577-021-00542-x
   Tetro JA, 2020, MICROBES INFECT, V22, P72, DOI 10.1016/j.micinf.2020.02.006
   Le TT, 2020, NAT REV DRUG DISCOV, V19, P305, DOI 10.1038/d41573-020-00073-5
   Thevarajan I, 2020, NAT MED, V26, P453, DOI 10.1038/s41591-020-0819-2
   Tsoukalas D, 2019, INT J MOL MED, V44, P218, DOI 10.3892/ijmm.2019.4191
   Tu YF, 2020, INT J MOL SCI, V21, DOI 10.3390/ijms21072657
   Ullah S., 2021, DUZCE MED J, V23, P1, DOI [10.18678/dtfd.890089, DOI 10.18678/DTFD.890089]
   UW-Madison F, 2020, BHAR BIOT DEV COROFL
   Ventura Maria Teresa, 2017, Clin Mol Allergy, V15, P21, DOI 10.1186/s12948-017-0077-0
   Vogel AB, 2018, MOL THER, V26, P446, DOI 10.1016/j.ymthe.2017.11.017
   Wang N, 2020, FRONT MICROBIOL, V11, DOI 10.3389/fmicb.2020.00298
   Wang QH, 2020, CELL, V181, P894, DOI 10.1016/j.cell.2020.03.045
   Weissleder R, 2020, SCI TRANSL MED, V12, DOI 10.1126/scitranslmed.abc1931
   Weston S, 2020, MSPHERE, V5, DOI 10.1128/mSphere.00203-20
   Wojda TR, 2015, J GLOB INFECT DIS, V7, P127, DOI 10.4103/0974-777X.170495
   Xu Z, 2020, LANCET RESP MED, V8, P420, DOI 10.1016/S2213-2600(20)30076-X
   Yang JK, 2010, ACTA DIABETOL, V47, P193, DOI 10.1007/s00592-009-0109-4
   Yang J, 2020, INT J INFECT DIS, V94, P91, DOI 10.1016/j.ijid.2020.03.017
   Yang PH, 2020, CELL MOL IMMUNOL, V17, P555, DOI 10.1038/s41423-020-0407-x
   Zeng LP, 2017, SCI CHINA LIFE SCI, V60, P1399, DOI 10.1007/s11427-017-9189-3
   Zhang B, 2020, CHEST, V158, pE9, DOI 10.1016/j.chest.2020.03.039
   Zhang CL, 2019, FRONT IMMUNOL, V10, DOI 10.3389/fimmu.2019.00594
   Zhang W, 2020, EMERG MICROBES INFEC, V9, DOI 10.1080/22221751.2020.1729071
   Zhou GY, 2020, INT J BIOL SCI, V16, P1718, DOI 10.7150/ijbs.45123
NR 101
TC 0
Z9 0
U1 2
U2 2
PU Eurasia Acad Publ Group (EAPG)
PI Kowloon
PA Room B10, 13/F, Phase 1, Yip Fat Industrial Building, 77 Hoi Yuen Road,
   Kwun Tong, Kowloon, HONG KONG
SN 2299-680X
J9 NANOFABRICATION
JI Nanofabrication
PY 2022
VL 7
DI 10.37819/biosis.002.01.0091
PG 19
WC Nanoscience & Nanotechnology
WE Emerging Sources Citation Index (ESCI)
SC Science & Technology - Other Topics
GA 2Y0VS
UT WOS:000825612800006
OA hybrid
DA 2023-11-04
ER

PT J
AU Abbasi, M
   Kafilzadeh, F
   Tanomand, A
   Zolghadri, S
   Hosainzadegan, H
AF Abbasi, M.
   Kafilzadeh, F.
   Tanomand, A.
   Zolghadri, S.
   Hosainzadegan, H.
TI Gold Nanoparticles Conjugating Recombinant Nontoxic <i>Pseudomonas</i>
   Exotoxin A as a Vaccine Candidate for <i>Pseudomonas aeruginosa</i>
   Infections
SO MOLECULAR GENETICS MICROBIOLOGY AND VIROLOGY
LA English
DT Article
DE gold nanoparticles; exotoxin A; nontoxic domain I-II; P; aeruginosa;
   vaccine candidate
AB Background:Pseudomonas aeruginosa, is an opportunistic pathogen with high resistance to many antibiotics which can cause health-care associated infections in debilitated patients. The rapid development and spread of resistant strains in hospitals has created many problems in the treatment of infections caused by this bacterium in high-risk patients. In this study, the immunogenicity of recombinant non-toxic Pseudomonas exotoxin A conjugate with nanogold as a new nanovaccine candidate have been investigated in animal models. Methods: The sequence for ExoA domain I-II gene was amplified from P. aeruginosa PAO1, ligated to pET22b experssion vector and transformed into the E. coli BL21. Recombinant truncated ExoA expression was assayed by SDS-PAGE. The Ni-NTA affinity chromatography was applied for recombinant protein purification and confirmed by western blot. The gold nanoparticles were prepared using Turkevich method and conjugated to recombinant domain I-II by the diluted NaBH4 and electrostatic forces. Nanoparticles size was determined before and after conjugation by electron microscopy. Conjugation was also confirmed by Fourier transform infrared spectrometry (FTIR) and then antigens injected to mice groups to evaluate its immunogenicity by assessing the antibody response and animal protection by challenge against 2x LD(50)Pseudomonas infection. Results: The results indicated that synthesized Gold nanoparticles were conjugated to purified recombinant Exo A domain I-II. Immunogenicity studies showed that antibody titers produced against domain I-II and its conjugate with nanogold are significant in comparison with controls (P < 0/005). The animal challenges showed significant protection against 2x LD50 P. aeruginosa infection in animals immunized with domain I-II alone and nanogold-domain I-II conjugates in comparison with controls (P = 0/00). Conclusion: Results of this study indicate that recombinant ExoA domain I-II alone or in conjugation with nanogold could act as a safe and immunogenic vaccine against Pseudomonas infections. Although, further studies are needed to make a final judgment.
C1 [Abbasi, M.; Kafilzadeh, F.; Zolghadri, S.] Islamic Azad Univ, Dept Microbiol, Jahrom Branch, Jahrom 7414785318, Iran.
   [Tanomand, A.; Hosainzadegan, H.] Maragheh Univ Med Sci, Dept Microbiol, Maragheh 5516773111, Iran.
C3 Islamic Azad University
RP Kafilzadeh, F (通讯作者)，Islamic Azad Univ, Dept Microbiol, Jahrom Branch, Jahrom 7414785318, Iran.
EM kafilzadeh@jia.ac.ir
RI zolghadri, samaneh/GQQ-6224-2022; zolghadri, samaneh/AAA-5051-2021
OI zolghadri, samaneh/0000-0003-4060-328X; zolghadri,
   samaneh/0000-0003-4060-328X
CR Amini B, 2017, BIOSENS BIOELECTRON, V92, P679, DOI 10.1016/j.bios.2016.10.030
   Badkoobeh P, 2013, IRAN J REPROD MED, V11, P355
   Bhattarai SR, 2008, J NANOPART RES, V10, P151, DOI 10.1007/s11051-007-9233-7
   Chokshi A, 2019, J GLOB INFECT DIS, V11, P36, DOI 10.4103/jgid.jgid_110_18
   Döring G, 2008, VACCINE, V26, P1011, DOI 10.1016/j.vaccine.2007.12.007
   Eftekharivash L., 2016, J N KHORASAN U MED S, V7, P495
   Espanani HR, 2015, BRATISL MED J, V116, P616, DOI 10.4149/BLL_2015_119
   Gharajelar SN, 2012, BIOL J MICROORGANISM, V1, P7
   Jazayeri Mir Hadi, 2016, Sensing and Bio-Sensing Research, V9, P17, DOI 10.1016/j.sbsr.2016.04.002
   Kamei A, 2011, INFECT IMMUN, V79, P1289, DOI 10.1128/IAI.01139-10
   Li CF, 2011, NANOSCALE RES LETT, V6, DOI 10.1186/1556-276X-6-440
   Michalska M, 2015, FRONT MICROBIOL, V6, DOI 10.3389/fmicb.2015.00963
   Mohanpuria P, 2008, J NANOPART RES, V10, P507, DOI 10.1007/s11051-007-9275-x
   Ramazanzadeh R, 2016, ARCH CLIN INFECT DIS, V11, DOI 10.5812/archcid.26837
   STREETER K, 2016, INFECT EPIDEMIOLOGY, V2, P25, DOI DOI 10.18869/MODARES.IEM.2.1.25
   Tanomand A, 2013, IRAN J BIOTECHNOL, V11, P193, DOI 10.5812/ijb.10149
   Tiyaboonchai W., 2013, NARESUAN U J, V11, P51, DOI [10.1248/cpb.58.1423, DOI 10.1248/CPB.58.1423]
NR 17
TC 0
Z9 0
U1 1
U2 4
PU PLEIADES PUBLISHING INC
PI NEW YORK
PA PLEIADES HOUSE, 7 W 54 ST, NEW YORK,  NY, UNITED STATES
SN 0891-4168
EI 1934-841X
J9 MOL GENET MICROBIOL+
JI Mol. Genet. Microbiol. Virol.
PD DEC
PY 2021
VL 36
IS SUPPL 1
SU 1
BP S7
EP S12
DI 10.3103/S0891416821050025
PG 6
WC Biochemistry & Molecular Biology; Microbiology
WE Science Citation Index Expanded (SCI-EXPANDED)
SC Biochemistry & Molecular Biology; Microbiology
GA ZE3FR
UT WOS:000758773000002
DA 2023-11-04
ER

PT J
AU Popa, A
   Springer, S
AF Popa, Alina
   Springer, Sebastian
TI Tailored Nanoparticles as Vaccine Components
SO APPLIED SCIENCES-BASEL
LA English
DT Review
DE nanoparticles; vaccine; adjuvant; nanotechnology; antigen
ID SILICA-BASED NANOPARTICLES; VIRUS-LIKE PARTICLES; DELIVERY;
   MICROCAPSULES; ADJUVANT; ANTIGENS; PLATFORM; HISTORY; DESIGN; CELLS
AB Nanoparticles are components of many vaccines, helping to make them more stable and immunogenic. They protect antigens-or the genetic material encoding them-from degradation, target them to particular tissues or cells, promote their uptake into antigen-presenting cells, and activate the immune response (in the form of adjuvants). Nanoparticles come in many different kinds, some with uniform composition and some with elaborate core-and-shell structures, including lipid membranes. The antigen is usually retained inside, and the surface can be functionalized by targeting or activating proteins and carbohydrates. This minireview provides a general introductory overview to vaccination and a survey of nanoparticles, their types, production, characteristics, and individual applications in vaccines, and finally, a brief look into the world of artificial antigen-presenting cells.
C1 [Popa, Alina; Springer, Sebastian] Jacobs Univ Bremen, Dept Life Sci & Chem, D-28759 Bremen, Germany.
C3 Jacobs University
RP Springer, S (通讯作者)，Jacobs Univ Bremen, Dept Life Sci & Chem, D-28759 Bremen, Germany.
EM s.springer@jacobs-university.de
OI Springer, Sebastian/0000-0002-5527-6149
CR Alfagih IM, 2021, PHARMACEUTICS, V13, DOI 10.3390/pharmaceutics13010045
   An M, 2017, ACS APPL MATER INTER, V9, P23466, DOI 10.1021/acsami.7b06024
   ANDRE FE, 1990, VACCINE, V8, pS74, DOI 10.1016/0264-410X(90)90222-8
   Aucouturier Jerome, 2002, Expert Rev Vaccines, V1, P111, DOI 10.1586/14760584.1.1.111
   Awate S, 2013, FRONT IMMUNOL, V4, DOI 10.3389/fimmu.2013.00114
   Beeraka NM, 2021, BIOMED RES INT, V2021, DOI 10.1155/2021/8160860
   Briquez PS, 2020, FRONT BIOENG BIOTECH, V8, DOI 10.3389/fbioe.2020.00019
   Brisse M, 2020, FRONT IMMUNOL, V11, DOI 10.3389/fimmu.2020.583077
   Chu KB, 2021, CURR TOP MICROBIOL, V433, P77, DOI 10.1007/82_2021_232
   Clem AS, 2011, J GLOB INFECT DIS, V3, P73, DOI 10.4103/0974-777X.77299
   Cutts FT, 2007, B WORLD HEALTH ORGAN, V85, P719, DOI 10.2471/BLT.06.038414
   de Souza GAP, 2021, PATHOGENS, V10, DOI 10.3390/pathogens10010036
   Dölen Y, 2021, FRONT IMMUNOL, V12, DOI 10.3389/fimmu.2021.641703
   Donaldson B, 2018, EXPERT REV VACCINES, V17, P833, DOI 10.1080/14760584.2018.1516552
   Eggermont LJ, 2014, TRENDS BIOTECHNOL, V32, P456, DOI 10.1016/j.tibtech.2014.06.007
   Ganem D, 2004, NEW ENGL J MED, V350, P1118, DOI 10.1056/NEJMra031087
   Gao Y, 2020, FRONT CHEM, V8, DOI 10.3389/fchem.2020.598722
   Ghobadi N, 2021, NANOMED J, V8, P1, DOI 10.22038/nmj.2021.08.01
   Gomes AC, 2017, VACCINES-BASEL, V5, DOI 10.3390/vaccines5010006
   Greenwood B, 2014, PHILOS T R SOC B, V369, DOI 10.1098/rstb.2013.0433
   Gregory AE, 2013, FRONT CELL INFECT MI, V3, DOI 10.3389/fcimb.2013.00013
   Gutjahr A, 2016, VACCINES-BASEL, V4, DOI 10.3390/vaccines4040034
   Hickey JW, 2018, INT REV CEL MOL BIO, V341, P277, DOI 10.1016/bs.ircmb.2018.06.003
   Ho JKT, 2020, VIRUSES-BASEL, V12, DOI 10.3390/v12020126
   Horwitz DA, 2021, FRONT IMMUNOL, V12, DOI 10.3389/fimmu.2021.681062
   Hraber P, 2018, VACCINE, V36, P6911, DOI 10.1016/j.vaccine.2018.10.022
   Hsia Y, 2016, NATURE, V535, P136, DOI 10.1038/nature18010
   Huang XF, 2017, NPJ VACCINES, V2, DOI 10.1038/s41541-017-0006-8
   Irvine DJ, 2015, CHEM REV, V115, P11109, DOI 10.1021/acs.chemrev.5b00109
   Jarzab A, 2013, POSTEP HIG MED DOSW, V67, P1128, DOI 10.5604/17322693.1077807
   Jegerlehner A, 2002, VACCINE, V20, P3104, DOI 10.1016/S0264-410X(02)00266-9
   Kelly HG, 2019, EXPERT REV VACCINES, V18, P269, DOI 10.1080/14760584.2019.1578216
   Khan S, 2006, CAN MED ASSOC J, V174, P976, DOI 10.1503/cmaj.1050269
   Landry N, 2010, PLOS ONE, V5, DOI 10.1371/journal.pone.0015559
   Li MD, 2021, J PHARM INVEST, V51, P425, DOI 10.1007/s40005-021-00537-9
   Liu ZH, 2008, ADV DRUG DELIVER REV, V60, P1650, DOI 10.1016/j.addr.2008.09.001
   López-Sagaseta J, 2016, COMPUT STRUCT BIOTEC, V14, P58, DOI 10.1016/j.csbj.2015.11.001
   Morato YL, 2021, POLYMERS-BASEL, V13, DOI 10.3390/polym13172989
   Malonis RJ, 2020, CHEM REV, V120, P3210, DOI 10.1021/acs.chemrev.9b00472
   Medina KL, 2016, HAND CLINIC, V133, P61, DOI 10.1016/B978-0-444-63432-0.00004-9
   Mischler R, 2002, VACCINE, V20, pB17, DOI 10.1016/S0264-410X(02)00512-1
   Neal Lillian R, 2017, J Immunol Res Ther, V2, P68
   Niikura K, 2013, ACS NANO, V7, P3926, DOI 10.1021/nn3057005
   Niu YT, 2012, THER DELIV, V3, P1217, DOI 10.4155/TDE.12.98
   O'Hagan DT, 2013, EXPERT REV VACCINES, V12, P13, DOI [10.1586/ERV.12.140, 10.1586/erv.12.140]
   Ow H, 2005, NANO LETT, V5, P113, DOI 10.1012/nl0482478
   Pati R, 2018, FRONT IMMUNOL, V9, DOI 10.3389/fimmu.2018.02224
   Petkar KC, 2021, PHARMACEUTICS, V13, DOI 10.3390/pharmaceutics13040455
   Protein A, FUNCTIONALIZED POLYE, DOI [10.1021/acsami.7b01313, DOI 10.1021/ACSAMI.7B01313]
   Santi L, 2006, METHODS, V40, P66, DOI 10.1016/j.ymeth.2006.05.020
   Saroja CH, 2011, INT J PHARM INVESTIG, V1, P64, DOI 10.4103/2230-973X.82384
   Segel M, 2021, SCIENCE, V373, P882, DOI 10.1126/science.abg6155
   Serradell MC, 2019, NAT COMMUN, V10, DOI 10.1038/s41467-018-08265-9
   Snapper CM, 2018, FRONT IMMUNOL, V9, DOI 10.3389/fimmu.2018.00598
   Stone J, 2013, NANOTECHNOLOGY, V24, DOI 10.1088/0957-4484/24/29/295102
   Sukhorukov GB, 2007, SMALL, V3, P944, DOI 10.1002/smll.200600622
   Sulczewski FB, 2018, ARCH VIROL, V163, P2313, DOI 10.1007/s00705-018-3856-0
   Tan TK, 2021, NAT COMMUN, V12, DOI 10.1038/s41467-020-20654-7
   Thrane S, 2016, J NANOBIOTECHNOL, V14, DOI 10.1186/s12951-016-0181-1
   Timin AS, 2017, EXPERT OPIN DRUG DEL, V14, P583, DOI 10.1080/17425247.2017.1285279
   Tinto H, 2015, LANCET, V386, P31, DOI 10.1016/S0140-6736(15)60721-8
   Trimaille T, 2015, VACCINES, V3, P803, DOI 10.3390/vaccines3040803
   Umerska A., 2015, EUR BIOPHARM REV, V20, P36
   Vaillant A.A.J., 2021, VACCINE VACCINATION
   Wetzel D, 2018, MICROB CELL FACT, V17, DOI 10.1186/s12934-018-0868-0
   Xiang W, 2022, PARTICUOLOGY, V64, P35, DOI 10.1016/j.partic.2021.04.017
   Yan Y, 2020, J INFECT DIS, V221, P1304, DOI 10.1093/infdis/jiz228
   Zeng BJ, 2013, SMALL, V9, P3736, DOI 10.1002/smll.201300078
   Zhang CC, 2020, BIODRUGS, V34, P435, DOI 10.1007/s40259-020-00419-w
   Zhang JJ, 2015, J DRUG DELIV SCI TEC, V30, P1, DOI 10.1016/j.jddst.2015.09.005
   Zhang LF, 2000, VACCINE, V18, P1051, DOI 10.1016/S0264-410X(99)00351-5
   Zhang Y, 2019, WIRES NANOMED NANOBI, V11, DOI 10.1002/wnan.1559
   Zhao L, 2014, VACCINE, V32, P327, DOI 10.1016/j.vaccine.2013.11.069
   Zhao LL, 2020, NANOMATERIALS-BASEL, V10, DOI 10.3390/nano10050823
   Zheng XK, 2018, APPL SPECTROSC REV, V53, P377, DOI 10.1080/05704928.2017.1355312
NR 75
TC 0
Z9 0
U1 0
U2 17
PU MDPI
PI BASEL
PA ST ALBAN-ANLAGE 66, CH-4052 BASEL, SWITZERLAND
EI 2076-3417
J9 APPL SCI-BASEL
JI Appl. Sci.-Basel
PD DEC
PY 2021
VL 11
IS 24
AR 11898
DI 10.3390/app112411898
PG 12
WC Chemistry, Multidisciplinary; Engineering, Multidisciplinary; Materials
   Science, Multidisciplinary; Physics, Applied
WE Science Citation Index Expanded (SCI-EXPANDED)
SC Chemistry; Engineering; Materials Science; Physics
GA XW3AC
UT WOS:000735495500001
OA gold
DA 2023-11-04
ER

PT J
AU Abisoye-Ogunniyan, A
   Carrano, IM
   Weilhammer, DR
   Gilmore, SF
   Fischer, NO
   Pal, S
   de la Maza, LM
   Coleman, MA
   Rasley, A
AF Abisoye-Ogunniyan, Abisola
   Carrano, Isabella M.
   Weilhammer, Dina R.
   Gilmore, Sean F.
   Fischer, Nicholas O.
   Pal, Sukumar
   de la Maza, Luis M.
   Coleman, Matthew A.
   Rasley, Amy
TI A Survey of Preclinical Studies Evaluating Nanoparticle-Based Vaccines
   Against Non-Viral Sexually Transmitted Infections
SO FRONTIERS IN PHARMACOLOGY
LA English
DT Review
DE STIs; vaccines; nanoparticles; delivery platforms; immunogenicity;
   chlamydia; syphilis; gonorrhea
ID CHLAMYDIA-TRACHOMATIS INFECTION; POLYMER HYBRID NANOPARTICLES;
   OUTER-MEMBRANE PROTEIN; ACID)-POLY(ETHYLENE GLYCOL) NANOPARTICLES;
   VIRUS-LIKE PARTICLES; CD4(+) T-CELLS; IMMUNE-RESPONSES; GOLD
   NANOPARTICLES; BIODEGRADABLE NANOPARTICLES; NANOLIPOPROTEIN PARTICLES
AB A worldwide estimate of over one million STIs are acquired daily and there is a desperate need for effective preventive as well as therapeutic measures to curtail this global health burden. Vaccines have been the most effective means for the control and potential eradication of infectious diseases; however, the development of vaccines against STIs has been a daunting task requiring extensive research for the development of safe and efficacious formulations. Nanoparticle-based vaccines represent a promising platform as they offer benefits such as targeted antigen presentation and delivery, co-localized antigen-adjuvant combinations for enhanced immunogenicity, and can be designed to be biologically inert. Here we discuss promising types of nanoparticles along with outcomes from nanoparticle-based vaccine preclinical studies against non-viral STIs including chlamydia, syphilis, gonorrhea, and recommendations for future nanoparticle-based vaccines against STIs.
C1 [Abisoye-Ogunniyan, Abisola; Weilhammer, Dina R.; Gilmore, Sean F.; Fischer, Nicholas O.; Coleman, Matthew A.; Rasley, Amy] Lawrence Livermore Natl Lab, Biosci & Biotechnol Div, Livermore, CA 94550 USA.
   [Carrano, Isabella M.] Univ Calif Berkeley, Rausser Coll Nat Resources, Dept Plant & Microbial Biol, Berkeley, CA 94720 USA.
   [Pal, Sukumar; de la Maza, Luis M.] Univ Calif Irvine, Dept Pathol & Lab Med, Irvine, CA USA.
C3 United States Department of Energy (DOE); Lawrence Livermore National
   Laboratory; University of California System; University of California
   Berkeley; University of California System; University of California
   Irvine
RP Rasley, A (通讯作者)，Lawrence Livermore Natl Lab, Biosci & Biotechnol Div, Livermore, CA 94550 USA.
EM rasley2@llnl.gov
RI Gilmore, Sean/AAX-1554-2020
OI Coleman, Matthew/0000-0003-1389-4018; Abisoye-Ogunniyan,
   Abisola/0000-0002-8646-9031; Fischer, Nicholas/0000-0001-7575-4390;
   Weilhammer, Dina/0000-0002-7618-4702
FU National Institute of Allergy and Infectious Diseases [U19 AI144184]
FX This work was supported by Public Health Service grant U19 AI144184 from
   the National Institute of Allergy and Infectious Diseases.
CR Abraham S, 2019, LANCET INFECT DIS, V19, P1091, DOI 10.1016/S1473-3099(19)30279-8
   Aikins ME, 2017, NANOMEDICINE-UK, V12, P673, DOI 10.2217/nnm-2016-0381
   Akagi T, 2005, J CONTROL RELEASE, V108, P226, DOI 10.1016/j.jconrel.2005.08.003
   Al-Halifa S, 2019, FRONT IMMUNOL, V10, DOI 10.3389/fimmu.2019.00022
   Aldosari BN, 2021, PHARMACEUTICS, V13, DOI 10.3390/pharmaceutics13020206
   Arora D, 2016, APPL MICROBIOL BIOT, V100, P2603, DOI 10.1007/s00253-016-7315-0
   Arvizo R, 2010, EXPERT OPIN DRUG DEL, V7, P753, DOI 10.1517/17425241003777010
   Aumiller WM, 2018, CHEM SOC REV, V47, P3433, DOI 10.1039/c7cs00818j
   Azimi Bahareh, 2014, Iranian Biomedical Journal, V18, P34, DOI 10.6091/ibj.12422.2013
   Bakshi RK, 2018, FRONT IMMUNOL, V9, DOI 10.3389/fimmu.2018.01981
   Barrow RY, 2020, MMWR RECOMM REP, V68, P1, DOI 10.15585/mmwr.rr6805a1
   Bastús NG, 2009, MOL IMMUNOL, V46, P743, DOI 10.1016/j.molimm.2008.08.277
   Bayda S, 2020, MOLECULES, V25, DOI 10.3390/molecules25010112
   Bhaskar S, 2017, NPG ASIA MATER, V9, DOI 10.1038/am.2016.128
   Bianco A, 2005, CURR OPIN CHEM BIOL, V9, P674, DOI 10.1016/j.cbpa.2005.10.005
   Bose RJC, 2019, J IND ENG CHEM, V77, P12, DOI 10.1016/j.jiec.2019.04.044
   Bozzuto G, 2015, INT J NANOMED, V10, P975, DOI 10.2147/IJN.S68861
   Nguyen B, 2021, NPJ VACCINES, V6, DOI 10.1038/s41541-021-00330-7
   Brunham RC, 2005, NAT REV IMMUNOL, V5, P149, DOI 10.1038/nri1551
   Cambridge CD, 2013, INT J NANOMED, V8, P1759, DOI 10.2147/IJN.S42723
   Cameron CE, 2014, VACCINE, V32, P1602, DOI 10.1016/j.vaccine.2013.09.053
   Chattopadhyay Saborni, 2017, Nanotheranostics, V1, P244, DOI 10.7150/ntno.19796
   Choi B, 2018, ADV EXP MED BIOL, V1064, P27, DOI 10.1007/978-981-13-0445-3_2
   Dagnew GW, 2020, PLOS ONE, V15, DOI 10.1371/journal.pone.0232793
   de la Maza LM, 2017, CLIN VACCINE IMMUNOL, V24, DOI [10.1128/cvi.00543-16, 10.1128/CVI.00543-16]
   Dean D, 2009, DRUG TODAY, V45, P25
   DeFrates K, 2018, INT J MOL SCI, V19, DOI 10.3390/ijms19061717
   Diaz D, 2018, GENES-BASEL, V9, DOI 10.3390/genes9070370
   Dixit S, 2018, BIOMATERIALS, V159, P130, DOI 10.1016/j.biomaterials.2017.12.019
   Dixit S, 2014, NANOMED-NANOTECHNOL, V10, P1311, DOI 10.1016/j.nano.2014.02.009
   Donaldson K, 2006, TOXICOL SCI, V92, P5, DOI 10.1093/toxsci/kfj130
   Dürr UHN, 2012, CHEM REV, V112, P6054, DOI 10.1021/cr300061w
   Dykman L, 2012, CHEM SOC REV, V41, P2256, DOI 10.1039/c1cs15166e
   Dykman LA, 2020, EXPERT REV VACCINES, V19, P465, DOI 10.1080/14760584.2020.1758070
   Edwards JL, 2016, CRIT REV MICROBIOL, V42, P928, DOI 10.3109/1040841X.2015.1105782
   Elwell C, 2016, NAT REV MICROBIOL, V14, P385, DOI 10.1038/nrmicro.2016.30
   Elzoghby AO, 2012, J CONTROL RELEASE, V157, P168, DOI 10.1016/j.jconrel.2011.07.031
   Fairley SJ, 2013, INT J NANOMED, V8, P2085, DOI 10.2147/IJN.S44155
   Fischer A, 2018, CURR TOP MICROBIOL, V412, P81, DOI 10.1007/82_2016_13
   Fischer NO, 2013, J AM CHEM SOC, V135, P2044, DOI 10.1021/ja3063293
   Flower Darren R, 2010, Immunome Res, V6 Suppl 2, pS1, DOI 10.1186/1745-7580-6-S2-S1
   Fox Christopher B, 2013, Ther Adv Vaccines, V1, P7, DOI 10.1177/2051013613480144
   Gala RP, 2018, VACCINES-BASEL, V6, DOI 10.3390/vaccines6030060
   Gao Y, 2018, FRONT IMMUNOL, V9, DOI 10.3389/fimmu.2018.00345
   Gatoo MA, 2014, BIOMED RES INT, V2014, DOI 10.1155/2014/498420
   Geisler R, 2019, LANGMUIR, V35, P16244, DOI 10.1021/acs.langmuir.9b02077
   Gericke M, 2020, MACROMOL BIOSCI, V20, DOI 10.1002/mabi.201900415
   Gondek DC, 2012, J IMMUNOL, V189, P2441, DOI 10.4049/jimmunol.1103032
   Gottlieb SL, 2017, CURR OPIN INFECT DIS, V30, P77, DOI 10.1097/QCO.0000000000000343
   Guevara ML, 2020, FRONT CHEM, V8, DOI 10.3389/fchem.2020.589959
   Gulati S, 2019, FRONT IMMUNOL, V10, DOI 10.3389/fimmu.2019.00321
   Hadinoto K, 2013, EUR J PHARM BIOPHARM, V85, P427, DOI 10.1016/j.ejpb.2013.07.002
   Han JY, 2018, POLYMERS-BASEL, V10, DOI 10.3390/polym10010031
   Hassett KJ, 2019, MOL THER-NUCL ACIDS, V15, P1, DOI 10.1016/j.omtn.2019.01.013
   He W, 2017, J BIOL CHEM, V292, P15121, DOI 10.1074/jbc.M117.784561
   Husseini GA, 2008, ADV DRUG DELIVER REV, V60, P1137, DOI 10.1016/j.addr.2008.03.008
   Iravani S, 2014, RES PHARM SCI, V9, P385
   Jaiswal M, 2015, 3 BIOTECH, V5, P123, DOI 10.1007/s13205-014-0214-0
   Jeevanandam J, 2018, BEILSTEIN J NANOTECH, V9, P1050, DOI 10.3762/bjnano.9.98
   Jiang JN, 2017, VACCINES-BASEL, V5, DOI 10.3390/vaccines5010003
   Kari L, 2009, J IMMUNOL, V182, P8063, DOI 10.4049/jimmunol.0804375
   Karimi M, 2016, EXPERT OPIN DRUG DEL, V13, P1609, DOI 10.1080/17425247.2016.1193149
   Kelly SM, 2020, ACS BIOMATER SCI ENG, V6, P265, DOI 10.1021/acsbiomaterials.9b01427
   Kim HS, 2019, INT J NANOMED, V14, P8409, DOI 10.2147/IJN.S227514
   Kim HY, 2015, SCI REP-UK, V5, DOI 10.1038/srep11719
   KIRNBAUER R, 1992, P NATL ACAD SCI USA, V89, P12180, DOI 10.1073/pnas.89.24.12180
   Koudelka KJ, 2015, ANNU REV VIROL, V2, P379, DOI 10.1146/annurev-virology-100114-055141
   Labuda JC, 2018, IMMUNOL LETT, V202, P59, DOI 10.1016/j.imlet.2018.08.002
   Lee EJ, 2011, J BIOMAT SCI-POLYM E, V22, P753, DOI 10.1163/092050610X492093
   Lee J, 2021, P NATL ACAD SCI USA, V118, DOI 10.1073/pnas.2104511118
   Li LH, 2013, PLOS ONE, V8, DOI 10.1371/journal.pone.0064794
   Lijek RS, 2018, P NATL ACAD SCI USA, V115, P2216, DOI 10.1073/pnas.1711356115
   Lithgow KV, 2017, NAT COMMUN, V8, DOI 10.1038/ncomms14273
   Lithgow KV, 2017, EXPERT REV VACCINES, V16, P37, DOI 10.1080/14760584.2016.1203262
   Lofano G, 2020, NPJ VACCINES, V5, DOI 10.1038/s41541-020-00238-8
   Lohcharoenkal W, 2014, BIOMED RES INT, V2014, DOI 10.1155/2014/180549
   López-Sagaseta J, 2016, COMPUT STRUCT BIOTEC, V14, P58, DOI 10.1016/j.csbj.2015.11.001
   Lucio MI, 2020, ACS APPL MATER INTER, V12, P27994, DOI 10.1021/acsami.0c06163
   Lujan H, 2019, INT J NANOMED, V14, P5159, DOI 10.2147/IJN.S203330
   Makadia HK, 2011, POLYMERS-BASEL, V3, P1377, DOI 10.3390/polym3031377
   Malekhosseini P, 2019, FOOD SCI NUTR, V7, P519, DOI 10.1002/fsn3.827
   Neto LMM, 2017, FRONT IMMUNOL, V8, DOI 10.3389/fimmu.2017.00239
   Martinez AP, 2017, BIOMACROMOLECULES, V18, P2000, DOI 10.1021/acs.biomac.7b00537
   Mathur P, 2018, ARTIF CELL NANOMED B, V46, pS115, DOI 10.1080/21691401.2017.1414825
   Mohan T, 2013, INDIAN J MED RES, V138, P779
   Monfort DA, 2017, GENE THER, V24, P610, DOI 10.1038/gt.2017.54
   Motevalli F, 2018, IMMUNOL LETT, V194, P29, DOI 10.1016/j.imlet.2017.12.005
   Mourdikoudis S, 2018, NANOSCALE, V10, P12871, DOI 10.1039/c8nr02278j
   Murthy AK, 2018, CURR TOP MICROBIOL, V412, P183, DOI 10.1007/82_2016_18
   Nagarajan U, 2014, CHEM PHARM BULL, V62, P422, DOI 10.1248/cpb.c13-01004
   Nair MS, 2015, PLOS ONE, V10, DOI 10.1371/journal.pone.0127669
   Nans A, 2015, MICROBES INFECT, V17, P727, DOI 10.1016/j.micinf.2015.08.004
   Nasir A, 2009, J INVEST DERMATOL, V129, P1055, DOI 10.1038/jid.2009.63
   Neek M, 2019, NANOMED-NANOTECHNOL, V15, P164, DOI 10.1016/j.nano.2018.09.004
   Niu ZG, 2016, ADV DRUG DELIVER REV, V106, P337, DOI 10.1016/j.addr.2016.04.001
   Norris EJ, 2020, PLOS NEGLECT TROP D, V14, DOI 10.1371/journal.pntd.0008365
   Oh YK, 2004, VIROLOGY, V328, P266, DOI 10.1016/j.virol.2004.06.047
   Paavonen J, 1999, HUM REPROD UPDATE, V5, P433, DOI 10.1093/humupd/5.5.433
   Pal S, 2005, INFECT IMMUN, V73, P8153, DOI 10.1128/IAI.73.12.8153-8160.2005
   Pal S, 2020, NPJ VACCINES, V5, DOI 10.1038/s41541-020-00235-x
   Pal S, 2017, VACCINE, V35, P2543, DOI 10.1016/j.vaccine.2017.03.070
   Park KS, 2021, J CONTROL RELEASE, V330, P529, DOI 10.1016/j.jconrel.2020.12.031
   Pati R, 2018, FRONT IMMUNOL, V9, DOI 10.3389/fimmu.2018.02224
   De la Rosa GP, 2009, VIROL J, V6, DOI 10.1186/1743-422X-6-2
   Peek LJ, 2008, ADV DRUG DELIVER REV, V60, P915, DOI 10.1016/j.addr.2007.05.017
   Phillips S, 2019, FRONT MICROBIOL, V10, DOI 10.3389/fmicb.2019.00070
   Pradines B, 2015, PHARM RES-DORDR, V32, P1229, DOI 10.1007/s11095-014-1528-7
   Prego C, 2010, VACCINE, V28, P2607, DOI 10.1016/j.vaccine.2010.01.011
   Qin XF, 2019, ADV MATER, V31, DOI 10.1002/adma.201902791
   Rafique M, 2017, ARTIF CELL NANOMED B, V45, P1272, DOI 10.1080/21691401.2016.1241792
   Sosa-Acosta JR, 2020, TOPICS CURR CHEM, V378, DOI 10.1007/s41061-019-0277-9
   Reljic R, 2019, FRONT IMMUNOL, V10, DOI 10.3389/fimmu.2019.02615
   Rice PA, 2017, ANNU REV MICROBIOL, V71, P665, DOI 10.1146/annurev-micro-090816-093530
   Rodrigues L, 2018, J CONTROL RELEASE, V285, P12, DOI 10.1016/j.jconrel.2018.06.028
   Rosalia RA, 2015, BIOMATERIALS, V40, P88, DOI 10.1016/j.biomaterials.2014.10.053
   Rose F, 2018, J CONTROL RELEASE, V271, P88, DOI 10.1016/j.jconrel.2017.12.003
   Rose F, 2015, J CONTROL RELEASE, V210, P48, DOI 10.1016/j.jconrel.2015.05.004
   Rotman E, 2014, ANNU REV GENET, V48, P405, DOI 10.1146/annurev-genet-120213-092007
   Rowley J, 2019, B WORLD HEALTH ORGAN, V97, P548, DOI 10.2471/BLT.18.228486
   Russell MW, 2019, FRONT IMMUNOL, V10, DOI 10.3389/fimmu.2019.02417
   Sahu R, 2021, FRONT IMMUNOL, V12, DOI 10.3389/fimmu.2021.660932
   Sahu R, 2020, NANOMED-NANOTECHNOL, V29, DOI 10.1016/j.nano.2020.102257
   Sahu R, 2018, EXPERT REV VACCINES, V17, P217, DOI 10.1080/14760584.2018.1435279
   Sexton J, 2005, SEX TRANSM DIS, V32, P351, DOI 10.1097/01.olq.0000154504.54686.d1
   Shen ZQ, 2019, NANOSCALE, V11, P15971, DOI 10.1039/c9nr02408e
   Shin MD, 2020, NAT NANOTECHNOL, V15, P646, DOI 10.1038/s41565-020-0737-y
   Singh A, 2021, NAT NANOTECHNOL, V16, P16, DOI 10.1038/s41565-020-00790-3
   Sliepen K, 2015, RETROVIROLOGY, V12, DOI 10.1186/s12977-015-0210-4
   Slupetzky K, 2007, VACCINE, V25, P2001, DOI 10.1016/j.vaccine.2006.11.049
   Sneh-Edri H, 2011, MOL PHARMACEUT, V8, P1266, DOI 10.1021/mp200198c
   Stamm WE, 1999, J INFECT DIS, V179, pS380, DOI 10.1086/513844
   Stephens LM, 2020, FUTURE VIROL, V15, P763, DOI 10.2217/fvl-2020-0174
   SU H, 1995, INFECT IMMUN, V63, P3302, DOI 10.1128/IAI.63.9.3302-3308.1995
   Su XF, 2011, MOL PHARMACEUT, V8, P774, DOI 10.1021/mp100390w
   Taha MA, 2012, NANOTECHNOLOGY, V23, DOI 10.1088/0957-4484/23/32/325101
   Thomas PPM, 2019, MICROORGANISMS, V7, DOI 10.3390/microorganisms7110557
   Thorp EB, 2020, FRONT IMMUNOL, V11, DOI 10.3389/fimmu.2020.00945
   Thukral Akanksha, 2020, NPJ Vaccines, V5, P15, DOI 10.1038/s41541-020-0164-y
   Tifrea DF, 2021, VACCINES-BASEL, V9, DOI 10.3390/vaccines9070755
   Tokatlian T, 2019, SCIENCE, V363, P649, DOI 10.1126/science.aat9120
   Tyler M, 2014, BIOTECHNOL BIOENG, V111, P2398, DOI 10.1002/bit.25311
   Tyrrell ZL, 2010, PROG POLYM SCI, V35, P1128, DOI 10.1016/j.progpolymsci.2010.06.003
   Vartak A, 2016, VACCINES-BASEL, V4, DOI 10.3390/vaccines4020012
   Vasilevsky S, 2016, VIRULENCE, V7, P11, DOI 10.1080/21505594.2015.1111509
   Vasilevsky S, 2014, CLIN MICROBIOL REV, V27, P346, DOI 10.1128/CMR.00105-13
   Verma R, 2018, FRONT IMMUNOL, V9, DOI 10.3389/fimmu.2018.02369
   Wagenlehner FME, 2016, DTSCH ARZTEBL INT, V113, P11, DOI 10.3238/arztebl.2016.0011
   Wahajuddin, 2012, INT J NANOMED, V7, P3445, DOI 10.2147/IJN.S30320
   Walker GJA, 2019, COCHRANE DB SYST REV, DOI 10.1002/14651858.CD012071.pub2
   Walls AC, 2020, CELL, V183, P1367, DOI 10.1016/j.cell.2020.10.043
   Wang C, 2018, NANOMED-NANOTECHNOL, V14, P1349, DOI 10.1016/j.nano.2018.03.007
   Wang DB, 2014, J COLLOID INTERF SCI, V417, P244, DOI 10.1016/j.jcis.2013.11.019
   Wang EC, 2014, INTEGR BIOL-UK, V6, P9, DOI 10.1039/c3ib40165k
   Wang LQ, 2017, FEBS OPEN BIO, V7, P1196, DOI 10.1002/2211-5463.12267
   Wang WJ, 2020, NAT NANOTECHNOL, V15, P406, DOI 10.1038/s41565-020-0648-y
   Weilhammer D, 2017, VACCINE, V35, P1475, DOI 10.1016/j.vaccine.2017.02.004
   Weilhammer DR, 2020, FRONT IMMUNOL, V11, DOI 10.3389/fimmu.2020.01264
   Weilhammer DR, 2013, BIOMATERIALS, V34, P10305, DOI 10.1016/j.biomaterials.2013.09.038
   Wi TEC, 2019, J INT AIDS SOC, V22, DOI 10.1002/jia2.25343
   Workowski KA, 2008, ANN INTERN MED, V148, P606, DOI 10.7326/0003-4819-148-8-200804150-00005
   World Health Organization, 2018, REP GLOB SEX TRANSM
   Ximba P, 2020, FRONT BIOENG BIOTECH, V8, DOI 10.3389/fbioe.2020.00321
   Zeltins A, 2013, MOL BIOTECHNOL, V53, P92, DOI 10.1007/s12033-012-9598-4
   Zhao FJ, 2013, SCI CHINA LIFE SCI, V56, P174, DOI 10.1007/s11427-012-4434-4
   Zhao FJ, 2011, HUM VACCINES, V7, P1083, DOI 10.4161/hv.7.10.16541
   Zhu MT, 2014, HUM VACC IMMUNOTHER, V10, P2761, DOI 10.4161/hv.29589
   Zimet GD, 2000, SEX TRANSM DIS, V27, P49, DOI 10.1097/00007435-200001000-00010
NR 167
TC 0
Z9 0
U1 3
U2 13
PU FRONTIERS MEDIA SA
PI LAUSANNE
PA AVENUE DU TRIBUNAL FEDERAL 34, LAUSANNE, CH-1015, SWITZERLAND
EI 1663-9812
J9 FRONT PHARMACOL
JI Front. Pharmacol.
PD NOV 24
PY 2021
VL 12
AR 768461
DI 10.3389/fphar.2021.768461
PG 16
WC Pharmacology & Pharmacy
WE Science Citation Index Expanded (SCI-EXPANDED)
SC Pharmacology & Pharmacy
GA YG5ND
UT WOS:000742534200001
PM 34899322
OA Green Published, Green Submitted, gold
DA 2023-11-04
ER

PT J
AU Dehghan, P
   Shabanipour, N
   Zamani, H
AF Dehghan, Payman
   Shabanipour, Nader
   Zamani, Hojjatolah
TI Immunogenic potential of inactivated <i>Aeromonas hydrophila</i>
   encapsulated in nanochitosane/sodium alginate microspheres for oral
   vaccination of rainbow trout (Oncorhynchus mykiss)
SO AQUACULTURE RESEARCH
LA English
DT Article
DE experimental challenge; motile aeromonas septicemia; nanochitosan; oral
   fish vaccine
ID IMMUNE-RESPONSE; CHITOSAN; FISH; LEVAMISOLE; INFECTION; VACCINES;
   CATFISH; INNATE
AB Due to the antigenic degradation and instability, the use of oral vaccines in fish has several limitations. The immunogenic potential of chitosan in several fish species has been reported. The current study aimed to prepare and characterize an inactivated A. hydrophila vaccine encapsulated in nanochitosane/sodium alginate microspheres for oral vaccination of rainbow trout (Oncorhynchus mykiss). Chitosan nanoparticles were synthesized and characterized using scanning electron microscopy, zeta potential and DLS analyses. Inactivated A. hydrophila bacteria and nanochitosan were encapsulated in alginate microcarriers. Five vaccination trials including (a) whole cells+nanochitosan (WC+NCS), (b) WC+alginate, (c) NCS+alginate, (d) WC+NCS+Alg and (e) control were conducted. Haematologic and immunologic analyses in vaccinated and control fish were investigated on the days 25 and 40 post-vaccination. Then, the efficacy of the vaccines was investigated by experimental infection assay. The highest IgM level, lysozyme activity, ACH50 and intracellular respiratory burst activity were observed among the fish vaccinated with NCS+WC encapsulated in sodium alginate, which was significantly higher than other treatments. Major haematological parameters were not significantly different among different groups except for the WBC count which was higher in the NCS+WC+Alg group. After the experimental challenge of treated fish with pathogenic A. hydrophila, the highest mortality was observed among control (90%) and NCS+Alg (70%) treated fish while the WC+NCS+Alg vaccine caused only 50% of mortality, which was significantly lower than other treatment groups. This study introduced the WC+NCS encapsulated in alginate as a promising oral vaccine to be used against Motile Aeromonas Septicemia in rainbow trout.
C1 [Dehghan, Payman; Shabanipour, Nader; Zamani, Hojjatolah] Univ Guilan, Fac Sci, Dept Biol, Rasht, Iran.
C3 University of Guilan
RP Zamani, H (通讯作者)，Univ Guilan, Fac Sci, Dept Biol, Rasht, Iran.
EM h_zamani@guilan.ac.ir
OI Zamani, Hojjatolah/0000-0002-1622-4530
CR Altun S, 2010, KAFKAS UNIV VET FAK, V16, pS211
   Amar EC, 2000, FISHERIES SCI, V66, P1068, DOI 10.1046/j.1444-2906.2000.00170.x
   ANDERSON DP, 1994, PROG FISH CULT, V56, P258, DOI 10.1577/1548-8640(1994)056&lt;0258:DOPAAS&gt;2.3.CO;2
   Austin B, 2012, WOODHEAD PUBL FOOD S, P218
   Behera T, 2014, AQUACULT INT, V22, P673, DOI 10.1007/s10499-013-9696-8
   Behera T, 2013, FISH SHELLFISH IMMUN, V35, P785, DOI 10.1016/j.fsi.2013.06.012
   Bogwald J, 2012, WOODHEAD PUBL FOOD S, P244
   Garcia F, 2007, AQUACULTURE, V271, P39, DOI 10.1016/j.aquaculture.2007.06.021
   Gopalakannan A, 2006, AQUACULTURE, V255, P179, DOI 10.1016/j.aquaculture.2006.01.012
   Hadi F., 2013, THESIS ISLAMIC AZAD, DOI [10.1111/are.14979, DOI 10.1111/ARE.14979]
   KAJITA Y, 1990, FISH PATHOL, V25, P93, DOI 10.3147/jsfp.25.93
   Leal CAG, 2010, AQUACULT INT, V18, P657, DOI 10.1007/s10499-009-9287-x
   Mangoudehi HT, 2020, WORLD J MICROB BIOT, V36, DOI 10.1007/s11274-020-02846-x
   Nikapitiya C, 2018, FISH SHELLFISH IMMUN, V76, P240, DOI 10.1016/j.fsi.2018.03.010
   Plant KP, 2011, DEV COMP IMMUNOL, V35, P1256, DOI 10.1016/j.dci.2011.03.007
   Pridgeon JW, 2011, VACCINE, V29, P7896, DOI 10.1016/j.vaccine.2011.08.082
   Saharia PK, 2021, AQUAC RES, V52, P1201, DOI 10.1111/are.14979
   Samayanpaulraj V, 2019, MICROB PATHOGENESIS, V127, P7, DOI 10.1016/j.micpath.2018.11.035
   Sirimanapong W, 2014, FISH SHELLFISH IMMUN, V40, P374, DOI 10.1016/j.fsi.2014.07.021
   Stratev D, 2017, AQUACULT INT, V25, P1095, DOI 10.1007/s10499-016-0100-3
   Vandenberg Grant W., 2004, Animal Health Research Reviews, V5, P301, DOI 10.1079/AHR200488
   Wang EL, 2018, FISH SHELLFISH IMMUN, V73, P262, DOI 10.1016/j.fsi.2017.12.034
   Yuan XB, 2019, CARBOHYD POLYM, V220, P60, DOI 10.1016/j.carbpol.2019.05.050
   Zaharoff DA, 2007, VACCINE, V25, P2085, DOI 10.1016/j.vaccine.2006.11.034
NR 24
TC 0
Z9 0
U1 5
U2 10
PU WILEY
PI HOBOKEN
PA 111 RIVER ST, HOBOKEN 07030-5774, NJ USA
SN 1355-557X
EI 1365-2109
J9 AQUAC RES
JI Aquac. Res.
PD MAR
PY 2022
VL 53
IS 4
BP 1507
EP 1517
DI 10.1111/are.15684
EA NOV 2021
PG 11
WC Fisheries
WE Science Citation Index Expanded (SCI-EXPANDED)
SC Fisheries
GA YV7KP
UT WOS:000720975600001
OA gold
DA 2023-11-04
ER

PT J
AU Mohammadi-Aloucheh, R
   Habibi-Yangjeh, A
   Bayrami, A
   Pouran, SR
   Latifi-Navid, S
   Asadi, A
AF Mohammadi-Aloucheh, Ramin
   Habibi-Yangjeh, Aziz
   Bayrami, Abolfazl
   Rahim Pouran, Shima
   Latifi-Navid, Saeid
   Asadi, Asadollah
TI Antiproliferative activity of zinc oxide-silver nanocomposite
   interlinked with Vaccinium arctostaphylos L. fruit extract against
   cancer cells and bacteria
SO CHEMICAL PAPERS
LA English
DT Article
DE Biosynthesis; Nanocomposite; Vaccinium arctostaphylos L; Anticancer;
   Antibacterial
ID MICROWAVE-ASSISTED SYNTHESIS; ZNO NANOPARTICLES; ANTIMICROBIAL ACTIVITY;
   ANTIDIABETIC ACTIVITY; ANTIBACTERIAL; DESIGN
AB The present study reports the extract-mediated synthesis of ZnO and ZnO/Ag samples using Vaccinium arctostaphylos L. fruit extract. The morphology, microstructure, purity, compositional, structural, and optical characteristics of the fabricated materials were analyzed by various tools. The signature XRD peaks of ZnO and Ag were identified in the patterns and the sizes of the corresponding counterparts were calculated in the EXT/ZnO/Ag10 nanocomposite. As per BET results, the surface areas of the ZnO samples fabricated in water (W/ZnO), fruit extract (EXT/ZnO), and nanocomposite of Ag (EXT/ZnO/Ag10) were 29.3, 27.5, and 25.5 m(2)g(-1), respectively. The TGA, UV-vis DRS, FT-IR, and EDX analyses explored the integration of the phytochemicals of the studied extract over the prepared samples. Subsequently, the antibacterial, DNA cleavage, and anticancer activities of the samples were, respectively, assessed against S. aureus and E. coli bacteria (using colony forming unit method) and on the MCF-7 cell line (using MTT assay). Among the prepared samples, EXT/ZnO/Ag10 nanocomposite showed superior antibacterial and anticancer activities. The synergistic action of ZnO, Ag, and extract biomolecules of the green-synthesized EXT/ZnO/Ag10 sample against bacteria and cancer cells were thereby suggested. This study introduces a safe and effective bioagent to employ against bacterial and cancerous cells.
C1 [Mohammadi-Aloucheh, Ramin; Bayrami, Abolfazl; Latifi-Navid, Saeid; Asadi, Asadollah] Univ Mohaghegh Ardabili, Dept Biol, Fac Sci, POB 179, Ardebil, Iran.
   [Mohammadi-Aloucheh, Ramin] Islamic Azad Univ, Cent Tehran Branch, Dept Biol, Tehran, Iran.
   [Habibi-Yangjeh, Aziz] Univ Mohaghegh Ardabili, Dept Chem, Fac Sci, POB 179, Ardebil, Iran.
   [Rahim Pouran, Shima] Ardabil Univ Med Sci, Dept Environm & Occupat Hlth, Social Determinants Hlth Res Ctr, Ardebil, Iran.
C3 University of Mohaghegh Ardabili; Islamic Azad University; University of
   Mohaghegh Ardabili; Ardabil University of Medical Sciences
RP Bayrami, A (通讯作者)，Univ Mohaghegh Ardabili, Dept Biol, Fac Sci, POB 179, Ardebil, Iran.; Pouran, SR (通讯作者)，Ardabil Univ Med Sci, Dept Environm & Occupat Hlth, Social Determinants Hlth Res Ctr, Ardebil, Iran.
EM a_bayrami@uma.ac.ir; rahimpooran@yahoo.com
RI Rahim Pouran, Shima/C-2994-2015; Habibi-Yangjeh, Aziz/X-1561-2018;
   asadi, asadollah/M-6323-2016
OI Rahim Pouran, Shima/0000-0002-1891-5204; asadi,
   asadollah/0000-0003-3314-2948; bayrami, abolfazl/0000-0001-7002-8605
FU University of Mohaghegh, Ardabili, Iran
FX This work was funded by the University of Mohaghegh, Ardabili, Iran. The
   funder had no role in study design, data analysis, decision to publish,
   or preparation of the manuscript.
CR [Anonymous], 2014, AM J INFECT DIS MICR
   Apohan E, 2017, J ORGANOMET CHEM, V828, P52, DOI 10.1016/j.jorganchem.2016.11.020
   Azam A, 2012, INT J NANOMED, V7, P6003, DOI 10.2147/IJN.S35347
   Batool M, 2021, CHEM PAP, V75, P893, DOI 10.1007/s11696-020-01343-7
   Bayrami A, 2020, ADV POWDER TECHNOL, V31, P2110, DOI 10.1016/j.apt.2020.03.004
   Bayrami A, 2018, ARTIF CELL NANOMED B, V46, P730, DOI 10.1080/21691401.2017.1337025
   Bisht Gunjan, 2016, Nanobiomedicine (Rij), V3, P9, DOI 10.5772/63437
   Bouarab-Chibane L, 2019, FRONT MICROBIOL, V10, DOI 10.3389/fmicb.2019.00829
   Chen MW, 2011, INT J NANOMED, V6, P2873, DOI 10.2147/IJN.S23945
   Côté J, 2011, FOOD CONTROL, V22, P1413, DOI 10.1016/j.foodcont.2011.02.024
   Elisha IL, 2017, BMC COMPLEM ALTERN M, V17, DOI 10.1186/s12906-017-1645-z
   Fernandes SCM, 2013, ACS APPL MATER INTER, V5, P3290, DOI 10.1021/am400338n
   Fouda A, 2020, BIOL TRACE ELEM RES, V195, P707, DOI 10.1007/s12011-019-01883-4
   Gao BJ, 2007, MATER LETT, V61, P877, DOI 10.1016/j.matlet.2006.06.034
   Gawande MB, 2014, ACCOUNTS CHEM RES, V47, P1338, DOI 10.1021/ar400309b
   Ghasemi F, 2016, J GLOB ANTIMICROB RE, V6, P118, DOI 10.1016/j.jgar.2016.04.007
   Gomathi R, 2014, BIOINORG CHEM APPL, V2014, DOI 10.1155/2014/215392
   Hamzeloo-Moghadam M, 2015, TUMOR BIOL, V36, P1191, DOI 10.1007/s13277-014-2744-9
   Huang DL, 2020, HETEROCYCL COMMUN, V26, P185, DOI 10.1515/hc-2020-0117
   Jana TK, 2019, COLLOID SURFACE B, V177, P512, DOI 10.1016/j.colsurfb.2019.02.041
   Küçükbay H, 2021, ARCH PHARM, V354, DOI 10.1002/ardp.202100076
   Manjari G, 2018, CATAL LETT, V148, P2561, DOI 10.1007/s10562-018-2435-z
   Mirzajani F, 2011, RES MICROBIOL, V162, P542, DOI 10.1016/j.resmic.2011.04.009
   Mozafari H, 2018, J MATER SCI-MATER EL, V29, P5993, DOI 10.1007/s10854-018-8573-7
   Oh BT, 2017, J BIOSCI BIOENG, V124, P542, DOI 10.1016/j.jbiosc.2017.05.011
   Omidi A, 2013, APPL SURF SCI, V276, P468, DOI 10.1016/j.apsusc.2013.03.118
   Pirhashemi M, 2018, J IND ENG CHEM, V62, P1, DOI 10.1016/j.jiec.2018.01.012
   Pirhashemi M, 2016, J COLLOID INTERF SCI, V474, P103, DOI 10.1016/j.jcis.2016.04.022
   Pirhashemi M, 2016, SOLID STATE SCI, V55, P58, DOI 10.1016/j.solidstatesciences.2016.02.006
   Pouran SR, 2020, COLLOID SURFACE B, V189, DOI 10.1016/j.colsurfb.2020.110878
   Premanathan M, 2011, NANOMED-NANOTECHNOL, V7, P184, DOI 10.1016/j.nano.2010.10.001
   Rathi AK, 2015, COORDIN CHEM REV, V291, P68, DOI 10.1016/j.ccr.2015.01.011
   Salem SS, 2021, BIOL TRACE ELEM RES, V199, P344, DOI 10.1007/s12011-020-02138-3
   Seku K, 2021, CHEM PAP, V75, P1341, DOI 10.1007/s11696-020-01386-w
   Shankar S, 2017, CARBOHYD POLYM, V163, P137, DOI 10.1016/j.carbpol.2017.01.059
   Shruthi TG, 2020, HETEROCYCL COMMUN, V26, P137, DOI 10.1515/hc-2020-0109
   Singh I, 2021, CHEM PAP, V75, P979, DOI 10.1007/s11696-020-01355-3
   Skonieczna M., 2018, SILVER NANOPARTICLES, P131, DOI 10.5772/ intechopen.77075
   Smolková R, 2018, POLYHEDRON, V141, P230, DOI 10.1016/j.poly.2017.11.052
   Su Z, 2012, CROPS, V3, P7, DOI [10.2174/2210290601203010007, DOI 10.2174/2210290601203010007]
   Wahle KWJ, 2010, ADV EXP MED BIOL, V698, P36
   Zhang LL, 2010, J NANOPART RES, V12, P1625, DOI 10.1007/s11051-009-9711-1
   Zhao XL, 2014, CURR OPIN MICROBIOL, V21, P1, DOI 10.1016/j.mib.2014.06.008
NR 43
TC 0
Z9 0
U1 1
U2 8
PU SPRINGER INT PUBL AG
PI CHAM
PA GEWERBESTRASSE 11, CHAM, CH-6330, SWITZERLAND
SN 0366-6352
EI 2585-7290
J9 CHEM PAP
JI Chem. Pap.
PD JAN
PY 2022
VL 76
IS 1
BP 247
EP 257
DI 10.1007/s11696-021-01852-z
EA SEP 2021
PG 11
WC Chemistry, Multidisciplinary
WE Science Citation Index Expanded (SCI-EXPANDED)
SC Chemistry
GA YD8NL
UT WOS:000692988600001
DA 2023-11-04
ER

PT J
AU Aubi, SME
   Honari, H
   Bagheri, H
   Ghasemi, R
   Noofeli, M
   Aghaie, SM
AF Aubi, Seyed Masih Etemad
   Honari, Hosein
   Bagheri, Hamed
   Ghasemi, Rohollah
   Noofeli, Mojtaba
   Aghaie, Seyed Mojtaba
TI Evaluation of mPEG-PLA nanoparticles as vaccine delivery system for
   modified protective antigen of <i>Bacillus anthracis</i>
SO NANOMEDICINE JOURNAL
LA English
DT Article
DE Anthrax; Protective antigen; Vaccine; mPEG-PLA
ID TRIBLOCK COPOLYMER; DRUG-DELIVERY; RELEASE; PLGA; NANOSPHERES;
   RESPONSES; MUCOSAL
AB Objective(s): Bacillus anthracis is the cause of the fatal anthrax. Available anthrax vaccines have low stability and require multiple injections in order to be effective. Poly lactic acid (PLA) has been approved as a biodegradable and biocompatible polymer for drug and vaccine delivery applications. The purpose of this study is to evaluate the antibody titer against the protective antigen recombinant protein (PA63) encapsulated by the mPEG-PLA double-block copolymers and to compare with the non-encapsulated PA63.
   Materials and Methods: To attain this purpose, to start, the desired protein was purified and confirmed and then PA63 was encapsulated with mPEG-PLA double-block copolymers using a water- oil- water solvent evaporation method. Produced nanoparticles was characterized in terms of morphological specifications using scanning electron microscopy, size and polydispersity index using dynamic light scattering and zeta potential using a zeta seizer. The synthesized nanoparticle antigenic content and also its antigen release profile was measured. In the following, the nanoparticles containing antigens (PA63-NPs), blank nanoparticles (mPEG-PLA- NPs), PA63 and adjuvant control were injected subcutaneously to mice and the IgG polyclonal antibody titr was measured by indirect ELISA. Finally to evaluate biocompatibility and toxicity, synthesized nanoparticles were investigated by cell culture testing.
   Results: The results of this study showed that the synthesized nanoparticles are of good quality. ELISA results showed that antibody production titr in mice receiving PA63-NPs was higher than those receiving the PA63 (P < 0.05). Cell culture results revealed that the synthesized nanoparticles have no toxicity.
   Conclusion: The findings of the study indicated that the obtained nano vaccine formulations had a higher ability than non-encapsulated recombinant proteins to stimulate the immune system of animal, and that PLA could be used as an appropriate carrier for an effective, stable, safe and biodegradable engineered recombinant vaccine against anthrax.
C1 [Aubi, Seyed Masih Etemad; Honari, Hosein; Aghaie, Seyed Mojtaba] Imam Hossein Univ, Fac Basic Sci, Dept Biol, Tehran, Iran.
   [Bagheri, Hamed] Tarbiat Modares Univ, Fac Interdisciplinary Sci & Technol, Tehran 14115336, Iran.
   [Ghasemi, Rohollah] Tarbiat Modares Univ, Fac Biol Sci, Dept Nanobiotechnol, Tehran 14115175, Iran.
   [Noofeli, Mojtaba] Agr Res Educ & Extens Org AREEO, Razi Vaccine & Serum Res Inst, Dept Human Bacterial Vaccines Prod Dr Res, Tehran, Iran.
C3 Tarbiat Modares University; Tarbiat Modares University; Razi Vaccine &
   Serum Research Institute
RP Honari, H (通讯作者)，Imam Hossein Univ, Fac Basic Sci, Dept Biol, Tehran, Iran.
EM honari.hosein@gmail.com
FU Imam Hussein University
FX The present study was conducted at the Biology Science and Technology
   Center of Imam Hussein comprehensive University and is sponsored by Imam
   Hussein University.
CR Abboud N, 2008, CLIN VACCINE IMMUNOL, V15, P1115, DOI 10.1128/CVI.00015-08
   Ahmadi A. H., 2015, Qom University of Medical Sciences Journal, V9, P20
   Akagi T, 2012, ADV POLYM SCI, V247, P31, DOI 10.1007/12_2011_150
   Anderson JM, 2012, ADV DRUG DELIVER REV, V64, P72, DOI 10.1016/j.addr.2012.09.004
   Bakhshi M, 2017, BIOLOGICALS, V49, P69, DOI 10.1016/j.biologicals.2017.06.002
   Brannon-Peppas L, 2012, ADV DRUG DELIVER REV, V64, P206, DOI 10.1016/j.addr.2012.09.033
   Dogra V, 2015, IRAN J VET RES, V16, P350
   Dong YC, 2006, J BIOMED MATER RES A, V78A, P12, DOI 10.1002/jbm.a.30684
   Etemad Aubi S.M, 2016, J SABZEVAR U MED SCI, V23, P95
   Flick-Smith HC, 2002, INFECT IMMUN, V70, P2022, DOI 10.1128/IAI.70.4.2022-2028.2002
   Garcia JT, 1999, J MICROENCAPSUL, V16, P83, DOI 10.1080/026520499289338
   Grabenstein JD, 2008, CLIN INFECT DIS, V46, P129, DOI 10.1086/523578
   Gupta P, 1999, PROTEIN EXPRES PURIF, V16, P369, DOI 10.1006/prep.1999.1066
   Honari H, 2014, J SHAHREKORD U MED S, V15, P35
   Illum L, 2001, PHARMACEUT RES, V18, P640, DOI 10.1023/A:1011081210142
   Jain AK, 2009, J CONTROL RELEASE, V136, P161, DOI 10.1016/j.jconrel.2009.02.010
   Kondakova OA, 2019, EXPERT REV VACCINES, V18, P813, DOI 10.1080/14760584.2019.1643242
   Lassalle V, 2007, MACROMOL BIOSCI, V7, P767, DOI 10.1002/mabi.200700022
   Liu WX, 2021, BBA-BIOMEMBRANES, V1863, DOI 10.1016/j.bbamem.2021.183715
   Makadia HK, 2011, POLYMERS-BASEL, V3, P1377, DOI 10.3390/polym3031377
   Manish M, 2013, PLOS ONE, V8, DOI 10.1371/journal.pone.0061885
   Nazarian S, 2014, MICROBIOL RES, V169, P205, DOI 10.1016/j.micres.2013.06.005
   Okinaka R, 2020, ASM J, V181
   Schmidt TR, 2011, BMC GENOMICS, V12, DOI 10.1186/1471-2164-12-430
   Sloat BR, 2006, PHARM RES-DORDR, V23, P1217, DOI 10.1007/s11095-006-0206-9
   STOLNIK S, 1994, PHARMACEUT RES, V11, P1800, DOI 10.1023/A:1018931820564
   Tournier JN, 2009, EXPERT REV ANTI-INFE, V7, P219, DOI 10.1586/14787210.7.2.219
   TURNBULL PCB, 1991, VACCINE, V9, P533, DOI 10.1016/0264-410X(91)90237-Z
   Venkatraman SS, 2005, INT J PHARMACEUT, V298, P219, DOI 10.1016/j.ijpharm.2005.03.023
   Vila A, 2005, INT J PHARMACEUT, V292, P43, DOI 10.1016/j.ijpharm.2004.09.002
   Wagner L, 2012, CLIN VACCINE IMMUNOL, V19, P1465, DOI 10.1128/CVI.00174-12
   Wei Y, 2012, MOL PHARMACEUT, V9, P2039, DOI 10.1021/mp300126t
   Xiao RZ, 2010, INT J NANOMED, V5, P1057, DOI [10.2147/IJN.S14912, 10.2147/ijn.S14912]
   Xu R., 2002, PARTICLE CHARACTERIZ, DOI 10.1007/0-306-47124-8
   Yan F, 2010, NANOMED-NANOTECHNOL, V6, P170, DOI 10.1016/j.nano.2009.05.004
   Zhang Y, 2010, INT J PHARMACEUT, V386, P15, DOI 10.1016/j.ijpharm.2009.10.045
NR 36
TC 0
Z9 0
U1 0
U2 3
PU MASHHAD UNIV MED SCIENCES
PI MASHHAD
PA VICE-CHANCELLOR FOR RES CTR OFF IJBMS, DANESHGAH ST, PO BOX 9138813944 -
   445, MASHHAD, 00000, IRAN
SN 2322-3049
EI 2322-5904
J9 NANOMED J
JI Nanomed. J.
PD FAL
PY 2021
VL 8
IS 4
BP 270
EP 278
DI 10.22038/NMJ.2021.59843.1616
PG 9
WC Nanoscience & Nanotechnology
WE Emerging Sources Citation Index (ESCI)
SC Science & Technology - Other Topics
GA WA2TW
UT WOS:000702744800005
DA 2023-11-04
ER

PT J
AU Zamani, P
   Alavizadeh, SH
   Fakhraee, F
   Badiee, A
   Jalali, SA
   Chavoshian, O
   Khamesipour, A
   Kheiri, MT
   Mahboudi, F
   Jaafari, MR
AF Zamani, Parvin
   Alavizadeh, Seyedeh Hoda
   Fakhraee, Fatemeh
   Badiee, Ali
   Jalali, Seyed Amir
   Chavoshian, Omid
   Khamesipour, Ali
   Kheiri, Masoumeh Tavassoti
   Mahboudi, Fereidoun
   Jaafari, Mahmoud Reza
TI Multi-antigen vaccination with LPD nanoparticles containing rgp63 and
   rLmaC1N proteins induced effective immune response against leishmaniasis
   in animal model
SO JOURNAL OF DRUG DELIVERY SCIENCE AND TECHNOLOGY
LA English
DT Article
DE LPD nanoparticles; Cutaneous leishmaniasis; Vaccine; rLmaC1N; rgp63;
   Mice
ID MAJOR SURFACE GLYCOPROTEIN; CLASS-I NUCLEASE; MICE TUBO MODEL;
   CROSS-PRESENTATION; ADJUVANT ACTIVITY; PROTECTION; GENERATION;
   LIPOSOMES; VACCINES; IMMUNOGENICITY
AB An effective Leishmania vaccine must induce strong Th1 immune responses and generate long-term effectiveness in the host. To date, most designated anti-Leishmania vaccines have shown poor efficacy in clinical studies. One of the most effective approaches in enhancing the efficacy of vaccines to generate protective immunity is the use of multiple distinct antigens in a single vaccination regimen. For this reason, we investigated the immunogenicity and protective efficacy of liposomal formulation composed of DOTAP:Cholesterol, protamine and CpG ODNs (LPD NPs) containing rLmaC1N and rgp63 recombinant proteins (LPD-rLmaC1N/rgp63) as an effective vaccine. Then, we have investigated the immunogenicity and protective efficacy of LPD-rLmaC1N/rgp63 in experimental animal model of cutaneous leishmaniasis compared to free antigens. Our study showed that mice immunization with LPD-rLmaC1N/rgp63 significantly activates Th1 immune response and enhances IFN-gamma production and IgG2a levels. Notably, LPD-rLmaC1N/rgp63 immunization greatly reduced the number of live parasites in the spleen and footpads of immunized mice compared to other vaccinated groups. As well, the thickness of footpad was remarkably smaller in mice immunized with LPD-rLmaC1N/rgp63. In conclusion, our study indicated that LPD-rLmaC1N/rgp63 could be regarded as a promising multiple-antigen candidate vaccine compared to single antigen counterparts to generate protective immunity against leishmaniasis. The potential advantages of this formulation may warrant further investigation.
C1 [Zamani, Parvin; Alavizadeh, Seyedeh Hoda; Fakhraee, Fatemeh; Badiee, Ali; Chavoshian, Omid; Jaafari, Mahmoud Reza] Mashhad Univ Med Sci, Nanotechnol Res Ctr, Pharmaceut Technol Inst, Mashhad, Razavi Khorasan, Iran.
   [Alavizadeh, Seyedeh Hoda; Badiee, Ali; Jaafari, Mahmoud Reza] Mashhad Univ Med Sci, Sch Pharm, Dept Pharmaceut Nanotechnol, Mashhad, Razavi Khorasan, Iran.
   [Jalali, Seyed Amir] Shahid Beheshti Univ Med Sci, Sch Med, Dept Immunol, Tehran, Iran.
   [Khamesipour, Ali] Univ Tehran Med Sci, Ctr Res & Training Skin Dis & Leprosy, Tehran, Iran.
   [Kheiri, Masoumeh Tavassoti; Mahboudi, Fereidoun] Pasteur Inst Iran, Biotechnol Res Ctr, Tehran, Iran.
   [Jaafari, Mahmoud Reza] Mashhad Univ Med Sci, Biotechnol Res Ctr, Pharmaceut Technol Inst, Mashhad, Razavi Khorasan, Iran.
C3 Mashhad University Medical Science; Mashhad University Medical Science;
   Shahid Beheshti University Medical Sciences; Tehran University of
   Medical Sciences; Le Reseau International des Instituts Pasteur (RIIP);
   Pasteur Institute of Iran; Mashhad University Medical Science
RP Jaafari, MR (通讯作者)，Mashhad Univ Med Sci, Nanotechnol Res Ctr, Pharmaceut Technol Inst, Mashhad, Razavi Khorasan, Iran.
EM jafarimr@mums.ac.ir
RI Alavizadeh, Hoda/AAE-1863-2019; chavoshian, Omid/D-5903-2018; zamani,
   parvin/I-3759-2016
OI Alavizadeh, Hoda/0000-0002-7002-2921; zamani,
   parvin/0000-0002-0297-4162; jalali, seyed amir/0000-0003-1174-4905;
   Jaafari, Mahmoud Reza/0000-0003-3908-6828
FU Mashhad University of Medical Sciences [84411]
FX We would like to acknowledge for the financial support of Mashhad
   University of Medical Sciences in providing financial support,
   facilities and equipment for this research (Grant number: 84411).
CR Alavizadeh SH, 2012, EXP PARASITOL, V132, P313, DOI 10.1016/j.exppara.2012.06.014
   Askarizadeh Anis, 2017, Ther Adv Vaccines, V5, P85, DOI 10.1177/2051013617741578
   Badiee A, 2009, EXP PARASITOL, V121, P362, DOI 10.1016/j.exppara.2008.12.015
   Barati N, 2017, IMMUNOL LETT, V190, P108, DOI 10.1016/j.imlet.2017.07.009
   Basu R, 2005, J IMMUNOL, V174, P7160, DOI 10.4049/jimmunol.174.11.7160
   Carrión J, 2011, COMP IMMUNOL MICROB, V34, P381, DOI 10.1016/j.cimid.2011.06.002
   Chakravarty J, 2011, VACCINE, V29, P3531, DOI 10.1016/j.vaccine.2011.02.096
   Croft SL, 2006, CLIN MICROBIOL REV, V19, P111, DOI 10.1128/CMR.19.1.111-126.2006
   Evans KJ, 2012, J TROP MED-US, V2012, DOI 10.1155/2012/892817
   Fakhraee F, 2016, ACTA TROP, V159, P211, DOI 10.1016/j.actatropica.2016.04.004
   Fang JX, 2016, MOL THER-ONCOLYTICS, V3, DOI 10.1038/mto.2016.7
   Farajnia S, 2005, CLIN EXP IMMUNOL, V139, P498, DOI 10.1111/j.1365-2249.2004.02702.x
   Firouzmand H, 2018, IMMUNOPHARM IMMUNOT, V40, P72, DOI 10.1080/08923973.2017.1407941
   Gao J, 2017, INT J NANOMED, V12, P1251, DOI 10.2147/IJN.S125866
   Ghorbani M, 2018, DRUG DES DEV THER, V12, P25, DOI 10.2147/DDDT.S146521
   Gu Y, 2017, FRONT MICROBIOL, V8, DOI 10.3389/fmicb.2017.01475
   HANDMAN E, 1990, EXP PARASITOL, V70, P427, DOI 10.1016/0014-4894(90)90127-X
   Handman E, 2001, CLIN MICROBIOL REV, V14, P229, DOI 10.1128/CMR.14.2.229-243.2001
   Heath WR, 2004, IMMUNOL REV, V199, P9, DOI 10.1111/j.0105-2896.2004.00142.x
   Jaafari MR, 2006, VACCINE, V24, P5708, DOI 10.1016/j.vaccine.2006.04.062
   Jalali SA, 2012, NANOMED-NANOTECHNOL, V8, P692, DOI 10.1016/j.nano.2011.09.010
   Lai CY, 2019, FRONT IMMUNOL, V10, DOI 10.3389/fimmu.2019.00179
   LOWRY OH, 1951, J BIOL CHEM, V193, P265
   Lugo-Villarino G, 2005, P NATL ACAD SCI USA, V102, P13248, DOI 10.1073/pnas.0506638102
   Nikoofal-Sahlabadi S, 2018, EUR J PHARM SCI, V119, P159, DOI 10.1016/j.ejps.2018.04.018
   Noazin S, 2009, VACCINE, V27, P4747, DOI 10.1016/j.vaccine.2009.05.084
   Noazin S, 2008, VACCINE, V26, P6759, DOI 10.1016/j.vaccine.2008.09.085
   OLOBO JO, 1995, VET PARASITOL, V60, P199, DOI 10.1016/0304-4017(95)00788-6
   Oroojalian F, 2018, J CONTROL RELEASE, V288, P45, DOI 10.1016/j.jconrel.2018.08.039
   Oussoren C, 1997, BBA-BIOMEMBRANES, V1328, P261, DOI 10.1016/S0005-2736(97)00122-3
   Ribeiro PAF, 2019, MOL IMMUNOL, V106, P108, DOI 10.1016/j.molimm.2018.12.025
   Shargh VH, 2012, VACCINE, V30, P3957, DOI 10.1016/j.vaccine.2012.03.040
   Slingluff CL, 2011, CANCER J, V17, P343, DOI 10.1097/PPO.0b013e318233e5b2
   Solioz N, 1999, VACCINE, V18, P850, DOI 10.1016/S0264-410X(99)00340-0
   SOONG L, 1995, INFECT IMMUN, V63, P3559, DOI 10.1128/IAI.63.9.3559-3566.1995
   Soto M, 2009, SCH RES EXCH, V2009
   Srivastava S, 2016, PARASITE VECTOR, V9, DOI 10.1186/s13071-016-1553-y
   Stäger S, 2000, J IMMUNOL, V165, P7064, DOI 10.4049/jimmunol.165.12.7064
   Steverding D, 2017, PARASITE VECTOR, V10, DOI 10.1186/s13071-017-2028-5
   Sundar S, 2014, EXPERT REV VACCINES, V13, P489, DOI 10.1586/14760584.2014.894467
   TASWELL C, 1981, J IMMUNOL, V126, P1614
   Yan WL, 2007, MOL IMMUNOL, V44, P3672, DOI 10.1016/j.molimm.2007.04.009
   Zamani P, 2020, EUR J CANCER, V129, P80, DOI 10.1016/j.ejca.2020.01.010
   Zamani P, 2019, J CONTROL RELEASE, V303, P223, DOI 10.1016/j.jconrel.2019.04.019
   Zamani P, 2018, J CELL PHYSIOL, V233, P5189, DOI 10.1002/jcp.26361
NR 45
TC 0
Z9 0
U1 0
U2 1
PU ELSEVIER
PI AMSTERDAM
PA RADARWEG 29, 1043 NX AMSTERDAM, NETHERLANDS
SN 1773-2247
EI 2588-8943
J9 J DRUG DELIV SCI TEC
JI J. Drug Deliv. Sci. Technol.
PD AUG
PY 2021
VL 64
AR 102633
DI 10.1016/j.jddst.2021.102633
EA JUN 2021
PG 10
WC Pharmacology & Pharmacy
WE Science Citation Index Expanded (SCI-EXPANDED)
SC Pharmacology & Pharmacy
GA TK9IU
UT WOS:000674469000010
DA 2023-11-04
ER

PT J
AU Karch, CP
   Burkhard, P
   Matyas, GR
   Beck, Z
AF Karch, Christopher P.
   Burkhard, Peter
   Matyas, Gary R.
   Beck, Zoltan
TI The diversity of HIV-1 fights against vaccine efficacy: how
   self-assembling protein nanoparticle technology may fight back
SO NANOMEDICINE
LA English
DT Article
DE chimeric; HIV-1; mosaic; nanoparticles; nanovaccine; SAPN; vaccines
ID HUMAN-IMMUNODEFICIENCY-VIRUS; CELLULAR IMMUNE-RESPONSES; SUBTYPE-B;
   NEUTRALIZING ANTIBODIES; PROTECTIVE EFFICACY; RHESUS-MONKEYS; CONSENSUS;
   IMMUNOGENICITY; GLYCOSYLATION; TRANSMISSION
AB An efficacious HIV-1 vaccine has remained an elusive target for almost 40 years. The sheer diversity of the virus is one of the major roadblocks for vaccine development. HIV-1 frequently mutates and various strains predominate in different geographic regions, making the development of a globally applicable vaccine extremely difficult. Multiple approaches have been taken to overcome the issue of viral diversity, including sequence optimization, development of consensus and mosaic sequences and the use of different prime-boost approaches. To develop an efficacious vaccine, these approaches may need to be combined. One way to potentially synergize these approaches is to use a rationally designed protein nanoparticle that allows for the native-like presentation of antigens, such as the self-assembling protein nanoparticle.
C1 [Karch, Christopher P.; Matyas, Gary R.; Beck, Zoltan] US Mil HIV Res Program, Walter Reed Army Inst Res, 503 Robert Grant Ave, Silver Spring, MD 20910 USA.
   [Karch, Christopher P.; Beck, Zoltan] Henry M Jackson Fdn Adv Mil Med, 6720A Rockledge Dr, Bethesda, MD 20817 USA.
   [Burkhard, Peter] Alpha O Peptides, Lorracherstr 50, CH-4125 Riehen, Switzerland.
   [Beck, Zoltan] Pfizer, VRD, 401 N Middletown Rd, Pearl River, NY 10965 USA.
C3 United States Department of Defense; United States Army; Walter Reed
   Army Institute of Research (WRAIR); Henry M. Jackson Foundation for the
   Advancement of Military Medicine, Inc; Pfizer
RP Karch, CP (通讯作者)，US Mil HIV Res Program, Walter Reed Army Inst Res, 503 Robert Grant Ave, Silver Spring, MD 20910 USA.; Karch, CP (通讯作者)，Henry M Jackson Fdn Adv Mil Med, 6720A Rockledge Dr, Bethesda, MD 20817 USA.
EM ckarch@hivresearch.org
OI Beck, Zoltan/0000-0003-3818-7475; Matyas, Gary/0000-0002-2074-2373
FU Henry M Jackson Foundation for the Advancement of Military Medicine,
   Inc. [W81XWH-11-2-0174]; US Department of Defense (DOD)
   [W81XWH-11-2-0174]
FX The views expressed are those of the authors and should not be construed
   to represent the positions of the US Army or the Department of Defense.
   This work was supported by a cooperative agreement (W81XWH-11-2-0174)
   between the Henry M Jackson Foundation for the Advancement of Military
   Medicine, Inc. and the US Department of Defense (DOD). P Burkhard has an
   interest in the company Alpha-O Peptides, which has patent rights on the
   SAPN technology. The authors have no other relevant affiliations or
   financial involvement with any organization or entity with a financial
   interest in or financial conflict with the subject matter or materials
   discussed in the manuscript apart from those disclosed.
CR Abrahams MR, 2009, J VIROL, V83, P3556, DOI 10.1128/JVI.02132-08
   Alter G, 2018, CELL HOST MICROBE, V24, P25, DOI 10.1016/j.chom.2018.06.012
   Barouch DH, 2018, LANCET, V392, P232, DOI [10.1016/s0140-6736(18)31364-3, 10.1016/S0140-6736(18)31364-3]
   Barouch DH, 2013, CELL, V155, P531, DOI 10.1016/j.cell.2013.09.061
   Barouch DH, 2010, NAT MED, V16, P319, DOI 10.1038/nm.2089
   Bricault CA, 2015, J VIROL, V89, P2507, DOI 10.1128/JVI.03331-14
   Chohan B, 2005, J VIROL, V79, P6528, DOI 10.1128/JVI.79.10.6528-6531.2005
   Churchyard GJ, 2011, PLOS ONE, V6, DOI 10.1371/journal.pone.0021225
   Colby DJ, 2020, NAT MED, V26, P498, DOI 10.1038/s41591-020-0774-y
   del Moral-Sánchez I, 2019, EXPERT REV VACCINES, V18, P1127, DOI 10.1080/14760584.2019.1690458
   Doll TAPF, 2013, J R SOC INTERFACE, V10, DOI 10.1098/rsif.2012.0740
   El Bissati K, 2017, NPJ VACCINES, V2, DOI 10.1038/s41541-017-0024-6
   Excler JL, 2019, EXPERT REV VACCINES, V18, P765, DOI 10.1080/14760584.2019.1640117
   Fischer W, 2007, NAT MED, V13, P100, DOI 10.1038/nm1461
   Gao F, 2005, J VIROL, V79, P1154, DOI 10.1128/JVI.79.2.1154-1163.2005
   Gao F, 2007, CURR HIV RES, V5, P572, DOI 10.2174/157016207782418498
   Haaland RE, 2009, PLOS PATHOG, V5, DOI 10.1371/journal.ppat.1000274
   Hammer SM, 2013, NEW ENGL J MED, V369, P2083, DOI 10.1056/NEJMoa1310566
   Haynes BF, 2012, NEW ENGL J MED, V366, P1275, DOI 10.1056/NEJMoa1113425
   Hemelaar J, 2012, TRENDS MOL MED, V18, P182, DOI 10.1016/j.molmed.2011.12.001
   Hsu DC, 2017, HUM VACC IMMUNOTHER, V13, P1018, DOI 10.1080/21645515.2016.1276138
   Joseph SB, 2015, NAT REV MICROBIOL, V13, P414, DOI 10.1038/nrmicro3471
   Kaba SA, 2018, VACCINE, V36, P906, DOI 10.1016/j.vaccine.2017.12.001
   Karch CP, 2020, NANOMED-NANOTECHNOL, V29, DOI 10.1016/j.nano.2020.102255
   Karch CP, 2019, NANOMED-NANOTECHNOL, V16, P206, DOI 10.1016/j.nano.2018.12.001
   Karch CP, 2018, NANOMEDICINE-UK, V13, P2121, DOI 10.2217/nnm-2018-0222
   Karch CP, 2017, J NANOBIOTECHNOL, V15, DOI 10.1186/s12951-017-0295-0
   Karch CP, 2017, NANOMED-NANOTECHNOL, V13, P241, DOI 10.1016/j.nano.2016.08.030
   Karch CP, 2016, BIOCHEM PHARMACOL, V120, P1, DOI 10.1016/j.bcp.2016.05.001
   Keele BF, 2008, P NATL ACAD SCI USA, V105, P7552, DOI 10.1073/pnas.0802203105
   Korber B, 2001, BRIT MED BULL, V58, P19, DOI 10.1093/bmb/58.1.19
   Korber B, 2017, IMMUNOL REV, V275, P230, DOI 10.1111/imr.12516
   Korber BT, 2009, J VIROL, V83, P8300, DOI 10.1128/JVI.00114-09
   Letvin NL, 2011, SCI TRANSL MED, V3, DOI 10.1126/scitranslmed.3002351
   Liao HX, 2006, VIROLOGY, V353, P268, DOI 10.1016/j.virol.2006.04.043
   Liao HX, 2013, J VIROL, V87, P4185, DOI 10.1128/JVI.02297-12
   Liu Y, 2008, VIROLOGY, V374, P229, DOI 10.1016/j.virol.2008.01.029
   Meyerhoff RR, 2017, AIDS RES HUM RETROV, V33, P859, DOI [10.1089/aid.2016.0294, 10.1089/AID.2016.0294]
   Mothe B, 2018, ADV EXP MED BIOL, V1075, P31, DOI 10.1007/978-981-13-0484-2_2
   Nkolola JP, 2014, J VIROL, V88, P9538, DOI 10.1128/JVI.01739-14
   Ondondo B, 2016, MOL THER, V24, P832, DOI 10.1038/mt.2016.3
   Pimentel TAPF, 2009, CHEM BIOL DRUG DES, V73, P53, DOI 10.1111/j.1747-0285.2008.00746.x
   Ping LH, 2013, J VIROL, V87, P7218, DOI 10.1128/JVI.03577-12
   Qin YL, 2014, RETROVIROLOGY, V11, DOI 10.1186/s12977-014-0125-5
   Raman S, 2006, NANOMED-NANOTECHNOL, V2, P95, DOI 10.1016/j.nano.2006.04.007
   Rerks-Ngarm S, 2009, NEW ENGL J MED, V361, P2209, DOI 10.1056/NEJMoa0908492
   Sagar M, 2009, J INFECT DIS, V199, P580, DOI 10.1086/596557
   Santra S, 2008, P NATL ACAD SCI USA, V105, P10489, DOI 10.1073/pnas.0803352105
   Santra S, 2012, VIROLOGY, V428, P121, DOI 10.1016/j.virol.2012.03.012
   Santra S, 2010, NAT MED, V16, P324, DOI 10.1038/nm.2108
   Seth L, 2017, VACCINE, V35, P5448, DOI 10.1016/j.vaccine.2017.02.040
   Sliepen K., 2018, J VIROL, V92
   Sliepen K, 2019, NAT COMMUN, V10, DOI 10.1038/s41467-019-10262-5
   Stefic K, 2019, VACCINES-BASEL, V7, DOI 10.3390/vaccines7030074
   Wahome N, 2012, CHEM BIOL DRUG DES, V80, P349, DOI 10.1111/j.1747-0285.2012.01423.x
   Wang C, 2020, J INFECTION, V80, P210, DOI 10.1016/j.jinf.2019.12.001
   Wang SX, 2006, VIROLOGY, V350, P34, DOI 10.1016/j.virol.2006.02.032
   Wee EG, 2017, MOL THER, V25, P494, DOI 10.1016/j.ymthe.2016.12.004
   Yan J, 2007, MOL THER, V15, P411, DOI 10.1038/sj.mt.6300036
   Yan J, 2011, VACCINE, V29, P7173, DOI 10.1016/j.vaccine.2011.05.076
NR 60
TC 0
Z9 0
U1 1
U2 7
PU FUTURE MEDICINE LTD
PI LONDON
PA UNITEC HOUSE, 3RD FLOOR, 2 ALBERT PLACE, FINCHLEY CENTRAL, LONDON, N3
   1QB, ENGLAND
SN 1743-5889
EI 1748-6963
J9 NANOMEDICINE-UK
JI Nanomedicine
PD FEB
PY 2021
VL 16
IS 8
BP 673
EP 680
DI 10.2217/nnm-2020-0450
EA MAR 2021
PG 8
WC Biotechnology & Applied Microbiology; Nanoscience & Nanotechnology
WE Science Citation Index Expanded (SCI-EXPANDED)
SC Biotechnology & Applied Microbiology; Science & Technology - Other
   Topics
GA RF9DT
UT WOS:000626906000001
PM 33715403
OA hybrid
DA 2023-11-04
ER

PT J
AU Abd, FG
   Abdulazeem, L
   Jasim, SA
   Rasheed, AH
   Abdulrazzaq, SA
AF Abd, Frial G.
   Abdulazeem, Lubna
   Jasim, Saade Abdalkareem
   Rasheed, Ahamed H.
   Abdulrazzaq, Sumaya Ayad
TI A Mini-Review: Nanoparticles as Vaccine Delivery System
SO JOURNAL OF PHARMACEUTICAL RESEARCH INTERNATIONAL
LA English
DT Review
DE Nanoparticals; vaccination; drug delivery
ID DENDRITIC CELLS; SILVER NANOPARTICLES; IMMUNE-RESPONSE; MICROPARTICLES;
   SIZE
AB Vaccination has proven to be one of the most important medical breakthroughs in history. Three important features must be present in every vaccine that is effective over time: Safety, stability, and the ability to elicit a sustained and sufficient immune response with a modest number of doses are all important requirements. To develop protective immunity against diseases, vaccinations using attenuated or dead entire animals (first generation), subunit vaccines (second generation), and RNA or DNA vaccines (third generation) have all been employed . Traditional vaccines, on the other hand, have issues such as returning to their virulent condition or only giving protection for a short period of time. As a result of these limitations, scientists have resorted to recombinant proteins, such as subunit vaccines, which target a specific portion of the pathogen. Subunit vaccines are preferred over live or inactivated whole organism vaccines because they are more pure and identified with respect to cell receptoes, have a better safety profile, and are easier to scale up. Despite their advantages, subunit vaccinations have certain disadvantages. For example, most antigens are only mildly immunogenic on their own, necessitating the inclusion of an adjuvant in the formulation.
C1 [Abd, Frial G.] Univ Babylon, Coll Sci, Dept Biol, Hillah, Iraq.
   [Abdulazeem, Lubna; Rasheed, Ahamed H.] Univ Babylon, DNA Res Ctr, Hillah, Iraq.
   [Jasim, Saade Abdalkareem; Abdulrazzaq, Sumaya Ayad] Al Maarif Univ Coll, Med Lab Tech Dept, Ramadi, Iraq.
C3 University of Babylon; University of Babylon; Al-Maarif University
RP Jasim, SA (通讯作者)，Al Maarif Univ Coll, Med Lab Tech Dept, Ramadi, Iraq.
EM saadee198814@gmail.com
RI Jasim, Saade Abdalkareem/F-1943-2019
OI Jasim, Saade Abdalkareem/0000-0001-5201-9844
CR Abdulazeem L., 2021, MATER TODAY-PROC, DOI DOI 10.1016/J.MATPR.2021.05.234
   Akagi T, 2012, ADV POLYM SCI, V247, P31, DOI 10.1007/12_2011_150
   Ali OA, 2009, NAT MATER, V8, P151, DOI [10.1038/nmat2357, 10.1038/NMAT2357]
   Alsarhan AJ, 2017, SILVER NANOPARTICLES
   Apostolopoulos V, 2013, J DRUG DELIV, V2013, DOI 10.1155/2013/869718
   Arora S, 2008, TOXICOL LETT, V179, P93, DOI 10.1016/j.toxlet.2008.04.009
   Borges O, 2005, INT J PHARMACEUT, V299, P155, DOI 10.1016/j.ijpharm.2005.04.037
   Chithrani BD, 2006, NANO LETT, V6, P662, DOI 10.1021/nl052396o
   Christensen JE, 2009, APMIS, V117, P338, DOI 10.1111/j.1600-0463.2009.02451.x
   Correia-Pinto JF, 2013, INT J PHARMACEUT, V440, P27, DOI 10.1016/j.ijpharm.2012.04.047
   Dey AK, 2011, EXPERT REV VACCINES, V10, P227, DOI 10.1586/ERV.10.142
   Ha SJ, 2006, INFECT IMMUN, V74, P4954, DOI 10.1128/IAI.01781-05
   HORA MS, 1990, BIO-TECHNOL, V8, P755, DOI 10.1038/nbt0890-755
   Hussien HQR, 2020, THESIS BABYLON U
   Jaffer U, 2010, HEART LUNG VESSEL, V2, P161
   Jasim SA, 2020, SYSTEMATIC REV PHARM, V11, P1117
   Jasim SA, 2021, GENE REP, V24, DOI 10.1016/j.genrep.2021.101287
   Joshi VB, 2014, AAPS J, V16, P975, DOI 10.1208/s12248-014-9624-5
   Kumari A, 2011, EXPERT OPIN DRUG DEL, V8, P141, DOI 10.1517/17425247.2011.547934
   Lepenies B, 2013, ADV DRUG DELIVER REV, V65, P1271, DOI 10.1016/j.addr.2013.05.007
   Luo YH, 2015, BIOMED RES INT, V2015, DOI 10.1155/2015/143720
   Murugappan S, 2014, AAPS J, V16, P342, DOI 10.1208/s12248-014-9565-z
   Mussa LAM, 2019, THESIS BABYLON U
   Oyewumi MO, 2010, EXPERT REV VACCINES, V9, P1095, DOI [10.1586/erv.10.89, 10.1586/ERV.10.89]
   Pati R, 2018, FRONT IMMUNOL, V9, DOI 10.3389/fimmu.2018.02224
   Reddy ST, 2006, TRENDS IMMUNOL, V27, P573, DOI 10.1016/j.it.2006.10.005
   Salem AK, 2015, AAPS J, V17, P289, DOI 10.1208/s12248-015-9720-1
   Salman YMJ, 2021, THESIS U BABYLON
   Seth A, 2015, PLOS ONE, V10, DOI 10.1371/journal.pone.0117203
   Singh M, 2007, EXPERT REV VACCINES, V6, P797, DOI 10.1586/14760584.6.5.797
   Smith DM, 2013, NAT REV IMMUNOL, V13, P592, DOI 10.1038/nri3488
   Stevens DD, 2010, CLIN IMMUNOLOGY SERO, V3rd
   Takahashi H, 2018, FRONT IMMUNOL, V9, DOI 10.3389/fimmu.2018.00783
   Trent A, 2015, AAPS J, V17, P380, DOI 10.1208/s12248-014-9707-3
   Uto T, 2011, IMMUNOL LETT, V140, P36, DOI 10.1016/j.imlet.2011.06.002
   Vela-Ramirez JE, 2015, AAPS J, V17, P256, DOI 10.1208/s12248-014-9699-z
   Wibowo N, 2014, VACCINE, V32, P3664, DOI 10.1016/j.vaccine.2014.04.043
   Wilson JT, 2015, AAPS J, V17, P358, DOI 10.1208/s12248-014-9697-1
   Xiang SD, 2006, METHODS, V40, P1, DOI 10.1016/j.ymeth.2006.05.016
   Xu YY, 2013, TOXICOL LETT, V219, P42, DOI 10.1016/j.toxlet.2013.02.010
   Zabriskie JB, 2009, ESSENTIAL CLINICAL IMMUNOLOGY, P1, DOI 10.1017/CBO9780511575266
   Zhao L, 2014, VACCINE, V32, P327, DOI 10.1016/j.vaccine.2013.11.069
NR 42
TC 0
Z9 0
U1 0
U2 4
PU SCIENCEDOMAIN INT
PI GURGAON
PA SCIENCEDOMAIN INT, GURGAON, 00000, INDIA
SN 2456-9119
J9 J PHARM RES INT
JI J. Pharm. Res. Int.
PY 2021
VL 33
IS 47A
BP 194
EP 201
DI 10.9734/JPRI/2021/v33i47A33004
PG 8
WC Pharmacology & Pharmacy
WE Emerging Sources Citation Index (ESCI)
SC Pharmacology & Pharmacy
GA WR8JP
UT WOS:000714741700022
OA gold
DA 2023-11-04
ER

PT J
AU Alikhani, Z
   Kazemi-Pour, N
   Shafieeardestani, M
   Noofeli, M
AF Alikhani, Zahra
   Kazemi-Pour, Nadia
   Shafieeardestani, Mehdi
   Noofeli, Mojtaba
TI Development and Characteristics of Novel PLGA-chitosan as a New
   Nano-carrier for Pentavalent Vaccine Delivery
SO CURRENT PHARMACEUTICAL BIOTECHNOLOGY
LA English
DT Article
DE Biodegradable; chitosan; PLGA; pentavalent vaccine; nano pentavalent
   vaccine; nano vaccine
ID DRUG-DELIVERY; ORAL DELIVERY; IN-VITRO; NANOPARTICLES; COMPOSITE;
   PLATFORM
AB Background: Lately, the employment of nano-carriers has been known as an optimistic means of drug and vaccine delivery. Objective: Nano vaccines are a novel tier of vaccines that can develop humoral and cellular immune responses and can be introduced as a practical and secure nano vaccine candidate for the prevention of diseases. The purpose of this study was to accomplish and use biodegradable nano-carriers for the synthesis of pentavalent vaccine and immunogenicity evaluation in the animal models. The PLGA nanoparticle was prepared and modified with chitosan nanoparticles. Nano-carrier PLGA-chitosan was loaded by the DTP-HepB-Hib antigens and confirmed by DLS, SEM, TEM and FT-IR, then in vitro loading and release were evaluated. Toxicity was assessed by the MTT method in the Hec293 cells. Antigenicity evaluation and histopathological study were conducted by injection of new nano pentavalent vaccines in the BALB/c mice and the immune response was measured in the serum samples through an indirect ELISA method. Results: Conclusions drawn from the current study exhibited the plausible ability of nano-carrier to deliver the vaccine. A notable increase was shown in total IgG and IgM antibodies examined in mice vaccinated with new nano vaccines. The histopathological study in the treated mice showed no toxicity in the vital organs of mice. Conclusion: The engineered vaccine delivery system showed the ability to induce robust immune responses and also suitability features of the PLGA-chitosan as a promising carrier to improve vaccine delivery.
C1 [Alikhani, Zahra; Kazemi-Pour, Nadia] Islamic Azad Univ, Dept Microbiol, Kerman Branch, Kerman, Iran.
   [Shafieeardestani, Mehdi] Univ Tehran Med Sci, Fac Pharm, Radio Pharm Dept, Tehran, Iran.
   [Noofeli, Mojtaba] Razi Vaccine & Serum Res Inst RVSRI, Dept Human Bacterial Vaccines Prod & Res, Karaj, Iran.
   [Noofeli, Mojtaba] Agr Res Educ & Extens Org AREEO, Tehran, Iran.
C3 Islamic Azad University; Tehran University of Medical Sciences; Razi
   Vaccine & Serum Research Institute
RP Kazemi-Pour, N (通讯作者)，Islamic Azad Univ, Dept Microbiol, Kerman Branch, Kerman, Iran.; Shafieeardestani, M (通讯作者)，Univ Tehran Med Sci, Fac Pharm, Radio Pharm Dept, Tehran, Iran.
EM nadia_kazemi@yahoo.com; shafieeardestani@gmail.com
RI Noofeli, Mojtaba/E-1824-2017
OI Noofeli, Mojtaba/0000-0003-4991-4631
CR Alikhani Z, 2018, BIOMED PHYS ENG EXPR, V4, DOI 10.1088/2057-1976/aabfac
   Anirudhan T.S., 2018, BIOACT CARBOHYDRATES, V16, P22, DOI DOI 10.1016/J.BCDF.2018.02.003
   Bancos S., 2012, ISRN Nanotechnology, DOI 10.5402/2012/454072
   Bazzo GC, 2009, CARBOHYD POLYM, V77, P839, DOI 10.1016/j.carbpol.2009.03.006
   dos Santos TC, 2017, CARBOHYD POLYM, V173, P638, DOI 10.1016/j.carbpol.2017.06.014
   Cho SY, 2017, J ENDODONT, V43, P1317, DOI 10.1016/j.joen.2017.02.019
   Cong ZT, 2018, INT J BIOL MACROMOL, V107, P855, DOI 10.1016/j.ijbiomac.2017.09.065
   Esmaeili F, 2008, INT J PHARM, V349, P249, DOI 10.1016/j.ijpharm.2007.07.038
   Fayez M., 2005, ASSIUT VET MED J, V51, P368
   Foged C, 2015, ADV DEL SCI TECHNOL, P1, DOI 10.1007/978-1-4939-1417-3
   Ghadi A, 2014, CASP J INTERN MED, V5, P156
   Kamari Y, 2016, MICROPOR MESOPOR MAT, V234, P361, DOI 10.1016/j.micromeso.2016.07.030
   Kaur S, 2018, CHEM ENG J, V346, P630, DOI 10.1016/j.cej.2018.03.176
   Koo OM, 2005, NANOMED-NANOTECHNOL, V1, P193, DOI 10.1016/j.nano.2005.06.004
   Mirakabad FST, 2014, ASIAN PAC J CANCER P, V15, P517, DOI 10.7314/APJCP.2014.15.2.517
   Mukhopadhyay P, 2014, CARBOHYD POLYM, V112, P627, DOI 10.1016/j.carbpol.2014.06.045
   Patel T, 2012, ADV DRUG DELIVER REV, V64, P701, DOI 10.1016/j.addr.2011.12.006
   Peer D, 2007, NAT NANOTECHNOL, V2, P751, DOI 10.1038/nnano.2007.387
   Pillai CKS, 2009, PROG POLYM SCI, V34, P641, DOI 10.1016/j.progpolymsci.2009.04.001
   Rezvani M, 2018, INT J BIOL MACROMOL, V113, P1287, DOI 10.1016/j.ijbiomac.2018.02.141
   Rip J, 2009, EXPERT OPIN DRUG DEL, V6, P227, DOI 10.1517/17425240902806383
   Safari M, 2015, APPL SURF SCI, V342, P26, DOI 10.1016/j.apsusc.2015.03.028
   Sedlacek O, 2011, BIOCONJUGATE CHEM, V22, P1194, DOI 10.1021/bc200064v
   Shi YL, 2018, COLLOID SURFACE B, V161, P67, DOI 10.1016/j.colsurfb.2017.10.037
   Terriza A, 2014, BIOMED RES INT, V2014, DOI 10.1155/2014/253590
   Vaidya A, 2011, CURR PHARM DESIGN, V17, P1108, DOI 10.2174/138161211795656873
   Yuan Q, 2010, ACTA BIOMATER, V6, P1140, DOI 10.1016/j.actbio.2009.08.027
   Zhang YL, 2019, EMERG MICROBES INFEC, V8, P724, DOI 10.1080/22221751.2019.1619485
   Zhang YZ, 2018, COLLOID SURFACE B, V170, P497, DOI 10.1016/j.colsurfb.2018.06.053
NR 29
TC 0
Z9 0
U1 4
U2 26
PU BENTHAM SCIENCE PUBL LTD
PI SHARJAH
PA EXECUTIVE STE Y-2, PO BOX 7917, SAIF ZONE, 1200 BR SHARJAH, U ARAB
   EMIRATES
SN 1389-2010
EI 1873-4316
J9 CURR PHARM BIOTECHNO
JI Curr. Pharm. Biotechnol.
PY 2021
VL 22
IS 12
BP 1641
EP 1653
DI 10.2174/1389201021666201218123911
PG 13
WC Biochemistry & Molecular Biology; Pharmacology & Pharmacy
WE Science Citation Index Expanded (SCI-EXPANDED)
SC Biochemistry & Molecular Biology; Pharmacology & Pharmacy
GA TZ5WB
UT WOS:000684541400009
PM 33342407
DA 2023-11-04
ER

PT J
AU Generalov, VM
   Naumova, OV
   P'yankov, SA
   Kolosova, IV
   Safatov, AS
   Zaitsev, BN
   Zaitseva, EG
   Buryak, GA
   Cheremiskina, AA
   Filatova, NA
   Aseev, AL
AF Generalov, V. M.
   Naumova, O. V.
   P'yankov, S. A.
   Kolosova, I. V.
   Safatov, A. S.
   Zaitsev, B. N.
   Zaitseva, E. G.
   Buryak, G. A.
   Cheremiskina, A. A.
   Filatova, N. A.
   Aseev, A. L.
TI Identifying the Vaccinia Virus with the Use of a Nanowire
   Silicon-on-Insulator Biosensor
SO OPTOELECTRONICS INSTRUMENTATION AND DATA PROCESSING
LA English
DT Article
DE biosensor; silicon-on-insulator (SOI); nanowire; vaccinia virus;
   indication
AB The results of identifying the vaccinia virus with the use of nanowire biosensors manufactured on the basis of silicon-on-insulator (SOI) films were presented. In our experiments, the vaccinia virus, the LIVP strain from the collection of the State Research Center of Virology and Biotechnology VECTOR of the Federal Service for Surveillance on Consumer Rights Protection and Human Wellbeing, and the rabbit blood serum containing specific polyclonal antibodies to the vaccinia virus were used. As shown by our studies, the polyvalent blood serum was electrically neutral at the sensor surface-viral suspension phase interface, the vaccinia virus was positively charged, and polyvalent blood serum-vaccinia virus vaccine complexes had a negative effective charge.
C1 [Generalov, V. M.; P'yankov, S. A.; Kolosova, I. V.; Safatov, A. S.; Zaitsev, B. N.; Buryak, G. A.; Cheremiskina, A. A.; Filatova, N. A.] Fed Serv Surveillance Consumer Rights Protect & H, State Res Ctr Virol & Biotechnol VECTOR, Koltsov 630559, Novosibirsk Obl, Russia.
   [Naumova, O. V.; Zaitseva, E. G.; Aseev, A. L.] Russian Acad Sci, Siberian Branch, Rzhanov Inst Semicond Phys, Novosibirsk 630090, Russia.
C3 State Research Center of Virology & Biotechnology VECTOR; Russian
   Academy of Sciences; Omsk Scientific Center of the Siberian Branch of
   the Russian Academy of Sciences; Rzhanov Institute of Semiconductor
   Physics, Siberian Branch, Russian Academy of Sciences
RP Generalov, VM (通讯作者)，Fed Serv Surveillance Consumer Rights Protect & H, State Res Ctr Virol & Biotechnol VECTOR, Koltsov 630559, Novosibirsk Obl, Russia.
EM general@vector.nsc.ru
RI Aseev, Aleksandr L./O-6710-2014; Naumova, O. V./GVS-7281-2022
OI Zaytseva, Elza/0000-0001-7680-5102; Aseev, Alexandr/0009-0001-1737-2842
FU Russian Foundation for Basic Research [18-29-02091]
FX The preparation of samples was carried out within state task of the
   Federal Service for Surveillance on Consumer Rights Protection
   andHumanWellbeing. Themanufacturing of sensors and the indication of
   viruses were carried out in the Institute of Semiconductor Physics of
   the Siberian Branch of the Russian Academy of Sciences under support
   from the Russian Foundation for Basic Research (grant no. 18-2902091).
CR Chen KI, 2011, NANO TODAY, V6, P131, DOI 10.1016/j.nantod.2011.02.001
   Cherpillod P, 2016, J CLIN VIROL, V77, P9, DOI 10.1016/j.jcv.2016.01.017
   Fields B.N., 1989, FUNDAMENTAL VIROLOGY
   Generalov VM, 2019, OPTOELECTRON INSTRUM, V55, P618, DOI 10.3103/S875669901906013X
   GOST R (State Standard), 2011, 5450032011 GOST R 5450032011 GOST R
   Ivanov Yu D, 2016, Patol Fiziol Eksp Ter, V60, P94
   Makowski MS, 2011, SMALL, V7, P1863, DOI 10.1002/smll.201100211
   Maksyutov R. A, 2016, PROBL OSOBO OPASNYKH, P60, DOI [10.21055/0370-1069-2016-4-60-63, DOI 10.21055/0370-1069-2016-4-60-63]
   Malsagova KA, 2014, BIOCHEM MOSC-SUPPL S, V8, P220, DOI 10.1134/S199075081403010X
   Marennikova S. S, 2011, THIS IS WHAT HAPPENE
   Naumova OV, 2016, OPTOELECTRON INSTRUM, V52, P434, DOI 10.3103/S8756699016050034
   Naumova OV, 2010, SEMICOND SCI TECH, V25, DOI 10.1088/0268-1242/25/5/055004
   Park J, 2014, APPL SCI CONVERG TEC, V23, P61, DOI 10.5757/ASCT.2014.23.2.61
   Poltavchenko AG, 2019, VOP VIRUSOL+, V64, P291, DOI 10.36233/0507-4088-2019-64-6-291-297
   Sergeev A.N., 2006, PROBL OSOBO OPASNYKH, V1, P5
   [Щелкунов С.Н. Shchelkunov S.N.], 2011, [Молекулярная медицина, Molekulyarnaya meditsina], P36
   Shchelkunova GA, 2017, ACTA NATURAE, V9, P4, DOI 10.32607/2075851-2017-9-4-4-12
   Yang F, 2014, REV ANAL CHEM, V33, P95, DOI 10.1515/revac-2014-0010
NR 18
TC 0
Z9 0
U1 0
U2 7
PU SPRINGER
PI NEW YORK
PA ONE NEW YORK PLAZA, SUITE 4600, NEW YORK, NY, UNITED STATES
SN 8756-6990
EI 1934-7944
J9 OPTOELECTRON INSTRUM
JI Optoelectron. Instrum. Data Proc.
PD JAN
PY 2021
VL 57
IS 1
BP 37
EP 43
DI 10.3103/S8756699021010040
PG 7
WC Physics, Multidisciplinary
WE Emerging Sources Citation Index (ESCI)
SC Physics
GA TI0IT
UT WOS:000672465500005
DA 2023-11-04
ER

PT J
AU Kumosani, T
   Yaghmoor, S
   Abdulaal, WH
   Barbour, E
AF Kumosani, Taha
   Yaghmoor, Soonham
   Abdulaal, Wesam H.
   Barbour, Elie
TI Evaluation in broilers of aerosolized nanoparticles vaccine
   encapsulating imuno-stimulant and antigens of avian influenza
   virus/<i>Mycoplasma gallisepticum</i>
SO BMC VETERINARY RESEARCH
LA English
DT Article
DE Aerosolized vaccine; Broilers; Nanoparticles; Antigens; Echinacea; MG
ID NEWCASTLE-DISEASE VIRUS; MYCOPLASMA-GALLISEPTICUM; ECHINACEA-PURPUREA;
   RESPIRATORY-TRACT; IMMUNE-RESPONSES; HUMAN INFECTION; MIDDLE-EAST;
   CHICKENS; PROTECTION; LIPOSOME
AB Background The global prevalence of economic primary infection of poultry by H9N2 virus, including the Lineage A, panzootic group ME1, and associated with secondary infection byMycoplasma gallisepticum(MG), is alarming to the sustainability of the poultry sector. This research evaluated in broilers the immunity and protection induced by aerosolization of liposomal nanoparticles vaccine, encapsulating antigens of H9N2 virus and MG, with or without the incorporation ofEchinaceaextract (EE) immuno-stimulant. Six different treatments (TRTs) of broilers were included in the experimental design, with three replicate pens/TRT and stocking of 20 day-old birds/replicate. Results The tracheobronchial washings of birds subjected to aerosolization of liposomal nanoparticles, encapsulating antigens of H9N2 and MG and EE had the highest significant mean levels of each of IgA and IgG specific to H9N2 and MG, associated with lowest tracheal MG colonization, tracheal H9N2 recovery, tracheal histopathologic lesions, mortality, and best performance in body weight and feed conversion compared to all other challenged birds allocated to different treatments (P < 0.05). However, the control broilers, free from challenge with MG and H9N2, had the lowest mortality and tracheal lesions, and the highest production performance. Conclusion The aerosolization of liposomal nanoparticles, encapsulating antigens of H9N2 and MG and EE resulted in enough local immunity for protection of broilers against infection, and in attaining the highest production performance in challenged birds. The potential implication of vaccinating with safe killed nanoparticle vaccines is of utmost importance to the global poultry sector.
C1 [Kumosani, Taha] King Abdulaziz Univ KAU, King Fahd Med Res Ctr, Expt Biochem Unit, Dept Biochem,Fac Sci, Jeddah, Saudi Arabia.
   [Kumosani, Taha] King Abdulaziz Univ KAU, Prod Bioprod Ind Applicat Res Grp, Jeddah, Saudi Arabia.
   [Yaghmoor, Soonham] KAU, King Fahd Med Res Ctr, Expt Biochem Unit, Jeddah, Saudi Arabia.
   [Yaghmoor, Soonham] KAU, Prod Bioprod Ind Applicat Res Grp, Jeddah, Saudi Arabia.
   [Abdulaal, Wesam H.] King Abdulaziz Univ, Dept Biochem, Fac Sci, Jeddah, Saudi Arabia.
   [Barbour, Elie] KAU, Dept Biochem, Fac Sci, Jeddah, Saudi Arabia.
   [Barbour, Elie] Opt Hyg Consulting, R&D Dept, Oechsli 7, CH-8807 Freienbach, Switzerland.
C3 King Abdulaziz University; King Abdulaziz University; King Abdulaziz
   University; King Abdulaziz University; King Abdulaziz University; King
   Abdulaziz University
RP Kumosani, T (通讯作者)，King Abdulaziz Univ KAU, King Fahd Med Res Ctr, Expt Biochem Unit, Dept Biochem,Fac Sci, Jeddah, Saudi Arabia.; Kumosani, T (通讯作者)，King Abdulaziz Univ KAU, Prod Bioprod Ind Applicat Res Grp, Jeddah, Saudi Arabia.
EM tkumosani@kau.edu.sa
RI Abdulaal, Wesam/AAT-9475-2021
OI Abdulaal, Wesam/0000-0002-2510-1946; kumosani, Taha/0000-0001-7715-1067
FU Research and Development Office (RDO) at the Ministry of Education,
   Kingdom of Saudi Arabia (KAU) [HIQI-43-2019]
FX This project was funded by the Research and Development Office (RDO) at
   the Ministry of Education, Kingdom of Saudi Arabia (KAU), Grant no.
   HIQI-43-2019. The funder had a main role in studying and approving this
   project, including its experimental design, analysis of collected
   samples from the differently treated birds, interpretation of the data,
   and the writing of the manuscript.
CR ABDELMOTELIB TY, 1993, AVIAN DIS, V37, P981, DOI 10.2307/1591903
   Alkie TN, 2018, PLOS ONE, V13, DOI 10.1371/journal.pone.0206324
   Allen PC, 2003, PARASITOL RES, V91, P74, DOI 10.1007/s00436-003-0938-y
   [Anonymous], 2019, INF AV INFL VIR, P1
   [Anonymous], 2017, NAT POULTR IMPR PLAN
   [Anonymous], 2005, WORLD AN HLTH PUBL H
   AVAKIAN AP, 1993, AVIAN DIS, V37, P697, DOI 10.2307/1592017
   Avian Mycoplasmosis, 2018, AV MYC, V2018, P1
   BANGHAM AD, 1965, J MOL BIOL, V13, P238, DOI 10.1016/S0022-2836(65)80093-6
   Barbour E. K., 2006, International Journal of Applied Research in Veterinary Medicine, V4, P293
   Barbour E. K., 2006, INT J APPL RES VET M, V4, P293
   BARBOUR EK, 1989, VET IMMUNOL IMMUNOP, V21, P197, DOI 10.1016/0165-2427(89)90067-6
   BARBOUR EK, 1987, AVIAN DIS, V31, P723, DOI 10.2307/1591022
   Barbour EK, 2000, POULTRY SCI, V79, P1730, DOI 10.1093/ps/79.12.1730
   BARBOUR EK, 1988, AVIAN DIS, V32, P416, DOI 10.2307/1590906
   Barbour EK, 1996, J AM HOLISTIC VET ME, V15, P5
   Barbour EK, 2015, VACCINE, V33, P2228, DOI 10.1016/j.vaccine.2015.03.035
   de Geus ED, 2012, VET QUART, V32, P75, DOI 10.1080/01652176.2012.711956
   ELFAKI MG, 1993, VACCINE, V11, P311, DOI 10.1016/0264-410X(93)90192-Z
   Gao RB, 2013, NEW ENGL J MED, V368, P1888, DOI 10.1056/NEJMoa1304459
   Gertsch J, 2004, FEBS LETT, V577, P563, DOI 10.1016/j.febslet.2004.10.064
   Gharaibeh S, 2015, AVIAN DIS, V59, P508, DOI 10.1637/11123-050615-Reg
   Goel V, 2002, INT IMMUNOPHARMACOL, V2, P381, DOI 10.1016/S1567-5769(01)00163-1
   Guan Y, 2000, J VIROL, V74, P9372, DOI 10.1128/JVI.74.20.9372-9380.2000
   Hamad M, 2018, VET RES COMMUN, V42, P145, DOI 10.1007/s11259-018-9717-1
   Homann HH, 2007, ANN PLAS SURG, V59, P423, DOI 10.1097/SAP.0b013e3180326fcf
   Huang CM, 2018, ASIAN AUSTRAL J ANIM, V31, P617, DOI 10.5713/ajas.17.0657
   Iqbal M, 2013, VET RES, V44, DOI 10.1186/1297-9716-44-100
   Iqbal M, 2009, PLOS ONE, V4, DOI 10.1371/journal.pone.0005788
   Jacob R, 2014, POULTRY SCI, V93, P1403, DOI 10.3382/ps.2013-03748
   Javed MA, 2005, INFECT IMMUN, V73, P5410, DOI 10.1128/IAI.73.9.5410-5419.2005
   Jin HY, 2018, BMC VET RES, V14, DOI 10.1186/s12917-018-1391-6
   Kanmaz T, 2004, J INVEST SURG, V17, P15, DOI 10.1080/08941930490269600
   Keijzer C, 2011, PLOS ONE, V6, DOI 10.1371/journal.pone.0026684
   Kornilova ZK, 2001, B EXP BIOL MED+, V131, P191, DOI 10.1023/A:1017564517055
   Kuttappan VA, 2015, POULTRY SCI, V94, P181, DOI 10.3382/ps/peu054
   Laasonen M, 2002, PLANTA MED, V68, P572, DOI 10.1055/s-2002-32561
   Li DY, 2011, CLIN VACCINE IMMUNOL, V18, P1497, DOI 10.1128/CVI.05133-11
   LIN MY, 1984, AVIAN DIS, V28, P266, DOI 10.2307/1590152
   Liu D, 2013, LANCET, V381, P1926, DOI 10.1016/S0140-6736(13)60938-1
   Lu JH, 2016, PLOS ONE, V11, DOI 10.1371/journal.pone.0156573
   Merck & Co, 2019, MERCK MANUAL VET MAN
   Merck & Co, 2019, MERCK MANUAL VET MAN
   Meyer-Gutknecht H, 2008, HNO KOMPAKT S, V1, P1
   Nagy A, 2017, EPIDEMIOL INFECT, V145, P3320, DOI 10.1017/S0950268817002576
   NAKAMURA K, 1991, AVIAN PATHOL, V20, P241, DOI 10.1080/03079459108418761
   Nili H, 2002, AVIAN PATHOL, V31, P247, DOI 10.1080/03079450220136567
   Ohshima K, 2000, HISTOL HISTOPATHOL, V15, P713, DOI 10.14670/HH-15.713
   Ovsyannikova IG, 2014, VIRAL IMMUNOL, V27, P174, DOI 10.1089/vim.2013.0111
   PANIGRAHY B, 1981, AVIAN DIS, V25, P821, DOI 10.2307/1590055
   PARRY SH, 1977, VET MICROBIOL, V2, P143, DOI 10.1016/0378-1135(77)90005-0
   Qin T, 2015, CLIN VACCINE IMMUNOL, V22, P421, DOI 10.1128/CVI.00778-14
   Reimer K, 2000, DERMATOLOGY, V201, P235, DOI 10.1159/000018494
   Rizwana S, 2017, INT J APPL RES VET M, V15, P67
   RODRIGUEZ R, 1980, AVIAN DIS, V24, P800, DOI 10.2307/1589957
   SASIPREEYAJAN J, 1987, AVIAN DIS, V31, P776, DOI 10.2307/1591030
   Sayed RH, 2000, J LARYNGOL OTOL, V114, P254
   Sid H, 2016, INT J MED MICROBIOL, V306, P174, DOI 10.1016/j.ijmm.2016.04.001
   Slütter B, 2010, VACCINE, V28, P6282, DOI 10.1016/j.vaccine.2010.06.121
   Subtain S. M., 2016, J ANTIVIR ANTIRETROV, V8, P95, DOI DOI 10.4172/JAA.1000142
   Swayne DE, 2012, AVIAN DIS, V56, P818, DOI 10.1637/10183-041012-Review.1
   Umar S, 2017, WORLD POULTRY SCI J, V73, P17, DOI 10.1017/S0043933916000830
   WHITHEAR KG, 1990, AUST VET J, V67, P459, DOI 10.1111/j.1751-0813.1990.tb03067.x
   World Organization for Animal Health, 2009, WORLD AN HLTH INF DA
   YAGIHASHI T, 1986, AVIAN DIS, V30, P543, DOI 10.2307/1590419
   YAROSH DB, 1990, J PHOTOCH PHOTOBIO B, V6, P445, DOI 10.1016/1011-1344(90)85118-G
   ZAKAYRON.Z, 1972, J IMMUNOL, V109, P311
   Zaman M, 2013, DRUG DELIV TRANSL RE, V3, P100, DOI 10.1007/s13346-012-0085-z
NR 68
TC 0
Z9 0
U1 2
U2 6
PU BMC
PI LONDON
PA CAMPUS, 4 CRINAN ST, LONDON N1 9XW, ENGLAND
EI 1746-6148
J9 BMC VET RES
JI BMC Vet. Res.
PD AUG 31
PY 2020
VL 16
IS 1
AR 319
DI 10.1186/s12917-020-02539-5
PG 11
WC Veterinary Sciences
WE Science Citation Index Expanded (SCI-EXPANDED)
SC Veterinary Sciences
GA NM2PA
UT WOS:000567942700002
PM 32867774
OA gold, Green Submitted, Green Published
DA 2023-11-04
ER

PT J
AU Parlane, NA
   Wedlock, DN
   Han, JH
   Park, JH
AF Parlane, Natalie A.
   Wedlock, D. Neil
   Han, Jun-Hee
   Park, Jeong Hyeon
TI Heterologous peptide display on chromatin nanofibers: A new strategy for
   peptide vaccines
SO BIOCHEMICAL AND BIOPHYSICAL RESEARCH COMMUNICATIONS
LA English
DT Article
DE Chromatin; Peptide; Cancer; Ras; Vaccine; Nanoparticle; Drug delivery
ID NUCLEOSOME CORE PARTICLE; RECOMBINANT HISTONES; RECONSTITUTION; DNA
AB Chromatin organization starts from a "beads-on-a string" 10 nm fiber, a basic nucleosomal structure consisting of DNA and core histones. Given its regular nucleosome array on DNA backbone where N-terminal tails of each histone are exposed on the surface of chromatin fiber, we hypothesized that chromatin can be utilized as a heterologous peptide carrier to elicit a peptide-specific immune response. The plasmid DNA containing the Widom's clone 601 sequence and the recombinant chimeric histones containing the peptide derived from ras oncogene (G12V) were used to assemble the chromatin fiber in vitro. The immunogenicity of the assembled chromatin was tested in mice as a single vaccine component or formulated with adjuvants. G12V tagged-chromatin co-administered with adjuvants induced higher antibody responses against the G12V peptide than vaccination with adjuvant alone, while chimeric histones did not generate a significant antibody response. Interestingly, splenocytes from mice vaccinated with the G12V tagged-chromatin vaccine did not generate significant antigen-specific cytokine responses. Our studies suggest that chromatin can be utilized as an effective carrier of antigenic peptides for inducing specific antibody responses. (C) 2020 Elsevier Inc. All rights reserved.
C1 [Parlane, Natalie A.; Wedlock, D. Neil] Hopkirk Res Inst, AgRes, Palmerston North, New Zealand.
   [Han, Jun-Hee] Massey Univ, EpiCtr, Sch Vet Sci, Wellington, New Zealand.
   [Park, Jeong Hyeon] Massey Univ, Sch Fundamental Sci, Palmerston North, New Zealand.
C3 AgResearch - New Zealand; Massey University; Massey University
RP Park, JH (通讯作者)，Massey Univ, Sch Fundamental Sci, Palmerston North, New Zealand.
EM J.Park@massey.ac.nz
OI Park, Jeong Hyeon/0000-0003-2294-6342
FU Health Research Council of New Zealand [16/617]
FX This work was supported by an Explorers Grant (16/617) awarded to Jeong
   Hyeon Park through the Health Research Council of New Zealand. We thank
   Rechelle Perry and Niki Minards for providing excellent technical
   assistance.
CR Ahn J, 2018, EXP MOL MED, V50, DOI 10.1038/s12276-018-0160-8
   Ashhurst AS, 2018, PLOS ONE, V13, DOI 10.1371/journal.pone.0194620
   Bartke T, 2010, CELL, V143, P470, DOI 10.1016/j.cell.2010.10.012
   Bode C, 2011, EXPERT REV VACCINES, V10, P499, DOI [10.1586/ERV.10.174, 10.1586/erv.10.174]
   Bortnick A, 2013, J IMMUNOL, V190, P5913, DOI 10.4049/jimmunol.1300161
   de la Barre AE, 2001, EMBO J, V20, P6383, DOI 10.1093/emboj/20.22.6383
   Deare HMC, 2018, J IMMUNOL METHODS, V461, P106, DOI 10.1016/j.jim.2018.06.024
   Dyer PN, 2004, METHOD ENZYMOL, V375, P23
   Gjertsen MK, 1997, INT J CANCER, V72, P784, DOI 10.1002/(SICI)1097-0215(19970904)72:5<784::AID-IJC14>3.0.CO;2-9
   Guse A, 2012, NAT PROTOC, V7, P1847, DOI 10.1038/nprot.2012.112
   Hizume K, 2002, ARCH HISTOL CYTOL, V65, P405, DOI 10.1679/aohc.65.405
   KIARIS H, 1995, INT J ONCOL, V7, P413
   Li WD, 2014, VACCINES-BASEL, V2, P515, DOI 10.3390/vaccines2030515
   Linard B, 2002, J IMMUNOL, V168, P4802, DOI 10.4049/jimmunol.168.9.4802
   Lowary PT, 1998, J MOL BIOL, V276, P19, DOI 10.1006/jmbi.1997.1494
   Luger K, 1999, METHOD ENZYMOL, V304, P3
   Luger K, 1997, NATURE, V389, P251, DOI 10.1038/38444
   Luger K, 1999, METH MOL B, V119, P1
   Lusser A, 2004, NAT METHODS, V1, P19, DOI 10.1038/nmeth709
   MOND JJ, 1995, ANNU REV IMMUNOL, V13, P655, DOI 10.1146/annurev.immunol.13.1.655
   Parlane NA, 2009, APPL ENVIRON MICROB, V75, P7739, DOI 10.1128/AEM.01965-09
   Slingluff CL, 2011, CANCER J, V17, P343, DOI 10.1097/PPO.0b013e318233e5b2
   Toubaji A, 2008, CANCER IMMUNOL IMMUN, V57, P1413, DOI 10.1007/s00262-008-0477-6
   Wang JM, 2018, DRUG DELIV, V25, P1319, DOI 10.1080/10717544.2018.1477857
   Zheng CY, 2003, BIOPOLYMERS, V68, P539, DOI 10.1002/bip.10303
NR 25
TC 0
Z9 0
U1 1
U2 6
PU ACADEMIC PRESS INC ELSEVIER SCIENCE
PI SAN DIEGO
PA 525 B ST, STE 1900, SAN DIEGO, CA 92101-4495 USA
SN 0006-291X
EI 1090-2104
J9 BIOCHEM BIOPH RES CO
JI Biochem. Biophys. Res. Commun.
PD APR 16
PY 2020
VL 524
IS 4
BP 825
EP 831
DI 10.1016/j.bbrc.2020.02.004
PG 7
WC Biochemistry & Molecular Biology; Biophysics
WE Science Citation Index Expanded (SCI-EXPANDED)
SC Biochemistry & Molecular Biology; Biophysics
GA LE5XY
UT WOS:000526795700006
PM 32037086
DA 2023-11-04
ER

PT J
AU Schneck, NA
   Ivleva, VB
   Rosales-Zavala, E
   Wang, XC
   Gollapudi, D
   Cooper, JW
   Lei, QP
AF Schneck, Nicole A.
   Ivleva, Vera B.
   Rosales-Zavala, Erwin
   Wang, Xiangchun
   Gollapudi, Deepika
   Cooper, Jonathan W.
   Lei, Q. Paula
TI Using LC-MS to Identify Clipping in Self-Assembled Nanoparticles During
   Vaccine Development
SO JOURNAL OF THE AMERICAN SOCIETY FOR MASS SPECTROMETRY
LA English
DT Article
DE LC-MS; Characterization; Vaccine; Nanoparticles; Clipping; Influenza
ID HEMAGGLUTININ-STEM; INFLUENZA
AB A hemagglutinin stabilized stem nanoparticle (HA-SS-np) that is designed to provide broad protection against influenza is being developed as a potential vaccine. During an early formulation screening study, reducing gel (rCGE) analysis indicated product degradation in a few candidate buffers at the first-week accelerated stability point, whereas no change was shown in the size exclusion chromatography (SEC) measurement. A LC-MS workflow was therefore applied to investigate the integrity of this large HA-SS-np vaccine molecule (approximate to 1 MDa). Application of LC-MS was critical to rationalize the conflicting results from the rCGE and SEC assays and led to the discovery that (1) an unexpected sequence clipping in the HA-SS-np subunits occurred, explaining the atypical reducing gel profile, and (2) an undisrupted disulfide bond held the two fragments together, explaining the unchanged SEC profile. This analytical case study led to a formulation buffer redesign, which mitigated the issue.
C1 [Schneck, Nicole A.; Ivleva, Vera B.; Rosales-Zavala, Erwin; Wang, Xiangchun; Gollapudi, Deepika; Cooper, Jonathan W.; Lei, Q. Paula] NIAID, Vaccine Prod Program, Vaccine Res Ctr, NIH, 9 West Watkins Mill Rd, Gaithersburg, MD 20878 USA.
C3 National Institutes of Health (NIH) - USA; NIH National Institute of
   Allergy & Infectious Diseases (NIAID)
RP Lei, QP (通讯作者)，NIAID, Vaccine Prod Program, Vaccine Res Ctr, NIH, 9 West Watkins Mill Rd, Gaithersburg, MD 20878 USA.
EM paula.lei@nih.gov
OI Lei, Paula/0000-0002-3656-4014
FU Intramural NIH HHS [Z99 AI999999] Funding Source: Medline
CR Dorai H, 2011, BIOTECHNOL PROGR, V27, P220, DOI 10.1002/btpr.537
   Gao SX, 2011, BIOTECHNOL BIOENG, V108, P977, DOI 10.1002/bit.22982
   Impagliazzo A, 2015, SCIENCE, V349, P1301, DOI 10.1126/science.aac7263
   Ivleva VB, 2018, J AM SOC MASS SPECTR, V29, P1512, DOI 10.1007/s13361-018-1968-0
   Kanekiyo M, 2013, NATURE, V499, P102, DOI 10.1038/nature12202
   Nachbagauer R, 2017, CLIN MICROBIOL INFEC, V23, P222, DOI 10.1016/j.cmi.2017.02.009
   Vlasak J, 2011, MABS-AUSTIN, V3, P253, DOI 10.4161/mabs.3.3.15608
   Yassine HM, 2015, NAT MED, V21, P1065, DOI 10.1038/nm.3927
NR 8
TC 0
Z9 0
U1 0
U2 3
PU SPRINGER
PI NEW YORK
PA 233 SPRING ST, NEW YORK, NY 10013 USA
SN 1044-0305
EI 1879-1123
J9 J AM SOC MASS SPECTR
JI J. Am. Soc. Mass Spectrom.
PD DEC
PY 2019
VL 30
IS 12
BP 2576
EP 2579
DI 10.1007/s13361-019-02318-z
EA OCT 2019
PG 4
WC Biochemical Research Methods; Chemistry, Analytical; Chemistry,
   Physical; Spectroscopy
WE Science Citation Index Expanded (SCI-EXPANDED)
SC Biochemistry & Molecular Biology; Chemistry; Spectroscopy
GA KA0UA
UT WOS:000489125300001
PM 31595432
OA Green Accepted
DA 2023-11-04
ER

PT J
AU Behnaz, N
   Karizi, SZ
   Nazarian, S
   Kazemi, R
   Motamedi, MJ
   Fasihi-Ramandi, M
   Amani, J
AF Behnaz, Nastaran
   Karizi, Shohreh Zare
   Nazarian, Shahram
   Kazemi, Rouhollah
   Motamedi, Mohammad Javad
   Fasihi-Ramandi, Mahdi
   Amani, Jafar
TI Construction and Structural Assessment of Nanocapsule Containing
   HER2-MUC1 Chimeric Protein as a Candidate for a Vaccine Against Breast
   Cancer
SO INTERNATIONAL JOURNAL OF CANCER MANAGEMENT
LA English
DT Article
DE Breast Cancer; Recombinant Antigen; HER2; MUC1; Nanovaccine
ID HER2 EXTRACELLULAR DOMAIN; DELIVERY-SYSTEMS; MUC1; NANOPARTICLES;
   CHITOSAN; MUCOSAL
AB Background: Among all types of malignant diseases, breast cancer has worldwide importance because of the high mortality rate in women aged fewer than 50 in the developing countries. Identification of immunogenic antigens and the generation of specific antibodies against cancer cells are the most successful strategies for early detection and effective treatment of breast cancer.
   Objectives: In the current study, a chimeric protein consisting of two specific surface antigens, MUC1 and HER2, were used for the production of chitosan nanoparticles and evaluated as a vaccine candidate.
   Methods: The pET-28a expression vector harboring the HER2-MUC1 gene was constructed. Expression of the protein in E. coli BL21 (DE3) was induced using IPTG. The recombinant HER2-MUC1 (HM) protein was purified using a Ni-NTA column and confirmed by western blotting. Chitosan nanoparticles containing the target protein were prepared and the lymphocytes viability was evaluated using MTT assay.
   Results: The expression of the recombinant protein with molecular weight of 40 kDa was confirmed using SDS-PAGE and Western blotting. The electric charge and the size of the nanoparticles were determined and verified by a Zeta Sizer device. The evaluation of IgG and IgA titration suggested that inducing humoral and mucosal immuneresponses by administering nanoparticles containing the chimeric protein. Analysis of cell-mediated immunity showed that the chimeric HM protein could induce specific splenocyte proliferation in immunized mice.
   Conclusions: It seems that HM nanoparticles can be utilized as a vaccine candidate for inducing the cellular and humoral immune response against breast cancer.
C1 [Behnaz, Nastaran; Karizi, Shohreh Zare] Islamic Azad Univ, Sch Biol Sci, Dept Genet & Biotechnol, Varamin Pishva Branch, Varamin, Iran.
   [Nazarian, Shahram] Imam Hossain Univ, Fac Sci, Dept Biol, Tehran, Iran.
   [Kazemi, Rouhollah; Motamedi, Mohammad Javad] Green Gene Co, Tehran, Iran.
   [Fasihi-Ramandi, Mahdi] Baqiyatallah Univ Med Sci, Mol Biol Res Ctr, Syst Biol & Poisonings Inst, Tehran, Iran.
   [Amani, Jafar] Baqiyatallah Univ Med Sci, Appl Microbiol Res Ctr, Syst Biol & Poisonings Inst, Tehran, Iran.
C3 Islamic Azad University; Baqiyatallah University of Medical Sciences
   (BMSU); Baqiyatallah University of Medical Sciences (BMSU)
RP Amani, J (通讯作者)，Baqiyatallah Univ Med Sci, Appl Microbiol Res Ctr, Syst Biol & Poisonings Inst, Tehran, Iran.
EM jafar.amani@gmail.com
RI fasihi-ramandi/V-3484-2019; Amani, Jafar/V-3534-2019
OI fasihi-ramandi/0000-0002-8242-4880; Kazemi,
   Rouhollah/0000-0002-6862-2370
CR Amani J, 2011, PLANT SCI, V180, P620, DOI 10.1016/j.plantsci.2011.01.004
   BOLLAG DM, 1996, PROTEIN METHODS
   Daniele L, 2009, RECENT PAT ANTI-CANC, V4, P9, DOI 10.2174/157489209787002489
   De Magistnis MT, 2006, ADV DRUG DELIVER REV, V58, P52, DOI 10.1016/j.addr.2006.01.002
   des Rieux A, 2006, J CONTROL RELEASE, V116, P1, DOI 10.1016/j.jconrel.2006.08.013
   Doavi Tahere, 2016, Iranian Biomedical Journal, V20, P97, DOI 10.7508/ibj.2016.02.005
   Esteva FJ, 2004, BREAST CANCER RES, V6, P109, DOI 10.1186/bcr777
   Fredenberg S, 2011, INT J PHARMACEUT, V415, P34, DOI 10.1016/j.ijpharm.2011.05.049
   Gheybi E, 2018, IRAN J BASIC MED SCI, V21, P26, DOI 10.22038/IJBMS.2017.25686.6335
   Gheybi E, 2014, TUMOR BIOL, V35, P11489, DOI 10.1007/s13277-014-2483-y
   Hanisch FG, 2000, GLYCOBIOLOGY, V10, P439, DOI 10.1093/glycob/10.5.439
   Ludovini V, 2008, ANN ONCOL, V19, P883, DOI 10.1093/annonc/mdm585
   Moelans CB, 2011, CRIT REV ONCOL HEMAT, V80, P380, DOI 10.1016/j.critrevonc.2010.12.005
   Mukhopadhyay P, 2011, BBA-REV CANCER, V1815, P224, DOI 10.1016/j.bbcan.2011.01.001
   Norum LF, 2001, TUMOR BIOL, V22, P216, DOI 10.1159/000050619
   Pawar D, 2016, DRUG DELIV, V23, P185, DOI 10.3109/10717544.2014.908427
   Ross JS, 2009, ONCOLOGIST, V14, P320, DOI 10.1634/theoncologist.2008-0230
   Sinha VR, 2003, J CONTROL RELEASE, V90, P261, DOI 10.1016/S0168-3659(03)00194-9
   Soybir GR., 2016, BREAST DIS, P429
   Tang Y, 2010, CLIN VACCINE IMMUNOL, V17, P1903, DOI 10.1128/CVI.00142-10
   Tobío M, 2000, COLLOID SURFACE B, V18, P315, DOI 10.1016/S0927-7765(99)00157-5
   van der Lubben IM, 2001, ADV DRUG DELIVER REV, V52, P139, DOI 10.1016/S0169-409X(01)00197-1
   Wilkie S, 2012, J CLIN IMMUNOL, V32, P1059, DOI 10.1007/s10875-012-9689-9
   Zhao K, 2013, PLOS ONE, V8, DOI 10.1371/journal.pone.0082648
   Zhou JH, 2004, CELL MOL IMMUNOL, V1, P247
NR 25
TC 0
Z9 0
U1 0
U2 3
PU KOWSAR PUBL
PI HOENSBROEK
PA PATERSWEG 22,, HOENSBROEK, LIMBURG 6431 GC, NETHERLANDS
SN 2538-4422
EI 2538-497X
J9 INT J CANCER MANAG
JI Int. J. Cancer Manag.
PD MAY
PY 2019
VL 12
IS 5
AR e66671
DI 10.5812/ijcm.66671
PG 8
WC Oncology
WE Emerging Sources Citation Index (ESCI)
SC Oncology
GA HZ6XL
UT WOS:000468995700001
OA gold
DA 2023-11-04
ER

PT J
AU Abd El-Bakey, A
   El Anbawy, M
   Adel, EH
AF Abd El-Bakey, Aliaa
   El Anbawy, Mona
   Adel, El Helw Hamed
TI One shot PLGA Nano vaccine against rabbits' enterotoxaemia
SO BIOSCIENCE RESEARCH
LA English
DT Article
DE C. perfringens; poly-L-lactide-co-glycolidic acid (PLGA); nanoparticles
ID DELIVERY-SYSTEMS; NANOPARTICLES
AB Clostridium perfringens type A has a great impact in rabbit farms due to great loses and high mortalities specially among weaned rabbits, it causes severe diarrhea, bloat and enterotoxaemia. In the present work, C. perfringens alpha toxoid vaccine adjuvanted by either aluminum hydroxide gel or poly lactide co-Glycolic acid (PLGA) nanoparticles was prepared. It was revealed that enterotoxaemia and bloat vaccine adjuvanted by aluminum hydroxide gel in 2 doses protect rabbits for 6 months, while the vaccine adjuvanted by PLGA nanoparticles protect rabbits for 10 months after one shot of administration. Conclusion: It was found that PLGA vaccine gave prolonged immunity than the currently used aluminum hydroxide gel one.
C1 [Abd El-Bakey, Aliaa; Adel, El Helw Hamed] Cairo Univ, Anaerob Dept, Vet Serum & Vaccine Res Inst, Cairo, Egypt.
   [El Anbawy, Mona] Cairo Univ Egypt, Fac Vet Med, Cairo, Egypt.
C3 Egyptian Knowledge Bank (EKB); Cairo University; Egyptian Knowledge Bank
   (EKB); Cairo University
RP Abd El-Bakey, A (通讯作者)，Cairo Univ, Anaerob Dept, Vet Serum & Vaccine Res Inst, Cairo, Egypt.
EM aliaamohamed55@yahoo.com
FU Veterinary Serum and Vaccine Research Institute (VSVRI), Abassia, Egypt
FX Iam grateful to prof. Dr. Mona El Anbawy for her supervision and endless
   help. I would like to thank prof. dr Hamed El helw for his great effort
   to complete this work. This study is achieved by support of Veterinary
   Serum and Vaccine Research Institute (VSVRI), Abassia, Egypt.
CR Abd El-Bakey Aliaa, 2014, THESIS
   Akagi T, 2012, ADV POLYM SCI, V247, P31, DOI 10.1007/12_2011_150
   [Anonymous], 2007, BRIT VET PHARMACOPOE
   [Anonymous], 2003, ADV DRUG DELIVER REV, DOI [10.1016/S0169-409X(02)00226-0, DOI 10.1016/S0169-409X(02)00226-0]
   Augustynowicz E, 2002, J MED MICROBIOL, V51, P169, DOI 10.1099/0022-1317-51-2-169
   Couvreur P, 2002, CRIT REV THER DRUG, V19, P99, DOI 10.1615/CritRevTherDrugCarrierSyst.v19.i2.10
   Desai MP, 1997, PHARMACEUT RES, V14, P1568, DOI 10.1023/A:1012126301290
   Diab R. A., 2003, J VET MED ASS, V63, P59
   Eyre J. W. H., 2009, PROJECT GUTENBERG EB
   Gadalla M. S. A., 1974, Journal of the Egyptian Veterinary Medical Association, V34, P19
   Gadalla M. S. A., 1969, Journal of Veterinary Science of the United Arab Republic, V6, P1
   Hiremath J, 2016, PLOS ONE, V11, DOI 10.1371/journal.pone.0151922
   Leleux J, 2013, ADV HEALTHC MATER, V2, P72, DOI 10.1002/adhm.201200268
   Look M, 2010, ADV DRUG DELIVER REV, V62, P378, DOI 10.1016/j.addr.2009.11.011
   Lü JM, 2009, EXPERT REV MOL DIAGN, V9, P325, DOI [10.1586/erm.09.15, 10.1586/ERM.09.15]
   McDevitt RM, 2006, WORLD POULTRY SCI J, V62, P221, DOI 10.1079/WPS200593
   Mohanraj V. J., 2006, Tropical Journal of Pharmaceutical Research, V5, P561
   Mukherjee B., 2008, INT J NANO MED, V3
   Pal S.L., 2011, J APPL PHARM SCI, P228, DOI DOI 10.7897/2230-8407.04408
   Redhead HM, 2001, J CONTROL RELEASE, V70, P353, DOI 10.1016/S0168-3659(00)00367-9
   Sivakumar SM, 2010, J MICROBIOL IMMUNOL, V43, P265, DOI 10.1016/S1684-1182(10)60042-4
   Skwarczynski M, 2014, NANOMEDICINE-UK, V9, P2657, DOI [10.2217/NNM.14.187, 10.2217/nnm.14.187]
   Zhao L, 2014, VACCINE, V32, P327, DOI 10.1016/j.vaccine.2013.11.069
NR 23
TC 0
Z9 0
U1 1
U2 2
PU INNOVATIVE SCIENTIFIC INFORMATION & SERVICES NETWORK
PI FAISALABAD
PA INNOVATIVE SCIENTIFIC INFORMATION & SERVICES NETWORK, FAISALABAD, 00000,
   PAKISTAN
SN 1811-9506
EI 2218-3973
J9 BIOSCI RES
JI Biosci. Res.
PD APR-JUN
PY 2018
VL 15
IS 2
BP 924
EP 933
PG 10
WC Biology
WE Emerging Sources Citation Index (ESCI)
SC Life Sciences & Biomedicine - Other Topics
GA GP8JC
UT WOS:000441155500037
DA 2023-11-04
ER

PT J
AU Ah-Hen, K
   Costa, M
   Poo, S
   Lemus-Mondaca, R
AF Ah-Hen, Kong
   Costa, Marcia
   Poo, Susan
   Lemus-Mondaca, Roberto
TI Anthocyanin Retention of Cranberry (<i>Vaccinium macrocarpon</i>) Juice
   Subjected to Different Nanofiltration Conditions
SO JOURNAL OF CHEMISTRY
LA English
DT Article
AB The aim of this work was to evaluate the retention of anthocyanin during a nanofiltration process of cranberry juice. Nanofiltration membranes, HC-50P DDS with an effective area of 0.36 m(2) in a plate/frame nanofilter system, DDS Lab Module, were used for the experiments. Juice feed flow rate varied from 1.0 to 12.0 L min(-1) at transmembrane pressures between 20 and 40 bar (2026 and 4052 kPa). Permeate flux reached a maximum value of 41.3 L h(-1) m(-2) at a pressure of 40 bar and a feed rate of 12 L min(-1), showing a direct dependency on these two parameters. Retention coefficients of anthocyanin of 0.94 to 0.99 corresponding to percentage recovery between 93 and 99% were obtained. Total anthocyanin content increased to values between 237 and 287 mg L-1 from original concentration of 82 to 97mg L-1 in feed solution. Total soluble solidswere also retained on the nanofilter. Both anthocyanin retentate and permeate obtained by nanofiltration could be potential functional ingredients for the food and nutraceutical industry.
C1 [Ah-Hen, Kong; Costa, Marcia; Poo, Susan] Univ Austral Chile, Inst Ciencia & Tecnol Alimentos, Fac Ciencias Agr, Av Julio Sarrazin S-N, Valdivia, Chile.
   [Lemus-Mondaca, Roberto] Univ Chile, Fac Ciencias Quim & Farmaceut, Dept Ciencia Alimentos & Tecnol Quim, Santos Dumont 964, Santiago, Chile.
C3 Universidad Austral de Chile; Universidad de Chile
RP Ah-Hen, K (通讯作者)，Univ Austral Chile, Inst Ciencia & Tecnol Alimentos, Fac Ciencias Agr, Av Julio Sarrazin S-N, Valdivia, Chile.
EM kshun@uach.cl
RI Lemus-Mondaca, Roberto/E-8348-2017; Ah-Hen, Kong Shun/D-2591-2011
OI Lemus-Mondaca, Roberto/0000-0002-1252-2573; Ah-Hen, Kong
   Shun/0000-0003-4595-0707; POO, SUSAN/0000-0001-7836-059X
FU FONDECYT [1150451]
FX The authors gratefully acknowledge the financial support provided by
   FONDECYT no. 1150451 Project for publication of this research.
CR [Anonymous], FOOD TECHNOLOGY
   [Anonymous], 2003, WHEY ULTRAFILTRATION
   [Anonymous], CURRENT PROTOCOLS FO
   [Anonymous], BULLETIN
   [Anonymous], 2000, ASS OFF AN CHEM OFF
   [Anonymous], THESIS
   Baker R. W., 2012, MEMBRANE TECHNOLOGY, DOI DOI 10.1002/0470020393
   Cheryan M, 1998, ULTRAFILTRATION MICR, DOI DOI 10.1016/j.cej.2010.03.043
   CHUNG MY, 1986, J FOOD SCI, V51, P1494, DOI 10.1111/j.1365-2621.1986.tb13843.x
   Ferrarini R, 2001, J FOOD ENG, V50, P113, DOI 10.1016/S0260-8774(00)00199-0
   LEE YN, 1982, J FOOD SCI, V47, P465, DOI 10.1111/j.1365-2621.1982.tb10105.x
   Rektor A, 2004, DESALINATION, V162, P271, DOI 10.1016/S0011-9164(04)00051-7
   SCHEFFELDT P, 1978, J FOOD SCI, V43, P517, DOI 10.1111/j.1365-2621.1978.tb02343.x
   Warczok J, 2004, J FOOD ENG, V63, P63, DOI 10.1016/S0260-8774(03)00283-8
   WOO AH, 1980, J FOOD SCI, V45, P875, DOI 10.1111/j.1365-2621.1980.tb07469.x
NR 15
TC 0
Z9 0
U1 1
U2 14
PU HINDAWI LTD
PI LONDON
PA ADAM HOUSE, 3RD FLR, 1 FITZROY SQ, LONDON, W1T 5HF, ENGLAND
SN 2090-9063
EI 2090-9071
J9 J CHEM-NY
JI J. Chem.
PY 2017
VL 2017
AR 7209243
DI 10.1155/2017/7209243
PG 7
WC Chemistry, Multidisciplinary
WE Science Citation Index Expanded (SCI-EXPANDED)
SC Chemistry
GA FG5QA
UT WOS:000410384100001
OA gold, Green Submitted
DA 2023-11-04
ER

PT J
AU Tupin, E
AF Tupin, Emmanuel
TI Fourth International Conference: Modern Vaccines/Adjuvants
   Formulation-Impact On Future Development May 15-17 2013, CHUV, Lausanne,
   Switzerland Session 3: (Nano)particles vaccine adjuvants I
SO HUMAN VACCINES & IMMUNOTHERAPEUTICS
LA English
DT Article
DE adjuvant; vaccine; Nanoparticle (NP); Nanoemulsion (nanoE);
   Immunostimulatory complexe (ISCOM)
ID IMMUNIZATION; RESPONSES; DELIVERY; PROTECTS; VIRUS; CELLS
AB On the 15-17th of May 2013, about 120 scientists, postdoctoral fellows and professors representing renowned academic institutes and senior scientists and executives from small biotechs, contract research organizations (CROs) and Big Pharma companies, gathered at the Centre Hospitalier Universitaire Vaudois (CHUV) in Lausanne, Switzerland for the 4th international conference on Modern Vaccines and Adjuvants Formulation. Despite this relative small number, the speakers and attendees covered together a very broad field of expertise. Indeed, experts in microbiology, immunology, biochemistry, formulation, virus and nanoparticle characterization, vaccine production, quality control as well as regulatory professionals attended the conference and were able to present their works and discuss new developments within the field of vaccine and adjuvant development, characterization and approval process. This broad diversity was a highpoint of the conference and allowed for a stimulating environment and underlined the complexity of the challenges that the field currently faces in order to develop better or completely new vaccines and adjuvants.
C1 Vironova AB, Stockholm, Sweden.
RP Tupin, E (通讯作者)，Vironova AB, Stockholm, Sweden.
EM emmanuel.tupin@vironova.com
CR Andersen P, 2005, NAT REV MICROBIOL, V3, P656, DOI 10.1038/nrmicro1211
   Ballester M, 2011, VACCINE, V29, P6959, DOI 10.1016/j.vaccine.2011.07.039
   Bielinska AU, 2008, CLIN VACCINE IMMUNOL, V15, P348, DOI 10.1128/CVI.00440-07
   Bielinska AU, 2008, AIDS RES HUM RETROV, V24, P271, DOI 10.1089/aid.2007.0148
   Bielinska AU, 2007, INFECT IMMUN, V75, P4020, DOI 10.1128/IAI.00070-07
   Bielinska AU, 2010, CRIT REV IMMUNOL, V30, P189, DOI 10.1615/CritRevImmunol.v30.i2.60
   Cox RJ, 2011, VACCINE, V29, P8049, DOI 10.1016/j.vaccine.2011.08.042
   Hirosue S, 2010, VACCINE, V28, P7897, DOI 10.1016/j.vaccine.2010.09.077
   Lindell DM, 2011, PLOS ONE, V6, DOI 10.1371/journal.pone.0021823
   Lovelyn C., 2011, J BIOMATERIALS NANOB, P626, DOI [10.4236/jbnb.2011.225075.02(05), DOI 10.4236/JBNB.2011.225075]
   Magnusson SE, 2013, VACCINE, V31, P1725, DOI 10.1016/j.vaccine.2013.01.039
   Makidon PE, 2008, PLOS ONE, V3, DOI 10.1371/journal.pone.0002954
   Markowitz LE, 2013, J INFECT DIS, V208, P385, DOI 10.1093/infdis/jit192
   Myc A, 2003, VACCINE, V21, P3801, DOI 10.1016/S0264-410X(03)00381-5
   Nembrini C, 2011, P NATL ACAD SCI USA, V108, pE989, DOI 10.1073/pnas.1104264108
   Pedersen GK, 2012, J INFECT DIS, V206, P158, DOI 10.1093/infdis/jis330
   Rappuoli R, 2011, NAT REV IMMUNOL, V11, P865, DOI 10.1038/nri3085
   Reimer JM, 2012, PLOS ONE, V7, DOI 10.1371/journal.pone.0041451
   Stano A, 2011, VACCINE, V29, P804, DOI 10.1016/j.vaccine.2010.11.010
   Sun HX, 2009, VACCINE, V27, P4388, DOI 10.1016/j.vaccine.2009.05.032
NR 20
TC 0
Z9 0
U1 0
U2 4
PU TAYLOR & FRANCIS INC
PI PHILADELPHIA
PA 530 WALNUT STREET, STE 850, PHILADELPHIA, PA 19106 USA
SN 2164-5515
EI 2164-554X
J9 HUM VACC IMMUNOTHER
JI Human Vaccines Immunother.
PD SEP
PY 2013
VL 9
IS 9
BP 2009
EP 2012
DI 10.4161/hv.25934
PG 4
WC Biotechnology & Applied Microbiology; Immunology
WE Science Citation Index Expanded (SCI-EXPANDED)
SC Biotechnology & Applied Microbiology; Immunology
GA 298AJ
UT WOS:000330295900035
PM 23896583
OA Green Published, Bronze
DA 2023-11-04
ER

EF
