# Supplementary material for: A bibliometric insight into nanomaterials in vaccine: trends, collaborations, and future avenues
Source: Front Immunol. 2024 Aug 12;15:1420216. doi: 10.3389/fimmu.2024.1420216 (PMC11345159; doi:10.3389/fimmu.2024.1420216)
Supplement: Supplementary file 5 [file Table1.xlsx]

## Sheet: Sheet1
The top 10 countries contributed to publications on nanovaccine
Rank	Country	Documents	Citations	TLS	H_index	M_index
1	USA	649	30944	382	144	6
2	China	530	13689	146	91	3.95652
3	Iran	128	2302	47	46	2.55556
4	Australia	107	5606	74	60	3
5	United Kingdom	107	5358	168	53	2.30435
6	India	105	2594	64	41	2.27778
7	Japan	92	3412	59	67	3.52632
8	South Korea	84	2402	52	52	3.25
9	Germany	81	3923	102	43	1.30303
10	France	64	1881	69	39	1.77273
The top 10 countries contributed to citations on nanovaccine
Rank	Country	Documents	Citations	TLS	H_index	M_index
1	USA	649	30944	382	144	6
2	China	530	13689	146	91	3.95652
3	Australia	107	5606	74	60	3
4	United Kingdom	107	5358	168	53	2.30435
5	Switzerland	63	3957	97	44	2.31579
6	Germany	81	3923	102	43	1.30303
7	Netherlands	55	3658	73	59	2.95
8	Japan	92	3412	59	67	3.52632
9	Belgium	38	3038	61	37	2.05556
10	Spain	61	2858	52	35	1.2963
The top 10 countries of h-index on nanovaccine
Rank	Country	Documents	Citations	TLS	H_index	M_index
1	USA	649	30944	382	144	6
2	China	530	13689	146	91	3.95652
3	Japan	92	3412	59	67	3.52632
4	Australia	107	5606	74	60	3
5	Netherlands	55	3658	73	59	2.95
6	United Kingdom	107	5358	168	53	2.30435
7	Korea	84	2402	52	52	3.25
8	Iran	128	2302	47	46	2.55556
9	Switzerland	63	3957	97	44	2.31579
10	Germany	81	3923	102	43	1.30303
The top 10 countries of m-index on nanovaccine
Rank	Country	Documents	Citations	TLS	H_index	M_index
1	USA	649	30944	382	144	6
2	South Africa	10	107	7	23	4.6
3	China	530	13689	146	91	3.95652
4	Japan	92	3412	59	67	3.52632
5	Korea	84	2402	52	52	3.25
6	Australia	107	5606	74	60	3
7	Netherlands	55	3658	73	59	2.95
8	Iran	128	2302	47	46	2.55556
9	Vietnam	9	319	11	7	2.33333
10	Switzerland	63	3957	97	44	2.31579

## Sheet: Sheet3
Top 30 international cooperation
From	To	Frequency
USA	CHINA	64
USA	UNITED KINGDOM	33
USA	SWITZERLAND	26
USA	KOREA	21
USA	CANADA	19
USA	JAPAN	18
USA	GERMANY	17
USA	INDIA	16
USA	ITALY	14
CHINA	AUSTRALIA	12
UNITED KINGDOM	SWITZERLAND	12
USA	AUSTRALIA	12
USA	FRANCE	11
UNITED KINGDOM	ITALY	10
GERMANY	SWITZERLAND	9
USA	SWEDEN	9
EGYPT	SAUDI ARABIA	8
GERMANY	BELGIUM	8
USA	BELGIUM	8
USA	IRAN	8
USA	NETHERLANDS	8
USA	SPAIN	8
CHINA	GERMANY	7
GERMANY	CANADA	7
UNITED KINGDOM	CANADA	7
UNITED KINGDOM	FRANCE	7
UNITED KINGDOM	NETHERLANDS	7
UNITED KINGDOM	TURKEY	7
USA	BRAZIL	7
USA	EGYPT	7

## Sheet: Sheet2
Annual publications of top 30 countries
Year	USA	CHINA	IRAN	JAPAN	KOREA	INDIA	AUSTRALIA	GERMANY	UNITED KINGDOM	FRANCE	BRAZIL	SPAIN	CANADA	SWITZERLAND	ITALY	NETHERLANDS	BELGIUM	THAILAND	EGYPT	PORTUGAL	SAUDI ARABIA	SOUTH AFRICA	TURKEY	MEXICO	MALAYSIA	SWEDEN	SINGAPORE	ISRAEL	IRELAND	DENMARK
2000	4	0	0	0	0	0	0	0	0	0	0	0	0	0	0	0	0	0	0	0	0	0	0	0	0	0	0	0	0	0
2001	0	1	0	0	0	0	0	0	1	0	0	0	0	0	0	0	0	0	0	0	0	0	0	0	0	2	0	0	0	1
2002	4	0	0	0	0	0	0	0	0	2	0	0	0	0	1	0	0	0	0	0	0	0	0	0	0	0	0	0	0	0
2003	5	0	0	0	0	0	0	0	1	0	0	0	0	0	0	0	0	0	0	0	0	0	0	0	0	0	3	0	2	0
2004	0	1	0	0	0	0	1	1	1	0	0	3	0	0	0	2	0	0	0	0	0	0	0	0	0	0	0	0	0	0
2005	7	2	0	4	0	0	0	1	3	2	0	1	2	2	0	1	0	0	0	1	0	0	0	0	0	0	0	0	0	0
2006	8	4	3	10	0	1	4	1	1	1	0	2	0	1	7	1	2	1	0	3	0	0	0	0	0	0	0	2	0	0
2007	17	4	0	14	0	1	6	0	2	0	0	2	2	3	5	3	5	1	0	2	0	0	0	0	0	0	0	0	0	0
2008	14	3	0	22	1	1	6	3	3	1	0	0	0	0	0	0	0	0	1	0	0	0	1	0	0	0	0	0	0	0
2009	20	11	0	6	0	3	2	2	2	15	0	4	3	3	7	5	8	0	0	0	0	0	1	0	0	0	0	0	1	0
2010	18	6	3	14	0	3	14	1	4	8	0	1	0	8	3	12	4	0	0	0	0	0	0	0	0	0	0	0	0	0
2011	21	22	4	19	9	3	9	3	0	1	0	0	5	11	3	6	6	0	0	0	0	0	0	0	0	0	0	0	0	0
2012	68	31	2	4	7	1	8	5	5	2	2	12	0	8	1	10	0	0	0	8	0	0	0	0	3	0	0	0	2	0
2013	80	39	16	23	1	6	14	13	9	4	8	13	4	7	3	2	2	0	0	4	1	0	0	0	0	1	0	0	0	0
2014	66	33	12	20	3	23	9	12	1	8	0	1	4	0	4	2	17	1	0	7	0	0	2	3	0	3	1	0	0	0
2015	84	41	25	19	15	14	6	9	19	5	5	4	0	3	0	22	0	4	1	3	3	0	4	1	7	2	2	0	3	0
2016	104	77	20	7	7	11	27	37	17	11	11	12	3	5	4	3	5	0	1	7	0	0	0	1	2	1	0	0	0	0
2017	156	74	55	12	32	0	7	9	17	12	8	10	6	15	8	10	0	0	8	1	2	0	6	0	0	0	0	0	1	0
2018	127	102	50	40	34	14	26	15	5	7	24	8	4	6	1	6	6	2	8	6	0	0	2	0	0	7	4	6	3	6
2019	166	99	66	12	17	15	12	18	16	12	4	5	5	18	9	13	4	10	0	5	1	6	13	10	1	3	1	0	7	0
2020	202	153	46	23	21	13	27	19	16	24	17	29	13	8	8	0	2	5	11	0	23	1	7	1	3	1	0	0	0	2
2021	398	258	105	21	34	58	37	26	27	18	26	16	28	16	31	19	13	19	8	10	14	7	6	1	13	5	17	10	5	4
2022	284	333	88	31	67	77	23	6	16	12	19	13	36	12	15	6	9	30	30	9	9	30	1	14	10	4	4	10	2	6
2023	278	284	81	56	52	34	33	6	10	16	28	11	23	4	18	3	10	15	19	16	19	4	0	11	2	5	1	3	4	10
