# Supplementary material for: A bibliometric insight into nanomaterials in vaccine: trends, collaborations, and future avenues
Source: Front Immunol. 2024 Aug 12;15:1420216. doi: 10.3389/fimmu.2024.1420216 (PMC11345159; doi:10.3389/fimmu.2024.1420216)
Supplement: Supplementary file 6 [file Table2.xlsx]

## Sheet: Sheet1
The top 10 institutions contributing to publications on nanovaccine
Id	Organization	Documents	Citations	TLS	Country
1	chinese acad sci	65	2179	81	China
2	univ queensland	50	2304	31	Australia
3	univ chinese acad sci	39	1436	66	China
4	univ michigan	34	2355	29	USA
5	pasteur inst iran	33	747	49	Iran
6	univ tehran med sci	33	738	57	Iran
7	univ calif san diego	31	2957	38	USA
8	islamic azad univ	28	426	34	Iran
9	leiden univ	28	2189	21	Netherlands
10	niaid	28	1661	43	USA
The top 10 institutions contributing to citations on nanovaccine
Id	Organization	Documents	Citations	TLS	Country
1	univ calif san diego	31	2957	38	USA
2	univ michigan	34	2355	29	USA
3	univ queensland	50	2304	31	Australia
4	leiden univ	28	2189	21	Netherlands
5	chinese acad sci	65	2179	81	China
6	mit	23	1953	51	USA
7	harvard univ	21	1894	46	USA
8	howard hughes med inst	12	1863	31	USA
9	niaid	28	1661	43	USA
10	catholic univ louvain	5	1647	4	Belgium

## Sheet: Sheet2
	UNIVERSITY OF CALIFORNIA SYSTEM	CHINESE ACADEMY OF SCIENCES	UNIVERSITY OF TEXAS SYSTEM	UNIVERSITY OF WASHINGTON	MASHHAD UNIVERSITY MEDICAL SCIENCE	UNIVERSITY OF MICHIGAN	UNIVERSITY OF MICHIGAN SYSTEM	UNIVERSITY OF QUEENSLAND	HARVARD UNIVERSITY	MASSACHUSETTS INSTITUTE OF TECHNOLOGY (MIT)	NATIONAL INSTITUTES OF HEALTH (NIH) - USA	UNIVERSITY SYSTEM OF OHIO	EGYPTIAN KNOWLEDGE BANK (EKB)	LE RESEAU INTERNATIONAL DES INSTITUTS PASTEUR (RIIP)	UNITED STATES DEPARTMENT OF DEFENSE	UNITED STATES ARMY	WALTER REED ARMY INSTITUTE OF RESEARCH (WRAIR)	TEHRAN UNIVERSITY OF MEDICAL SCIENCES	UNIVERSITY SYSTEM OF GEORGIA	PASTEUR INSTITUTE OF IRAN	LEIDEN UNIVERSITY	CHINESE ACADEMY OF MEDICAL SCIENCES - PEKING UNION MEDICAL COLLEGE	OSAKA UNIVERSITY	NIH NATIONAL INSTITUTE OF ALLERGY AND INFECTIOUS DISEASES (NIAID)	MONASH UNIVERSITY	OHIO STATE UNIVERSITY	GHENT UNIVERSITY	LEIDEN UNIVERSITY - EXCL LUMC	SUNGKYUNKWAN UNIVERSITY (SKKU)	UNIVERSITY OF NORTH CAROLINA
1981	0	0	0	0	0	0	0	0	0	0	0	0	0	0	0	0	0	0	0	0	0	0	0	0	0	0	0	0	0	0
1982	0	0	0	0	0	0	0	0	0	0	0	0	0	0	0	0	0	0	0	0	0	0	0	0	0	0	0	0	0	0
1983	0	0	0	0	0	0	0	0	0	0	0	0	0	0	0	0	0	0	0	0	0	0	0	0	0	0	0	0	0	0
1984	0	0	0	0	0	0	0	0	0	0	0	0	0	0	0	0	0	0	0	0	0	0	0	0	0	0	0	0	0	0
1985	0	0	0	0	0	0	0	0	0	0	0	0	0	0	0	0	0	0	0	0	0	0	0	0	0	0	0	0	0	0
1986	0	0	0	0	0	0	0	0	0	0	0	0	0	0	0	0	0	0	0	0	0	0	0	0	0	0	0	0	0	0
1987	0	0	0	0	0	0	0	0	0	0	0	0	0	0	0	0	0	0	0	0	0	0	0	0	0	0	0	0	0	0
1988	0	0	0	0	0	0	0	0	0	0	0	0	0	0	0	0	0	0	0	0	0	0	0	0	0	0	0	0	0	0
1989	0	0	0	0	0	0	0	0	0	0	0	0	0	0	0	0	0	0	0	0	0	0	0	0	0	0	0	0	0	0
1990	0	0	0	0	0	0	0	0	0	0	0	0	0	0	0	0	0	0	0	0	0	0	0	0	0	0	0	0	0	0
1991	0	0	0	0	0	0	0	0	0	0	0	0	0	0	0	0	0	0	0	0	0	0	0	0	0	0	0	0	0	0
1992	0	0	0	0	0	0	0	0	0	0	0	0	0	0	0	0	0	0	0	0	0	0	0	0	0	0	0	0	0	0
1993	0	0	0	0	0	0	0	0	0	0	0	0	0	0	0	0	0	0	0	0	0	0	0	0	0	0	0	0	0	0
1994	0	0	0	0	0	0	0	0	0	0	0	0	0	0	0	0	0	0	0	0	0	0	0	0	0	0	0	0	0	0
1995	0	0	0	0	0	0	0	0	0	0	0	0	0	0	0	0	0	0	0	0	0	0	0	0	0	0	0	0	0	0
1996	0	0	0	0	0	0	0	0	0	0	0	0	0	0	0	0	0	0	0	0	0	0	0	0	0	0	0	0	0	0
1997	0	0	0	0	0	0	0	0	2	0	1	0	0	0	0	0	0	0	0	0	0	0	0	0	0	0	0	0	0	0
1998	0	0	0	0	0	0	0	0	0	0	0	0	0	0	0	0	0	0	0	0	0	0	0	0	0	0	0	0	0	0
1999	0	0	0	0	0	0	0	0	0	0	0	0	0	0	0	0	0	0	0	0	0	0	0	0	0	0	0	0	0	0
2000	0	0	0	2	0	0	0	0	0	0	0	0	0	0	0	0	0	0	0	0	0	0	0	0	0	0	0	0	0	0
2001	0	0	0	0	0	0	0	0	0	0	0	0	0	0	0	0	0	0	0	0	0	0	0	0	0	0	0	0	0	0
2002	0	0	0	0	0	0	0	0	0	0	0	0	0	0	0	0	0	0	0	0	0	0	0	0	0	0	0	0	0	0
2003	1	0	0	0	0	0	0	0	0	1	0	0	0	0	0	0	0	0	0	0	0	0	0	0	0	0	0	0	0	0
2004	0	0	0	0	0	0	0	0	0	0	0	0	0	0	0	0	0	0	0	0	2	0	0	0	0	0	0	2	0	0
2005	0	0	0	0	0	0	0	0	0	0	0	0	0	0	0	0	0	0	0	0	1	0	1	0	0	0	0	1	0	0
2006	0	0	0	0	0	0	0	0	0	0	1	0	0	1	0	0	0	0	0	1	1	0	0	0	0	0	0	1	0	1
2007	0	0	2	0	0	1	1	0	3	0	0	0	0	0	0	0	0	0	0	0	1	0	7	0	0	0	0	1	0	0
2008	0	0	0	0	0	2	2	0	0	0	0	0	1	0	0	0	0	0	0	0	0	0	10	0	1	0	0	0	0	0
2009	0	0	0	0	0	0	0	0	0	0	0	0	0	0	1	1	1	0	0	0	4	0	3	0	0	0	0	3	0	0
2010	0	0	2	0	0	9	9	7	0	0	0	0	0	2	0	0	0	1	0	2	4	0	3	0	2	0	3	4	0	0
2011	2	0	0	0	0	0	0	2	0	0	0	0	0	3	0	0	0	1	0	3	1	0	1	0	4	0	5	1	0	0
2012	0	5	0	6	0	3	3	3	6	19	4	3	0	2	3	3	3	0	0	2	3	0	1	0	0	2	0	3	0	3
2013	6	6	10	2	1	1	1	8	3	4	3	4	0	3	1	1	2	3	1	3	0	0	2	2	1	2	0	0	0	5
2014	8	10	4	6	0	3	3	8	3	4	0	7	0	3	1	1	1	2	1	1	1	0	1	0	0	7	12	1	0	1
2015	0	5	9	0	0	11	11	4	5	8	0	1	1	3	4	4	3	6	3	3	11	0	0	0	1	1	0	10	0	5
2016	11	11	20	0	2	0	0	18	2	0	2	4	1	4	0	0	0	1	5	4	1	2	0	2	2	3	5	1	2	0
2017	4	8	10	2	5	6	6	4	7	2	9	4	8	5	3	3	6	13	9	5	6	3	0	4	3	4	0	5	7	0
2018	6	11	17	0	11	16	16	8	1	1	2	7	4	9	1	1	1	10	4	8	5	8	9	3	3	5	4	3	7	10
2019	23	8	11	10	34	5	5	2	7	2	4	6	0	2	3	2	2	1	2	2	5	13	1	2	5	2	4	4	2	4
2020	41	20	2	16	17	18	18	5	6	6	4	17	5	8	4	4	1	2	6	6	0	4	11	5	6	16	2	0	8	4
2021	55	35	27	26	14	17	17	12	11	3	13	7	7	9	28	28	26	7	11	6	5	13	0	10	11	2	7	5	8	9
2022	19	21	6	24	7	1	1	8	12	4	9	4	24	8	13	13	11	4	9	4	0	4	1	6	3	2	4	0	9	3
2023	47	19	5	16	15	10	10	14	15	21	23	6	18	4	2	2	4	9	6	4	2	5	1	17	8	4	2	1	2	0
