# Supplementary material for: A bibliometric insight into nanomaterials in vaccine: trends, collaborations, and future avenues
Source: Front Immunol. 2024 Aug 12;15:1420216. doi: 10.3389/fimmu.2024.1420216 (PMC11345159; doi:10.3389/fimmu.2024.1420216)
Supplement: Supplementary file 7 [file Table3.xlsx]

## Sheet: Sheet1
The top 10 authors contributed to publications on nanovaccine
Id	Author	Documents	Citations	TLS	H_Index	M_Index	Country	Institution
1	zhao, kai	25	866	65	16	1.231	China	Heilongjiang Univ
2	jin, zheng	21	705	61	14	1.273	China	Heilongjiang Univ
3	jiskoot, wim	17	1818	25	15	0.882	Netherlands	Leiden Univ
4	akashi, mitsuru	16	710	24	14	0.737	Japan	Osaka Univ
5	akagi, takami	14	686	24	14	0.737	Japan	Osaka Univ
6	steinmetz, nicole f.	13	942	19	12	1.5	USA	Univ Calif San Diego
7	smith, gale	13	503	47	12	1.091	USA	Novavax Inc
8	liu, ye	12	799	38	19	1.583	China	Univ Chinese Acad Sci
9	li, wei	11	626	31	8	0.667	China	Fudan Univ
10	yang, yun	11	107	33	13	0.722	China	Third Mil Med Univ
