# Supplementary material for: A bibliometric insight into nanomaterials in vaccine: trends, collaborations, and future avenues
Source: Front Immunol. 2024 Aug 12;15:1420216. doi: 10.3389/fimmu.2024.1420216 (PMC11345159; doi:10.3389/fimmu.2024.1420216)
Supplement: Supplementary file 8 [file Table4.xlsx]

## Sheet: Sheet1
The information of keywords
keyword	cluster	Total link strength	Documents	average year of keyword
nanoparticles	4	3611	452	2017.73
dendritic cells	3	3501	414	2016.98
delivery	2	2967	386	2018.11
vaccine	1	2603	325	2018.54
adjuvant	3	2335	272	2017.36
immunization	7	1907	234	2016.12
immune-responses	5	1978	233	2017.34
antigen	2	1899	224	2017.72
immunogenicity	1	1788	222	2018.6
vaccines	3	1484	183	2017.78
responses	1	1416	174	2017.57
nanoparticle	1	1422	167	2016.99
immune-response	4	1275	152	2016.46
immunotherapy	3	1230	151	2018.58
in-vitro	4	1237	143	2016.76
infection	1	1006	140	2017.99
cells	7	987	137	2018.18
protein	1	1067	137	2018.53
drug-delivery	4	1085	133	2017.29
in-vivo	6	1156	133	2017.59
adjuvants	2	1133	132	2017.06
dna vaccine	7	1099	131	2017.28
protection	1	941	118	2017
immunity	1	883	116	2017.97
virus-like particles	1	978	115	2018.8
efficacy	1	833	107	2019.21
mice	1	833	107	2015.94
activation	3	835	98	2017.86
size	2	806	97	2019.08
t-cells	3	760	96	2017.58
cancer	3	721	93	2019.14
chitosan	4	755	93	2017.29
sars-cov-2	1	610	89	2021.92
virus	1	665	88	2017.94
covid-19	1	641	87	2021.94
expression	7	621	87	2018.14
gold nanoparticles	2	751	87	2019.1
microparticles	4	749	84	2014.82
induction	3	711	83	2016.3
cross-presentation	3	753	81	2017.05
protective immunity	5	662	79	2017.59
vaccination	2	660	77	2018.12
nanotechnology	2	692	76	2020.08
design	1	554	74	2019.26
chitosan nanoparticles	4	638	73	2017.92
antibodies	1	570	72	2018.17
antibody	1	530	69	2017.68
influenza	1	562	68	2018.84
immune response	7	559	66	2018.05
t-cell responses	3	540	66	2017.35
antibody-responses	1	458	63	2017.35
liposomes	6	544	63	2018.95
nanovaccine	3	559	63	2019.97
microspheres	4	525	60	2013.77
gene delivery	6	473	57	2015.89
dna	2	420	56	2017.3
antigens	5	435	55	2017.18
mucosal	4	474	54	2016.59
plga	4	469	53	2017.34
therapy	3	343	52	2019.42
peptide	2	408	51	2016.92
plasmid dna	7	423	51	2014.84
polymeric nanoparticles	4	433	51	2018.67
cancer immunotherapy	3	377	50	2020.02
particles	2	395	50	2016.46
system	5	392	50	2016.08
delivery-systems	4	431	48	2017.67
vaccine delivery	4	423	48	2014.83
antigen delivery	3	385	46	2016.22
lipid nanoparticles	6	359	46	2021.26
biodegradable nanoparticles	4	428	44	2015.05
nanomedicine	3	353	44	2019.84
safety	1	339	44	2019.39
mucosal immunity	4	365	43	2017.12
drug	4	343	42	2016.76
mechanisms	1	331	41	2019.54
proteins	5	267	41	2015.39
cancer vaccines	3	324	40	2019.05
influenza vaccine	4	352	40	2017.85
intranasal immunization	4	372	40	2013.22
antigen presentation	3	333	39	2016.51
release	4	314	39	2016.95
innate	3	307	37	2018.51
t-cell	1	302	37	2017.19
cancer-immunotherapy	3	315	36	2018.19
delivery-system	4	322	36	2016.69
innate immunity	1	306	36	2017.44
subunit vaccine	1	268	36	2019.06
formulation	5	289	35	2018.6
drug delivery	6	264	34	2018.35
mrna	6	292	34	2021.35
plga nanoparticles	4	306	34	2017.88
melanoma	3	257	33	2018.36
coronavirus	1	234	32	2021.5
disease	1	191	32	2017.62
identification	1	240	32	2017.34
messenger-rna vaccines	6	298	32	2022
oral delivery	5	243	32	2016.38
particle-size	4	264	32	2015.97
cancer vaccine	3	268	31	2019.19
carriers	2	269	31	2016
nanoparticle vaccine	1	200	31	2020.35
neutralizing antibodies	1	227	31	2018.74
antigen-presenting cells	3	270	30	2017.6
gene	7	243	30	2018.77
human dendritic cells	3	258	30	2015.2
macrophages	2	253	30	2018.33
toll-like receptors	3	257	30	2017.43
mesoporous silica nanoparticles	2	248	29	2019.34
sirna	6	227	29	2020.97
vaccine adjuvant	2	219	29	2017.79
mucosal vaccine	4	265	28	2016.71
systems	4	226	28	2017.18
generation	2	216	27	2018.15
nanoemulsion	5	202	27	2017.33
stability	2	193	27	2019.78
antitumor immunity	3	250	26	2018.77
binding	1	182	26	2018.15
carbon nanotubes	7	228	26	2018.15
cellular uptake	2	233	26	2017.69
monophosphoryl-lipid-a	5	239	26	2018.65
mucosal immunization	4	245	26	2014.54
ovalbumin	4	233	26	2016.54
dendritic cell	3	229	25	2017.44
dna vaccines	6	218	25	2015.28
intranasal	4	237	25	2017.16
lipid nanoparticle	6	216	25	2021.04
nanocarriers	4	255	25	2019.36
nanomaterials	2	215	25	2019.44
oral immunization	4	237	25	2015.04
peptides	1	182	25	2017.04
strategies	7	211	25	2019.08
challenge	1	186	24	2015.79
delivery system	5	201	24	2017.46
lymph-node	3	222	24	2018.75
n-trimethyl chitosan	4	246	24	2015.5
nanovaccines	3	200	24	2020.29
protective efficacy	5	202	24	2019.67
antibody-response	4	200	23	2014.26
fish	7	159	23	2017.96
iron-oxide nanoparticles	2	179	23	2018.65
malaria	1	171	23	2015.96
messenger-rna	6	167	23	2019.91
mrna vaccine	6	160	23	2021.57
receptor	3	173	23	2017.57
receptor-binding domain	1	178	23	2020.7
transfection	7	190	23	2015.83
cationic liposomes	2	205	22	2018.23
cellular immunity	1	188	22	2019.59
challenges	6	200	22	2019.45
cytotoxicity	7	165	22	2016.77
epitope	1	164	22	2015.5
intranasal delivery	4	212	22	2018.23
intranasal vaccination	4	201	22	2017.77
nanoparticle vaccines	1	182	22	2018.95
nasal delivery	4	219	22	2014.55
toxicity	2	180	22	2016.64
virus-like particle	1	167	22	2017.5
epitopes	1	146	21	2017.14
neutralizing antibody	1	161	21	2018.71
rainbow-trout	7	164	21	2017.67
respiratory syncytial virus	1	151	21	2017.1
cell	3	152	20	2018.4
glycoprotein	1	122	20	2017.65
immune responses	2	149	20	2019.25
mechanism	2	175	20	2019.7
memory	1	153	20	2019.7
model	7	150	20	2017.85
self-assembly	1	158	20	2018.45
biodistribution	2	158	19	2016.42
hemagglutinin	1	143	19	2019.58
recognition	1	153	19	2018.74
spike protein	1	139	19	2021.26
transport	2	119	19	2017.63
ferritin	1	136	18	2020.5
humoral immunity	1	140	18	2019.78
influenza virus	1	167	18	2019.56
molecular-weight	4	162	18	2014.61
platform	1	140	18	2019.44
skin	5	141	18	2014.22
biodegradable microparticles	4	148	17	2009.24
calcium-phosphate nanoparticles	2	156	17	2018
carrier	7	131	17	2019.18
combination	3	135	17	2018.65
hiv-1	1	142	17	2015.71
immunology	2	162	17	2017
influenza-virus	4	155	17	2017.82
neutralizing antibody-responses	1	109	17	2022
peptide vaccine	3	130	17	2018.06
protein nanoparticles	1	151	17	2020.82
rational design	1	144	17	2020.29
silver nanoparticles	2	133	17	2019.53
targeted delivery	6	141	17	2020.47
tuberculosis	2	151	17	2017.65
tumor	3	120	17	2017.59
adsorption	2	129	16	2018.5
co-delivery	3	156	16	2019.56
double-blind	1	130	16	2020.56
formulations	6	148	16	2020.75
hepatitis-b	4	151	16	2014.25
ifn-gamma	3	150	16	2017.88
optimization	6	126	16	2020.62
oral vaccination	4	133	16	2012.38
pigs	4	124	16	2017.75
resistance	5	126	16	2017.44
united-states	1	103	16	2019.19
cationic lipids	6	121	15	2020.67
children	1	105	15	2018.87
complement activation	2	132	15	2018.87
cpg	4	141	15	2017.87
cytokines	7	129	15	2017.67
cytotoxic t-lymphocytes	3	127	15	2013.6
differentiation	3	130	15	2017.4
dna vaccination	7	129	15	2013.93
fusion protein	1	115	15	2016.13
growth	3	89	15	2018.07
hiv	1	142	15	2017
liposome	1	123	15	2018.6
magnetic nanoparticles	2	101	15	2018.87
mhc class-i	3	137	15	2015
mucosal vaccination	4	143	15	2016.2
subunit vaccines	1	126	15	2018.27
synthetic vaccines	1	127	15	2016.33
target	1	113	15	2019.73
targeting dendritic cells	3	136	15	2017.47
aluminum-hydroxide	2	123	14	2017.57
breast cancer	3	112	14	2019.29
cationic microparticles	6	129	14	2011.29
chickens	4	88	14	2016.43
cholera-toxin	5	121	14	2010.07
gene-expression	7	115	14	2018.79
inflammation	2	111	14	2017.21
nano-vaccine	3	95	14	2020.43
nasal vaccination	4	141	14	2013.71
purification	1	104	14	2018.21
recombinant	1	103	14	2016.57
solid lipid nanoparticles	2	118	14	2018.36
streptococcus-pneumoniae	5	103	14	2018.29
toxoplasma gondii	3	146	14	2019.21
transcutaneous immunization	5	115	14	2014.79
vesicles	6	102	14	2020.64
b-cells	3	106	13	2018.31
coated nanoparticles	4	117	13	2014.62
controlled-release	4	121	13	2014.62
intracellular delivery	6	110	13	2019
maturation	4	101	13	2016.92
mediated immune-responses	7	105	13	2017.92
mycobacterium tuberculosis	5	111	13	2017.15
nalp3 inflammasome	2	120	13	2016.31
nanogels	5	109	13	2017.92
nasal	4	120	13	2015
photodynamic therapy	3	94	13	2021.85
regulatory t-cells	3	117	13	2017.15
spike	1	87	13	2021.85
surface	2	89	13	2017.92
tumor microenvironment	3	116	13	2017.69
b surface-antigen	4	109	12	2018
b-cell	3	94	12	2018.33
balb/c mice	7	96	12	2015.42
complexes	1	98	12	2015.08
delivery systems	3	116	12	2016.92
display	1	74	12	2017.75
enhancement	5	92	12	2017.92
escherichia-coli	5	66	12	2018.42
impact	7	101	12	2020.92
interferon-gamma	3	114	12	2016.42
lymph-nodes	3	97	12	2018.67
lymphocytes	3	90	12	2015.33
nanocarrier	1	94	12	2018.33
nasal vaccine	5	101	12	2017.75
oral vaccine	4	85	12	2017.67
outer-membrane vesicles	3	109	12	2020.33
plasmodium-falciparum	1	82	12	2017.33
progress	2	94	12	2021.5
rna	1	77	12	2019.42
silica nanoparticles	2	86	12	2018.08
strategy	2	96	12	2018.25
therapeutics	6	99	12	2020.92
trimethyl chitosan	1	97	12	2018.08
alginate	4	89	11	2016.64
biomaterials	4	97	11	2017.64
cellular-immunity	1	87	11	2017.91
checkpoint blockade	3	93	11	2019.45
chemotherapy	3	83	11	2018.09
covid-19 vaccine	1	100	11	2021.82
cytokine	4	90	11	2016.82
flagellin	1	85	11	2018.64
functionalization	2	96	11	2017.27
graphene oxide	2	92	11	2020.09
green synthesis	2	46	11	2020
monoclonal-antibodies	1	68	11	2016.18
monoclonal-antibody	1	72	11	2019.45
mucosal immune-responses	4	100	11	2015
nicotine vaccine	3	109	11	2017.55
nlrp3 inflammasome	2	97	11	2016.45
outer-membrane protein	7	96	11	2015.64
photothermal therapy	3	76	11	2021.55
plga-based nanoparticles	4	102	11	2016.55
respiratory syndrome virus	4	85	11	2018.55
surface-antigen	4	80	11	2015.73
tumor vaccine	3	77	11	2015.82
antigen cross-presentation	3	86	10	2017
atlantic salmon	7	73	10	2015.9
breast-cancer	3	80	10	2018.8
broadly neutralizing antibodies	1	72	10	2019.4
candidate	1	71	10	2019
cd4(+)	2	75	10	2019
cd8(+) t-cells	5	85	10	2017.8
complement	6	79	10	2015
complex	5	65	10	2020.3
diagnosis	2	66	10	2018.9
drug-delivery systems	6	94	10	2020.2
efficient	2	82	10	2018.9
emulsion	2	80	10	2016.2
extracellular domain	1	95	10	2018.3
grass carp	7	78	10	2018.8
grass carp reovirus	7	82	10	2018.2
humoral immune-responses	5	61	10	2016.2
immune	3	82	10	2019.8
infectious diseases	1	95	10	2019
microneedles	5	76	10	2018.5
mouse model	3	70	10	2015.7
mucosal vaccines	5	95	10	2018.7
nanoadjuvant	2	66	10	2021.7
nanospheres	4	66	10	2010.5
neoantigen	3	58	10	2021.3
pathogenesis	2	58	10	2020.1
plasmid	6	77	10	2016.5
poly(gamma-glutamic acid) nanoparticles	5	88	10	2013.8
potent	6	83	10	2018.1
shape	2	80	10	2019.2
sirna delivery	6	75	10	2019.5
targeting	3	95	10	2017.4
transmission	1	74	10	2019.2
vaccine adjuvants	2	85	10	2017.3
visceral leishmaniasis	7	70	10	2018.2
vivo	3	91	10	2015
a virus	4	78	9	2015.67
absorption	5	71	9	2009
accurate design	1	65	9	2021.33
acid	3	72	9	2017.56
adjuvant activity	2	58	9	2020.33
agonists	2	62	9	2021
biomedical applications	2	82	9	2017.22
cellular immune-responses	1	92	9	2014.89
cholesterol	1	66	9	2021
class-i	3	69	9	2019
common carp	7	70	9	2018.56
conjugation	2	85	9	2016.89
cross-protection	1	77	9	2017.56
crystal-structure	1	61	9	2017.56
degradation	2	66	9	2018.33
elisa	2	63	9	2019.22
exogenous antigens	4	97	9	2015
gene-transfer	6	72	9	2016.56
hepatitis-b-vaccine	1	76	9	2018.11
human-immunodeficiency-virus	1	68	9	2017
hydrogel	3	73	9	2017
immunodeficiency-virus type-1	1	79	9	2011.22
in-vitro evaluation	4	71	9	2012.89
inhibition	3	69	9	2019.56
kinetics	2	63	9	2020.22
microenvironment	3	75	9	2020.22
nanomedicines	6	58	9	2020.67
ph	2	69	9	2017
phase-i	3	64	9	2017.67
pulmonary delivery	4	79	9	2019.44
receptors	6	85	9	2017.67
rsv	1	74	9	2019
surface-charge	2	76	9	2016.11
systemic delivery	6	89	9	2020.67
systemic immune-responses	4	85	9	2014.67
th1	3	68	9	2019
therapeutic vaccine	2	80	9	2017.22
tnf-alpha	3	80	9	2016.33
tumor immunotherapy	3	67	9	2020.56
walled carbon nanotubes	2	72	9	2018.56
allergy	2	70	8	2016.75
antibacterial	2	47	8	2020.5
antigen-delivery	5	75	8	2016.38
antitumor	3	81	8	2018.88
apoptosis	3	56	8	2019.25
bacteria	7	54	8	2019
biodegradable	4	77	8	2015.75
calcium phosphate	2	75	8	2017.12
conjugate vaccine	3	41	8	2016
double-stranded-rna	3	54	8	2017
drug delivery system	5	50	8	2016
enhanced immune-response	4	63	8	2015.88
extracellular vesicles	5	61	8	2020.62
gamma	2	46	8	2015
genes	5	44	8	2016.75
human-papillomavirus	2	77	8	2018
hybrid nanoparticles	2	62	8	2020.62
hydrogels	3	67	8	2019.12
immune system	1	72	8	2019.12
immunogenic cell death	3	55	8	2022.12
immunological evaluation	4	60	8	2016.88
immunomodulation	3	68	8	2019.25
in situ vaccination	3	32	8	2020.38
influenza-a virus	1	61	8	2018.12
injection	6	63	8	2017.25
ligands	2	62	8	2018.38
lumazine synthase	1	57	8	2021.5
lung	3	76	8	2020.88
m-protein	1	56	8	2015.12
membrane	1	44	8	2018.38
micelles	3	71	8	2020.25
microneedle	6	71	8	2017.88
mrna vaccines	6	45	8	2022.5
mucosal adjuvant	4	61	8	2015.12
murine model	7	76	8	2014.38
nanocomposite	2	47	8	2020.25
nanostructures	3	46	8	2019.38
newcastle disease	4	62	8	2014.38
nitric-oxide	3	64	8	2017.75
nonhuman-primates	1	62	8	2017.75
norovirus	1	57	8	2019.5
oligodeoxynucleotides	3	69	8	2016.62
pneumonia	5	57	8	2017.75
polymers	6	70	8	2017.25
protective antigen	4	65	8	2015.75
pseudomonas aeruginosa	5	47	8	2019.62
rbd	1	39	8	2021.88
rotavirus	1	45	8	2019.88
single-walled carbon nanotubes	7	67	8	2017.5
structural basis	1	44	8	2020
suppressor-cells	3	72	8	2018.25
t-cell epitopes	1	65	8	2015.88
therapeutic vaccines	3	60	8	2019.88
tmc nanoparticles	4	83	8	2013.5
tolerance	2	67	8	2019.88
trafficking	2	68	8	2014.88
transfection efficiency	6	62	8	2017.75
vectors	6	60	8	2018.25
virus-infection	4	61	8	2018.5
acid) nanoparticles	2	57	7	2014.14
adaptive immunity	3	58	7	2017.43
adenovirus	6	40	7	2017.29
adults	5	50	7	2017.86
alum	2	64	7	2017.86
biocompatibility	4	79	7	2015.29
biodegradable microspheres	4	62	7	2009.86
blockade	3	45	7	2020.14
cell responses	3	56	7	2018.43
chitosan nanoparticle	5	53	7	2016.57
cpg oligonucleotides	3	53	7	2016.29
doxorubicin	3	52	7	2018.57
effector	3	63	7	2018.14
encapsulation	7	60	7	2018.43
epidemiology	3	61	7	2020.57
fusion	1	53	7	2018.29
gene therapy	6	41	7	2016.29
gold nanoparticle	2	38	7	2016.14
hbsag	4	49	7	2018
helicobacter pylori	4	44	7	2018
hepatitis b	4	71	7	2014
hepatitis b surface antigen	4	67	7	2015
hpv	2	50	7	2017.29
iga	4	60	7	2012.14
immunoassay	2	25	7	2015
inflammasome	7	65	7	2018.71
intracellular trafficking	2	62	7	2016.29
intranasal vaccine	5	55	7	2019.29
ionizable lipid	6	64	7	2022
lyophilization	2	47	7	2016.29
m-cells	4	79	7	2012.71
m2e	1	62	7	2019
mannose	7	61	7	2019.29
mf59	7	58	7	2018.86
microparticle	2	71	7	2012.86
mucosal delivery	4	62	7	2013.71
mycobacterium-tuberculosis	5	67	7	2018.86
nanostructured lipid carriers	2	66	7	2021.57
newcastle disease virus	4	50	7	2019.71
oligonucleotides	3	68	7	2017.57
opportunities	2	54	7	2020.29
oxidative stress	2	38	7	2020.71
particle uptake	2	62	7	2018.29
particulate vaccines	2	66	7	2017.57
pathways	2	58	7	2018.71
peg	6	68	7	2019
pegylation	6	67	7	2016.43
peptide nanoparticles	1	52	7	2012.71
ph-sensitive liposomes	3	52	7	2018.43
poly(lactic-co-glycolic acid)	4	70	7	2015.43
polyethylenimine	6	56	7	2017.43
polymer	2	60	7	2017.71
polymer hybrid nanoparticles	5	65	7	2020.14
polymer nanoparticles	3	69	7	2018.57
polysaccharide	2	62	7	2014
potent delivery-system	6	57	7	2015.86
prediction	1	42	7	2020.57
promote	2	64	7	2019.43
protective immune-response	5	49	7	2018.71
protects mice	1	47	7	2014.71
pseudomonas-aeruginosa	5	39	7	2017.86
pseudouridine	6	46	7	2021.86
recent progress	5	71	7	2020.29
replication	1	45	7	2017.86
risk	1	42	7	2018.71
roles	1	51	7	2018.29
saponins	1	59	7	2019.57
sars coronavirus	1	62	7	2019.86
serum	3	49	7	2018.43
trimethyl chitosan nanoparticles	4	56	7	2019
vector	6	51	7	2018.14
viral vectors	6	71	7	2021.57
vlp	5	56	7	2019
ace2	1	34	6	2021.17
assay	7	33	6	2019.33
bcg	2	59	6	2017.83
biological-properties	4	57	6	2012.83
biomimetic	1	64	6	2019.5
capacity	2	23	6	2016.17
capsid protein	1	43	6	2017.67
cattle	7	36	6	2015.17
cd8(+)	3	53	6	2017.17
cellular immune response	2	48	6	2019.17
click chemistry	6	49	6	2016
clinical trials	3	38	6	2021.17
colloidal gold	2	67	6	2013.5
covid-19 vaccines	6	37	6	2022.17
cpg dna	3	55	6	2018
cpg odn	3	55	6	2020.33
cpg oligodeoxynucleotide	3	66	6	2017.17
cpg oligodeoxynucleotides	2	49	6	2016
dendritic cell maturation	2	53	6	2017.17
efficiency	7	41	6	2015.83
electroporation	7	42	6	2017.67
endosomal escape	6	57	6	2018.83
exosomes	3	39	6	2015.83
fabrication	2	37	6	2018.83
gm-csf	2	55	6	2016.33
group a streptococcus	1	47	6	2017.5
hemagglutinin-stem	1	47	6	2020
hepatitis-b-virus	1	40	6	2016.17
hiv vaccine	5	40	6	2010
immune-system	2	55	6	2018.17
improve	3	43	6	2020.83
infections	2	50	6	2017.33
langerhans cells	5	52	6	2012.83
lipopolysaccharide	2	37	6	2017.67
lymph node	2	61	6	2015.33
lymph node targeting	2	55	6	2020.17
malaria vaccine	1	45	6	2017.67
matrix protein-2	1	51	6	2018
merozoite surface protein-1	1	45	6	2012.5
mers-cov	1	58	6	2020.5
mesoporous silica	2	33	6	2017.67
metastasis	3	24	6	2020.83
morphology	2	33	6	2017.17
nanocapsules	4	56	6	2013
nanocomplex	2	46	6	2018.67
nanogel	5	47	6	2016.67
nasal immunization	4	51	6	2015.83
oxide nanoparticles	2	44	6	2020.83
particle	2	42	6	2017.83
pattern-recognition receptors	2	59	6	2019.17
pcsk9	1	47	6	2019.17
pd-1	3	43	6	2021
peptide amphiphile micelles	5	50	6	2018.17
plga nanoparticle	4	46	6	2020.83
polyphenols	2	26	6	2021.67
prospects	5	51	6	2018.83
protects	5	52	6	2016.5
protein corona	6	53	6	2021.17
rabies	2	43	6	2019.67
radiotherapy	3	35	6	2021.83
respiratory syndrome coronavirus	1	58	6	2022
sars	1	40	6	2022
sars-cov	1	54	6	2021
self-amplifying rna	6	60	6	2020.33
sensitivity	7	34	6	2019.17
silica	5	62	6	2018.5
skin vaccination	6	52	6	2018
stabilization	5	36	6	2016.83
stimulation	3	50	6	2013.17
sustained-release	4	45	6	2018.83
swine influenza virus	4	55	6	2019.17
therapeutic vaccination	4	58	6	2016.67
tobacco-mosaic-virus	5	35	6	2018.17
toll-like receptor	3	48	6	2019
transdermal delivery	5	42	6	2017.5
translation	2	45	6	2020.67
tumor-associated macrophages	3	51	6	2019.5
tumors	3	41	6	2018.83
universal influenza vaccine	1	49	6	2021.17
vitro	2	58	6	2015.17
aeromonas hydrophila	7	45	5	2018.2
aluminum	2	44	5	2015.6
antigen presenting cells	2	46	5	2013.6
antioxidant	2	19	5	2021.4
antitumor-activity	6	40	5	2018.4
avian influenza-virus	2	32	5	2020.2
barrier	5	42	5	2016.8
bioconjugation	1	39	5	2020.6
biomimetic nanoparticles	3	28	5	2021.6
blood-brain-barrier	2	41	5	2015.6
bnt162b2	6	35	5	2021.8
bovine serum albumin	5	35	5	2017.6
breast	2	32	5	2016.4
broilers	3	29	5	2020
calcium phosphate nanoparticles	7	42	5	2020.6
calcium-phosphate	2	45	5	2011.8
cancer therapy	2	46	5	2017.8
candidates	1	37	5	2019.8
cationic lipid	6	41	5	2017.2
cd4(+) t-cells	5	40	5	2018.2
cell-mediated immunity	1	45	5	2018.6
cell-mediated-immunity	3	41	5	2017.6
cervical cancer	2	42	5	2020.6
cervical-cancer	2	43	5	2016.6
chitosan derivatives	4	53	5	2012.4
circumsporozoite protein	1	36	5	2014.6
clearance	5	37	5	2015.8
clearance characteristics	4	45	5	2013.2
clinical trial	3	39	5	2020.6
coat protein	5	35	5	2015.4
colonization	5	39	5	2020
controlled drug-delivery	6	47	5	2020.4
coronavirus spike protein	1	45	5	2017.8
cyprinus-carpio	7	37	5	2019
cytotoxic t cells	3	52	5	2019.8
dc-sign	6	35	5	2017.6
domain	1	28	5	2021.4
ectodomain	1	51	5	2016.8
enhance	2	49	5	2018.8
epithelial-cells	4	47	5	2015.8
exposure	2	27	5	2016.2
ferritin nanoparticle	1	26	5	2021
follicle-associated epithelium	2	36	5	2009.8
fusion glycoprotein	1	32	5	2018.4
future	5	43	5	2016.6
g-glycoprotein	1	32	5	2018.8
genital herpes	1	31	5	2017.4
germinal center	1	37	5	2021.2
glycosylation	1	36	5	2021.6
gold nanorods	2	45	5	2018.8
h5n1	7	31	5	2015.8
hematopoietic necrosis virus	7	39	5	2014.8
herpes-simplex-virus	1	34	5	2015.2
human monoclonal-antibodies	1	34	5	2016.4
human papillomavirus (hpv)	2	52	5	2020
humoral immune response	2	38	5	2020.2
hybrid nanoparticle	3	59	5	2018.4
hydroxide	2	42	5	2017.4
igg	4	54	5	2016.4
immersion vaccination	7	28	5	2021.2
immune adjuvant	2	29	5	2019.6
immune modulation	4	59	5	2016.6
immune tolerance	3	33	5	2020.8
immunotherapies	2	28	5	2022.4
in-situ vaccination	3	54	5	2020.6
inactivated hiv-1-capturing nanospheres	4	34	5	2008.8
inactivated vaccine	4	38	5	2020
insulin	5	36	5	2013.4
interferon	3	34	5	2022
interleukin-12	5	31	5	2020.2
ionizable lipids	6	34	5	2021.8
layered double hydroxides	2	50	5	2018.2
lipids	6	44	5	2021.6
liver	2	36	5	2021
long-term storage	6	42	5	2022
lymphoid-tissue	4	46	5	2017.6
mammalian-cells	2	40	5	2011.8
mannose receptor	2	40	5	2015.4
mesenchymal stem-cells	2	35	5	2017.8
messenger-rna vaccine	1	43	5	2021
microneedle arrays	1	39	5	2019.8
microscopy	4	30	5	2014.4
modulation	2	23	5	2020.8
monophosphoryl lipid a	4	42	5	2016.8
muc1	2	37	5	2018.6
nano vaccine	5	42	5	2019.8
nano-adjuvant	7	44	5	2019.2
nanolipoprotein particles	5	40	5	2020.2
next-generation	6	48	5	2020.2
nlrp3 inflammasome activation	2	47	5	2020.8
nonviral delivery	6	45	5	2020.8
oil	2	41	5	2018.4
oncorhynchus-mykiss	7	33	5	2016
oral	7	40	5	2016
oral vaccine delivery	4	29	5	2018.2
parameters	2	39	5	2017.8
particle vaccine	5	40	5	2018.6
penetration	5	27	5	2015
peptide-based vaccine	3	48	5	2015.8
phagocytosis	5	49	5	2018.4
pla nanoparticles	5	39	5	2016.6
pneumonic plague	1	30	5	2014.2
poly(ethylene glycol)	6	43	5	2018.6
potency	6	41	5	2018.4
poultry	3	28	5	2021
prevention	2	47	5	2016.8
prophylaxis	1	47	5	2017.8
protein delivery	5	40	5	2008.2
protein vaccine	2	49	5	2018
proximal external region	1	40	5	2016.8
quantum dots	2	47	5	2017.6
respiratory syncytial virus (rsv)	1	31	5	2016.4
seasonal influenza	1	42	5	2020.2
sipuleucel-t	2	47	5	2017
smoking-cessation	3	42	5	2015.8
sodium alginate	4	48	5	2015.4
spring viremia	7	38	5	2020.6
spytag	1	37	5	2022.2
staphylococcus-aureus	5	32	5	2016.6
subsets	3	36	5	2019
surface modification	4	39	5	2014.6
surface protein-a	5	42	5	2016.2
swine	4	45	5	2018
syncytial virus	4	40	5	2018.4
t cells	4	54	5	2015.8
technology	5	29	5	2019
tetanus toxoid	4	43	5	2012.6
tgf-beta	3	45	5	2015.8
tilapia	7	31	5	2021.6
tlr agonist	3	49	5	2020.4
tlr ligands	2	53	5	2016.4
trout oncorhynchus-mykiss	7	39	5	2014
tumor vaccines	3	44	5	2022.4
universal vaccine	1	49	5	2018.4
vaccine delivery system	7	35	5	2016.2
vaccine delivery systems	4	56	5	2015.4
vaccinia virus	7	10	5	2014
virus-like nanoparticles	3	45	5	2017.8
vlps	1	58	5	2019.8
water	2	27	5	2021.8
