# Supplementary material for: A bibliometric insight into nanomaterials in vaccine: trends, collaborations, and future avenues
Source: Front Immunol. 2024 Aug 12;15:1420216. doi: 10.3389/fimmu.2024.1420216 (PMC11345159; doi:10.3389/fimmu.2024.1420216)
Supplement: Supplementary file 9 [file Table5.xlsx]

## Sheet: Sheet1
				Top 100 high-cited literature
TI	Year	Total citation	Journal	Author	Abstract	DOI	Corresponding author
EXPLOITING LYMPHATIC TRANSPORT AND COMPLEMENT ACTIVATION IN NANOPARTICLE VACCINES	2007	986	NATURE BIOTECHNOLOGY	REDDY ST;VAN DER VLIES AJ;SIMEONI E;ANGELI V;RANDOLPH GJ;O'NEILL CP;LEE LK;SWARTZ MA;HUBBELL JA	ANTIGEN TARGETING(1-5) AND ADJUVANCY SCHEMES(6,7) THAT RESPECTIVELY FACILITATE DELIVERY OF ANTIGEN TO DENDRITIC CELLS AND ELICIT THEIR ACTIVATION HAVE BEEN EXPLORED IN VACCINE DEVELOPMENT. HERE WE INVESTIGATE WHETHER NANOPARTICLES CAN BE USED AS A VACCINE PLATFORM BY TARGETING LYMPH NODERESIDING DENDRITIC CELLS VIA INTERSTITIAL FLOW AND ACTIVATING THESE CELLS BY IN SITU COMPLEMENT ACTIVATION. AFT…	10.1038/nbt1332	REDDY, ST，ECOLE POLYTECH FED LAUSANNE, INST BIOENGN, CH-1015 LAUSANNE, SWITZERLAND.
NANOPARTICLES AS POTENTIAL ORAL DELIVERY SYSTEMS OF PROTEINS AND VACCINES: A MECHANISTIC APPROACH	2006	977	JOURNAL OF CONTROLLED RELEASE	DES RIEUX A;FIEVEZ V;GARINOT M;SCHNEIDER YJ;PREAT V	PEPTIDES AND PROTEINS REMAIN POORLY BIOAVAILABLE UPON ORAL ADMINISTRATION. ONE OF THE MOST PROMISING STRATEGIES TO IMPROVE THEIR ORAL DELIVERY RELIES ON THEIR ASSOCIATION WITH COLLOIDAL CARRIERS, E.G. POLYMERIC NANOPARTICLES, STABLE IN GASTROINTESTINAL TRACT, PROTECTIVE FOR ENCAPSULATED SUBSTANCES AND ABLE TO MODULATE PHYSICOCHEMICAL CHARACTERISTICS, DRUG RELEASE AND BIOLOGICAL BEHAVIOR. THE MECH…	10.1016/j.jconrel.2006.08.013	PREAT, V，CATHOLIC UNIV LOUVAIN, UNITE PHARM GALEN, AVE E MOUNIER 73-20, B-1200 BRUSSELS, BELGIUM.
CANCER CELL MEMBRANE-COATED NANOPARTICLES FOR ANTICANCER VACCINATION AND DRUG DELIVERY	2014	954	NANO LETTERS	FANG RH;HU CMJ;LUK BT;GAO WW;COPP JA;TAI YY;O'CONNOR DE;ZHANG LF	CELL-DERIVED NANOPARTICLES HAVE BEEN GARNERING INCREASED ATTENTION DUE TO THEIR ABILITY TO MIMIC MANY OF THE NATURAL PROPERTIES DISPLAYED BY THEIR SOURCE CELLS. THIS TOP-DOWN ENGINEERING APPROACH CAN BE APPLIED TOWARD THE DEVELOPMENT OF NOVEL THERAPEUTIC STRATEGIES OWING TO THE UNIQUE INTERACTIONS ENABLED THROUGH THE RETENTION OF COMPLEX ANTIGENIC INFORMATION. HEREIN, WE REPORT ON THE BIOLOGICAL …	10.1021/nl500618u	ZHANG, LF，UNIV CALIF SAN DIEGO, DEPT NANOENGN, LA JOLLA, CA 92093 USA.
PHASE 1-2 TRIAL OF A SARS-COV-2 RECOMBINANT SPIKE PROTEIN NANOPARTICLE VACCINE	2020	701	NEW ENGLAND JOURNAL OF MEDICINE	KEECH C;ALBERT G;CHO I;ROBERTSON A;REED P;NEAL S;PLESTED JS;ZHU MZ;CLONEY-CLARK S;ZHOU HX;SMITH G;PATEL N;FRIEMAN MB;HAUPT RE;LOGUE J;MCGRATH M;WESTON S;PIEDRA PA;DESAI C;CALLAHAN K;LEWIS M;PRICE-ABBOTT P;FORMICA N;SHINDE V;FRIES L;LICKLITER JD;GRIFFIN P;WILKINSON B;GLENN GM	BACKGROUNDNVX-COV2373 IS A RECOMBINANT SEVERE ACUTE RESPIRATORY SYNDROME CORONAVIRUS 2 (RSARS-COV-2) NANOPARTICLE VACCINE COMPOSED OF TRIMERIC FULL-LENGTH SARS-COV-2 SPIKE GLYCOPROTEINS AND MATRIX-M1 ADJUVANT. METHODSWE INITIATED A RANDOMIZED, PLACEBO-CONTROLLED, PHASE 1-2 TRIAL TO EVALUATE THE SAFETY AND IMMUNOGENICITY OF THE RSARS-COV-2 VACCINE (IN 5-MU G AND 25-MU G DOSES, WITH OR WITHOUT MATR…	10.1056/NEJMoa2026920	KEECH, C，NOVAVAX, 21 FIRSTFIELD RD, GAITHERSBURG, MD 20878 USA.
DESIGNER VACCINE NANODISCS FOR PERSONALIZED CANCER IMMUNOTHERAPY	2017	699	NATURE MATERIALS	KUAI R;OCHYL LJ;BAHJAT KS;SCHWENDEMAN A;MOON JJ	DESPITE THE TREMENDOUS POTENTIAL OF PEPTIDE-BASED CANCER VACCINES, THEIR EFFICACY HAS BEEN LIMITED IN HUMANS. RECENT INNOVATIONS IN TUMOUR EXOME SEQUENCING HAVE SIGNALLED THE NEW ERA OF PERSONALIZED IMMUNOTHERAPY WITH PATIENT-SPECIFIC NEOANTIGENS, BUT A GENERAL METHODOLOGY FOR STIMULATING STRONG CD8 ALPHA(+) CYTOTOXIC T-LYMPHOCYTE (CTL) RESPONSES REMAINS LACKING. HERE WE DEMONSTRATE THAT HIGH-DEN…	10.1038/NMAT4822	SCHWENDEMAN, A; MOON, JJ，UNIV MICHIGAN, DEPT PHARMACEUT SCI, ANN ARBOR, MI 48109 USA.; SCHWENDEMAN, A; MOON, JJ，UNIV MICHIGAN, BIOINTERFACES INST, ANN ARBOR, MI 48109 USA.; MOON, JJ，UNIV MICHIGAN, DEPT BIOMED ENGN, ANN ARBOR, MI 48109 USA.
NANOPARTICLE VACCINES	2014	638	VACCINE	ZHAO L;SETH A;WIBOWO N;ZHAO CX;MITTER N;YU CZ;MIDDELBERG APJ	NANOTECHNOLOGY INCREASINGLY PLAYS A SIGNIFICANT ROLE IN VACCINE DEVELOPMENT. AS VACCINE DEVELOPMENT ORIENTATES TOWARD LESS IMMUNOGENIC "MINIMALIST" COMPOSITIONS, FORMULATIONS THAT BOOST ANTIGEN EFFECTIVENESS ARE INCREASINGLY NEEDED. THE USE OF NANOPARTICLES IN VACCINE FORMULATIONS ALLOWS NOT ONLY IMPROVED ANTIGEN STABILITY AND IMMUNOGENICITY, BUT ALSO TARGETED DELIVERY AND SLOW RELEASE. A NUMBER …	10.1016/j.vaccine.2013.11.069	MIDDELBERG, APJ，UNIV QUEENSLAND, AUSTRALIAN INST BIOENGN & NANOTECHNOL, ST LUCIA, QLD 4072, AUSTRALIA.
CHITOSAN AND CHITOSAN ETHYLENE OXIDE PROPYLENE OXIDE BLOCK COPOLYMER NANOPARTICLES AS NOVEL CARRIERS FOR PROTEINS AND VACCINES	1997	584	PHARMACEUTICAL RESEARCH	CALVO P;REMUNANLOPEZ C;VILAJATO JL;ALONSO MJ	PURPOSE. THE AIM OF THIS STUDY WAS TO INVESTIGATE THE INTERACTION BETWEEN THE COMPONENTS OF NOVEL CHITOSAN (CS) AND CS/ETHYLENE OXIDE-PROPYLENE OXIDE BLOCK COPOLYMER (PEO-PPO) NANOPARTICLES AND TO EVALUATE THEIR POTENTIAL FOR THE ASSOCIATION AND CONTROLLED RELEASE OF PROTEINS AND VACCINES. METHODS. THE PRESENCE OF PEO-PPO ON THE SURFACE OF THE NANOPARTICLES AND ITS INTERACTION WITH THE CS WAS IDE…	10.1023/A:1012128907225
SYNTHETIC NANOPARTICLES FOR VACCINES AND IMMUNOTHERAPY	2015	552	CHEMICAL REVIEWS	IRVINE DJ;HANSON MC;RAKHRA K;TOKATLIAN T		10.1021/acs.chemrev.5b00109	IRVINE, DJ，MIT, DEPT BIOL ENGN, 77 MASSACHUSETTS AVE, CAMBRIDGE, MA 02139 USA.
SELF-ASSEMBLING INFLUENZA NANOPARTICLE VACCINES ELICIT BROADLY NEUTRALIZING H1N1 ANTIBODIES	2013	551	NATURE	KANEKIYO M;WEI CJ;YASSINE HM;MCTAMNEY PM;BOYINGTON JC;WHITTLE JRR;RAO SS;KONG WP;WANG LS;NABEL GJ	INFLUENZA VIRUSES POSE A SIGNIFICANT THREAT TO THE PUBLIC AND ARE A BURDEN ON GLOBAL HEALTH SYSTEMS(1,2). EACH YEAR, INFLUENZA VACCINES MUST BE RAPIDLY PRODUCED TO MATCH CIRCULATING VIRUSES, A PROCESS CONSTRAINED BY DATED TECHNOLOGY AND VULNERABLE TO UNEXPECTED STRAINS EMERGING FROM HUMANS AND ANIMAL RESERVOIRS. HERE WE USE KNOWLEDGE OF PROTEIN STRUCTURE TO DESIGN SELF-ASSEMBLING NANOPARTICLES TH…	10.1038/nature12202	NABEL, GJ，SANOFI, 640 MEM DR, CAMBRIDGE, MA 02139 USA.
SIZE-DEPENDENT IMMUNOGENICITY: THERAPEUTIC AND PROTECTIVE PROPERTIES OF NANO-VACCINES AGAINST TUMORS	2004	515	JOURNAL OF IMMUNOLOGY	FIFIS T;GAMVRELLIS A;CRIMEEN-IRWIN B;PIETERSZ GA;LI J;MOTTRAM PL;MCKENZIE IFC;PLEBANSKI M	INFECTION CAN PROTECT AGAINST SUBSEQUENT DISEASE BY INDUCTION OF BOTH HUMORAL AND CELLULAR IMMUNITY, BUT INERT PROTEIN-BASED VACCINES ARE NOT AS EFFECTIVE. IN THIS STUDY, WE PRESENT A NEW VACCINE DESIGN, WITH AG COVALENTLY CONJUGATED TO SOLID CORE NANO-BEADS OF NARROWLY DEFINED SIZE (0.04-0.05 MUM) THAT LOCALIZE TO DENDRITIC CELLS (DEC205(+) CD40(+), CD86(+)) IN DRAINING LYMPH NODES, INDUCING HIG…	10.4049/jimmunol.173.5.3148	PLEBANSKI, M，AUSTIN & REPATRIAT MED CTR, AUSTIN RES INST, VACCINE DEV & INFECT DIS UNIT, HEIDELBERG, VIC 3084, AUSTRALIA.
BIODEGRADABLE NANOPARTICLES ARE EXCELLENT VEHICLE FOR SITE DIRECTED <I>IN</I>-<I>VIVO</I> DELIVERY OF DRUGS AND VACCINES	2011	464	JOURNAL OF NANOBIOTECHNOLOGY	MAHAPATRO A;SINGH DK	BIODEGRADABLE NANOPARTICLES (NPS) ARE GAINING INCREASED ATTENTION FOR THEIR ABILITY TO SERVE AS A VIABLE CARRIER FOR SITE SPECIFIC DELIVERY OF VACCINES, GENES, DRUGS AND OTHER BIOMOLECULES IN THE BODY. THEY OFFER ENHANCED BIOCOMPATIBILITY, SUPERIOR DRUG/VACCINE ENCAPSULATION, AND CONVENIENT RELEASE PROFILES FOR A NUMBER OF DRUGS, VACCINES AND BIOMOLECULES TO BE USED IN A VARIETY OF APPLICATIONS I…	10.1186/1477-3155-9-55	SINGH, DK，WINSTON SALEM STATE UNIV, DEPT LIFE SCI, 601 S MLK JR DR WINSTON SALEM, WINSTON SALEM, NC 27110 USA.
GOLD NANOPARTICLES AS A VACCINE PLATFORM: INFLUENCE OF SIZE AND SHAPE ON IMMUNOLOGICAL RESPONSES <I>IN VITRO</I> AND <I>IN VIVO</I>	2013	453	ACS NANO	NIIKURA K;MATSUNAGA T;SUZUKI T;KOBAYASHI S;YAMAGUCHI H;ORBA Y;KAWAGUCHI A;HASEGAWA H;KAJINO K;NINOMIYA T;IJIRO K;SAWA H	THIS PAPER DEMONSTRATES HOW THE SHAPE AND SIZE OF GOLD NANOPARTICLES (AUNPS) AFFECT IMMUNOLOGICAL RESPONSES IN VIVO AND IN VITRO FOR THE PRODUCTION OF ANTIBODIES FOR WEST NILE VIRUS (WNV). WE PREPARED SPHERICAL (20 AND 40 NM IN DIAMETER), ROD (40 X 10 NM), AND CUBIC (40 X 40 X 40 NM) AUNPS AS ADJUVANTS AND COATED THEM WITH WNV ENVELOPE (E) PROTEIN. WE MEASURED ANTI-WNVE ANTIBODIES AFTER INOCULATI…	10.1021/nn3057005	NIIKURA, K，HOKKAIDO UNIV, RIES, N21W10, SAPPORO, HOKKAIDO 0010021, JAPAN.
MRNA-LIPID NANOPARTICLE COVID-19 VACCINES: STRUCTURE AND STABILITY	2021	448	INTERNATIONAL JOURNAL OF PHARMACEUTICS	SCHOENMAKER L;WITZIGMANN D;KULKARNI JA;VERBEKE R;KERSTEN G;JISKOOT W;CROMMELIN DJA	A DRAWBACK OF THE CURRENT MRNA-LIPID NANOPARTICLE (LNP) COVID-19 VACCINES IS THAT THEY HAVE TO BE STORED AT (ULTRA)LOW TEMPERATURES. UNDERSTANDING THE ROOT CAUSE OF THE INSTABILITY OF THESE VACCINES MAY HELP TO RATIONALLY IMPROVE MRNA-LNP PRODUCT STABILITY AND THEREBY EASE THE TEMPERATURE CONDITIONS FOR STORAGE. IN THIS REVIEW WE DISCUSS PROPOSED STRUCTURES OF MRNA-LNPS, FACTORS THAT IMPACT MRNA-…	10.1016/j.ijpharm.2021.120586	JISKOOT, W，LEIDEN UNIV, LEIDEN ACAD CTR DRUG RES, DIV BIOTHERAPEUT, EINSTEINWEG 55, NL-2333 CC LEIDEN, NETHERLANDS.; CROMMELIN, DJA，UNIV UTRECHT, FAC SCI, DEPT PHARMACEUT, UNIV WEG 99, NL-3584 CG UTRECHT, NETHERLANDS.
LIPID NANOPARTICLES-FROM LIPOSOMES TO MRNA VACCINE DELIVERY, A LANDSCAPE OF RESEARCH DIVERSITY AND ADVANCEMENT	2021	445	ACS NANO	TENCHOV R;BIRD R;CURTZE AE;ZHOU QQ	LIPID NANOPARTICLES (LNPS) HAVE EMERGED ACROSS THE PHARMACEUTICAL INDUSTRY AS PROMISING VEHICLES TO DELIVER A VARIETY OF THERAPEUTICS. CURRENTLY IN THE SPOTLIGHT AS VITAL COMPONENTS OF THE COVID-19 MRNA VACCINES, LNPS PLAY A KEY ROLE IN EFFECTIVELY PROTECTING AND TRANSPORTING MRNA TO CELLS. LIPOSOMES, AN EARLY VERSION OF LNPS, ARE A VERSATILE NANOMEDICINE DELIVERY PLATFORM. A NUMBER OF LIPOSOMAL …	10.1021/acsnano.1c04996	ZHOU, QQ，CAS, DIV AMER CHEM SOC, COLUMBUS, OH 43210 USA.
CANCER CELL MEMBRANE-COATED ADJUVANT NANOPARTICLES WITH MANNOSE MODIFICATION FOR EFFECTIVE ANTICANCER VACCINATION	2018	428	ACS NANO	YANG R;XU J;XU LG;SUN XQ;CHEN Q;ZHAO YH;PENG R;LIU Z	TUMOR VACCINES FOR CANCER PREVENTION AND TREATMENT HAVE ATTRACTED TREMENDOUS INTERESTS IN THE AREA OF CANCER IMMUNOTHERAPY IN RECENT YEARS. IN THIS WORK, WE PRESENT A STRATEGY TO CONSTRUCT CANCER VACCINES BY ENCAPSULATING IMMUNE-ADJUVANT NANOPARTICLES WITH CANCER CELL MEMBRANES MODIFIED BY MANNOSE. POLY(D,L-LACTIDE-CO-GLYCOLIDE) NANOPARTICLES ARE FIRST LOADED WITH TOLL-LIKE RECEPTOR 7 AGONIST, IM…	10.1021/acsnano.7b09041	XU, LG; PENG, R; LIU, Z，SOOCHOW UNIV, INST FUNCT NANO & SOFT MAT FUNSOM, JIANGSU KEY LAB CARBON BASED FUNCT MAT & DEVICES, SUZHOU 215123, JIANGSU, PEOPLES R CHINA.
NANOTECHNOLOGY IN VACCINE DELIVERY	2008	416	ADVANCED DRUG DELIVERY REVIEWS	PEEK LJ;MIDDAUGH CR;BERKLAND C	WITH VERY FEW ADJUVANTS CURRENTLY BEING USED IN MARKETED HUMAN VACCINES, A CRITICAL NEED EXISTS FOR NOVEL IMMUNOPOTENTIATORS AND DELIVERY VEHICLES CAPABLE OF ELICITING HUMORAL, CELLULAR AND MUCOSAL IMMUNITY. SUCH CRUCIAL VACCINE COMPONENTS COULD FACILITATE THE DEVELOPMENT OF NOVEL VACCINES FOR VIRAL AND PARASITIC INFECTIONS, SUCH AS HEPATITIS, HIV, MALARIA, CANCER, ETC. IN THIS REVIEW, WE DISCUSS…	10.1016/j.addr.2007.05.017	BERKLAND, C，2030 BECKER DR, LAWRENCE, KS 66047 USA.
COVID-19 VACCINE DEVELOPMENT AND A POTENTIAL NANOMATERIAL PATH FORWARD	2020	377	NATURE NANOTECHNOLOGY	SHIN MD;SHUKLA S;CHUNG YH;BEISS V;CHAN SK;ORTEGA-RIVERA OA;WIRTH DM;CHEN A;SACK M;POKORSKI JK;STEINMETZ NF	THIS REVIEW HIGHLIGHTS CURRENT APPROACHES TO COVID-19 VACCINE DEVELOPMENT, HIGHLIGHTING THE ROLE OF NANOTECHNOLOGY, MANUFACTURING AND DISTRIBUTION. THE COVID-19 PANDEMIC HAS INFECTED MILLIONS OF PEOPLE WITH NO CLEAR SIGNS OF ABATEMENT OWING TO THE HIGH PREVALENCE, LONG INCUBATION PERIOD AND LACK OF ESTABLISHED TREATMENTS OR VACCINES. VACCINES ARE THE MOST PROMISING SOLUTION TO MITIGATE NEW VIRAL …	10.1038/s41565-020-0737-y	STEINMETZ, NF，UNIV CALIF SAN DIEGO, DEPT NANOENGN, LA JOLLA, CA 92093 USA.; STEINMETZ, NF，UNIV CALIF SAN DIEGO, DEPT BIOENGN, LA JOLLA, CA 92093 USA.; STEINMETZ, NF，UNIV CALIF SAN DIEGO, CTR NANOIMMUNOENGN, LA JOLLA, CA 92093 USA.; STEINMETZ, NF，UNIV CALIF SAN DIEGO, INST MAT DISCOVERY & DESIGN, LA JOLLA, CA 92093 USA.; STEINMETZ, NF，UNIV CALIF SAN DIEGO, DEPT RADIOL, LA JOLLA, CA 92093 USA.; STE…
NANOGEL ANTIGENIC PROTEIN-DELIVERY SYSTEM FOR ADJUVANT-FREE INTRANASAL VACCINES	2010	370	NATURE MATERIALS	NOCHI T;YUKI Y;TAKAHASHI H;SAWADA S;MEJIMA M;KOHDA T;HARADA N;KONG IG;SATO A;KATAOKA N;TOKUHARA D;KUROKAWA S;TAKAHASHI Y;TSUKADA H;KOZAKI S;AKIYOSHI K;KIYONO H	NANOTECHNOLOGY IS AN INNOVATIVE METHOD OF FREELY CONTROLLING NANOMETRE-SIZED MATERIALS(1). RECENT OUTBREAKS OF MUCOSAL INFECTIOUS DISEASES HAVE INCREASED THE DEMANDS FOR DEVELOPMENT OF MUCOSAL VACCINES BECAUSE THEY INDUCE BOTH SYSTEMIC AND MUCOSAL ANTIGEN-SPECIFIC IMMUNE RESPONSES(2). HERE WE DEVELOPED AN INTRANASAL VACCINE-DELIVERY SYSTEM WITH A NANOMETRE-SIZED HYDROGEL ('NANOGEL') CONSISTING OF…	10.1038/NMAT2784	KIYONO, H，UNIV TOKYO, INST MED SCI, DEPT MICROBIOL & IMMUNOL, DIV MUCOSAL IMMUNOL, TOKYO 1088639, JAPAN.
VACCINE DELIVERY USING NANOPARTICLES	2013	364	FRONTIERS IN CELLULAR AND INFECTION MICROBIOLOGY	GREGORY AE;TITBALL R;WILLIAMSON D	VACCINATION HAS HAD A MAJOR IMPACT ON THE CONTROL OF INFECTIOUS DISEASES. HOWEVER, THERE ARE STILL MANY INFECTIOUS DISEASES FOR WHICH THE DEVELOPMENT OF AN EFFECTIVE VACCINE HAS BEEN ELUSIVE. IN MANY CASES THE FAILURE TO DEVISE VACCINES IS A CONSEQUENCE OF THE INABILITY OF VACCINE CANDIDATES TO EVOKE APPROPRIATE IMMUNE RESPONSES. THIS IS ESPECIALLY TRUE WHERE CELLULAR IMMUNITY IS REQUIRED FOR PRO…	10.3389/fcimb.2013.00013	GREGORY, AE，UNIV EXETER, COLL LIFE & ENVIRONM SCI, STOCKER RD, EXETER EX4 4QD, DEVON, ENGLAND.
LOW MOLECULAR WEIGHT CHITOSAN NANOPARTICLES AS NEW CARRIERS FOR NASAL VACCINE DELIVERY IN MICE	2004	351	EUROPEAN JOURNAL OF PHARMACEUTICS AND BIOPHARMACEUTICS	VILA A;SÁNCHEZ A;JANES K;BEHRENS I;KISSEL T;JATO JLV;ALONSO MJ	HIGH MOLECULAR WEIGHT (MW) CHITOSAN (CS) SOLUTIONS HAVE ALREADY BEEN PROPOSED AS VEHICLES FOR NASAL IMMUNIZATION. THE AIM OF THE PRESENT WORK WAS TO INVESTIGATE THE POTENTIAL UTILITY OF LOW MW CS IN THE FORM OF NANOPARTICLES AS NEW LONG-TERM NASAL VACCINE DELIVERY VEHICLES. FOR THIS PURPOSE. CS OF LOW MWS (23 AND 38 KDA) WAS OBTAINED PREVIOUSLY BY A DEPOLYMERIZATION PROCESS OF THE COMMERCIALLY AV…	10.1016/j.ejpb.2003.09.006	ALONSO, MJ，SCH PHARM, DEPT PHARM & PHARMACEUT TECHNOL, SANTIAGO DE COMPOSTELA 15782, SPAIN.
<I>IN SITU</I> VACCINATION WITH COWPEA MOSAIC VIRUS NANOPARTICLES SUPPRESSES METASTATIC CANCER	2016	327	NATURE NANOTECHNOLOGY	LIZOTTE PH;WEN AM;SHEEN MR;FIELDS J;ROJANASOPONDIST P;STEINMETZ NF;FIERING S	NANOTECHNOLOGY HAS TREMENDOUS POTENTIAL TO CONTRIBUTE TO CANCER IMMUNOTHERAPY. THE 'IN SITU VACCINATION' IMMUNOTHERAPY STRATEGY DIRECTLY MANIPULATES IDENTIFIED TUMOURS TO OVERCOME LOCAL TUMOUR-MEDIATED IMMUNOSUPPRESSION AND SUBSEQUENTLY STIMULATES SYSTEMIC ANTITUMOUR IMMUNITY TO TREAT METASTASES. WE SHOW THAT INHALATION OF SELF-ASSEMBLING VIRUS-LIKE NANOPARTICLES FROM COWPEA MOSAIC VIRUS (CPMV) R…	10.1038/NNANO.2015.292	FIERING, S，GEISEL SCH MED DARTMOUTH, DEPT MICROBIOL & IMMUNOL, LEBANON, NH 03756 USA.; STEINMETZ, NF，CASE WESTERN RESERVE UNIV, SCH MED, BIOMED ENGN, CLEVELAND, OH 44106 USA.; STEINMETZ, NF，CASE WESTERN RESERVE UNIV, SCH MED, DEPT RADIOL, CLEVELAND, OH 44106 USA.; STEINMETZ, NF，CASE WESTERN RESERVE UNIV, DEPT MAT SCI & ENGN, CLEVELAND, OH 44106 USA.; STEINMETZ, NF，CASE WESTERN RESERVE UNIV, DEPT …
OPTIMIZATION OF LIPID NANOPARTICLES FOR INTRAMUSCULAR ADMINISTRATION OF MRNA VACCINES	2019	326	MOLECULAR THERAPY-NUCLEIC ACIDS	HASSETT KJ;BENENATO KE;JACQUINET E;LEE A;WOODS A;YUZHAKOV O;HIMANSU S;DETERLING J;GEILICH BM;KETOVA T;MIHAI C;LYNN A;MCFADYEN I;MOORE MJ;SENN JJ;STANTON MG;ALMARSSON Ö;CIARAMELLA G;BRITO LA	MRNA VACCINES HAVE THE POTENTIAL TO TACKLE MANY UNMET MEDICAL NEEDS THAT ARE UNABLE TO BE ADDRESSED WITH CONVENTIONAL VACCINE TECHNOLOGIES. A POTENT AND WELL-TOLERATED DELIVERY TECHNOLOGY IS INTEGRAL TO FULLY REALIZING THE POTENTIAL OF MRNA VACCINES. PRE-CLINICAL AND CLINICAL STUDIES HAVE DEMONSTRATED THAT MRNA DELIVERED INTRAMUSCULARLY (IM) WITH FIRST-GENERATION LIPID NANOPARTICLES (LNPS) GENERA…	10.1016/j.omtn.2019.01.013	BRITO, LA，MODERNA THERAPEUT, 200 TECHNOL SQ, CAMBRIDGE, MA 02139 USA.
PEGYLATED PLGA-BASED NANOPARTICLES TARGETING M CELLS FOR ORAL VACCINATION	2007	282	JOURNAL OF CONTROLLED RELEASE	GARINOT M;FIÉVEZ V;POURCELLE V;STOFFELBACH F;DES RIEUX A;PLAPIED L;THEATE I;FREICHELS H;JÉRÔME C;MARCHAND-BRYNAERT J;SCHNEIDER YJ;PRÉAT V	TO IMPROVE THE EFFICIENCY OF ORALLY DELIVERED VACCINES, PEGYLATED PLGA-BASED NANOPARTICLES DISPLAYING RGD MOLECULES AT THEIR SURFACE WERE DESIGNED TO TARGET HUMAN M CELLS. RGD GRAFTING WAS PERFORMED BY AN ORIGINAL METHOD CALLED "PHOTOGRAFTING" WHICH COVALENTLY LINKED RGD PEPTIDES MAINLY ON THE PEG MOIETY OF THE PCL-PEG, INCLUDED IN THE FORMULATION. FIRST, THREE NON-TARGETED FORMULATIONS WITH SIZE…	10.1016/j.jconrel.2007.04.021	PREAT, V，CATHOLIC UNIV LOUVAIN, UNITE PHARM GALEN, AVE E MOUNIER 73-20, B-1200 BRUSSELS, BELGIUM.
NANOPARTICLE-DETAINED TOXINS FOR SAFE AND EFFECTIVE VACCINATION	2013	265	NATURE NANOTECHNOLOGY	HU CMJ;FANG RH;LUK BT;ZHANG LF	TOXOID VACCINES-VACCINES BASED ON INACTIVATED BACTERIAL TOXINS-ARE ROUTINELY USED TO PROMOTE ANTITOXIN IMMUNITY FOR THE TREATMENT AND PREVENTION OF BACTERIAL INFECTIONS(1-4). FOLLOWING CHEMICAL OR HEAT DENATURATION, INACTIVATED TOXINS CAN BE ADMINISTERED TO MOUNT TOXIN-SPECIFIC IMMUNE RESPONSES. HOWEVER, RETAINING FAITHFUL ANTIGENIC PRESENTATION WHILE REMOVING TOXIN VIRULENCE REMAINS A MAJOR CHAL…	10.1038/NNANO.2013.254	HU, CMJ，UNIV CALIF SAN DIEGO, DEPT NANOENGN, LA JOLLA, CA 92093 USA.
NANOPARTICU LATE STING AGONISTS ARE POTENT LYMPH NODE-TARGETED VACCINE ADJUVANTS	2015	263	JOURNAL OF CLINICAL INVESTIGATION	HANSON MC;CRESPO MR;ABRAHAM W;MOYNIHAN KD;SZETO GL;CHEN SH;MELO MB;MUELLER S;IRVINE DJ	CYCLIC DINUCLEOTIDES (CONS) ARE AGONISTS OF STIMULATOR OF IFN GENES (STING) AND HAVE POTENTIAL AS VACCINE ADJUVANTS. HOWEVER, CYCLIC DI-GMP (CDGMP) INJECTED S.C. SHOWS MINIMAL UPTAKE INTO LYMPHATICS/DRAINING LYMPH NODES (DLNS) AND INSTEAD IS RAPIDLY DISTRIBUTED TO THE BLOODSTREAM, LEADING TO SYSTEMIC INFLAMMATION. HERE, WE ENCAPSULATED CDGMP WITHIN PEGYLATED LIPID NANOPARTICLES (NP-CDGMP) TO REDI…	10.1172/JCI79915	IRVINE, DJ，500 MAIN ST,76-261, CAMBRIDGE, MA 02139 USA.
ALGINIC ACID-COATED CHITOSAN NANOPARTICLES LOADED WITH LEGUMAIN DNA VACCINE: EFFECT AGAINST BREAST CANCER IN MICE	2013	261	PLOS ONE	LIU Z;LV D;LIU S;GONG JB;WANG D;XIONG M;CHEN XN;XIANG R;TAN XY	LEGUMAIN-BASED DNA VACCINES HAVE POTENTIAL TO PROTECT AGAINST BREAST CANCER. HOWEVER, THE LACK OF A SAFE AND EFFICIENT ORAL DELIVERY SYSTEM RESTRICTS ITS CLINICAL APPLICATION. HERE, WE CONSTRUCTED ALGINIC ACID-COATED CHITOSAN NANOPARTICLES (A.C.NPS) AS AN ORAL DELIVERY CARRIER FOR A LEGUMAIN DNA VACCINE. FIRST, WE TESTED ITS CHARACTERISTIC IN ACIDIC ENVIRONMENTS IN VITRO. DNA AGAROSE ELECTROPHORE…	10.1371/journal.pone.0060190	TAN, XY，NANKAI UNIV, SCH MED, TIANJIN 300071, PEOPLES R CHINA.
NANOPARTICLE VACCINES AGAINST INFECTIOUS DISEASES	2018	260	FRONTIERS IN IMMUNOLOGY	PATI R;SHEVTSOV M;SONAWANE A	DUE TO EMERGENCE OF NEW VARIANTS OF PATHOGENIC MICRO-ORGANISMS THE TREATMENT AND IMMUNIZATION OF INFECTIOUS DISEASES HAVE BECOME A GREAT CHALLENGE IN THE PAST FEW YEARS. IN THE CONTEXT OF VACCINE DEVELOPMENT REMARKABLE EFFORTS HAVE BEEN MADE TO DEVELOP NEW VACCINES AND ALSO TO IMPROVE THE EFFICACY OF EXISTING VACCINES AGAINST SPECIFIC DISEASES. TO DATE, SOME VACCINES ARE DEVELOPED FROM PROTEIN SU…	10.3389/fimmu.2018.02224	SONAWANE, A，KIIT UNIV, SCH BIOTECHNOL, BHUBANESWAR, INDIA.; SONAWANE, A，INDIAN INST TECHNOL INDORE, DISCIPLINE BIOSCI & BIOMED ENGN, INDORE, MADHYA PRADESH, INDIA.
PH-RESPONSIVE NANOPARTICLE VACCINES FOR DUAL-DELIVERY OF ANTIGENS AND IMMUNOSTIMULATORY OLIGONUCLEOTIDES	2013	254	ACS NANO	WILSON JT;KELLER S;MANGANIELLO MJ;CHENG C;LEE CC;OPARA C;CONVERTINE A;STAYTON PS	PROTEIN SUBUNIT VACCINES OFFER IMPORTANT POTENTIAL ADVANTAGES OVER LIVE VACCINE VECTORS BUT GENERALLY ELICIT WEAKER AND SHORTER-LIVED CELLULAR IMMUNE RESPONSES. HERE WE INVESTIGATE THE USE OF PH-RESPONSIVE, ENDOSOMOLYTIC POLYMER NANOPARTICLES THAT WERE ORIGINALLY DEVELOPED FOR RNA DELIVERY AS VACCINE DELIVERY VEHICLES FOR ENHANCING CELLULAR AND HUMORAL IMMUNE RESPONSES. MICE LIAR NANOPARTICLES WE…	10.1021/nn305466z	STAYTON, PS，UNIV WASHINGTON, DEPT BIOENGN, SEATTLE, WA 98195 USA.
ENHANCING HUMORAL RESPONSES TO A MALARIA ANTIGEN WITH NANOPARTICLE VACCINES THAT EXPAND T<SUB>FH</SUB> CELLS AND PROMOTE GERMINAL CENTER INDUCTION	2012	246	PROCEEDINGS OF THE NATIONAL ACADEMY OF SCIENCES OF THE UNITED STATES OF AMERICA	MOON JJ;SUH H;LI AV;OCKENHOUSE CF;YADAVA A;IRVINE DJ	FOR SUBUNIT VACCINES, ADJUVANTS PLAY A KEY ROLE IN SHAPING IMMUNOLOGICAL MEMORY. NANOPARTICLE (NP) DELIVERY SYSTEMS FOR ANTIGENS AND/OR MOLECULAR DANGER SIGNALS ARE PROMISING ADJUVANTS CAPABLE OF PROMOTING BOTH CELLULAR AND HUMORAL IMMUNE RESPONSES, BUT IN MOST CASES THE MECHANISMS OF ACTION OF THESE MATERIALS ARE POORLY UNDERSTOOD. HERE, WE STUDIED THE IMMUNE RESPONSE ELICITED BY NPS COMPOSED OF…	10.1073/pnas.1112648109	IRVINE, DJ，MIT, DEPT MAT SCI & ENGN, CAMBRIDGE, MA 02139 USA.
NANOMATERIAL DELIVERY SYSTEMS FOR MRNA VACCINES	2021	245	VACCINES	BUSCHMANN MD;CARRASCO MJ;ALISHETTY S;PAIGE M;ALAMEH MG;WEISSMAN D	THE RECENT SUCCESS OF MRNA VACCINES IN SARS-COV-2 CLINICAL TRIALS IS IN PART DUE TO THE DEVELOPMENT OF LIPID NANOPARTICLE DELIVERY SYSTEMS THAT NOT ONLY EFFICIENTLY EXPRESS THE MRNA-ENCODED IMMUNOGEN AFTER INTRAMUSCULAR INJECTION, BUT ALSO PLAY ROLES AS ADJUVANTS AND IN VACCINE REACTOGENICITY. WE PRESENT AN OVERVIEW OF MRNA DELIVERY SYSTEMS AND THEN FOCUS ON THE LIPID NANOPARTICLES USED IN THE CU…	10.3390/vaccines9010065	BUSCHMANN, MD，GEORGE MASON UNIV, DEPT BIOENGN, 4400 UNIV DR,MS 1J7, FAIRFAX, VA 22030 USA.
SELF-AMPLIFYING RNA SARS-COV-2 LIPID NANOPARTICLE VACCINE CANDIDATE INDUCES HIGH NEUTRALIZING ANTIBODY TITERS IN MICE	2020	239	NATURE COMMUNICATIONS	MCKAY PF;HU K;BLAKNEY AK;SAMNUAN K;BROWN JC;PENN R;ZHOU J;BOUTON CR;ROGERS P;POLRA K;LIN PJC;BARBOSA C;TAM YK;BARCLAY WS;SHATTOCK RJ	THE SPREAD OF THE SARS-COV-2 INTO A GLOBAL PANDEMIC WITHIN A FEW MONTHS OF ONSET MOTIVATES THE DEVELOPMENT OF A RAPIDLY SCALABLE VACCINE. HERE, WE PRESENT A SELF-AMPLIFYING RNA ENCODING THE SARS-COV-2 SPIKE PROTEIN ENCAPSULATED WITHIN A LIPID NANOPARTICLE (LNP) AS A VACCINE. WE OBSERVE REMARKABLY HIGH AND DOSE-DEPENDENT SARS-COV-2 SPECIFIC ANTIBODY TITERS IN MOUSE SERA, AS WELL AS ROBUST NEUTRALI…	10.1038/s41467-020-17409-9	SHATTOCK, RJ，IMPERIAL COLL LONDON, DEPT INFECT DIS, NORFOLK PL, LONDON W2 1PG, ENGLAND.
A DNA NANODEVICE-BASED VACCINE FOR CANCER IMMUNOTHERAPY	2021	237	NATURE MATERIALS	LIU SL;JIANG Q;ZHAO X;ZHAO RF;WANG YN;WANG YM;LIU JB;SHANG YX;ZHAO S;WU TT;ZHANG YL;NIE GJ;DING BQ	A DNA NANODEVICE VACCINE HAS BEEN DEVELOPED AND UTILIZED TO STIMULATE A TUMOUR-SPECIFIC CYTOTOXIC T LYMPHOCYTE RESPONSE IN VIVO, LEADING TO THE INHIBITION OF TUMOUR GROWTH AS WELL AS PREVENTION OF METASTASIS. A MAJOR CHALLENGE IN CANCER VACCINE THERAPY IS THE EFFICIENT DELIVERY OF ANTIGENS AND ADJUVANTS TO STIMULATE A CONTROLLED YET ROBUST TUMOUR-SPECIFIC T-CELL RESPONSE. HERE, WE DESCRIBE A STRU…	10.1038/s41563-020-0793-6	DING, BQ，NATL CTR NANOSCI & TECHNOL, CAS CTR EXCELLENCE NANOSCI, CAS KEY LAB NANOSYST & HIERARCH FABRICAT, BEIJING, PEOPLES R CHINA.; DING, BQ，UNIV CHINESE ACAD SCI, BEIJING, PEOPLES R CHINA.; DING, BQ，ZHENGZHOU UNIV, HENAN INST ADV TECHNOL, SCH MAT SCI & ENGN, ZHENGZHOU, PEOPLES R CHINA.
INDUCTION OF POTENT NEUTRALIZING ANTIBODY RESPONSES BY A DESIGNED PROTEIN NANOPARTICLE VACCINE FOR RESPIRATORY SYNCYTIAL VIRUS	2019	237	CELL	MARCANDALLI J;FIALA B;OLS S;PEROTTI M;DE VAN DER SCHUEREN WD;SNIJDER J;HODGE E;BENHAIM M;RAVICHANDRAN R;CARTER L;SHEFFLER W;BRUNNER L;LAWRENZ M;DUBOIS P;LANZAVECCHIA A;SALLUSTO F;LEE KK;VEESLER D;CORRENTI CE;STEWART LJ;BAKER D;LORÉ K;PEREZ L;KING NP	RESPIRATORY SYNCYTIAL VIRUS (RSV) IS A WORLDWIDE PUBLIC HEALTH CONCERN FOR WHICH NO VACCINE IS AVAILABLE. ELUCIDATION OF THE PREFUSION STRUCTURE OF THE RSV F GLYCOPROTEIN AND ITS IDENTIFICATION AS THE MAIN TARGET OF NEUTRALIZING ANTIBODIES HAVE PROVIDED NEW OPPORTUNITIES FOR DEVELOPMENT OF AN EFFECTIVE VACCINE. HERE, WE DESCRIBE THE STRUCTURE-BASED DESIGN OF A SELF-ASSEMBLING PROTEIN NANOPARTICLE…	10.1016/j.cell.2019.01.046	PEREZ, L，UNIV SVIZZERA ITALIANA, INST RES BIOMED, FAC BIOMED SCI, BELLINZONA, SWITZERLAND.; KING, NP，UNIV WASHINGTON, DEPT BIOCHEM, SEATTLE, WA 98195 USA.; KING, NP，UNIV WASHINGTON, INST PROT DESIGN, SEATTLE, WA 98195 USA.; PEREZ, L，EUROPEAN VIRUS BIOINFORMAT CTR, JENA, GERMANY.
SURFACE-ENGINEERED GOLD NANORODS: PROMISING DNA VACCINE ADJUVANT FOR HIV-1 TREATMENT	2012	236	NANO LETTERS	XU LG;LIU Y;CHEN ZY;LI W;LIU Y;WANG LM;LIU Y;WU XC;JI YL;ZHAO YL;MA LY;SHAO YM;CHEN CY	WITH THE INTENSE INTERNATIONAL RESPONSE TO THE AIDS PANDEMIC, HIV VACCINES HAVE BEEN EXTENSIVELY INVESTIGATED BUT HAVE FAILED DUE TO ISSUES OF SAFETY OR EFFICACY IN HUMANS. ADJUVANTS FOR HIV/AIDS VACCINES ARE UNDER INTENSE RESEARCH BUT A RATIONAL DESIGN APPROACH IS STILL LACKING. NANOMATERIALS REPRESENT AN OBVIOUS OPPORTUNITY IN THIS FIELD DUE TO THEIR UNIQUE PHYSICOCHEMICAL PROPERTIES. GOLD NANO…	10.1021/nl300027p	WU, XC，NATL CTR NANOSCI & TECHNOL CHINA, CAS KEY LAB STANDARDIZAT & MEASUREMENT NANOTECHNO, BEIJING 100190, PEOPLES R CHINA.
TARGETING DENDRITIC CELLS WITH NANO-PARTICULATE PLGA CANCER VACCINE FORMULATIONS	2011	234	ADVANCED DRUG DELIVERY REVIEWS	HAMDY S;HADDADI A;HUNG RW;LAVASANIFAR A	DEVELOPMENT OF SAFE AND EFFECTIVE CANCER VACCINE FORMULATION IS A PRIMARY FOCUS IN THE FIELD OF CANCER IMMUNOTHERAPY. THE RECOGNITION OF THE CRUCIAL ROLE OF DENDRITIC CELLS (DCS) IN INITIATING ANTI-TUMOR IMMUNITY HAS LED TO THE DEVELOPMENT OF SEVERAL STRATEGIES THAT TARGET VACCINE ANTIGENS TO DCS AS AN ATTEMPT FOR DEVELOPING POTENT, SPECIFIC AND LASTING ANTI-TUMOR T CELL RESPONSES. THE MAIN OBJEC…	10.1016/j.addr.2011.05.021	LAVASANIFAR, A，UNIV ALBERTA, FAC PHARM & PHARMACEUT SCI, DENT PHARM CTR 4119, EDMONTON, AB T6G 2N8, CANADA.
A DNA NANOSTRUCTURE PLATFORM FOR DIRECTED ASSEMBLY OF SYNTHETIC VACCINES	2012	231	NANO LETTERS	LIU XW;XU Y;YU T;CLIFFORD C;LIU Y;YAN H;CHANG Y	SAFE AND EFFECTIVE VACCINES OFFER THE BEST INTERVENTION FOR DISEASE CONTROL. ONE STRATEGY TO MAXIMIZE VACCINE IMMUNOGENICITY WITHOUT COMPROMISING SAFETY IS TO RATIONALLY DESIGN MOLECULAR COMPLEXES THAT MIMIC THE NATURAL STRUCTURE OF IMMUNOGENIC MICROBES BUT WITHOUT THE DISEASE-CAUSING COMPONENTS. HERE WE USE HIGHLY PROGRAMMABLE DNA NANOSTRUCTURES AS PLATFORMS TO ASSEMBLE A MODEL ANTIGEN AND CPG A…	10.1021/nl301877k	CHANG, Y，ARIZONA STATE UNIV, CTR INFECT DIS & VACCINOL, BIODESIGN INST, TEMPE, AZ 85287 USA.
NANOPARTICLE-DELIVERED TRANSFORMING GROWTH FACTOR-Β SIRNA ENHANCES VACCINATION AGAINST ADVANCED MELANOMA BY MODIFYING TUMOR MICROENVIRONMENT	2014	228	ACS NANO	XU ZH;WANG YH;ZHANG L;HUANG L	ACHIEVEMENT OF POTENT IMMUNORESPONSES AGAINST SELF/TUMOR ANTIGENS AND EFFECTIVE THERAPEUTIC OUTCOME AGAINST ADVANCED TUMORS REMAIN MAJOR CHALLENGES IN CANCER IMMUNOTHERAPY. THE SPECIFICITY AND EFFICIENCY OF TWO NANOPARTICLE-BASED DELIVERY SYSTEMS, LIPID-CALCIUM-PHOSPHATE (LCP) NANOPARTICLE (NP) AND LIPOSOME-PROTAMINE-HYALURONIC ACID (LPH) NP, PROVIDE US AN OPPORTUNITY TO ADDRESS BOTH CHALLENGES. …	10.1021/nn500216y	HUANG, L，UNIV N CAROLINA, ESHELMAN SCH PHARM, CTR NANOTECHNOL DRUG DELIVERY, DIV MOL PHARMACEUT, CHAPEL HILL, NC 27599 USA.
TYPE 1 AND 2 IMMUNITY FOLLOWING VACCINATION IS INFLUENCED BY NANOPARTICLE SIZE: FORMULATION OF A MODEL VACCINE FOR RESPIRATORY SYNCYTIAL VIRUS	2007	228	MOLECULAR PHARMACEUTICS	MOTTRAM PL;LEONG D;CRIMEEN-IRWIN B;GLOSTER S;XIANG SD;MEANGER J;GHILDYAL R;VARDAXIS N;PLEBANSKI M	PREVIOUS STUDIES COMPARED UPTAKE BY DENDRITIC CELLS (DC) OF 20, 40, 100, 200, 500, 1000, AND 2000 NM BEADS IN VIVO. WHEN BEADS WERE USED AS ANTIGEN CARRIERS, BEAD SIZE INFLUENCED ANTIBODY RESPONSES AND INDUCTION OF IFN-GAMMA-PRODUCING CD4 AND CD8 T CELLS. BEADS OF 40-50 NM WERE TAKEN UP PREFERENTIALLY BY DC AND INDUCED PARTICULARLY STRONG IMMUNITY. HEREIN, WE EXAMINE IMMUNITY INDUCED BY MINUTE DI…	10.1021/mp060096p	PLEBANSKI, M，BURNET INST, VACCINES & INFECT DIS UNIT, STUDLEY RD, HEIDELBERG, VIC 3084, AUSTRALIA.
A CATIONIC NANOEMULSION FOR THE DELIVERY OF NEXT-GENERATION RNA VACCINES	2014	224	MOLECULAR THERAPY	BRITO LA;CHAN M;SHAW CA;HEKELE A;CARSILLO T;SCHAEFER M;ARCHER J;SEUBERT A;OTTEN GR;BEARD CW;DEY AK;LILJA A;VALIANTE NM;MASON PW;MANDL CW;BARNETT SW;DORMITZER PR;ULMER JB;SINGH M;O'HAGAN DT;GEALL AJ	NUCLEIC ACID-BASED VACCINES SUCH AS VIRAL VECTORS, PLASMID DNA, AND MRNA ARE BEING DEVELOPED AS A MEANS TO ADDRESS A NUMBER OF UNMET MEDICAL NEEDS THAT CURRENT VACCINE TECHNOLOGIES HAVE BEEN UNABLE TO ADDRESS. HERE, WE DESCRIBE A CATIONIC NANOEMULSION (CNE) DELIVERY SYSTEM DEVELOPED TO DELIVER A SELF-AMPLIFYING MRNA VACCINE. THIS NONVIRAL DELIVERY SYSTEM IS BASED ON NOVARTIS'S PROPRIETARY ADJUVAN…	10.1038/mt.2014.133	GEALL, AJ，NOVARTIS VACCINES, 350 MASSACHUSETTS AVE, CAMBRIDGE, MA 02139 USA.
INFLAMMASOME-ACTIVATING NANOPARTICLES AS MODULAR SYSTEMS FOR OPTIMIZING VACCINE EFFICACY	2009	224	VACCINE	DEMENTO SL;EISENBARTH SC;FOELLMER HG;PLATT C;CAPLAN MJ;SALTZMAN WM;MELLMAN I;LEDIZET M;FIKRIG E;FLAVELL RA;FAHMY TM	INNATE IMMUNE SYSTEM ACTIVATION IS A CRITICAL STEP IN THE INITIATION OF AN EFFECTIVE ADAPTIVE IMMUNE RESPONSE; THEREFORE, ACTIVATION OF A CLASS OF INNATE PATHOGEN RECEPTORS CALLED PATTERN RECOGNITION RECEPTORS (PRR) IS A CENTRAL FEATURE OF MANY ADJUVANT SYSTEMS. IT HAS RECENTLY BEEN SHOWN THAT ONE MEMBER OF AN INTRACELLULAR PRR, THE NLRP3 INFLAMMASOME, IS ACTIVATED BY A NUMBER OF CLASSICAL ADJUVA…	10.1016/j.vaccine.2009.03.034	FAHMY, TM，YALE UNIV, DEPT BIOMED ENGN, NEW HAVEN, CT 06511 USA.
NANOTECHNOLOGY FOR COVID-19: THERAPEUTICS AND VACCINE RESEARCH	2020	216	ACS NANO	CHAUHAN G;MADOU MJ;KALRA S;CHOPRA V;GHOSH D;MARTINEZ-CHAPA SO	THE CURRENT GLOBAL HEALTH THREAT BY THE NOVEL CORONAVIRUS DISEASE 2019 (COVID-19) REQUIRES AN URGENT DEPLOYMENT OF ADVANCED THERAPEUTIC OPTIONS AVAILABLE. THE ROLE OF NANOTECHNOLOGY IS HIGHLY RELEVANT TO COUNTER THIS "VIRUS" NANO ENEMY. NANO INTERVENTION IS DISCUSSED IN TERMS OF DESIGNING EFFECTIVE NANOCARRIERS TO COUNTER THE CONVENTIONAL LIMITATIONS OF ANTIVIRAL AND BIOLOGICAL THERAPEUTICS. THIS…	10.1021/acsnano.0c04006	CHAUHAN, G; MADOU, MJ; MARTINEZ-CHAPA, SO，TECNOL MONTERREY, SCH ENGN & SCI, MONTERREY 64849, NUEVO LEON, MEXICO.; MADOU, MJ，UNIV CALIF IRVINE, DEPT MECH & AEROSP ENGN, IRVINE, CA 92697 USA.
COVID-19 VACCINE FRONTRUNNERS AND THEIR NANOTECHNOLOGY DESIGN	2020	213	ACS NANO	CHUNG YH;BEISS V;FIERING SN;STEINMETZ NF	HUMANITY IS EXPERIENCING A CATASTROPHIC PANDEMIC. SARS-COV-2 HAS SPREAD GLOBALLY TO CAUSE SIGNIFICANT MORBIDITY AND MORTALITY, AND THERE STILL REMAIN UNKNOWNS ABOUT THE BIOLOGY AND PATHOLOGY OF THE VIRUS. EVEN WITH TESTING, TRACING, AND SOCIAL DISTANCING, MANY COUNTRIES ARE STRUGGLING TO CONTAIN SARS-COV-2. COVID-19 WILL ONLY BE SUPPRESSIBLE WHEN HERD IMMUNITY DEVELOPS, EITHER BECAUSE OF AN EFFEC…	10.1021/acsnano.0c07197	FIERING, SN，DARTMOUTH COLL, GEISEL SCH MED, HANOVER, NH 03755 USA.; FIERING, SN，DARTMOUTH HITCHCOCK MED CTR, NORRIS COTTON CANC CTR, LEBANON, NH 03766 USA.; STEINMETZ, NF，UNIV CALIF SAN DIEGO, DEPT BIOENGN, DEPT NANOENGN, DEPT RADIOL,MOORES CANC CTR, SAN DIEGO, CA 92093 USA.; STEINMETZ, NF，UNIV CALIF SAN DIEGO, CTR NANOIMMUNOENGN, SAN DIEGO, CA 92093 USA.
BIOMATERIALS FOR NANOPARTICLE VACCINE DELIVERY SYSTEMS	2014	212	PHARMACEUTICAL RESEARCH	SAHDEV P;OCHYL LJ;MOON JJ	SUBUNIT VACCINATION BENEFITS FROM IMPROVED SAFETY OVER ATTENUATED OR INACTIVATED VACCINES, BUT THEIR LIMITED CAPABILITY TO ELICIT LONG-LASTING, CONCERTED CELLULAR AND HUMORAL IMMUNE RESPONSES IS A MAJOR CHALLENGE. RECENT STUDIES HAVE DEMONSTRATED THAT ANTIGEN DELIVERY VIA NANOPARTICLE FORMULATIONS CAN SIGNIFICANTLY IMPROVE IMMUNOGENICITY OF VACCINES DUE TO EITHER INTRINSIC IMMUNOSTIMULATORY PROPE…	10.1007/s11095-014-1419-y	MOON, JJ，UNIV MICHIGAN, COLL PHARM, DEPT PHARMACEUT SCI, 2800 PLYMOUTH RD NCRC, ANN ARBOR, MI 48109 USA.
ROLE OF SUSTAINED ANTIGEN RELEASE FROM NANOPARTICLE VACCINES IN SHAPING THE T CELL MEMORY PHENOTYPE	2012	210	BIOMATERIALS	DEMENTO SL;CUI WG;CRISCIONE JM;STERN E;TULIPAN J;KAECH SM;FAHMY TM	PARTICULATE VACCINES ARE EMERGING PROMISING TECHNOLOGIES FOR THE CREATION OF TUNABLE PROPHYLACTICS AGAINST A WIDE VARIETY OF CONDITIONS. VESICULAR AND SOLID BIODEGRADABLE POLYMER PLATFORMS, EXEMPLIFIED BY LIPOSOMES AND POLYESTERS, RESPECTIVELY, ARE TWO OF THE MOST UBIQUITOUS PLATFORMS IN VACCINE DELIVERY STUDIES. HERE WE DIRECTLY COMPARED THE EFFICACY OF EACH IN A LONG-TERM IMMUNIZATION STUDY AND…	10.1016/j.biomaterials.2012.03.041	FAHMY, TM，YALE UNIV, DEPT BIOMED ENGN, POB 208260, NEW HAVEN, CT 06511 USA.
NANOPARTICLES FOR NASAL VACCINATION	2009	208	ADVANCED DRUG DELIVERY REVIEWS	CSABA N;GARCIA-FUENTES M;ALONSO MJ	THE GREAT INTEREST IN MUCOSAL VACCINE DELIVERY ARISES FROM THE FACT THAT MUCOSAL SURFACES REPRESENT THE MAJOR SITE OF ENTRY FOR MANY PATHOGENS. AMONG OTHER MUCOSAL SITES, NASAL DELIVERY IS ESPECIALLY ATTRACTIVE FOR IMMUNIZATION, AS THE NASAL EPITHELIUM IS CHARACTERIZED BY RELATIVELY HIGH PERMEABILITY, LOW ENZYMATIC ACTIVITY AND BY THE PRESENCE OF AN IMPORTANT NUMBER OF IMMUNOCOMPETENT CELLS. IN A…	10.1016/j.addr.2008.09.005	ALONSO, MJ，UNIV SANTIAGO DE COMPOSTELA, SCH PHARM, DEP PHARMACEUT TECHNOL, CAMPUS S-N, SANTIAGO 15782, SPAIN.
SELF-ASSEMBLING PROTEIN NANOPARTICLES IN THE DESIGN OF VACCINES	2016	206	COMPUTATIONAL AND STRUCTURAL BIOTECHNOLOGY JOURNAL	LÓPEZ-SAGASETA J;MALITO E;RAPPUOLI R;BOTTOMLEY MJ	FOR OVER 100 YEARS, VACCINES HAVE BEEN ONE OF THE MOST EFFECTIVE MEDICAL INTERVENTIONS FOR REDUCING INFECTIOUS DISEASE, AND ARE ESTIMATED TO SAVE MILLIONS OF LIVES GLOBALLY EACH YEAR. NEVERTHELESS, MANY DISEASES ARE NOT YET PREVENTABLE BY VACCINATION. THIS LARGE UNMET MEDICAL NEED DEMANDS FURTHER RESEARCH AND THE DEVELOPMENT OF NOVEL VACCINES WITH HIGH EFFICACY AND SAFETY. COMPARED TO THE 19TH AN…	10.1016/j.csbj.2015.11.001	LÓPEZ-SAGASETA, J，GLAXOSMITHKLINE VACCINES SRL, VIA FIORENTINA 1, I-53100 SIENA, ITALY.
CD40-TARGETED DENDRITIC CELL DELIVERY OF PLGA-NANOPARTICLE VACCINES INDUCE POTENT ANTI-TUMOR RESPONSES	2015	205	BIOMATERIALS	ROSALIA RA;CRUZ LJ;VAN DUIKEREN S;TROMP AT;SILVA AL;JISKOOT W;DE GRUIJL T;LÖWIK C;OOSTENDORP J;VAN DER BURG SH;OSSENDORP F	DENDRITIC CELLS (DC) PLAY A PROMINENT ROLE IN THE PRIMING OF CD8(+) T CELLS. VACCINATION IS A PROMISING TREATMENT TO BOOST TUMOR-SPECIFIC CD8(+) T CELLS WHICH IS CRUCIALLY DEPENDENT ON ADEQUATE DELIVERY OF THE VACCINE TO DC. UPON SUBCUTANEOUS (S.C.) INJECTION, ONLY A SMALL FRACTION OF THE VACCINE IS DELIVERED TO DC WHEREAS THE MAJORITY IS CLEARED BY THE BODY OR ENGULFED BY OTHER IMMUNE CELLS. TO …	10.1016/j.biomaterials.2014.10.053	OSSENDORP, F，LEIDEN UNIV, MED CTR, POB 9600, NL-2300 RC LEIDEN, NETHERLANDS.
POTENTIAL USE OF NANOPARTICLES FOR TRANSCUTANEOUS VACCINE DELIVERY: EFFECT OF PARTICLE SIZE AND CHARGE	2004	205	INTERNATIONAL JOURNAL OF PHARMACEUTICS	KOHLI AK;ALPAR HO	THE AIM OF THIS STUDY WAS TO INVESTIGATE THE EFFECT OF SIZE AND CHARGE ON THE PERMEATION OF NANOPARTICLES THROUGH THE SKIN AS THE FIRST STEP IN DESIGNING A TRANSDERMAL VACCINE DELIVERY SYSTEM. FLUORESCENT PARTICLES RANGING IN SIZE AND CHARGE WERE APPLIED TO THE SURFACE OF FULL THICKNESS PIG SKIN IN A DIFFUSION CHAMBER AND THE RECEPTOR FLUID WAS ASSAYED TO DETERMINE PERMEATION. FLUORESCENCE MICROS…	10.1016/j.ijpharm.2003.10.038	ALPAR, HO，UNIV LONDON, SCH PHARM, CTR DRUG DELIVERY RES, 29-39 BRUNSWICK SQ, LONDON WC1N 1AX, ENGLAND.
NANOPARTICLES AND MICROPARTICLES AS VACCINE-DELIVERY SYSTEMS	2007	204	EXPERT REVIEW OF VACCINES	SINGH M;CHAKRAPANI A;O'HAGON D	VACCINE-DELIVERY SYSTEMS ARE GENERALLY PARTICULATE (E.G., EMULSIONS, MICROPARTICLES AND LIPOSOMES) AND HAVE COMPARABLE DIMENSIONS TO THE PATHOGENS, WHICH THE IMMUNE SYSTEM EVOLVED TO COMBAT. INCREASINGLY MORE SOPHISTICATED DELIVERY SYSTEMS ARE BEING DEVELOPED IN WHICH IMMUNOSTIMULATORY ADJUVANTS MAY BE INCORPORATED WITH THE ANTIGEN. THE RATIONALE FOR THIS APPROACH IS TO ENSURE THAT BOTH THE ANTIG…	10.1586/14760584.6.5.797	SINGH, M，NOVARTIS VACCINES, 4560 HORTON ST, EMERYVILLE, CA 94608 USA.
COMBINATION IMMUNOTHERAPY OF MUC1 MRNA NANO-VACCINE AND CTLA-4 BLOCKADE EFFECTIVELY INHIBITS GROWTH OF TRIPLE NEGATIVE BREAST CANCER	2018	201	MOLECULAR THERAPY	LIU LN;WANG YH;MIAO L;LIU Q;MUSETTI S;LI J;HUANG L	TRIPLE NEGATIVE BREAST CANCER (TNBC), WHICH CONSTITUTES 10%-20% OF ALL BREAST CANCERS, IS ASSOCIATED WITH AGGRESSIVE PROGRESSION, A HIGH RATE OF METASTASIS, AND POOR PROGNOSIS. THE TREATMENT OF PATIENTS WITH TNBC REMAINS A GREAT CLINICAL CHALLENGE. PRECLINICAL REPORTS SUPPORT THE COMBINATION IMMUNOTHERAPY OF CANCER VACCINES AND IMMUNE CHECKPOINT BLOCKADES IN NON-IMMUNOGENIC TUMORS. IN THIS STUDY,…	10.1016/j.ymthe.2017.10.020	HUANG, L，UNIV N CAROLINA, ESHELMAN SCH PHARM, DIV PHARMACOENGN & MOL PHARMACEUT, CHAPEL HILL, NC 27599 USA.
<I>N</I>-TRIMETHYL CHITOSAN (TMC) NANOPARTICLES LOADED WITH INFLUENZA SUBUNIT ANTIGEN FOR INTRANASAL VACCINATION:: BIOLOGICAL PROPERTIES AND IMMUNOGENICITY IN A MOUSE MODEL	2007	200	VACCINE	AMIDI M;ROMEIJN SG;VERHOEF JC;JUNGINGER HE;BUNGENER L;HUCKRIEDE A;CROMMELIN DJA;JISKOOT W	IN THIS STUDY, THE POTENTIAL OF N-TRIMETHYL CHITOSAN (TMC) NANOPARTICLES AS A CARRIER SYSTEM FOR THE NASAL DELIVERY OF A MONOVALENT INFLUENZA SUBUNIT VACCINE WAS INVESTIGATED. THE ANTIGEN-LOADED NANOPARTICLES WERE PREPARED BY MIXING A SOLUTION CONTAINING TMC AND MONOVALENT INFLUENZA A SUBUNIT H3N2 WITH A TRIPOLYPHOSPHATE (TPP) SOLUTION, AT AMBIENT TEMPERATURE AND PH 7.4 WHILE STIRRING. THE NANOPA…	10.1016/j.vaccine.2006.06.086	JISKOOT, W，LEIDEN UNIV, DIV DRUG DELIVERY TECHNOL, LEIDEN AMSTERDAM CTR DRUG RES, POB 9502, NL-2300 RA LEIDEN, NETHERLANDS.
ENHANCED ANTITUMOR IMMUNITY BY TARGETING DENDRITIC CELLS WITH TUMOR CELL LYSATE-LOADED CHITOSAN NANOPARTICLES VACCINE	2017	199	BIOMATERIALS	SHI GN;ZHANG CN;XU R;NIU JF;SONG HJ;ZHANG XY;WANG WW;WANG YM;LI C;WEI XQ;KONG DL	WHOLE TUMOR CELL LYSATES (TCL) HAVE BEEN IMPLEMENTED AS TUMOR ANTIGENS FOR CANCER VACCINE DEVELOPMENT, ALTHOUGH CLINICAL OUTCOMES OF TCL-BASED ANTITUMOR IMMUNOTHERAPY REMAIN UNSATISFACTORY. IN ORDER TO IMPROVE THE EFFICACY OF TCL-BASED VACCINES, BIOMATERIALS HAVE BEEN EMPLOYED TO ENHANCE ANTIGEN DELIVERY AND PRESENTATION. HERE, WE HAVE DEVELOPED CHITOSAN NANOPARTICLES (CTS NPS) WITH SURFACE MANNO…	10.1016/j.biomaterials.2016.10.047	LI, C，CHINESE ACAD MED SCI, INST BIOMED ENGN, TIANJIN KEY LAB BIOMAT RES, TIANJIN 300192, PEOPLES R CHINA.; LI, C，PEKING UNION MED COLL, TIANJIN 300192, PEOPLES R CHINA.; WEI, XQ，CARDIFF UNIV, COLL BIOMED & LIFE SCI, SCH DENT, CARDIFF INST TISSUE ENGN & REPAIR, CARDIFF, S GLAM, WALES.; KONG, DL，NANKAI UNIV, KEY LAB BIOACT MAT, MINIST EDUC, TIANJIN 300071, PEOPLES R CHINA.
ALBUMIN/VACCINE NANOCOMPLEXES THAT ASSEMBLE IN VIVO FOR COMBINATION CANCER IMMUNOTHERAPY	2017	195	NATURE COMMUNICATIONS	ZHU GZ;LYNN GM;JACOBSON O;CHEN K;LIU Y;ZHANG HM;MA Y;ZHANG FW;TIAN R;NI QQ;CHENG SY;WANG ZT;LU N;YUNG BC;WANG Z;LANG LX;FU X;JIN A;WEISS ID;VISHWASRAO H;NIU G;SHROFF H;KLINMAN DM;SEDER RA;CHEN XY	SUBUNIT VACCINES HAVE BEEN INVESTIGATED IN OVER 1000 CLINICAL TRIALS OF CANCER IMMUNOTHERAPY, BUT HAVE SHOWN LIMITED EFFICACY. NANOVACCINES MAY IMPROVE EFFICACY BUT HAVE RARELY BEEN CLINICALLY TRANSLATED. BY CONJUGATING MOLECULAR VACCINES WITH EVANS BLUE (EB) INTO ALBUMINBINDING VACCINES (ALBIVAX), HERE WE DEVELOP CLINICALLY PROMISING ALBUMIN/ALBIVAX NANOCOMPLEXES THAT SELF-ASSEMBLE IN VIVO FROM …	10.1038/s41467-017-02191-y	CHEN, XY，NIBIB, LAB MOL IMAGING & NANOMED, NIH, BETHESDA, MD 20892 USA.
IMMUNE SYSTEM TARGETING BY BIODEGRADABLE NANOPARTICLES FOR CANCER VACCINES	2013	195	JOURNAL OF CONTROLLED RELEASE	SILVA JM;VIDEIRA M;GASPAR R;PRÉAT V;FLORINDO HF	THE CONCEPT OF THERAPEUTIC CANCER VACCINES IS BASED ON THE ACTIVATION OF THE IMMUNE SYSTEM AGAINST TUMOR CELLS AFTER THE PRESENTATION OF TUMOR ANTIGENS. NANOPARTICLES (NPS) HAVE SHOWN GREAT POTENTIAL AS DELIVERY SYSTEMS FOR CANCER VACCINES AS THEY POTENTIATE THE CO-DELIVERY OF TUMOR-ASSOCIATED ANTIGENS AND ADJUVANTS TO DENDRITIC CELLS (DCS), INSURING EFFECTIVE ACTIVATION OF THE IMMUNE SYSTEM AGAI…	10.1016/j.jconrel.2013.03.010	FLORINDO, HF，UNIV LISBON, FAC PHARM, IMED UL, NANOMED & DRUG DELIVERY SYST GRP, AV PROF GAMA PINTO, P-1649003 LISBON, PORTUGAL.
POLYMERIC NANOPARTICLES FOR ORAL DELIVERY OF DRUGS AND VACCINES:: A CRITICAL EVALUATION OF IN VIVO STUDIES	2005	188	CRITICAL REVIEWS IN THERAPEUTIC DRUG CARRIER SYSTEMS	GALINDO-RODRÍGUEZ SA;ALLÉMANN E;FESSI H;DOELKER E	ORAL DRUG DELIVERY IS THE PREFERRED ROUTE OF ADMINISTRATION OF DRUGS. BECAUSE OF THEIR VERSATILITY, NANOPARTICLES OFTEN HAVE BEEN INVESTIGATED FOR THE DELIVERY OF A WIDE NUMBER OF DRUGS BY THIS ROUTE. THIS ARTICLE FIRST EXAMINES THE PHYSICOCHEMICAL, PHARMACEUTICAL AND TECHNOLOGICAL ASPECTS THAT MAKE NANOPARTICLES A POTENTIAL ORAL DELIVERY SYSTEM FOR DRUGS AND ACTIVE BIOMOLECULES. NEXT, UPON CONSI…	10.1615/CritRevTherDrugCarrierSyst.v22.i5.10	DOELKER, E，UNIV GENEVA, SCH PHARMACEUT SCI, ECOLE PHARM GENEVE LAUSANNE, SECT SCI PHARMACEUT, CH-1211 GENEVA, SWITZERLAND.
ANTIGEN-LOADED UPCONVERSION NANOPARTICLES FOR DENDRITIC CELL STIMULATION, TRACKING, AND VACCINATION IN DENDRITIC CELL-BASED IMMUNOTHERAPY	2015	183	ACS NANO	XIANG J;XU LG;GONG H;ZHU WW;WANG C;XU J;FENG LZ;CHENG L;PENG R;LIU Z	A DENDRITIC CELL (DC) VACCINE, WHICH IS BASED ON EFFICIENT ANTIGEN DELIVERY INTO DCS AND MIGRATION OF ANTIGEN-PULSED DCS TO DRAINING LYMPH NODES AFTER VACCINATION, IS AN EFFECTIVE STRATEGY IN INITIATING CD8(+) T CELL IMMUNITY FOR IMMUNOTHERAPY. HEREIN, ANTIGEN-LOADED UPCONVERSION NANOPARTICLES (UCNPS) ARE USED TO LABEL AND STIMULATE DCS, WHICH COULD BE PRECISELY TRACKED AFTER BEING INJECTED INTO …	10.1021/acsnano.5b02014	XU, LG，SOOCHOW UNIV, COLLABORAT INNOVAT CTR SUZHOU NANO SCI & TECHNOL, INST FUNCT NANO & SOFT MAT FUNSOM, SUZHOU 215123, JIANGSU, PEOPLES R CHINA.
BIODEGRADABLE NANOPARTICLES AS VACCINE ADJUVANTS AND DELIVERY SYSTEMS: REGULATION OF IMMUNE RESPONSES BY NANOPARTICLE-BASED VACCINE	2012	182	POLYMERS IN NANOMEDICINE	AKAGI T;BABA M;AKASHI M	POLYMERIC NANO- AND MICROPARTICLES HAVE RECENTLY BEEN SHOWN TO POSSESS SIGNIFICANT POTENTIAL AS DRUG DELIVERY SYSTEMS. IN PARTICULAR, THE USE OF BIODEGRADABLE POLYMERIC NANOPARTICLES WITH ENTRAPPED ANTIGENS SUCH AS PROTEINS, PEPTIDES, OR DNA REPRESENTS AN EXCITING APPROACH FOR CONTROLLING THE RELEASE OF VACCINE ANTIGENS AND OPTIMIZING THE DESIRED IMMUNE RESPONSE VIA SELECTIVE TARGETING OF THE ANT…	10.1007/12_2011_150	AKASHI, M，OSAKA UNIV, DEPT APPL CHEM, GRAD SCH ENGN, 2-1 YAMADAOKA, SUITA, OSAKA 5650871, JAPAN.
PREPARATION OF COATED NANOPARTICLES FOR A NEW MUCOSAL VACCINE DELIVERY SYSTEM	2005	182	INTERNATIONAL JOURNAL OF PHARMACEUTICS	BORGES O;BORCHARD G;VERHOEF JC;DE SOUSA A;JUNGINGER HE	IT HAS BEEN FOUND THAT THE ADSORPTION OF ANTIGENS ONTO CHITOSAN PARTICLES IS AN EASY AND UNIQUE MILD LOADING PROCESS SUITABLE TO BE USED WITH VACCINES. IN ORDER TO INCREASE THE STABILITY OF THIS PARTICLES AND TO PREVENT AN IMMEDIATE DESORPTION IN GASTROINTESTINAL FLUIDS, A COATING PROCESS WITH SODIUM ALGINATE WAS DEVELOPED. ONE OF THE CHALLENGES OF THIS DEVELOPING PROCESS WAS TO KEEP THE PARTICLE…	10.1016/j.ijpharm.2005.04.037	BORGES, O，LEIDEN AMSTERDAM CTR DRUG RES, DIV PHARMACEUT TECHNOL, POB 9502, NL-2300 RA LEIDEN, NETHERLANDS.
MESOPOROUS SILICA NANOPARTICLES AS ANTIGEN CARRIERS AND ADJUVANTS FOR VACCINE DELIVERY	2013	180	NANOSCALE	MODY KT;POPAT A;MAHONY D;CAVALLARO AS;YU CZ;MITTER N	VACCINES HAVE BEEN AT THE FOREFRONT OF IMPROVING HUMAN HEALTH FOR OVER TWO CENTURIES. THE CHALLENGES FACED IN DEVELOPING EFFECTIVE VACCINES FLOW FROM COMPLEXITIES ASSOCIATED WITH THE IMMUNE SYSTEM AND REQUIREMENT OF AN EFFICIENT AND SAFE ADJUVANT TO INDUCE A STRONG ADAPTIVE IMMUNE RESPONSE. DEVELOPMENT OF AN EFFICIENT VACCINE FORMULATION REQUIRES CAREFUL SELECTION OF A POTENT ANTIGEN, EFFICIENT A…	10.1039/c3nr00357d	YU, CZ，UNIV QUEENSLAND, AUSTRALIAN INST BIOENGN & NANOTECHNOL, BRISBANE, QLD 4072, AUSTRALIA.
ENGINEERING NANOPARTICLE-COATED BACTERIA AS ORAL DNA VACCINES FOR CANCER IMMUNOTHERAPY	2015	174	NANO LETTERS	HU QL;WU M;FANG C;CHENG CY;ZHAO MM;FANG WH;CHU PK;PING Y;TANG GP	LIVE ATTENUATED BACTERIA ARE OF INCREASING IMPORTANCE IN BIOTECHNOLOGY AND MEDICINE IN THE EMERGING FIELD OF CANCER IMMUNOTHERAPY. ORAL DNA VACCINATION MEDIATED BY LIVE ATTENUATED BACTERIA OFTEN SUFFERS FROM LOW INFECTION EFFICIENCY DUE TO VARIOUS BIOLOGICAL BARRIERS DURING THE INFECTION PROCESS. TO THIS END, WE HEREIN REPORT, FOR THE FIRST TIME, A NEW STRATEGY TO ENGINEER CATIONIC NANOPARTICLE-C…	10.1021/acs.nanolett.5b00570	PING, Y，NANYANG TECHNOL UNIV, SCH MAT SCI & ENGN, SINGAPORE 639798, SINGAPORE.
'MULTICOPY MULTIVALENT' GLYCOPOLYMER-STABILIZED GOLD NANOPARTICLES AS POTENTIAL SYNTHETIC CANCER VACCINES	2013	173	JOURNAL OF THE AMERICAN CHEMICAL SOCIETY	PARRY AL;CLEMSON NA;ELLIS J;BERNHARD SSR;DAVIS BG;CAMERON NR	MUCIN-RELATED CARBOHYDRATES ARE OVEREXPRESSED ON THE SURFACE OF CANCER CELLS, PROVIDING A DISEASE-SPECIFIC TARGET FOR CANCER IMMUNOTHERAPY. HERE, WE DESCRIBE THE DESIGN AND CONSTRUCTION OF PEPTIDE-FREE MULTIVALENT GLYCOSYLATED NANOSCALE CONSTRUCTS AS POTENTIAL SYNTHETIC CANCER VACCINES THAT GENERATE SIGNIFICANT TITERS OF ANTIBODIES SELECTIVE FOR ABERRANT MUCIN GLYCANS. A POLYMERIZABLE VERSION OF …	10.1021/ja4046857	DAVIS, BG，UNIV OXFORD, DEPT CHEM, CHEM RES LAB, 12 MANSFIELD RD, OXFORD OX1 3TA, ENGLAND.
LIPID-BASED NANOPARTICLES IN THE CLINIC AND CLINICAL TRIALS: FROM CANCER NANOMEDICINE TO COVID-19 VACCINES	2021	171	VACCINES	THI TTH;SUYS EJA;LEE JS;NGUYEN DH;PARK KD;TRUONG NP	COVID-19 VACCINES HAVE BEEN DEVELOPED WITH UNPRECEDENTED SPEED WHICH WOULD NOT HAVE BEEN POSSIBLE WITHOUT DECADES OF FUNDAMENTAL RESEARCH ON DELIVERY NANOTECHNOLOGY. LIPID-BASED NANOPARTICLES HAVE PLAYED A PIVOTAL ROLE IN THE SUCCESSES OF COVID-19 VACCINES AND MANY OTHER NANOMEDICINES, SUCH AS DOXIL(R) AND ONPATTRO(R), AND HAVE THEREFORE BEEN CONSIDERED AS THE FRONTRUNNER IN NANOSCALE DRUG DELIVE…	10.3390/vaccines9040359	TRUONG, NP，MONASH UNIV, MONASH INST PHARMACEUT SCI, PARKVILLE, VIC 3052, AUSTRALIA.
BIOMIMETIC NANOTECHNOLOGY TOWARD PERSONALIZED VACCINES	2020	170	ADVANCED MATERIALS	ZHOU JR;KROLL AV;HOLAY M;FANG RH;ZHANG LF	WHILE TRADITIONAL APPROACHES FOR DISEASE MANAGEMENT IN THE ERA OF MODERN MEDICINE HAVE SAVED COUNTLESS LIVES AND ENHANCED PATIENT WELL-BEING, IT IS CLEAR THAT THERE IS SIGNIFICANT ROOM TO IMPROVE UPON THE CURRENT STATUS QUO. FOR INFECTIOUS DISEASES, THE STEADY RISE OF ANTIBIOTIC RESISTANCE HAS RESULTED IN SUPER PATHOGENS THAT DO NOT RESPOND TO MOST APPROVED DRUGS. IN THE FIELD OF CANCER TREATMENT…	10.1002/adma.201901255	FANG, RH; ZHANG, LF，UNIV CALIF SAN DIEGO, DEPT NANOENGN, CHEM ENGN PROGRAM, LA JOLLA, CA 92093 USA.; FANG, RH; ZHANG, LF，UNIV CALIF SAN DIEGO, MOORES CANC CTR, LA JOLLA, CA 92093 USA.
PEPTIDE-TLR-7/8A CONJUGATE VACCINES CHEMICALLY PROGRAMMED FOR NANOPARTICLE SELF-ASSEMBLY ENHANCE CD8 T-CELL IMMUNITY TO TUMOR ANTIGENS	2020	166	NATURE BIOTECHNOLOGY	LYNN GM;SEDLIK C;BAHAROM F;ZHU YL;RAMIREZ-VALDEZ RA;COBLE VL;TOBIN K;NICHOLS SR;ITZKOWITZ Y;ZAIDI N;GAMMON JM;BLOBEL NJ;DENIZEAU J;DE LA ROCHERE P;FRANCICA BJ;DECKER B;MACIEJEWSKI M;CHEUNG J;YAMANE H;SMELKINSON MG;FRANCICA JR;LAGA R;BERNSTOCK JD;SEYMOUR LW;DRAKE CG;JEWELL CM;LANTZ O;PIAGGIO E;ISHIZUKA AS;SEDER RA	CANCER VACCINES THAT SELF-ASSEMBLE INTO UNIFORM NANOPARTICLES IMPROVE TUMOR CLEARANCE. PERSONALIZED CANCER VACCINES TARGETING PATIENT-SPECIFIC NEOANTIGENS ARE A PROMISING CANCER TREATMENT MODALITY; HOWEVER, NEOANTIGEN PHYSICOCHEMICAL VARIABILITY CAN PRESENT CHALLENGES TO MANUFACTURING PERSONALIZED CANCER VACCINES IN AN OPTIMAL FORMAT FOR INDUCING ANTICANCER T CELLS. HERE, WE DEVELOPED A VACCINE P…	10.1038/s41587-019-0390-x	LYNN, GM; SEDER, RA，NIAID, VRC, NIH, 9000 ROCKVILLE PIKE, BETHESDA, MD 20892 USA.; LYNN, GM，AVIDEA TECHNOL INC, BALTIMORE, MD 21205 USA.
VIRAL NANOPARTICLES AND VIRUS-LIKE PARTICLES: PLATFORMS FOR CONTEMPORARY VACCINE DESIGN	2011	166	WILEY INTERDISCIPLINARY REVIEWS-NANOMEDICINE AND NANOBIOTECHNOLOGY	PLUMMER EM;MANCHESTER M	CURRENT VACCINES THAT PROVIDE PROTECTION AGAINST INFECTIOUS DISEASES HAVE PRIMARILY RELIED ON ATTENUATED OR INACTIVATED PATHOGENS. VIRUS-LIKE PARTICLES (VLPS), COMPRISED OF CAPSID PROTEINS THAT CAN INITIATE AN IMMUNE RESPONSE BUT DO NOT INCLUDE THE GENETIC MATERIAL REQUIRED FOR REPLICATION, PROMOTE IMMUNOGENICITY AND HAVE BEEN DEVELOPED AND APPROVED AS VACCINES IN SOME CASES. IN ADDITION, MANY OF…	10.1002/wnan.119	MANCHESTER, M，UNIV CALIF SAN DIEGO, SKAGGS SCH PHARM & PHARMACEUT SCI, LA JOLLA, CA 92093 USA.
THE APPLICATION OF EXOSOMES AS A NANOSCALE CANCER VACCINE	2010	165	INTERNATIONAL JOURNAL OF NANOMEDICINE	TAN A;DE LA PEÑA H;SEIFALIAN AM	CANCER IS A LEADING CAUSE OF DEATH GLOBALLY, AND IT IS PREDICTED AND PROJECTED TO CONTINUE RISING AS LIFE EXPECTANCY INCREASES. ALTHOUGH PATIENT SURVIVAL RATES FOR SOME FORMS OF CANCERS ARE HIGH DUE TO CLINICAL ADVANCES IN TREATMENT PROTOCOLS, THE SEARCH FOR EFFECTIVE CANCER VACCINES REMAINS THE ULTIMATE ROSETTA STONE IN ONCOLOGY. CERVARIX (R), GARDASIL (R), AND HEPATITIS B VACCINES ARE CURRENTLY…	10.2147/IJN.S13402	SEIFALIAN, AM，UCL, UCL DIV SURG & INTERVENT SCI, CTR NANOTECHNOL & REGENERAT MED, POND ST, LONDON NW3 2QG, ENGLAND.
NANOPARTICLE DELIVERY SYSTEMS IN CANCER VACCINES	2011	164	PHARMACEUTICAL RESEARCH	KRISHNAMACHARI Y;GEARY SM;LEMKE CD;SALEM AK	THERAPEUTIC STRATEGIES THAT INVOLVE THE MANIPULATION OF THE HOST'S IMMUNE SYSTEM ARE GAINING MOMENTUM IN CANCER RESEARCH. ANTIGEN-LOADED NANOCARRIERS ARE CAPABLE OF BEING ACTIVELY TAKEN UP BY ANTIGEN-PRESENTING CELLS (APCS) AND HAVE SHOWN PROMISING POTENTIAL IN CANCER IMMUNOTHERAPY BY INITIATING A STRONG IMMUNOSTIMULATORY CASCADE THAT RESULTS IN POTENT ANTIGEN-SPECIFIC IMMUNE RESPONSES AGAINST TH…	10.1007/s11095-010-0241-4	SALEM, AK，UNIV IOWA, DEPT PHARMACEUT SCI & EXPT THERAPEUT, COLL PHARM, IOWA CITY, IA 52242 USA.
MECHANISTIC STUDY OF THE ADJUVANT EFFECT OF BIODEGRADABLE NANOPARTICLES IN MUCOSAL VACCINATION	2009	163	JOURNAL OF CONTROLLED RELEASE	SLÜTTER B;PLAPIED L;FIEVEZ V;SANDE MA;DES RIEUX A;SCHNEIDER YJ;VAN RIET E;JISKOOT W;PRÉAT V	FOR ORAL VACCINATION, INCORPORATION OF ANTIGENS INTO NANOPARTICLES HAS BEEN SHOWN TO PROTECT THE ANTIGEN FROM DEGRADATION, BUT MAY ALSO INCREASE ITS UPTAKE THROUGH THE INTESTINAL EPITHELIUM VIA M-CELLS. THE AIM OF THIS STUDY WAS TO UNDERSTAND THE MECHANISMS BY WHICH ORAL ADMINISTRATION OF ANTIGEN-LOADED NANOPARTICLES INDUCES AN IMMUNE RESPONSE AND TO ANALYZE THE EFFECT OF THE NANOPARTICLE COMPOSI…	10.1016/j.jconrel.2009.05.011	PRÉAT, V，CATHOLIC UNIV LOUVAIN, UNITE PHARM GALEN, AVE MOUNIER 73,UCL 7320, B-1200 BRUSSELS, BELGIUM.
NANOPARTICLES AND MICROPARTICLES FOR DRUG AND VACCINE DELIVERY	1996	163	JOURNAL OF ANATOMY	KREUTER J	NANOPARTICLES ARE POLYMERIC PARTICLES IN THE NANOMETER SIZE RANGE WHEREAS MICROPARTICLES ARE PARTICLES IN THE MICROMETRE SIZE RANGE. BOTH TYPES OF PARTICLE ARE USED AS DRUG CARRIERS INTO WHICH DRUGS OR ANTIGENS MAY BE INCORPORATED IN THE FORM OF SOLID SOLUTIONS OR SOLID DISPERSIONS OR ONTO WHICH THESE MATERIALS MAY BE ADSORBED OR CHEMICALLY BOUND. THESE PARTICLES HAVE BEEN SHOWN TO ENHANCE THE DE…		KREUTER, J，UNIV FRANKFURT,BIOZENTRUM,INST PHARMAZEUT TECHNOL,MARIE CURIE STR 9,D-60439 FRANKFURT,GERMANY.
NANOPARTICLE-BASED VACCINES AGAINST RESPIRATORY VIRUSES	2019	160	FRONTIERS IN IMMUNOLOGY	AL-HALIFA S;GAUTHIER L;ARPIN D;BOURGAULT S;ARCHAMBAULT D	THE RESPIRATORY MUCOSA IS THE PRIMARY PORTAL OF ENTRY FOR NUMEROUS VIRUSES SUCH AS THE RESPIRATORY SYNCYTIAL VIRUS, THE INFLUENZA VIRUS AND THE PARAINFLUENZA VIRUS. THESE PATHOGENS INITIALLY INFECT THE UPPER RESPIRATORY TRACT AND THEN REACH THE LOWER RESPIRATORY TRACT, LEADING TO DISEASES. VACCINATION IS AN AFFORDABLE WAY TO CONTROL THE PATHOGENICITY OF VIRUSES AND CONSTITUTES THE STRATEGY OF CHO…	10.3389/fimmu.2019.00022	BOURGAULT, S，UNIV QUEBEC, DEPT CHIM, MONTREAL, PQ, CANADA.; BOURGAULT, S，PROTEO, QUEBEC NETWORK RES PROT FUNCT ENGN & APPLICAT, QUEBEC CITY, PQ, CANADA.; ARCHAMBAULT, D，UNIV QUEBEC, DEPT SCI BIOL, MONTREAL, PQ, CANADA.; BOURGAULT, S; ARCHAMBAULT, D，UNIV MONTREAL, FAC MED VET, CRIPA, ST HYACINTHE, PQ, CANADA.
NANOPARTICLE VACCINES BASED ON THE RECEPTOR BINDING DOMAIN (RBD) AND HEPTAD REPEAT (HR) OF SARS-COV-2 ELICIT ROBUST PROTECTIVE IMMUNE RESPONSES	2020	157	IMMUNITY	MA XC;ZOU F;YU F;LI R;YUAN YC;ZHANG YW;ZHANG XT;DENG JY;CHEN T;SONG Z;QIAO YD;ZHAN YK;LIU J;ZHANG JS;ZHANG X;PENG ZL;LI YZ;LIN YT;LIANG LT;WANG GW;CHEN YS;CHEN QE;PAN T;HE X;ZHANG H	VARIOUS VACCINE STRATEGIES HAVE BEEN PROPOSED IN RESPONSE TO THE GLOBAL COVID-19 PANDEMIC, EACH WITH UNIQUE STRATEGIES FOR ELICITING IMMUNE RESPONSES. HERE, WE DEVELOPED NANOPARTICLE VACCINES BY COVALENTLY CONJUGATING THE SELF-ASSEMBLED 24-MER FERRITIN TO THE RECEPTOR BINDING DOMAIN (RBD) AND/OR HEPTAD REPEAT (HR) SUBUNITS OF THE SEVERE ACUTE RESPIRATORY SYNDROME CORONAVIRUS-2 (SARS-COV-2) SPIKE …	10.1016/j.immuni.2020.11.015	ZHANG, H，SUN YAT SEN UNIV, GUANGDONG ENGN RES CTR ANTIMICROBIAL AGENT & IMMU, ZHONGSHAN SCH MED,KEY LAB TROP DIS CONTROL, ENGN RES CTR GENE VACCINE,MINIST EDUC,INST HUMAN, GUANGZHOU 510080, GUANGDONG, PEOPLES R CHINA.
RECENT ADVANCEMENT OF GELATIN NANOPARTICLES IN DRUG AND VACCINE DELIVERY	2015	157	INTERNATIONAL JOURNAL OF BIOLOGICAL MACROMOLECULES	SAHOO N;SAHOO RK;BISWAS N;GUHA A;KUOTSU K	NOVEL DRUG DELIVERY SYSTEM USING NANOSCALE MATERIALS WITH A BROAD SPECTRUM OF APPLICATIONS PROVIDES A NEW THERAPEUTIC FOUNDATION FOR TECHNOLOGICAL INTEGRATION AND INNOVATION. NANOPARTICLES ARE SUITABLE DRUG CARRIER FOR VARIOUS ROUTES OF ADMINISTRATION AS WELL AS RAPID RECOGNITION BY THE IMMUNE SYSTEM. GELATIN, THE BIOLOGICAL MACROMOLECULE IS A VERSATILE DRUG/VACCINE DELIVERY CARRIER IN PHARMACEUT…	10.1016/j.ijbiomac.2015.08.006	KUOTSU, K，JADAVPUR UNIV, DEPT PHARMACEUT TECHNOL, KOLKATA 700032, INDIA.
THE INFLUENCE OF PEG CHAIN LENGTH AND TARGETING MOIETY ON ANTIBODY-MEDIATED DELIVERY OF NANOPARTICLE VACCINES TO HUMAN DENDRITIC CELLS	2011	157	BIOMATERIALS	CRUZ LJ;TACKEN PJ;FOKKINK R;FIGDOR CG	TARGETED DELIVERY OF NANOPARTICLES (NPS) CARRYING VACCINE COMPONENTS TO DENDRITIC CELLS (DCS) IS A PROMISING STRATEGY TO INITIATE ANTIGEN-SPECIFIC IMMUNE RESPONSES. IMPROVING THE INTERACTIONS BETWEEN NANOPARTICLE-CARRIED LIGANDS AND RECEPTORS ON DCS IS A MAJOR CHALLENGE. THESE NPS ARE GENERALLY COATED WITH POLY(ETHYLENE GLYCOL) (PEG), TO SHIELD NON-SPECIFIC INTERACTIONS, AND ANTIBODIES, TO FACILI…	10.1016/j.biomaterials.2011.04.082	FIGDOR, CG，RADBOUD UNIV NIJMEGEN, MED CTR, DEPT TUMOR IMMUNOL, NIJMEGEN CTR MOL LIFE SCI, POSTBOX 9101, NL-6500 HB NIJMEGEN, NETHERLANDS.
POLYMERIC NANOPARTICLES POTENT VECTORS FOR VACCINE DELIVERY TARGETING CANCER AND INFECTIOUS DISEASES	2014	156	HUMAN VACCINES & IMMUNOTHERAPEUTICS	BOLHASSANI A;JAVANZAD S;SALEH T;HASHEMI M;AGHASADEGHI MR;SADAT SM	NANOCARRIERS WITH VARIOUS COMPOSITIONS AND BIOLOGICAL PROPERTIES HAVE BEEN EXTENSIVELY APPLIED FOR IN VITRO/IN VIVO DRUG AND GENE DELIVERY. THE FAMILY OF NANOCARRIERS INCLUDES POLYMERIC NANOPARTICLES, LIPID-BASED CARRIERS (LIPOSOMES/MICELLES), DENDRIMERS, CARBON NANOTUBES, AND GOLD NANOPARTICLES (NANOSHELLS/NANOCAGES). AMONG DIFFERENT DELIVERY SYSTEMS, POLYMERIC CARRIERS HAVE SEVERAL PROPERTIES S…	10.4161/hv.26796	BOLHASSANI, A，PASTEUR INST IRAN, DEPT HEPATITIS & AIDS, TEHRAN, IRAN.
AEROSOLIZED PLA AND PLGA NANOPARTICLES ENHANCE HUMORAL, MUCOSAL AND CYTOKINE RESPONSES TO HEPATITIS B VACCINE	2011	155	MOLECULAR PHARMACEUTICS	THOMAS C;RAWAT A;HOPE-WEEKS L;AHSAN F	POROUS POLY(L-LACTIC ACID) (PLA) AND POLY(LACTIC-CO-GLYCOLIC ACID) (PLGA) NANOPARTICLES WERE TESTED FOR PULMONARY DELIVERY OF HEPATITIS B VACCINE. IN PARTICULAR, THE EFFECTS OF PARTICLE SIZE AND HYDROPHOBICITY ON MUCOSAL AND CELL-MEDIATED IMMUNE RESPONSES WERE INVESTIGATED. THREE FORMULATIONS OF PLA AND PLGA NANOPARTICLES CONTAINING A FIXED AMOUNT OF HEPATITIS B SURFACE ANTIGEN (HBSAG) WERE PREPA…	10.1021/mp100255c	AHSAN, F，TEXAS TECH UNIV, HLTH SCI CTR, DEPT PHARMACEUT SCI, SCH PHARM, 1300 S COULTER DR, AMARILLO, TX 79106 USA.
NANOPARTICLE CONJUGATION OF ANTIGEN ENHANCES CYTOTOXIC T-CELL RESPONSES IN PULMONARY VACCINATION	2011	154	PROCEEDINGS OF THE NATIONAL ACADEMY OF SCIENCES OF THE UNITED STATES OF AMERICA	NEMBRINI C;STANO A;DANE KY;BALLESTER M;VAN DER VLIES AJ;MARSLAND BJ;SWARTZ MA;HUBBELL JA	THE ABILITY OF VACCINES TO INDUCE MEMORY CYTOTOXIC T-CELL RESPONSES IN THE LUNG IS CRUCIAL IN STEMMING AND TREATING PULMONARY DISEASES CAUSED BY VIRUSES AND BACTERIA. HOWEVER, MOST APPROACHES TO SUBUNIT VACCINES PRODUCE PRIMARILY HUMORAL AND ONLY TO A LESSER EXTENT CELLULAR IMMUNE RESPONSES. WE DEVELOPED A NANOPARTICLE (NP)-BASED CARRIER THAT, UPON DELIVERY TO THE LUNG, SPECIFICALLY TARGETS PULMO…	10.1073/pnas.1104264108	SWARTZ, MA，ECOLE POLYTECH FED LAUSANNE, LAB LYMPHAT & CANC BIOENGN, INST BIOENGN, CH-1015 LAUSANNE, SWITZERLAND.
NASAL VACCINATION WITH N-TRIMETHYL CHITOSAN AND PLGA BASED NANOPARTICLES: NANOPARTICLE CHARACTERISTICS DETERMINE QUALITY AND STRENGTH OF THE ANTIBODY RESPONSE IN MICE AGAINST THE ENCAPSULATED ANTIGEN	2010	154	VACCINE	SLÜTTER B;BAL S;KEIJZER C;MALLANTS R;HAGENAARS N;QUE I;KAIJZEL E;VAN EDEN W;AUGUSTIJNS P;LÖWIK C;BOUWSTRA J;BROERE F;JISKOOT W	NASAL VACCINATION IS A PROMISING, NEEDLE-FREE ALTERNATIVE TO CLASSICAL VACCINATION. NANOPARTICULATE DELIVERY SYSTEMS HAVE BEEN REPORTED TO OVERCOME THE POOR IMMUNOGENICITY OF NASALLY ADMINISTERED SOLUBLE ANTIGENS, BUT THE CHARACTERISTICS OF THE IDEAL PARTICLE ARE UNKNOWN. THIS STUDY CORRELATES DIFFERENCES IN PHYSICOCHEMICAL CHARACTERISTICS OF NANOPARTICLES TO THEIR ADJUVANT EFFECT, USING OVALBUMI…	10.1016/j.vaccine.2010.06.121	JISKOOT, W，LEIDEN UNIV, DIV DRUG DELIVERY TECHNOL, LACDR, EINSTEINWEG 55, NL-2300 RA LEIDEN, NETHERLANDS.
A PROTECTIVE VACCINE DELIVERY SYSTEM FOR <I>IN VIVO</I> T CELL STIMULATION USING NANOENGINEERED POLYMER HYDROGEL CAPSULES	2009	154	ACS NANO	SEXTON A;WHITNEY PG;CHONG SF;ZELIKIN AN;JOHNSTON APR;DE ROSE R;BROOKS AG;CARUSO F;KENT SJ	SUCCESSFUL DELIVERY OF LABILE VACCINE ANTIGENS, SUCH AS PEPTIDES AND PROTEINS, TO STIMULATE CD4 AND CD8 T CELL IMMUNITY COULD IMPROVE VACCINE STRATEGIES AGAINST CHRONIC INFECTIONS SUCH AS HIV AND HEPATITIS C. LAYER-BY-LAYER (LBL)-ASSEMBLED NANOENGINEERED HYDROGEL CAPSULES REPRESENT A NOVEL AND PROMISING TECHNOLOGY FOR THE PROTECTION AND DELIVERY OF LABILE VACCINE CANDIDATES TO ANTIGEN-PRESENTING …	10.1021/nn900715g	KENT, SJ，UNIV MELBOURNE, DEPT MICROBIOL & IMMUNOL, PARKVILLE, VIC 3010, AUSTRALIA.
NANO-PARTICLE VACCINATION COMBINED WITH TLR-7 AND -9 LIGANDS TRIGGERS MEMORY AND EFFECTOR CD8<SUP>+</SUP> T-CELL RESPONSES IN MELANOMA PATIENTS	2012	153	EUROPEAN JOURNAL OF IMMUNOLOGY	GOLDINGER SM;DUMMER R;BAUMGAERTNER P;MIHIC-PROBST D;SCHWARZ K;HAMMANN-HAENNI A;WILLERS J;GELDHOF C;PRIOR JO;KÜNDIG TM;MICHIELIN O;BACHMANN MF;SPEISER DE	OPTIMAL VACCINE STRATEGIES MUST BE IDENTIFIED FOR IMPROVING T-CELL VACCINATION AGAINST INFECTIOUS AND MALIGNANT DISEASES. MELQBG10 IS A VIRUS-LIKE NANO-PARTICLE LOADED WITH A-TYPE CPG-OLIGONUCLEOTIDES (CPG-ODN) AND COUPLED TO PEPTIDE1635 DERIVED FROM MELAN-A/MART-1. IN THIS PHASE IIA CLINICAL STUDY, FOUR GROUPS OF STAGE III-IV MELANOMA PATIENTS WERE VACCINATED WITH MELQBG10, GIVEN (I) WITH IFA (M…	10.1002/eji.201142361	SPEISER, DE，UNIV LAUSANNE, CLIN TUMOR BIOL & IMMUNOTHERAPY UNIT, LUDWIG CTR, CHUV HO 05-1552,AV PIERRE DECKER 4, CH-1011 LAUSANNE, SWITZERLAND.
LIPID NANOPARTICLES ENHANCE THE EFFICACY OF MRNA AND PROTEIN SUBUNIT VACCINES BY INDUCING ROBUST T FOLLICULAR HELPER CELL AND HUMORAL RESPONSES	2021	152	IMMUNITY	ALAMEH MG;TOMBÁCZ I;BETTINI E;LEDERER K;SITTPLANGKOON C;WILMORE JR;GAUDETTE BT;SOLIMAN OY;PINE M;HICKS P;MANZONI TB;KNOX JJ;JOHNSON JL;LACZKÓ D;MURAMATSU H;DAVIS B;MENG WZ;ROSENFELD AM;STROHMEIER S;LIN PJC;MUI BL;TAM YK;KARIKÓ K;JACQUET A;KRAMMER F;BATES P;CANCRO MP;WEISSMAN D;PRAK ETL;ALLMAN D;LOCCI M;PARDI N	ADJUVANTS ARE CRITICAL FOR IMPROVING THE QUALITY AND MAGNITUDE OF ADAPTIVE IMMUNE RESPONSES TO VACCINATION. LIPID NANOPARTICLE (LNP)-ENCAPSULATED NUCLEOSIDE-MODIFIED MRNA VACCINES HAVE SHOWN GREAT EFFICACY AGAINST SEVERE ACUTE RESPIRATORY SYNDROME CORONAVIRUS 2 (SARS-COV-2), BUT THE MECHANISM OF ACTION OF THIS VACCINE PLATFORM IS NOT WELL-CHARACTERIZED. USING INFLUENZA VIRUS AND SARS-COV-2 MRNA A…	10.1016/j.immuni.2021.11.001	PARDI, N，UNIV PENN, DEPT MED, PHILADELPHIA, PA 19104 USA.; LOCCI, M，UNIV PENN, PERELMAN SCH MED, DEPT MICROBIOL, PHILADELPHIA, PA 19104 USA.
RELEASABLE LAYER-BY-LAYER ASSEMBLY OF STABILIZED LIPID NANOCAPSULES ON MICRONEEDLES FOR ENHANCED TRANSCUTANEOUS VACCINE DELIVERY	2012	150	ACS NANO	DEMUTH PC;MOON JJ;SUH H;HAMMOND PT;IRVINE DJ	HERE WE INTRODUCE A NEW APPROACH FOR TRANSCUTANEOUS DRUG DELIVERY, USING MICRONEEDLES COATED WITH STABILIZED LIPID NANOCAPSULES, FOR DELIVERY OF A MODEL VACCINE FORMULATION. POLY(LACTIDE-CO-GLYCOLIDE) MICRONEEDLE ARRAYS WERE COATED WITH MULTILAYER FILMS VIA LAYER-BY-LAYER ASSEMBLY OF A BIODEGRADABLE CATIONIC POLY(BETA-AMINO ESTER) (PBAE) AND NEGATIVELY CHARGED INTERBILAYER-CROSS-LINKED MULTILAMEL…	10.1021/nn302639r	HAMMOND, PT，MIT, DEPT CHEM ENGN, 77 MASSACHUSETTS AVE, CAMBRIDGE, MA 02139 USA.
UPTAKE STUDIES IN RAT PEYER'S PATCHES, CYTOTOXICITY AND RELEASE STUDIES OF ALGINATE COATED CHITOSAN NANOPARTICLES FOR MUCOSAL VACCINATION	2006	149	JOURNAL OF CONTROLLED RELEASE	BORGES O;CORDEIRO-DA-SILVA A;ROMEIJN SG;AMIDI M;DE SOUSA A;BORCHARD G;JUNGINGER HE	THE DESIGN OF PARTICULATE VACCINE DELIVERY SYSTEMS, PARTICULARLY FOR MUCOSAL SURFACES, HAS BEEN A FOCUS OF INTEREST IN RECENT YEARS. IN THIS CONTEXT, WE HAVE PREVIOUSLY DESCRIBED THE DEVELOPMENT AND THE CHARACTERIZATION OF A NEW NANOSIZED DELIVERY SYSTEM, CONSISTING OF A MODEL ANTIGEN ADSORBED TO CHITOSAN PARTICLES AND COATED WITH SODIUM ALGINATE. IN THE PRESENT WORK THE OVALBUMIN RELEASE PROFILE…	10.1016/j.jconrel.2006.06.011	BORGES, O，UNIV COIMBRA, FAC PHARM, PHARMACEUT TECHNOL LAB, CTR PHARMACEUT STUDIES, RUA DO NORTE, P-3000295 COIMBRA, PORTUGAL.
ENHANCEMENT OF T HELPER TYPE 1 IMMUNE RESPONSES AGAINST HEPATITIS B VIRUS CORE ANTIGEN BY PLGA NANOPARTICLE VACCINE DELIVERY	2005	149	JOURNAL OF CONTROLLED RELEASE	CHONG CSW;CAO M;WONG WW;FISCHER KP;ADDISON WR;KWON GS;TYRRELL DL;SAMUEL J	CURRENTLY, THERE IS A NEED FOR THERAPEUTIC VACCINES THAT ARE EFFECTIVE IN INDUCING ROBUST T HELPER TYPE 1 (TH1) IMMUNE RESPONSES CAPABLE OF MEDIATING VIRAL CLEARANCE IN CHRONIC HEPATITIS B INFECTION. HEPATITIS B THERAPEUTIC VACCINES WERE DESIGNED AND FORMULATED BY LOADING THE HEPATITIS B CORE ANTIGEN (HBCAG) INTO POLY(D,L-LACTIC-ACID-CO-GLYCOLIC ACID) (PLGA) NANOPARTICLES WITH OR WITHOUT MONOPHOS…	10.1016/j.jconrel.2004.09.014	SAMUEL, J，UNIV ALBERTA, FAC PHARM & PHARMACEUT SCI, DENT PHARM BLDG,3118 EDMONTON, EDMONTON, AB T6G 2N8, CANADA.
IMAGEABLE ANTIGEN-PRESENTING GOLD NANOPARTICLE VACCINES FOR EFFECTIVE CANCER IMMUNOTHERAPY IN VIVO	2012	149	ANGEWANDTE CHEMIE-INTERNATIONAL EDITION	LEE IH;KWON HK;AN S;KIM D;KIM S;YU MK;LEE JH;LEE TS;IM SH;JON S		10.1002/anie.201203193	JON, S，KOREA ADV INST SCI & TECHNOL, DEPT BIOL SCI, 291 DAEHAK RO, TAEJON 305701, SOUTH KOREA.
PULMONARY DELIVERY OF CHITOSAN-DNA NANOPARTICLES ENHANCES THE IMMUNOGENICITY OF A DNA VACCINE ENCODING HLA-A*0201-RESTRICTED T-CELL EPITOPES OF <I>MYCOBACTERIUM TUBERCULOSIS</I>	2004	146	VACCINE	BIVAS-BENITA M;VAN MEIJGAARDEN KE;FRANKEN KLMC;JUNGINGER HE;BORCHARD G;OTTENHOFF THM;GELUK A	IN THIS STUDY, WE USED AN HLA-A2 TRANSGENIC MOUSE MODEL TO INVESTIGATE THE EFFECTS OF PULMONARY DELIVERY OF A NEW DNA PLASMID ENCODING EIGHT HLA-A*0201-RESTRICTED T-CELL EPITOPES FROM MYCOBACTERIUM TUBERCULOSIS FORMULATED IN CHITOSAN NANOPARTICLES. IT WAS SHOWN THAT THE CHITOSAN-DNA FORMULATION WAS ABLE TO INDUCE THE MATURATION OF DENDRITIC CELLS (DCS) WHILE CHITOSAN SOLUTION ALONE COULD NOT, IND…	10.1016/j.vaccine.2003.09.044	BIVAS-BENITA, M，LEIDEN AMSTERDAM CTR DRUG RES, DIV PHARMACEUT TECHNOL, POB 9502, NL-2300 RA LEIDEN, NETHERLANDS.
ELICITATION OF POTENT NEUTRALIZING ANTIBODY RESPONSES BY DESIGNED PROTEIN NANOPARTICLE VACCINES FOR SARS-COV-2	2020	144	CELL	WALLS AC;FIALA B;SCHÄFER A;WRENN S;PHAM MN;MURPHY M;TSE LV;SHEHATA L;O'CONNOR MA;CHEN CB;NAVARRO MJ;MIRANDA MC;PETTIE D;RAVICHANDRAN R;KRAFT JC;OGOHARA C;PALSER A;CHALK S;LEE EC;GUERRIERO K;KEPL E;CHOW CM;SYDEMAN C;HODGE EA;BROWN B;FULLER JT;DINNON KH;GRALINSKI LE;LEIST SR;GULLY KL;LEWIS TB;GUTTMAN M;CHU HLY;LEE KK;FULLER DH;BARIC RS;KELLAM P;CARTER L;PEPPER M;SHEAHAN TP;VEESLER D;KING NP	A SAFE, EFFECTIVE, AND SCALABLE VACCINE IS NEEDED TO HALT THE ONGOING SARS-COV-2 PANDEMIC. WE DESCRIBE THE STRUCTURE-BASED DESIGN OF SELF-ASSEMBLING PROTEIN NANOPARTICLE IMMUNOGENS THAT ELICIT POTENT AND PROTECTIVE ANTIBODY RESPONSES AGAINST SARS-COV-2 IN MICE. THE NANOPARTICLE VACCINES DISPLAY 60 SARS-COV-2 SPIKE RECEPTOR-BINDING DOMAINS (RBDS) IN A HIGHLY IMMUNOGENIC ARRAY AND INDUCE NEUTRALIZI…	10.1016/j.cell.2020.10.043	VEESLER, D; KING, NP，UNIV WASHINGTON, DEPT BIOCHEM, SEATTLE, WA 98195 USA.; KING, NP，UNIV WASHINGTON, INST PROT DESIGN, SEATTLE, WA 98195 USA.
NANOPARTICLES FOR DNA VACCINE DELIVERY	2014	143	JOURNAL OF BIOMEDICAL NANOTECHNOLOGY	SHAH MAA;HE NY;LI ZY;ALI ZS;ZHANG LM	NANOTECHNOLOGY IS THE DEVELOPMENT OF ENGINEERED DEVICES OR MATERIALS AT THE MICRO MOLECULAR LEVEL IN THE NANOMETER RANGE. THE PROPERTIES OF NANOPARTICLES THAT THESE COULD BE DESIGNED, MANUFACTURED AND INTRODUCED INTO THE HUMAN BODY, HAVE LED TO ITS APPLICATION IN VARIOUS FIELDS OF MEDICINE. THEY ARE BEING USED FOR CONSTRUCTION OF DIAGNOSTIC DEVICES, CONTRAST AGENTS, ANALYTICAL TOOLS, PHYSICAL THE…	10.1166/jbn.2014.1981	HE, NY，SOUTHEAST UNIV, SCH BIOL SCI & MED ENGN, STATE KEY LAB BIOELECT, NANJING 210096, JIANGSU, PEOPLES R CHINA.
GENERATION OF EFFECTOR MEMORY T CELL-BASED MUCOSAL AND SYSTEMIC IMMUNITY WITH PULMONARY NANOPARTICLE VACCINATION	2013	143	SCIENCE TRANSLATIONAL MEDICINE	LI AV;MOON JJ;ABRAHAM W;SUH HY;ELKHADER J;SEIDMAN MA;YEN MM;IM EJ;FOLEY MH;BAROUCH DH;IRVINE DJ	MANY PATHOGENS INFILTRATE THE BODY AND INITIATE INFECTION VIA MUCOSAL SURFACES. HENCE, ELICITING CELLULAR IMMUNE RESPONSES AT MUCOSAL PORTALS OF ENTRY IS OF GREAT INTEREST FOR VACCINE DEVELOPMENT AGAINST MUCOSAL PATHOGENS. WE DESCRIBE A PULMONARY VACCINATION STRATEGY COMBINING TOLL-LIKE RECEPTOR (TLR) AGONISTS WITH ANTIGEN-CARRYING LIPID NANOCAPSULES [INTERBILAYER-CROSSLINKED MULTILAMELLAR VESICL…	10.1126/scitranslmed.3006516	LI, AV，MIT, DEPT BIOL ENGN, 77 MASSACHUSETTS AVE, CAMBRIDGE, MA 02139 USA.
MICRO AND NANOPARTICLE-BASED DELIVERY SYSTEMS FOR VACCINE IMMUNOTHERAPY: AN IMMUNOLOGICAL AND MATERIALS PERSPECTIVE	2013	143	ADVANCED HEALTHCARE MATERIALS	LELEUX J;ROY K	THE DEVELOPMENT AND WIDESPREAD APPLICATION OF VACCINES HAS BEEN ONE OF THE MOST SIGNIFICANT ACHIEVEMENTS OF MODERN MEDICINE. VACCINES HAVE NOT ONLY BEEN INSTRUMENTAL IN CONTROLLING AND EVEN ELIMINATING LIFE-THREATENING DISEASES LIKE POLIO, MEASLES, DIPHTHERIA, ETC., BUT HAVE ALSO BEEN IMMENSELY POWERFUL IN ENHANCING THE WORLDWIDE OUTLOOK OF PUBLIC HEALTH OVER THE PAST CENTURY. DESPITE THESE SUCCE…	10.1002/adhm.201200268	ROY, K，UNIV TEXAS AUSTIN, DEPT BIOMED ENGN, COCKRELL FAMILY CHAIR ENGN EXCELLENCE, BME 5-202B,C0800,1 UNIV STN, AUSTIN, TX 78712 USA.
THE MRNA-LNP PLATFORM'S LIPID NANOPARTICLE COMPONENT USED IN PRECLINICAL VACCINE STUDIES IS HIGHLY INFLAMMATORY	2021	142	ISCIENCE	NDEUPEN S;QIN Z;JACOBSEN S;BOUTEAU A;ESTANBOULI H;IGYÁRTÓ BZ	VACCINES BASED ON MRNA-CONTAINING LIPID NANOPARTICLES (LNPS) ARE A PROMISING NEW PLATFORM USED BY TWO LEADING VACCINES AGAINST COVID-19. CLINICAL TRIALS AND ONGOING VACCINATIONS PRESENT WITH VARYING DEGREES OF PROTECTION LEVELS AND SIDE EFFECTS. HOWEVER, THE DRIVERS OF THE REPORTED SIDE EFFECTS REMAIN POORLY DEFINED. HERE WE PRESENT EVIDENCE THAT ACUITAS' LNPS USED IN PRECLINICAL NUCLEOSIDE-MODIF…	10.1016/j.isci.2021.103479	IGYÁRTÓ, BZ，THOMAS JEFFERSON UNIV, DEPT MICROBIOL & IMMUNOL, PHILADELPHIA, PA 19107 USA.
MONO-<I>N</I>-CARBOXYMETHYL CHITOSAN (MCC) AND <I>N</I>-TRIMETHYL CHITOSAN (TMC) NANOPARTICLES FOR NON-INVASIVE VACCINE DELIVERY	2008	142	INTERNATIONAL JOURNAL OF PHARMACEUTICS	SAYIN B;SOMAVARAPU S;LI XW;THANOU M;SESARDIC D;ALPAR HO;SENEL S	MUCOSAL APPLICATION OF A VACCINE CAN EFFECTIVELY INDUCE BOTH SYSTEMIC AND MUCOSAL IMMUNE RESPONSES. IN GENERAL, MUCOSAL APPLICATIONS OF ANTIGENS RESULT IN POOR IMMUNE RESPONSES. THEREFORE, ADJUVANT/DELIVERY SYSTEMS ARE REQUIRED TO ENHANCE THE IMMUNE RESPONSE. CHITOSAN IS A CATIONIC BIOPOLYMER WHICH EXERTS ADVANTAGES AS A VACCINE CARRIER DUE TO ITS IMMUNE STIMULATING ACTIVITY AND BIOADHESIVE PROPE…	10.1016/j.ijpharm.2008.06.029	SENEL, S，HACETTEPE UNIV, FAC PHARM, DEPT PHARMACEUT TECHNOL, TR-06100 ANKARA, TURKEY.
A PEPTIDE-BASED NANOFIBROUS HYDROGEL AS A PROMISING DNA NANOVECTOR FOR OPTIMIZING THE EFFICACY OF HIV VACCINE	2014	141	NANO LETTERS	TIAN Y;WANG HM;LIU Y;MAO LN;CHEN WW;ZHU ZN;LIU WW;ZHENG WF;ZHAO YY;KONG DL;YANG ZM;ZHANG W;SHAO YM;JIANG XY	THIS REPORT SHOWS THAT A NANOVECTOR COMPOSED OF PEPTIDE-BASED NANOFIBROUS HYDROGEL CAN CONDENSE DNA TO RESULT IN STRONG IMMUNE RESPONSES AGAINST HIV. THIS NANOVECTOR CAN STRONGLY ACTIVATE BOTH HUMORAL AND CELLULAR IMMUNE RESPONSES TO A BALANCED LEVEL RARELY REPORTED IN PREVIOUS STUDIES, WHICH IS CRUCIAL FOR HIV PREVENTION AND THERAPY. IN ADDITION, THIS NANOVECTOR SHOWS GOOD BIOSAFETY IN VITRO AND…	10.1021/nl404560v	YANG, ZM，NANKAI UNIV, STATE KEY LAB MED CHEM BIOL, KEY LAB BIOACT MAT, MINIST EDUC, TIANJIN 300071, PEOPLES R CHINA.
POLYMER-BASED NANOMATERIALS AND APPLICATIONS FOR VACCINES AND DRUGS	2018	137	POLYMERS	HAN JY;ZHAO DD;LI D;WANG XH;JIN Z;ZHAO K	NANOTECHNOLOGY PLAYS A SIGNIFICANT ROLE IN DRUG DEVELOPMENT. AS CARRIERS, POLYMERIC NANOPARTICLES CAN DELIVER VACCINE ANTIGENS, PROTEINS, AND DRUGS TO THE DESIRED SITE OF ACTION. POLYMERIC NANOPARTICLES WITH LOWER CYTOTOXICITY CAN PROTECT THE DELIVERED ANTIGENS OR DRUGS FROM DEGRADATION UNDER UNFAVORABLE CONDITIONS VIA A MUCOSAL ADMINISTRATION ROUTE; FURTHER, THE UPTAKE OF NANOPARTICLES BY ANTIGE…	10.3390/polym10010031	JIN, Z，HEILONGJIANG UNIV, COLL CHEM & MAT SCI, KEY LAB CHEM ENGN PROC & TECHNOL HIGH EFFICIENCY, HARBIN 150080, HEILONGJIANG, PEOPLES R CHINA.; ZHAO, K，HEILONGJIANG UNIV, SCH LIFE SCI, KEY LAB MICROBIOL, HARBIN 150080, HEILONGJIANG, PEOPLES R CHINA.; ZHAO, K，UNIV JINAN, SCH BIOL SCI & TECHNOL, JINAN 250022, SHANDONG, PEOPLES R CHINA.
PEPTIDE NANOPARTICLES AS NOVEL IMMUNOGENS: DESIGN AND ANALYSIS OF A PROTOTYPIC SEVERE ACUTE RESPIRATORY SYNDROME VACCINE	2009	137	CHEMICAL BIOLOGY & DRUG DESIGN	PIMENTEL TAPF;YAN Z;JEFFERS SA;HOLMES KV;HODGES RS;BURKHARD P	SEVERE ACUTE RESPIRATORY SYNDROME (SARS) IS AN INFECTIOUS DISEASE CAUSED BY A NOVEL CORONAVIRUS THAT COST NEARLY 800 LIVES. WHILE THERE HAVE BEEN NO RECENT OUTBREAKS OF THE DISEASE, THE THREAT REMAINS AS SARS CORONAVIRUS (SARS-COV) LIKE STRAINS STILL EXIST IN ANIMAL RESERVOIRS. THEREFORE, THE DEVELOPMENT OF A VACCINE AGAINST SARS IS IN GRAVE NEED. HERE, WE HAVE DESIGNED AND PRODUCED A PROTOTYPIC …	10.1111/j.1747-0285.2008.00746.x	BURKHARD, P，UNIV CONNECTICUT, INST MAT SCI, STORRS, CT 06269 USA.
ASSESSMENT OF GOLD NANOPARTICLES AS A SIZE-DEPENDENT VACCINE CARRIER FOR ENHANCING THE ANTIBODY RESPONSE AGAINST SYNTHETIC FOOT-AND-MOUTH DISEASE VIRUS PEPTIDE	2010	136	NANOTECHNOLOGY	CHEN YS;HUNG YC;LIN WH;HUANG GS	TO ASSESS THE ABILITY OF GOLD NANOPARTICLES (GNPS) TO ACT AS A SIZE-DEPENDENT CARRIER, A SYNTHETIC PEPTIDE RESEMBLING FOOT-AND-MOUTH DISEASE VIRUS (FMDV) PROTEIN WAS CONJUGATED TO GNPS RANGING FROM 2 TO 50 NM IN DIAMETER (2, 5, 8, 12, 17, 37, AND 50 NM). AN EXTRA CYSTEINE WAS ADDED TO THE C-TERMINUS OF THE FMDV PEPTIDE (PFMDV) TO ENSURE MAXIMAL CONJUGATION TO THE GNPS, WHICH HAVE A HIGH AFFINITY …	10.1088/0957-4484/21/19/195101	CHEN, YS，NATL CHIAO TUNG UNIV, DEPT MAT SCI & ENGN, INST NANOTECHNOL, 1001 UNIV RD,EE137, HSINCHU 300, TAIWAN.
NANOPATCH-TARGETED SKIN VACCINATION AGAINST WEST NILE VIRUS AND CHIKUNGUNYA VIRUS IN MICE	2010	135	SMALL	PROW TW;CHEN XF;PROW NA;FERNANDO GJP;TAN CSE;RAPHAEL AP;CHANG D;RUUTU MP;JENKINS DWK;PYKE A;CRICHTON ML;RAPHAELLI K;GOH LYH;FRAZER IH;ROBERTS MS;GARDNER J;KHROMYKH AA;SUHRBIER A;HALL RA;KENDALL MAF	THE 'NANOPATCH' (NP) COMPRISES ARRAYS OF DENSELY PACKED PROJECTIONS WITH A DEFINED GEOMETRY AND DISTRIBUTION DESIGNED TO PHYSICALLY TARGET VACCINES DIRECTLY TO THOUSANDS OF EPIDERMAL AND DERMAL ANTIGEN PRESENTING CELLS (APCS). THESE MINIATURIZED ARRAYS ARE TWO ORDERS OF MAGNITUDE SMALLER THAN STANDARD NEEDLES - WHICH DELIVER MOST VACCINES - AND ARE ALSO MUCH SMALLER THAN CURRENT MICRONEEDLE ARRAY…	10.1002/smll.201000331	KENDALL, MAF，UNIV QUEENSLAND, DELIVERY DRUGS & GENES GRP D2G2, AUSTRALIAN INST BIOENGN & NANOTECHNOL, ST LUCIA, QLD 4072, AUSTRALIA.
CD73 SPECIFIC SIRNA LOADED CHITOSAN LACTATE NANOPARTICLES POTENTIATE THE ANTITUMOR EFFECT OF A DENDRITIC CELL VACCINE IN 4T1 BREAST CANCER BEARING MICE	2017	133	JOURNAL OF CONTROLLED RELEASE	JADIDI-NIARAGH F;ATYABI F;RASTEGARI A;KHESHTCHIN N;ARAB S;HASSANNIA H;AJAMI M;MIRSANEI Z;HABIBI S;MASOUMI F;NOORBAKHSH F;SHOKRI F;HADJATI J	THE EFFICACY OF CONVENTIONAL ANTI-TUMOR IMMUNOTHERAPEUTIC APPROACHES IS MARKEDLY AFFECTED BY THE IMMUNOSUPPRESSIVE MICROENVIRONMENT OF TUMOR. SINCE ADENOSINE IS ONE OF THE MAIN ORCHESTRA LEADERS IN IMMUNOSUPPRESSION SYMPHONY OF TUMOR, TARGETING ITS PRODUCING MOLECULES SUCH AS CD73 CAN HELP TO ACHIEVE A BETTER CLINICAL OUTCOME FOLLOWING CONVENTIONAL CANCER IMMUNOTHERAPEUTIC APPROACHES. IN THE PRES…	10.1016/j.jconrel.2016.12.012	HADJATI, J，UNIV TEHRAN MED SCI, SCH MED, DEPT IMMUNOL, TEHRAN, IRAN.
POTENTIAL USE OF CHITOSAN NANOPARTICLES FOR ORAL DELIVERY OF DNA VACCINE IN ASIAN SEA BASS (<I>LATES CALCARIFER</I>) TO PROTECT FROM <I>VIBRIO</I> (<I>LISTONELLA</I>) <I>ANGUILLARUM</I>	2008	133	FISH & SHELLFISH IMMUNOLOGY	KUMAR SR;AHMED VPI;PARAMESWARAN V;SUDHAKARAN R;BABU VS;HAMEED ASS	IN RECENT YEARS, ATTENTION HAS BEEN FOCUSED ON THE POSSIBILITY OF UTILIZING DNA VACCINES IN FISH AQUACULTURE. A SUCCESSFUL REGIME FOR INTRAMUSCULAR INJECTION OF NAKED DNA INTO FISH HAS BEEN DEVELOPED AND NOVEL METHODS TO DELIVER THIS DNA TO FISH ARE UNDER INVESTIGATION. THE POTENTIAL OF CHITOSAN AS A POLYCATIONIC GENE CARRIER FOR ORAL ADMINISTRATION HAS BEEN EXPLORED SINCE 1990S. THE PRESENT STUD…	10.1016/j.fsi.2007.12.004	HAMEED, ASS，C ABDUL HAKEEM COLL, DEPT ZOOL, AQUACULTURE BIOTECHNOL DIV, VELLORE DT 632509, TAMIL NADU, INDIA.
A HYBRID EUKARYOTIC-PROKARYOTIC NANOPLATFORM WITH PHOTOTHERMAL MODALITY FOR ENHANCED ANTITUMOR VACCINATION	2020	132	ADVANCED MATERIALS	CHEN Q;HUANG GJ;WU WT;WANG JW;HU JW;MAO JM;CHU PK;BAI HZ;TANG GP	CYTOMEMBRANE-DERIVED NANOPLATFORMS ARE AN EFFECTIVE BIOMIMETIC STRATEGY IN CANCER THERAPY. TO IMPROVE THEIR FUNCTIONALITY AND EXPANDABILITY FOR ENHANCED VACCINATION, A EUKARYOTIC-PROKARYOTIC VESICLE (EPV) NANOPLATFORM IS DESIGNED AND CONSTRUCTED BY FUSING MELANOMA CYTOMEMBRANE VESICLES (CMVS) AND ATTENUATED SALMONELLA OUTER MEMBRANE VESICLES (OMVS). INHERITING THE VIRTUES OF THE PARENT COMPONENTS…	10.1002/adma.201908185	BAI, HZ; TANG, GP，ZHEJIANG UNIV, INST CHEM BIOL & PHARMACEUT CHEM, HANGZHOU 310028, PEOPLES R CHINA.
LARGE INTESTINE-TARGETED, NANOPARTICLE-RELEASING ORAL VACCINE TO CONTROL GENITORECTAL VIRAL INFECTION	2012	132	NATURE MEDICINE	ZHU Q;TALTON J;ZHANG GF;CUNNINGHAM T;WANG ZJ;WATERS RC;KIRK J;EPPLER B;KLINMAN DM;SUI YJ;GAGNON S;BELYAKOV IM;MUMPER RJ;BERZOFSKY JA	BOTH RECTAL AND VAGINAL MUCOSAL SURFACES SERVE AS TRANSMISSION ROUTES FOR PATHOGENIC MICROORGANISMS. VACCINATION THROUGH LARGE INTESTINAL MUCOSA, PREVIOUSLY PROVEN PROTECTIVE FOR BOTH OF THESE MUCOSAL SITES IN ANIMAL STUDIES, CAN BE ACHIEVED SUCCESSFULLY BY DIRECT INTRACOLORECTAL (I.C.R.) ADMINISTRATION, BUT THIS ROUTE IS CLINICALLY IMPRACTICAL. ORAL VACCINE DELIVERY SEEMS PREFERABLE BUT RUNS THE…	10.1038/nm.2866	ZHU, Q，NCI, VACCINE BRANCH, CTR CANC RES, US NATL INST HLTH, BETHESDA, MD 20892 USA.
