# Supplementary material for: A bibliometric insight into nanomaterials in vaccine: trends, collaborations, and future avenues
Source: Front Immunol. 2024 Aug 12;15:1420216. doi: 10.3389/fimmu.2024.1420216 (PMC11345159; doi:10.3389/fimmu.2024.1420216)
Supplement: Supplementary file 10 [file Table6.xlsx]

## Sheet: Sheet1
Brief information of clusters in the co-citation network.
Period	Cluster	Size	Silhouette	mean(Year)	Top Term (log-likelihood ratio)
Period1(before early 2010s)	8	42	0.952	2002	nasal vaccine delivery
	6	93	0.951	2005	aids vaccine
	4	133	0.899	2006	nasal vaccination
	0	179	0.883	2010	nanoparticle vaccine delivery system
Period2(from early 2010s to 2018)	7	61	0.929	2013	sub-unit vaccine antigen
	1	160	0.843	2014	gold nanoparticle
	2	147	0.883	2017	cancer vaccination
Period3(from 2019 to the present)	5	131	0.919	2019	mrna vaccine
	3	142	0.933	2019	binding domain
