# Supplementary material for: A bibliometric insight into nanomaterials in vaccine: trends, collaborations, and future avenues
Source: Front Immunol. 2024 Aug 12;15:1420216. doi: 10.3389/fimmu.2024.1420216 (PMC11345159; doi:10.3389/fimmu.2024.1420216)
Supplement: Supplementary file 11 [file Table7.xlsx]

## Sheet: Sheet1
TI	Freq	Burst	BurstBegin	BurstEnd	Author	Year	Source	DI	ClusterID
NANOPARTICLE VACCINES	86	37.68	2015	2019	Zhao L	2014	VACCINE	10.1016/j.vaccine.2013.11.069	1
Safety and Efficacy of the BNT162b2 mRNA Covid-19 Vaccine	92	20.03	2021	2023	Polack FP	2020	NEW ENGL J MED	10.1056/NEJMoa2034577	5	BACKGROUND Severe acute respiratory syndrome coronavirus 2 (SARS-CoV-2) infection and the resulting coronavirus disease 2019 (Covid-19) have afflicted tens of millions of people in a worldwide pandemic. Safe and effective vaccines are needed urgently. METHODS In an ongoing multinational, placebo-controlled, observer-blinded, pivotal efficacy trial, we randomly assigned persons 16 years of age or …
SYNTHETIC NANOPARTICLES FOR VACCINES AND IMMUNOTHERAPY	46	19.75	2016	2020	Irvine DJ	2015	CHEM REV	10.1021/acs.chemrev.5b00109	1
Vaccine delivery: a matter of size, geometry, kinetics and molecular patterns	34	18.99	2012	2015	Bachmann MF	2010	NAT REV IMMUNOL	10.1038/nri2868	0	Researchers working on the development of vaccines face an inherent dilemma: to maximize immunogenicity without compromising safety and tolerability. Early vaccines often induced long-lived protective immune responses, but tolerability was a major problem. Newer vaccines have very few side effects but can be of limited immunogenicity. One way to tackle this problem is to design vaccines that have…
Applications of nanotechnology for immunology	36	17.26	2014	2018	Smith DM	2013	NAT REV IMMUNOL	10.1038/nri3488	0	Key Points Nanotechnology makes use of the unique properties of objects that function as a unit within the overall size range of 1 to 1,000 nanometres, which is on the same scale as for many biological structures such as antigens, receptors, subcellular components of the immune system and microbes. The engineering of nanoscale compounds by the modification of properties such as nanoparticle size,…
Efficacy and Safety of the mRNA-1273 SARS-CoV-2 Vaccine	78	16.95	2021	2023	Baden LR	2021	NEW ENGL J MED	10.1056/NEJMoa2035389	5	BACKGROUND Vaccines are needed to prevent coronavirus disease 2019 (Covid-19) and to protect persons who are at high risk for complications. The mRNA-1273 vaccine is a lipid nanoparticle–encapsulated mRNA-based vaccine that encodes the prefusion stabilized full-length spike protein of the severe acute respiratory syndrome coronavirus 2 (SARS-CoV-2), the virus that causes Covid-19. METHODS This ph…
GOLD NANOPARTICLES AS A VACCINE PLATFORM: INFLUENCE OF SIZE AND SHAPE ON IMMUNOLOGICAL RESPONSES <I>IN VITRO</I> AND <I>IN VIVO</I>	35	16.78	2014	2018	Niikura K	2013	ACS NANO	10.1021/nn3057005	1
VACCINE DELIVERY USING NANOPARTICLES	35	16.78	2014	2018	Gregory AE	2013	FRONT CELL INFECT MI	10.3389/fcimb.2013.00013	0
mRNA vaccines — a new era in vaccinology	111	16.47	2021	2023	Pardi N	2018	NAT REV DRUG DISCOV	10.1038/nrd.2017.243	5	Key Points Recent improvements in mRNA vaccines act to increase protein translation, modulate innate and adaptive immunogenicity and improve delivery. mRNA vaccines have elicited potent immunity against infectious disease targets in animal models of influenza virus, Zika virus, rabies virus and others, especially in recent years, using lipid-encapsulated or naked forms of sequence-optimized mRNA.…
Interbilayer-crosslinked multilamellar vesicles as synthetic vaccines for potent humoral and cellular immune responses	31	16.06	2012	2016	Moon JJ	2011	NAT MATER	10.1038/NMAT2960	0	Vaccines based on recombinant proteins avoid the toxicity and antivector immunity associated with live vaccine (for example, viral) vectors, but their immunogenicity is poor, particularly for CD8+ T-cell responses. Synthetic particles carrying antigens and adjuvant molecules have been developed to enhance subunit vaccines, but in general these materials have failed to elicit CD8+ T-cell responses…
Nano-microparticles as immune adjuvants: correlating particle sizes and the resultant immune responses	27	15.57	2013	2015	Oyewumi MO	2010	EXPERT REV VACCINES	10.1586/erv.10.89	0	The development of novel immune adjuvants is emerging as a significant area of vaccine delivery based on the continued necessity to amplify immune responses to a wide array of new antigens that are poorly immunogenic. This article specifically focuses on the application of nanoparticles and microparticles as vaccine adjuvants. Many investigators are in agreement that the size of the particles is …
DESIGNER VACCINE NANODISCS FOR PERSONALIZED CANCER IMMUNOTHERAPY	66	15.25	2018	2020	Kuai R	2017	NAT MATER	10.1038/nmat4822	2
Programming the magnitude and persistence of antibody responses with innate immunity	27	13.98	2012	2016	Kasturi SP	2011	NATURE	10.1038/nature09737	0	Many successful vaccines induce persistent antibody responses that can last a lifetime. The mechanisms by which they do so remain unclear, but emerging evidence indicates that they activate dendritic cells via Toll-like receptors (TLRs)1,2. For example, the yellow fever vaccine YF-17D, one of the most successful empiric vaccines ever developed3, activates dendritic cells via multiple TLRs to stim…
Structure-based programming of lymph-node targeting in molecular vaccines	28	13.07	2015	2019	Liu HP	2014	NATURE	10.1038/nature12978	2	In cancer patients, visual identification of sentinel lymph nodes (LNs) is achieved by the injection of dyes that bind avidly to endogenous albumin, targeting these compounds to LNs, where they are efficiently filtered by resident phagocytes1,2. Here we translate this ‘albumin hitchhiking’ approach to molecular vaccines, through the synthesis of amphiphiles (amph-vaccines) comprising an antigen o…
NANOTECHNOLOGY IN VACCINE DELIVERY	22	12.94	2009	2013	Peek LJ	2008	ADV DRUG DELIVER REV	10.1016/j.addr.2007.05.017	0
ENHANCING HUMORAL RESPONSES TO A MALARIA ANTIGEN WITH NANOPARTICLE VACCINES THAT EXPAND T<SUB>FH</SUB> CELLS AND PROMOTE GERMINAL CENTER INDUCTION	26	12.26	2012	2017	Moon JJ	2012	P NATL ACAD SCI USA	10.1073/pnas.1112648109	0
Systemic RNA delivery to dendritic cells exploits antiviral defence for cancer immunotherapy	45	11.98	2017	2021	Kranz LM	2016	NATURE	10.1038/nature18300	2	Lymphoid organs, in which antigen presenting cells (APCs) are in close proximity to T cells, are the ideal microenvironment for efficient priming and amplification of T-cell responses1. However, the systemic delivery of vaccine antigens into dendritic cells (DCs) is hampered by various technical challenges. Here we show that DCs can be targeted precisely and effectively in vivo using intravenousl…
EXPLOITING LYMPHATIC TRANSPORT AND COMPLEMENT ACTIVATION IN NANOPARTICLE VACCINES	18	11.24	2009	2012	Reddy ST	2007	NAT BIOTECHNOL	10.1038/nbt1332	0
<I>N</I>-TRIMETHYL CHITOSAN (TMC) NANOPARTICLES LOADED WITH INFLUENZA SUBUNIT ANTIGEN FOR INTRANASAL VACCINATION:: BIOLOGICAL PROPERTIES AND IMMUNOGENICITY IN A MOUSE MODEL	18	11.05	2008	2012	Amidi M	2007	VACCINE	10.1016/j.vaccine.2006.06.086	4
Materials engineering for immunomodulation	19	11.01	2011	2014	Hubbell JA	2009	NATURE	10.1038/nature08604	0	The engineering of materials that can modulate the immune system is an emerging field that is developing alongside immunology. For therapeutic ends such as vaccine development, materials are now being engineered to deliver antigens through specific intracellular pathways, allowing better control of the way in which antigens are presented to one of the key types of immune cell, T cells. Materials …
Nanoparticles target distinct dendritic cell populations according to their size	18	10.58	2009	2013	Manolova V	2008	EUR J IMMUNOL	10.1002/eji.200737984	0	The efficiency of a vaccine largely depends on the appropriate targeting of the innate immune system, mainly through prolonged delivery of antigens and immunomodulatory substances to professional antigen-presenting cells in the lymphoid environment. Particulate antigens, such as virus-like particles (VLP) induce potent immune responses. However, little is known about the relative importance of di…
ROLE OF SUSTAINED ANTIGEN RELEASE FROM NANOPARTICLE VACCINES IN SHAPING THE T CELL MEMORY PHENOTYPE	20	10.53	2014	2017	Demento SL	2012	BIOMATERIALS	10.1016/j.biomaterials.2012.03.041	0
In vivo characterization of the physicochemical properties of polymer-linked TLR agonists that enhance vaccine immunogenicity	24	10.27	2016	2020	Lynn GM	2015	NAT BIOTECHNOL	10.1038/nbt.3371	2	The efficacy of vaccine adjuvants such as Toll-like receptor agonists (TLRa) can be improved through formulation and delivery approaches. Here, we attached small molecule TLR-7/8a to polymer scaffolds (polymer–TLR-7/8a) and evaluated how different physicochemical properties of the TLR-7/8a and polymer carrier influenced the location, magnitude and duration of innate immune activation in vivo. Par…
Engineering synthetic vaccines using cues from natural immunity	18	10.19	2015	2017	Irvine DJ	2013	NAT MATER	10.1038/NMAT3775	1	Vaccines aim to protect against or treat diseases through manipulation of the immune response, promoting either immunity or tolerance. In the former case, vaccines generate antibodies and T cells poised to protect against future pathogen encounter or attack diseased cells such as tumours; in the latter case, which is far less developed, vaccines block pathogenic autoreactive T cells and autoantib…
MECHANISTIC STUDY OF THE ADJUVANT EFFECT OF BIODEGRADABLE NANOPARTICLES IN MUCOSAL VACCINATION	18	10.13	2010	2014	Slütter B	2009	J CONTROL RELEASE	10.1016/j.jconrel.2009.05.011	4
ational Design of an Epstein-Barr Virus Vaccine Targeting the Receptor-Binding Site	18	10.11	2019	2020	Kanekiyo M	2015	CELL	10.1016/j.cell.2015.07.043	3	Highlights • Self-assembling nanoparticles present the conserved gp350 receptor-binding domain • The nanoparticles elicit more potent neutralizing antibodies than soluble gp350 • These neutralizing antibodies predominantly target the CR2-binding site on gp350 • The nanoparticles elicit potent neutralizing antibodies in mice and non-human primates Summary Epstein-Barr virus (EBV) represents a majo…
mRNA vaccine delivery using lipid nanoparticles	24	9.88	2020	2021	Reichmuth AM	2016	THER DELIV	10.4155/tde-2016-0006	5	Abstract
SELF-ASSEMBLING PROTEIN NANOPARTICLES IN THE DESIGN OF VACCINES	37	9.84	2017	2021	López-Sagaseta J	2016	COMPUT STRUCT BIOTEC	10.1016/j.csbj.2015.11.001	3	mRNA vaccines elicit a potent immune response including antibodies and cytotoxic T cells. mRNA vaccines are currently evaluated in clinical trials for cancer immunotherapy applications, but also have great potential as prophylactic vaccines. Efficient delivery of mRNA vaccines will be key for their success and translation to the clinic. Among potential nonviral vectors, lipid nanoparticles are pa…
NANOPARTICLE DELIVERY SYSTEMS IN CANCER VACCINES	19	9.82	2012	2016	Krishnamachari Y	2011	PHARM RES-DORDR	10.1007/s11095-010-0241-4	0
A STING-activating nanovaccine for cancer immunotherapy	27	9.72	2019	2021	Luo M	2017	NAT NANOTECHNOL	10.1038/nnano.2017.52	2	Keywords:
CD40-TARGETED DENDRITIC CELL DELIVERY OF PLGA-NANOPARTICLE VACCINES INDUCE POTENT ANTI-TUMOR RESPONSES	19	9.67	2016	2019	Rosalia RA	2015	BIOMATERIALS	10.1016/j.biomaterials.2014.10.053	7	adjuvantcancer immunotherapycationic lipiddrug deliverylipid nanoparticlemRNAoligonucleotidetherapeutic vaccinevaccine
NANOPARTICLE VACCINES AGAINST INFECTIOUS DISEASES	71	9.58	2020	2023	Pati R	2018	FRONT IMMUNOL	10.3389/fimmu.2018.02224	3
Key roles of adjuvants in modern vaccines	20	9.57	2014	2018	Reed SG	2013	NAT MED	10.1038/nm.3409	1	Vaccines containing novel adjuvant formulations are increasingly reaching advanced development and licensing stages, providing new tools to fill previously unmet clinical needs. However, many adjuvants fail during product development owing to factors such as manufacturability, stability, lack of effectiveness, unacceptable levels of tolerability or safety concerns. This Review outlines the potent…
BIOMATERIALS FOR NANOPARTICLE VACCINE DELIVERY SYSTEMS	16	9.52	2018	2019	Sahdev P	2014	PHARM RES-DORDR	10.1007/s11095-014-1419-y	1
Safety and Immunogenicity of Two RNA-Based Covid-19 Vaccine Candidates	28	9.32	2021	2023	Walsh EE	2020	NEW ENGL J MED	10.1056/NEJMoa2027906	3	BACKGROUND Severe acute respiratory syndrome coronavirus 2 (SARS-CoV-2) infections and the resulting disease, coronavirus disease 2019 (Covid-19), have spread to millions of persons worldwide. Multiple vaccine candidates are under development, but no vaccine is currently available. Interim safety and immunogenicity data about the vaccine candidate BNT162b1 in younger adults have been reported pre…
PHASE 1-2 TRIAL OF A SARS-COV-2 RECOMBINANT SPIKE PROTEIN NANOPARTICLE VACCINE	28	9.32	2021	2023	Keech C	2020	NEW ENGL J MED	10.1056/NEJMoa2026920	3
PLGA-based nanoparticles: An overview of biomedical applications	19	9.3	2013	2017	Danhier F	2012	J CONTROL RELEASE	10.1016/j.jconrel.2012.01.043	0	Poly(lactic-co-glycolic acid) (PLGA) is one of the most successfully developed biodegradable polymers. Among the different polymers developed to formulate polymeric nanoparticles, PLGA has attracted considerable attention due to its attractive properties: (i) biodegradability and biocompatibility, (ii) FDA and European Medicine Agency approval in drug delivery systems for parenteral administratio…
Particulate vaccines: on the quest for optimal delivery and immune response	17	9.1	2013	2016	De Temmerman ML	2011	DRUG DISCOV TODAY	10.1016/j.drudis.2011.04.006	0	Subunit vaccines offer a safer alternative to traditional organism-based vaccines, but their immunogenicity is impaired. This hurdle might be overcome by the use of micro- and nanodelivery systems carrying the antigen(s). This review discusses the rationale for the use of particulate vaccines and provides an overview of antigen-delivery vehicles currently under investigation. It further highlight…
Engineering Nano- and Microparticles to Tune Immunity	17	9.1	2013	2016	Moon JJ	2012	ADV MATER	10.1002/adma.201200446	0	The immune system can be a cure or cause of disease, fulfilling a protective role in attacking cancer or pathogenic microbes but also causing tissue destruction in autoimmune disorders. Thus, therapies aimed to amplify or suppress immune reactions are of great interest. However, the complex regulation of the immune system, coupled with the potential systemic side effects associated with tradition…
<I>IN SITU</I> VACCINATION WITH COWPEA MOSAIC VIRUS NANOPARTICLES SUPPRESSES METASTATIC CANCER	19	8.89	2017	2020	Lizotte PH	2016	NAT NANOTECHNOL	10.1038/NNANO.2015.292	2
Nanoparticle Drug Delivery Systems Designed to Improve Cancer Vaccines and Immunotherapy	17	8.65	2016	2019	Fan YC	2015	VACCINES-BASEL	10.3390/vaccines3030662	7	Recent studies have demonstrated great therapeutic potential of educating and unleashing our own immune system for cancer treatment. However, there are still major challenges in cancer immunotherapy, including poor immunogenicity of cancer vaccines, off-target side effects of immunotherapeutics, as well as suboptimal outcomes of adoptive T cell transfer-based therapies. Nanomaterials with defined…
Mucosal vaccines: the promise and the challenge	14	8.62	2007	2011	Neutra MR	2006	NAT REV IMMUNOL	10.1038/nri1777	4	Key Points Mucosal immune responses are important for protection against antigens, pathogens and vaccines that enter through mucosal surfaces. Mucosal immune responses are most efficiently induced by administration of vaccines onto mucosal surfaces, whereas injected vaccines are generally poor inducers of mucosal immunity. Epithelial cells serve as sensors that detect dangerous microbial componen…
IMMUNE SYSTEM TARGETING BY BIODEGRADABLE NANOPARTICLES FOR CANCER VACCINES	18	8.61	2014	2018	Silva JM	2013	J CONTROL RELEASE	10.1016/j.jconrel.2013.03.010	7
Targeting of Antigen to Dendritic Cells with Poly(γ-Glutamic Acid) Nanoparticles Induces Antigen-Specific Humoral and Cellular Immunity1	14	8.59	2008	2012	Uto T	2007	J IMMUNOL	10.4049/jimmunol.178.5.2979	6	Nanoparticles are considered to be efficient tools for inducing potent immune responses by an Ag carrier. In this study, we examined the effect of Ag-carrying biodegradable poly(γ-glutamic acid) (γ-PGA) nanoparticles (NPs) on the induction of immune responses in mice. The NPs were efficiently taken up by dendritic cells (DCs) and subsequently localized in the lysosomal compartments. γ-PGA NPs str…
Cryo-EM structure of the 2019-nCoV spike in the prefusion conformation	46	8.52	2020	2021	Wrapp D	2020	SCIENCE	10.1126/science.abb2507	3	The outbreak of a novel coronavirus (2019-nCoV) represents a pandemic threat that has been declared a public health emergency of international concern. The CoV spike (S) glycoprotein is a key target for vaccines, therapeutic antibodies, and diagnostics. To facilitate medical countermeasure development, we determined a 3.5-angstrom-resolution cryo–electron microscopy structure of the 2019-nCoV S t…
SURFACE-ENGINEERED GOLD NANORODS: PROMISING DNA VACCINE ADJUVANT FOR HIV-1 TREATMENT	14	8.52	2016	2017	Xu LG	2012	NANO LETT	10.1021/nl300027p	1
A Thermostable mRNA Vaccine against COVID-19	39	8.43	2021	2023	Zhang NN	2020	CELL	10.1016/j.cell.2020.07.024	5	Highlights • Development of LNP-encapsulated mRNA vaccine (ARCoV) targeting the RBD of SARS-CoV-2 • ARCoV induces neutralizing antibodies and T cell immunity in mice and NHPs • ARCoV vaccination confers full protection against SARS-CoV-2 challenge in mice • ARCoV is a thermostable vaccine candidate for phase I studies Summary There is an urgent need for vaccines against coronavirus disease 2019 (…
OPTIMIZATION OF LIPID NANOPARTICLES FOR INTRAMUSCULAR ADMINISTRATION OF MRNA VACCINES	39	8.43	2021	2023	Hassett KJ	2019	MOL THER-NUCL ACIDS	10.1016/j.omtn.2019.01.013	5
Shape and size-dependent immune response to antigen-carrying nanoparticles	18	8.42	2017	2020	Kumar S	2015	J CONTROL RELEASE	10.1016/j.jconrel.2015.09.069	1	The immune system has evolved to recognize and respond to a wide variety of pathogens and produce distinct immune responses against diverse pathogenic structures. Despite remarkable advances, the general mechanisms by which the immune system differentiates the structure of antigen presenting particulates have yet to be elucidated. Using particles of various sizes and shapes, we assessed the role …
Recent progress in mucosal vaccine development: potential and limitations	16	8.42	2014	2017	Lycke N	2012	NAT REV IMMUNOL	10.1038/nri3251	0	Key Points This article presents the currently available mucosal vaccines and their principle mechanisms of action. The concepts of live attenuated and non-living subcomponent vaccines are explained. Principles for mucosal vaccine design and development are discussed, with special reference to vaccine formulations based on soluble or particulate forms. The strengths and weaknesses of various rout…
Structure, Function, and Antigenicity of the SARS-CoV-2 Spike Glycoprotein	33	8.31	2020	2023	Walls AC	2020	CELL	10.1016/j.cell.2020.02.058	3	Highlights • SARS-CoV-2 uses ACE2 to enter target cells • SARS-CoV-2 and SARS-CoV bind with similar affinities to ACE2 • Structures of SARS-CoV-2 spike glycoprotein in two conformations • SARS-CoV polyclonal antibodies inhibit SARS-CoV-2 spike-mediated entry into cells Summary The emergence of SARS-CoV-2 has resulted in >90,000 infections and >3,000 deaths. Coronavirus spike (S) glycoproteins pro…
Antigen-capturing nanoparticles improve the abscopal effect and cancer immunotherapy	23	8.27	2019	2021	Min YZ	2017	NAT NANOTECHNOL	10.1038/nnano.2017.113	2	Immunotherapy holds tremendous promise for improving cancer treatment1. To administer radiotherapy with immunotherapy has been shown to improve immune responses and can elicit the ‘abscopal effect’2. Unfortunately, response rates for this strategy remain low3. Herein we report an improved cancer immunotherapy approach that utilizes antigen-capturing nanoparticles (AC-NPs). We engineered several A…
COVID-19 VACCINE DEVELOPMENT AND A POTENTIAL NANOMATERIAL PATH FORWARD	35	8.18	2021	2023	Shin MD	2020	NAT NANOTECHNOL	10.1038/s41565-020-0737-y	3
BIODEGRADABLE NANOPARTICLES AS VACCINE ADJUVANTS AND DELIVERY SYSTEMS: REGULATION OF IMMUNE RESPONSES BY NANOPARTICLE-BASED VACCINE	15	8.03	2013	2016	Akagi T	2012	ADV POLYM SCI	10.1007/12_2011_150	7
IMAGEABLE ANTIGEN-PRESENTING GOLD NANOPARTICLE VACCINES FOR EFFECTIVE CANCER IMMUNOTHERAPY IN VIVO	15	7.89	2014	2017	Lee IH	2012	ANGEW CHEM INT EDIT	10.1002/anie.201203193	1
Presenting native-like HIV-1 envelope trimers on ferritin nanoparticles improves their immunogenicity	14	7.86	2019	2020	Sliepen K	2015	RETROVIROLOGY	10.1186/s12977-015-0210-4	3	Background Presenting vaccine antigens in particulate form can improve their immunogenicity by enhancing B cell activation. Findings We describe ferritin-based protein nanoparticles that display multiple copies of native-like HIV-1 envelope glycoprotein trimers (BG505 SOSIP.664). Trimer-bearing nanoparticles were significantly more immunogenic than trimers in both mice and rabbits. Furthermore, r…
Nanoparticle conjugation of CpG enhances adjuvancy for cellular immunity and memory recall at low dose	15	7.76	2015	2018	de Titta A	2013	P NATL ACAD SCI USA	10.1073/pnas.1313152110	1	Significance High adjuvant doses are generally required to induce strong CD8+ T-cell immunity with subunit vaccines. Here we codeliver an antigen and an adjuvant coupled on separate ultrasmall polymeric nanoparticles. Because both payloads are attached to similarly sized nanoparticles, and as size is the principle determinant of nanoparticle drainage, this enhanced the dual uptake of antigen and …
IN VIVO GOLD NANOPARTICLE DELIVERY OF PEPTIDE VACCINE INDUCES ANTI-TUMOR IMMUNE RESPONSE IN PROPHYLACTIC AND THERAPEUTIC TUMOR MODELS	19	7.5	2017	2020	Almeida JPM	2015	SMALL	10.1002/smll.201402179	1
NANOGEL ANTIGENIC PROTEIN-DELIVERY SYSTEM FOR ADJUVANT-FREE INTRANASAL VACCINES	13	7.48	2013	2015	Nochi T	2010	NAT MATER	10.1038/NMAT2784	0
New horizons in adjuvants for vaccine development	12	7.42	2013	2014	Reed SG	2009	TRENDS IMMUNOL	10.1016/j.it.2008.09.006	0	Over the last decade, there has been a flurry of research on adjuvants for vaccines, and several novel adjuvants are now in licensed products or in late stage clinical development. The success of adjuvants in enhancing the immune response to recombinant antigens has led many researchers to re-focus their vaccine development programs. Successful vaccine development requires knowing which adjuvants…
Strong systemic and mucosal immune responses to surface-modified PLGA microspheres containing recombinant Hepatitis B antigen administered intranasally	12	7.39	2007	2011	Jaganathan KS	2006	VACCINE	10.1016/j.vaccine.2006.01.011	4	Surface-modified dl-lactide/glycolide copolymer (PLGA) microspheres with chitosan (CS) were developed for nasal immunization using recombinant Hepatitis B (HBsAg) surface protein for the induction of humoral, cellular and mucosal immunity. Modified PLGA microspheres were characterized in vitro for their size, shape, entrapment efficiency and zeta potential. The nasal clearance rate was evaluated …
COVID-19 vaccine BNT162b1 elicits human antibody and TH1 T cell responses	22	7.32	2021	2023	Sahin U	2020	NATURE	10.1038/s41586-020-2814-7	5	An effective vaccine is needed to halt the spread of the severe acute respiratory syndrome coronavirus-2 (SARS-CoV-2) pandemic. Recently, we reported safety, tolerability and antibody response data from an ongoing placebo-controlled, observer-blinded phase I/II coronavirus disease 2019 (COVID-19) vaccine trial with BNT162b1, a lipid nanoparticle-formulated nucleoside-modified mRNA that encodes th…
Neoantigens in cancer immunotherapy	13	7.3	2019	2020	Schumacher TN	2015	SCIENCE	10.1126/science.aaa4971	2	The clinical relevance of T cells in the control of a diverse set of human cancers is now beyond doubt. However, the nature of the antigens that allow the immune system to distinguish cancer cells from noncancer cells has long remained obscure. Recent technological innovations have made it possible to dissect the immune response to patient-specific neoantigens that arise as a consequence of tumor…
Modified mRNA Vaccines Protect against Zika Virus Infection	29	7.29	2020	2023	Richner JM	2017	CELL	10.1016/j.cell.2017.02.017	5	Highlights • A modified mRNA vaccine encoding prM-E protects in 3 different mouse strains • Extraordinarily high titers of neutralizing antibodies (>1/100,000 EC50) are produced • Sterilizing immunity was achieved with a single prime-boost strategy • A fusion loop mutant vaccine reduced production of enhancing anti-DENV antibodies Summary The emergence of ZIKV infection has prompted a global effo…
Immunological mechanisms of vaccination	14	7.23	2012	2016	Pulendran B	2011	NAT IMMUNOL	10.1038/ni.2039	0	Vaccines represent one of the greatest triumphs of modern medicine. Despite the common origins of vaccinology and immunology more than 200 years ago, the two disciplines have evolved along such different trajectories that most of the highly successful vaccines have been made empirically, with little or no immunological insight. Recent advances in innate immunity have offered new insights about th…
Major findings and recent advances in virus–like particle (VLP)-based vaccines	20	7.19	2019	2021	Mohsen MO	2017	SEMIN IMMUNOL	10.1016/j.smim.2017.08.014	2	Virus-like particles (VLPs) have made giant strides in the field of vaccinology over the last three decades. VLPs constitute versatile tools in vaccine development due to their favourable immunological characteristics such as their size, repetitive surface geometry, ability to induce both innate and adaptive immune responses as well as being safe templates with favourable economics. Several VLP-b…
Orchestrating immune responses: How size, shape and rigidity affect the immunogenicity of particulate vaccines	14	7.19	2018	2020	Benne N	2016	J CONTROL RELEASE	10.1016/j.jconrel.2016.05.033	2	Particulate carrier systems are promising drug delivery vehicles for subunit vaccination as they can enhance and direct the type of T cell response. In order to develop vaccines with optimal immunogenicity, a thorough understanding of parameters that could affect the strength and quality of immune responses is required. Pathogens have different dimensions and stimulate the immune system in a spec…
Immunity in response to particulate antigen-delivery systems	11	7.18	2008	2010	Storni T	2005	ADV DRUG DELIVER REV	10.1016/j.addr.2004.09.008	4	Adjuvants and antigen-delivery systems are essential in inducing and modifying immune responses, and despite the variety of materials available for such use, mechanisms by which they support immunity appear to be little known. A common denominator for most antigen-delivery systems is their particulate nature. Together with a certain depot effect, it is the particulate nature that primarily decide…
An immunogenic personal neoantigen vaccine for patients with melanoma	36	7.17	2020	2021	Ott PA	2017	NATURE	10.1038/nature22991	2	Effective anti-tumour immunity in humans has been associated with the presence of T cells directed at cancer neoantigens1, a class of HLA-bound peptides that arise from tumour-specific mutations. They are highly immunogenic because they are not present in normal tissues and hence bypass central thymic tolerance. Although neoantigens were long-envisioned as optimal targets for an anti-tumour immun…
IMMUNE RESPONSES TO VACCINES DELIVERED BY ENCAPSULATION INTO AND/OR ADSORPTION ONTO CATIONIC LIPID-PLGA HYBRID NANOPARTICLES	12	7.14	2018	2019	Liu LX	2016	J CONTROL RELEASE	10.1016/j.jconrel.2016.01.050	1
PRE-CLINICAL EVALUATION OF A NOVEL NANOEMULSION-BASED HEPATITIS B MUCOSAL VACCINE	11	7.07	2009	2011	Makidon PE	2008	PLOS ONE	10.1371/journal.pone.0002954	4
SARS-CoV-2 Cell Entry Depends on ACE2 and TMPRSS2 and Is Blocked by a Clinically Proven Protease Inhibitor	28	7.04	2020	2023	Hoffmann M	2020	CELL	10.1016/j.cell.2020.02.052	3	Highlights • SARS-CoV-2 uses the SARS-CoV receptor ACE2 for host cell entry • The spike protein of SARS-CoV-2 is primed by TMPRSS2 • Antibodies against SARS-CoV spike may offer some protection against SARS-CoV-2 Summary The recent emergence of the novel, pathogenic SARS-coronavirus 2 (SARS-CoV-2) in China and its rapid national and international spread pose a global health emergency. Cell entry o…
Preparation and characterization of biodegradable nanoparticles based on poly(γ-glutamic acid) with l-phenylalanine as a protein carrier	11	7	2007	2010	Akagi T	2005	J CONTROL RELEASE	10.1016/j.jconrel.2005.08.003	6	The objective of the present study was to prepare nanoparticles composed of poly(γ-glutamic acid) (γ-PGA) and l-phenylalanine ethylester (l-PAE) in order to evaluate the possibility of using these nanoparticles as protein carriers. Novel amphiphilic graft copolymers composed of γ-PGA as the hydrophilic backbone and l-PAE as the hydrophobic segment were successfully synthesized by grafting l-PAE t…
Evaluation of the mRNA-1273 Vaccine against SARS-CoV-2 in Nonhuman Primates	21	6.99	2021	2023	Corbett KS	2020	NEW ENGL J MED	10.1056/NEJMoa2024671	5	BACKGROUND Vaccines to prevent coronavirus disease 2019 (Covid-19) are urgently needed. The effect of severe acute respiratory syndrome coronavirus 2 (SARS-CoV-2) vaccines on viral replication in both upper and lower airways is important to evaluate in nonhuman primates. METHODS Nonhuman primates received 10 or 100 μg of mRNA-1273, a vaccine encoding the prefusion-stabilized spike protein of SARS…
Pathogen recognition and development of particulate vaccines: Does size matter?	11	6.95	2008	2011	Xiang SD	2006	METHODS	10.1016/j.ymeth.2006.05.016	4	The use of particulate carriers holds great promise for the development of effective and affordable recombinant vaccines. Rational development requires a detailed understanding of particle up-take and processing mechanisms to target cellular pathways capable of stimulating the required immune responses safely. These mechanisms are in turn based on how the host has evolved to recognize and process…
Polymeric particles in vaccine delivery	12	6.9	2013	2015	Rice-Ficht AC	2010	CURR OPIN MICROBIOL	10.1016/j.mib.2009.12.001	0	The tremendous power of the particulate vaccine delivery system has only recently been recognized and employed strategically in vaccine design. The entrapment of antigen in particles clearly alters its acquisition and processing by antigen presenting cells and ensuing adaptive immunity. The adjuvant activity of particles has recently been described at the molecular level as engaging the Nalp3 inf…
Vaccines for the twenty-first century society	12	6.86	2014	2016	Rappuoli R	2011	NAT REV IMMUNOL	10.1038/nri3085	0	Vaccines have been one of the major revolutions in the history of mankind and, during the twentieth century, they eliminated most of the childhood diseases that used to cause millions of deaths. In the twenty-first century, vaccines will also play a major part in safeguarding people's health. Supported by the innovations derived from new technologies, vaccines will address the new needs of a twen…
Nano/micro technologies for delivering macromolecular therapeutics using poly(d,l-lactide-co-glycolide) and its derivatives	11	6.8	2011	2013	Mundargi RC	2008	J CONTROL RELEASE	10.1016/j.jconrel.2007.09.013	4	Biodegradable nano/microparticles of poly(d,l-lactide-co-glycolide) (PLGA) and PLGA-based polymers are widely explored as carriers for controlled delivery of macromolecular therapeutics such as proteins, peptides, vaccines, genes, antigens, growth factors, etc. These devices are mainly produced by emulsion or double-emulsion technique followed by solvent evaporation or spray drying. Drug encapsul…
argeting dendritic cells with biomaterials: developing the next generation of vaccines	11	6.77	2007	2011	Reddy ST	2006	TRENDS IMMUNOL	10.1016/j.it.2006.10.005	4	Current vaccine and immunotherapy technology faces ongoing challenges in both efficacy and practicality: many chronic diseases cannot yet be addressed by vaccination, and several vaccines that do function well require multiple injections, which is a substantial limitation in various parts of the world. A possible key to developing the next generation of vaccines is the ability to deliver antigen …
Recent advances in peptide-based subunit nanovaccines	12	6.72	2016	2018	Skwarczynski M	2014	NANOMEDICINE-UK	10.2217/NNM.14.187	1	Vaccination is the most efficient way to protect humans against pathogens. Peptide-based vaccines offer several advantages over classical vaccines, which utilized whole organisms or proteins. However, peptides alone are not immunogenic and need a delivery system that can boost their recognition by the immune system. In recent years, nanotechnology-based approaches have become one of the most prom…
ENGINEERING A RUGGED NANOSCAFFOLD TO ENHANCE PLUG-AND-DISPLAY VACCINATION	31	6.69	2021	2023	Bruun TUJ	2018	ACS NANO	10.1021/acsnano.8b02805	3
SELF-ASSEMBLING INFLUENZA NANOPARTICLE VACCINES ELICIT BROADLY NEUTRALIZING H1N1 ANTIBODIES	14	6.69	2014	2018	Kanekiyo M	2013	NATURE	10.1038/nature12202	1	Keywords:
MESOPOROUS SILICA NANOPARTICLES AS ANTIGEN CARRIERS AND ADJUVANTS FOR VACCINE DELIVERY	14	6.69	2014	2018	Mody KT	2013	NANOSCALE	10.1039/c3nr00357d	0	adjuvantdendrimerslipidsmacromoleculesnanoparticlesnanotechnologypeptide vaccinepolymerself-assemblyvaccine delivery
Erythrocyte Membrane-Enveloped Polymeric Nanoparticles as Nanovaccine for Induction of Antitumor Immunity against Melanoma	13	6.67	2018	2020	Guo YY	2015	ACS NANO	10.1021/acsnano.5b01042	2	Cancer immunotherapy is mainly focused on manipulating patient’s own immune system to recognize and destroy cancer cells. Vaccine formulations based on nanotechnology have been developed to target delivery antigens to antigen presenting cells (APCs), especially dendritic cells (DCs) for efficiently induction of antigen–specific T cells response. To enhance DC targeting and antigen presenting effi…
Therapeutic cancer vaccines	13	6.67	2018	2020	Melief CJM	2015	J CLIN INVEST	10.1172/JCI80009	2	The clinical benefit of therapeutic cancer vaccines has been established. Whereas regression of lesions was shown for premalignant lesions caused by HPV, clinical benefit in cancer patients was mostly noted as prolonged survival. Suboptimal vaccine design and an immunosuppressive cancer microenvironment are the root causes of the lack of cancer eradication. Effective cancer vaccines deliver conce…
NANOPARTICLE-BASED VACCINES AGAINST RESPIRATORY VIRUSES	26	6.54	2020	2023	Al-Halifa S	2019	FRONT IMMUNOL	10.3389/fimmu.2019.00022	3
CANCER CELL MEMBRANE-COATED NANOPARTICLES FOR ANTICANCER VACCINATION AND DRUG DELIVERY	14	6.52	2015	2019	Fang RH	2014	NANO LETT	10.1021/nl500618u	2
Mosaic nanoparticles elicit cross-reactive immune responses to zoonotic coronaviruses in mice	30	6.47	2021	2023	Cohen AA	2021	SCIENCE	10.1126/science.abf6840	3	Fighting zoonotic coronaviruses In the past 20 years, three betacoronaviruses thought to have originated in bats have caused devastating disease in humans. The global pandemic caused by the latest such virus, severe acute respiratory syndrome coronavirus 2 (SARS-CoV-2), highlights the need to protect against other strains that could present a threat to humans. Cohen et al. constructed nanoparticl…
Presenting native-like trimeric HIV-1 antigens with self-assembling nanoparticles	18	6.47	2019	2021	He LL	2016	NAT COMMUN	10.1038/ncomms12041	3	Structures of BG505 SOSIP.664 trimer in complex with broadly neutralizing antibodies (bNAbs) have revealed the critical role of trimeric context for immune recognition of HIV-1. Presentation of trimeric HIV-1 antigens on nanoparticles may thus provide promising vaccine candidates. Here we report the rational design, structural analysis and antigenic evaluation of HIV-1 trimer-presenting nanoparti…
Photothermal therapy with immune-adjuvant nanoparticles together with checkpoint blockade for effective cancer immunotherapy	18	6.47	2019	2021	Chen Q	2016	NAT COMMUN	10.1038/ncomms13193	2	A therapeutic strategy that can eliminate primary tumours, inhibit metastases, and prevent tumour relapses is developed herein by combining adjuvant nanoparticle-based photothermal therapy with checkpoint-blockade immunotherapy. Indocyanine green (ICG), a photothermal agent, and imiquimod (R837), a Toll-like-receptor-7 agonist, are co-encapsulated by poly(lactic-co-glycolic) acid (PLGA). The form…
AEROSOLIZED PLA AND PLGA NANOPARTICLES ENHANCE HUMORAL, MUCOSAL AND CYTOKINE RESPONSES TO HEPATITIS B VACCINE	12	6.42	2013	2016	Thomas C	2011	MOL PHARMACEUT	10.1021/mp100255c	0
NANOPARTICU LATE STING AGONISTS ARE POTENT LYMPH NODE-TARGETED VACCINE ADJUVANTS	15	6.41	2016	2020	Hanson MC	2015	J CLIN INVEST	10.1172/JCI79915	2
Phase I/II study of COVID-19 RNA vaccine BNT162b1 in adults	19	6.32	2021	2023	Mulligan MJ	2020	NATURE	10.1038/s41586-020-2639-4	5	In March 2020, the World Health Organization (WHO) declared coronavirus disease 2019 (COVID-19), which is caused by severe acute respiratory syndrome coronavirus 2 (SARS-CoV-2)1, a pandemic. With rapidly accumulating numbers of cases and deaths reported globally2, a vaccine is urgently needed. Here we report the available safety, tolerability and immunogenicity data from an ongoing placebo-contro…
SARS-CoV-2 mRNA vaccine design enabled by prototype pathogen preparedness	19	6.32	2021	2023	Corbett Kizzmekia S	2020	BIORXIV	10.1038/s41586-020-2622-0	5	A vaccine for severe acute respiratory syndrome coronavirus 2 (SARS-CoV-2) is needed to control the coronavirus disease 2019 (COVID-19) global pandemic. Structural studies have led to the development of mutations that stabilize Betacoronavirus spike proteins in the prefusion state, improving their expression and increasing immunogenicity1. This principle has been applied to design mRNA-1273, an m…
Successful reprogramming of cellular protein production through mRNA delivered by functionalized lipid nanoparticles	19	6.32	2021	2023	Arteta MY	2018	P NATL ACAD SCI USA	10.1073/pnas.1720542115	5	Significance mRNA treatments represent an exciting approach to cure diseases that cannot be tackled with current therapeutics. However, the delivery of mRNA to target cells remains a challenge, but among the existing alternatives, lipid nanoparticles (LNPs) offer a promising answer to this. Here we determine the structure of LNPs encapsulating mRNA, consisting of a lipid mixture already evaluated…
GENERATION OF EFFECTOR MEMORY T CELL-BASED MUCOSAL AND SYSTEMIC IMMUNITY WITH PULMONARY NANOPARTICLE VACCINATION	12	6.31	2014	2017	Li AV	2013	SCI TRANSL MED	10.1126/scitranslmed.3006516	0
ANTIGEN-DISPLAYING LIPID-ENVELOPED PLGA NANOPARTICLES AS DELIVERY AGENTS FOR A <I>PLASMODIUM VIVAX</I> MALARIA VACCINE	11	6.29	2014	2016	Moon JJ	2012	PLOS ONE	10.1371/journal.pone.0031472	0
Preparation and characterization of protein-loaded N-trimethyl chitosan nanoparticles as nasal delivery system	10	6.29	2006	2010	Amidi M	2006	J CONTROL RELEASE	10.1016/j.jconrel.2005.11.014	4	In this study, the potential of N-trimethyl chitosan (TMC) nanoparticles as a carrier system for the nasal delivery of proteins was investigated. TMC nanoparticles were prepared by ionic crosslinking of TMC solution (with or without ovalbumin) with tripolyphosphate, at ambient temperature while stirring. The size, zeta-potential and morphology of the nanoparticles were investigated as a function …
The Onpattro story and the clinical translation of nanomedicines containing nucleic acid-based drugs	29	6.26	2021	2023	Akinc A	2019	NAT NANOTECHNOL	10.1038/s41565-019-0591-y	5
Akin Akinc, Martin A. Maier, Muthiah Manoharan, Kevin Fitzgerald, Muthusamy Jayaraman, Scott Barros, Ste	29	6.26	2021	2023	Kowalski PS	2019	MOL THER	10.1016/j.ymthe.2019.02.012	5	The regulatory approval of Onpattro, a lipid nanoparticle-based short interfering RNA drug for the treatment of polyneuropathies induced by hereditary transthyretin amyloidosis, paves the way for clinical development of many nucleic acid-based therapies enabled by nanoparticle delivery. Nanomedicines resulting from the application of nanotechnology to medicine are having an increasing impact on t…
Delivering the Messenger: Advances in Technologies for Therapeutic mRNA Delivery	11	6.22	2015	2017	Woodrow KA	2012	ANNU REV BIOMED ENG	10.1146/annurev-bioeng-071811-150054	7	mRNA has broad potential as a therapeutic. Current clinical efforts are focused on vaccination, protein replacement therapies, and treatment of genetic diseases. The clinical translation of mRNA therapeutics has been made possible through advances in the design of mRNA manufacturing and intracellular delivery methods. However, broad application of mRNA is still limited by the need for improved de…
Mucosal Vaccine Design and Delivery	11	6.18	2010	2014	Amidi M	2010	ADV DRUG DELIVER REV	10.1016/j.addr.2009.11.009	4	Abstract Mucosal surfaces are a major portal of entry for many human pathogens that are the cause of infectious diseases worldwide. Vaccines capable of eliciting mucosal immune responses can fortify defenses at mucosal front lines and protect against infection. However, most licensed vaccines are administered parenterally and fail to elicit protective mucosal immunity. Immunization by mucosal rou…
Pharmaceutical Aspects of Intranasal Delivery of Vaccines Using Particulate Systems	11	6.18	2010	2014	Sharma S	2009	J PHARM SCI-US	10.1002/jps.21493	4	ABSTRACT: The nasal route offers a promising opportunity for the delivery of vaccines. This review analyses the opportunities and novel delivery strategies based on particu_x0002_late systems for the nasal delivery of vaccines, including liposomes, proteosomes, virosomes, nano- and microparticulate systems, with and without adjuvants. The influence of pharmaceutical aspects of the particulate for…
A NONADJUVANTED POLYPEPTIDE NANOPARTICLE VACCINE CONFERS LONG-LASTING PROTECTION AGAINST RODENT MALARIA	10	6.18	2011	2013	Kaba SA	2009	J IMMUNOL	10.4049/jimmunol.0901957	6
Protein direct delivery to dendritic cells using nanoparticles based on amphiphilic poly(amino acid) derivatives	10	6.13	2008	2012	Akagi T	2007	BIOMATERIALS	10.1016/j.biomaterials.2007.04.023	6	Abstract Induction of an adaptive immune response by vaccination is possible for a broad range of infectious diseases or cancers. Antigen-loaded polymeric nanoparticles have recently been shown to possess significant potential as vaccine delivery systems and adjuvants. Here we demonstrate the use of nanoparticles composed of amphiphilic poly(amino acid) derivatives as vaccine adjuvants. We prepar…
TLR-based immune adjuvants	10	6.11	2015	2016	Steinhagen F	2011	VACCINE	10.1016/j.vaccine.2010.08.002	0	Abstract This work describes the nature and strength of the immune response induced by various Toll-like receptor ligands and their ability to act as vaccine adjuvants. It reviews the various ligands capable of triggering individual TLRs, and then focuses on the efficacy and safety of those agents for which clinical results are available. Previous articleNext article Keywords Toll-like receptor l…
ccessReview	13	6.08	2017	2020	Di Pasquale A	2015	VACCINES-BASEL	10.3390/vaccines3020320	1	Abstract The concept of stimulating the body’s immune response is the basis underlying vaccination. Vaccines act by initiating the innate immune response and activating antigen presenting cells (APCs), thereby inducing a protective adaptive immune response to a pathogen antigen. Adjuvants are substances added to vaccines to enhance the immunogenicity of highly purified antigens that have insuffic…
Vaccine Adjuvants: from 1920 to 2015 and Beyond	28	6.04	2021	2023	Buschmann MD	2021	VACCINES-BASEL	10.3390/vaccines9010065	5
Personalized RNA mutanome vaccines mobilize poly-specific therapeutic immunity against cancer	23	5.99	2020	2021	Sahin U	2017	NATURE	10.1038/nature23003	2	T cells directed against mutant neo-epitopes drive cancer immunity. However, spontaneous immune recognition of mutations is inefficient. We recently introduced the concept of individualized mutanome vaccines and implemented an RNA-based poly-neo-epitope approach to mobilize immunity against a spectrum of cancer mutations1,2. Here we report the first-in-human application of this concept in melanom…
ELICITATION OF POTENT NEUTRALIZING ANTIBODY RESPONSES BY DESIGNED PROTEIN NANOPARTICLE VACCINES FOR SARS-COV-2	18	5.99	2021	2023	Walls AC	2020	CELL	10.1016/j.cell.2020.10.043	3
afety and immunogenicity of a mRNA rabies vaccine in healthy adults: an open-label, non-randomised, prospective, first-in-human phase 1 clinical trial	18	5.99	2021	2023	Alberer M	2017	LANCET	10.1016/S0140-6736(17)31665-3	5	Summary Background Vaccines based on mRNA coding for antigens have been shown to be safe and immunogenic in preclinical models. We aimed to report results of the first-in-human proof-of-concept clinical trial in healthy adults of a prophylactic mRNA-based vaccine encoding rabies virus glycoprotein (CV7201). Methods We did an open-label, uncontrolled, prospective, phase 1 clinical trial at one cen…
ALUMINUM HYDROXIDE NANOPARTICLES SHOW A STRONGER VACCINE ADJUVANT ACTIVITY THAN TRADITIONAL ALUMINUM HYDROXIDE MICROPARTICLES	10	5.94	2018	2019	Li XR	2014	J CONTROL RELEASE	10.1016/j.jconrel.2013.10.032	1
Adjuvant-carrying synthetic vaccine particles augment the immune response to encapsulated antigen and exhibit strong local immune activation without inducing systemic cytokine release	10	5.94	2018	2019	Ilyinskii PO	2014	VACCINE	10.1016/j.vaccine.2014.02.027	2	Augmentation of immunogenicity can be achieved by particulate delivery of an antigen and by its co-administration with an adjuvant. However, many adjuvants initiate strong systemic inflammatory reactions in vivo, leading to potential adverse events and safety concerns. We have developed a synthetic vaccine particle (SVP) technology that enables co-encapsulation of antigen with potent adjuvants. W…
Biodegradable poly(lactic-co-glycolic acid) microparticles for injectable delivery of vaccine antigens	9	5.94	2006	2008	Jiang WL	2005	ADV DRUG DELIVER REV	10.1016/j.addr.2004.09.003	6	Abstract Injectable biodegradable polymeric particles (usually microspheres) represent an exciting approach to control the release of vaccine antigens to reduce the number of doses in the immunization schedule and optimize the desired immune response via selective targeting of antigen to antigen presenting cells. After the first couple of decades of their study, much progress has been made toward…
BIODEGRADABLE POLYMERIC NANOPARTICLES-BASED VACCINE ADJUVANTS FOR LYMPH NODES TARGETING	18	5.85	2018	2019	Gutjahr A	2016	VACCINES-BASEL	10.3390/vaccines4040034	1
A Novel Amino Lipid Series for mRNA Delivery: Improved Endosomal Escape and Sustained Pharmacology and Safety in Non-human Primates	27	5.82	2021	2023	Sabnis S	2018	MOL THER	10.1016/j.ymthe.2018.03.010	5	The success of mRNA-based therapies depends on the availability of a safe and efficient delivery vehicle. Lipid nanoparticles have been identified as a viable option. However, there are concerns whether an acceptable tolerability profile for chronic dosing can be achieved. The efficiency and tolerability of lipid nanoparticles has been attributed to the amino lipid. Therefore, we developed a new …
LOW MOLECULAR WEIGHT CHITOSAN NANOPARTICLES AS NEW CARRIERS FOR NASAL VACCINE DELIVERY IN MICE	9	5.81	2006	2009	Vila A	2004	EUR J PHARM BIOPHARM	10.1016/j.ejpb.2003.09.006	4
EFFECTS OF GOLD NANOPARTICLE-BASED VACCINE SIZE ON LYMPH NODE DELIVERY AND CYTOTOXIC T-LYMPHOCYTE RESPONSES	16	5.75	2019	2021	Kang S	2017	J CONTROL RELEASE	10.1016/j.jconrel.2017.04.024	2
Accurate design of megadalton-scale two-component icosahedral protein complexes	14	5.75	2020	2021	Bale JB	2016	SCIENCE	10.1126/science.aaf8818	3	Designed to assemble Symmetric macromolecular structures that form cages, such as viral capsids, have inspired protein engineering. Bale et al. used pairwise combinations of dimeric, trimeric, or pentameric building blocks to design two-component, 120-subunit protein complexes with three distinct icosahedral architectures. The capsid-like nanostructures are large enough to hold nucleic acids or o…
Exploiting the pliability and lateral mobility of Pickering emulsion for enhanced vaccination	14	5.75	2020	2021	Xia YF	2018	NAT MATER	10.1038/NMAT5057	2	A major challenge in vaccine formulations is the stimulation of both the humoral and cellular immune response for well-defined antigens with high efficacy and safety. Adjuvant research has focused on developing particulate carriers to model the sizes, shapes and compositions of microbes or diseased cells, but not antigen fluidity and pliability. Here, we develop Pickering emulsions—that is, parti…
Nanoparticle Vaccines Adopting Virus-like Features for Enhanced Immune Potentiation	30	5.69	2018	2020	Chattopadhyay Saborni	2017	NANOTHERANOSTICS	10.7150/ntno.19796	1	Synthetic nanoparticles play an increasingly significant role in vaccine design and development as many nanoparticle vaccines show improved safety and efficacy over conventional formulations. These nanoformulations are structurally similar to viruses, which are nanoscale pathogenic organisms that have served as a key selective pressure driving the evolution of our immune system. As a result, mech…
PH-RESPONSIVE NANOPARTICLE VACCINES FOR DUAL-DELIVERY OF ANTIGENS AND IMMUNOSTIMULATORY OLIGONUCLEOTIDES	11	5.69	2015	2018	Wilson JT	2013	ACS NANO	10.1021/nn305466z	0
Engineering an Effective Immune Adjuvant by Designed Control of Shape and Crystallinity of Aluminum Oxyhydroxide Nanoparticles	11	5.69	2015	2018	Sun BB	2013	ACS NANO	10.1021/nn404211j	1	Adjuvants based on aluminum salts (Alum) are commonly used in vaccines to boost the immune response against infectious agents. However, the detailed mechanism of how Alum enhances adaptive immunity and exerts its adjuvant immune effect remains unclear. Other than being comprised of micrometer-sized aggregates that include nanoscale particulates, Alum lacks specific physicochemical properties to e…
Material design for lymph node drug delivery	17	5.65	2021	2023	Schudel A	2019	NAT REV MATER	10.1038/s41578-019-0110-7	2	A significant fraction of the total immune cells in the body are located in several hundred lymph nodes, in which lymphocyte accumulation, activation and proliferation are organized. Therefore, targeting lymph nodes provides the possibility to directly deliver drugs to lymphocytes and lymph node-resident cells and thus to modify the adaptive immune response. However, owing to the structure and an…
Opportunities and Challenges in the Delivery of mRNA‐based Vaccines	17	5.65	2021	2023	Wadhwa A	2020	PHARMACEUTICS	10.3390/pharmaceutics12020102	5	Abstract: In the past few years, there has been increasing focus on the use of messenger RNA (mRNA) as a new therapeutic modality. Current clinical efforts encompassing mRNA‐based drugs are directed toward infectious disease vaccines, cancer immunotherapies, therapeutic protein replacement therapies, and treatment of genetic diseases. However, challenges that impede the successful translation of …
DNA vaccine protection against SARS-CoV-2 in rhesus macaques	17	5.65	2021	2023	Yu JY	2020	SCIENCE	10.1126/science.abc6284	3	The development of a vaccine to protect against severe acute respiratory syndrome coronavirus 2 (SARS-CoV-2) is an urgent biomedical need. Yu et al. designed a series of prototype DNA vaccines against the SARS-CoV-2 spike protein, which is used by the virus to bind and invade human cells. Analysis of the vaccine candidates in rhesus macaques showed that animals developed protective humoral and ce…
Safety and Immunogenicity of SARS-CoV-2 mRNA-1273 Vaccine in Older Adults	17	5.65	2021	2023	Anderson EJ	2020	NEW ENGL J MED	10.1056/NEJMoa2028436	5	Abstract BACKGROUND Testing of vaccine candidates to prevent infection with severe acute respiratory syndrome coronavirus 2 (SARS-CoV-2) in an older population is important, since increased incidences of illness and death from coronavirus disease 2019 (Covid-19) have been associated with an older age. METHODS We conducted a phase 1, dose-escalation, open-label trial of a messenger RNA vaccine, mR…
Biodegradable Particles as Vaccine Delivery Systems: Size Matters	10	5.65	2015	2017	Joshi VB	2013	AAPS J	10.1208/s12248-012-9418-6	7	Poly(lactide-co-glycolide) (PLGA) particles have strong potential as antigen delivery systems. The size of PLGA particles used to vaccinate mice can affect the magnitude of the antigen-specific immune response stimulated. In this study, we fabricated and characterized 17 μm, 7 μm, 1 μm, and 300 nm PLGA particles coloaded with a model antigen ovalbumin (OVA) and CpG oligodeoxynucleotides (CpG ODN)…
SARS-CoV-2 vaccines in development	26	5.61	2021	2023	Krammer F	2020	NATURE	10.1038/s41586-020-2798-3	3	Severe acute respiratory syndrome coronavirus 2 (SARS-CoV-2) was first reported in late 2019 in China and is the causative agent of the coronavirus disease 2019 (COVID-19) pandemic. To mitigate the effects of the virus on public health, the economy and society, a vaccine is urgently needed. Here I review the development of vaccines against SARS-CoV-2. Development was initiated when the genetic se…
Hemagglutinin-stem nanoparticles generate heterosubtypic influenza protection	12	5.61	2017	2020	Yassine HM	2015	NAT MED	10.1038/nm.3927	3	The antibody response to influenza is primarily focused on the head region of the hemagglutinin (HA) glycoprotein, which in turn undergoes antigenic drift, thus necessitating annual updates of influenza vaccines. In contrast, the immunogenically subdominant stem region of HA is highly conserved and recognized by antibodies capable of binding multiple HA subtypes1,2,3,4,5,6. Here we report the str…
In Situ Vaccination with Cowpea vs Tobacco Mosaic Virus against Melanoma	10	5.61	2019	2020	Murray AA	2018	MOL PHARMACEUT	10.1021/acs.molpharmaceut.8b00316	2	Cancer immunotherapy approaches have emerged as novel treatment regimens against cancer. A particularly interesting avenue is the concept of in situ vaccination, where immunostimulatory agents are introduced into an identified tumor to overcome local immunosuppression and, if successful, mount systemic antitumor immunity. We had previously shown that nanoparticles from cowpea mosaic virus (CPMV) …
Current advances in research and clinical applications of PLGA-based nanotechnology	9	5.56	2013	2014	Lü JM	2009	EXPERT REV MOL DIAGN	10.1586/erm.09.15	0	Co-polymer poly(lactic-co-glycolic acid) (PLGA) nanotechnology has been developed for many years and has been approved by the US FDA for the use of drug delivery, diagnostics and other applications of clinical and basic science research, including cardiovascular disease, cancer, vaccine and tissue engineering. This article presents the more recent successes of applying PLGA-based nanotechnologies…
Enhancing and shaping the immunogenicity of native-like HIV-1 envelope trimers with a two-component protein nanoparticle	22	5.53	2020	2023	Brouwer PJM	2019	NAT COMMUN	10.1038/s41467-019-12080-1	3	The development of native-like HIV-1 envelope (Env) trimer antigens has enabled the induction of neutralizing antibody (NAb) responses against neutralization-resistant HIV-1 strains in animal models. However, NAb responses are relatively weak and narrow in specificity. Displaying antigens in a multivalent fashion on nanoparticles (NPs) is an established strategy to increase their immunogenicity. …
Preclinical and Clinical Demonstration of Immunogenicity by mRNA Vaccines against H10N8 and H7N9 Influenza Viruses	22	5.53	2020	2023	Bahl K	2017	MOL THER	10.1016/j.ymthe.2017.03.035	5	Recently, the World Health Organization confirmed 120 new human cases of avian H7N9 influenza in China resulting in 37 deaths, highlighting the concern for a potential pandemic and the need for an effective, safe, and high-speed vaccine production platform. Production speed and scale of mRNA-based vaccines make them ideally suited to impede potential pandemic threats. Here we show that lipid nano…
GOLD NANOPARTICLES AS CARRIERS FOR A SYNTHETIC <I>STREPTOCOCCUS PNEUMONIAE</I> TYPE 14 CONJUGATE VACCINE	9	5.47	2016	2017	Safari D	2012	NANOMEDICINE-UK	10.2217/nnm.11.151	1
Poly-(lactic-co-glycolic-acid)-based particulate vaccines: Particle uptake by dendritic cells is a key parameter for immune activation	9	5.47	2016	2017	Silva AL	2015	VACCINE	10.1016/j.vaccine.2014.12.059	7	Poly(lactic-co-glycolic acid) (PLGA) particles have been extensively studied as biodegradable delivery system to improve the potency and safety of protein-based vaccines. In this study we analyzed how the size of PLGA particles, and hence their ability to be engulfed by dendritic cells (DC), affects the type and magnitude of the immune response in comparison to sustained release from a local depo…
Chitosan-based systems for the delivery of vaccine antigens	9	5.39	2012	2014	Arca H?	2009	EXPERT REV VACCINES	10.1586/erv.09.47	0	This review discusses the current status of chitosan and its derivatives as adjuvants and delivery systems in vaccine delivery, and their future possibilities and challenges. After a brief introduction to adjuvants and delivery systems, chitosan will be described in detail in regard to vaccine formulation. Applications of chitosan and its derivatives will be reviewed and their proposed mechanisms…
Administration routes affect the quality of immune responses: A cross-sectional evaluation of particulate antigen-delivery systems	9	5.39	2012	2014	Mohanan D	2010	J CONTROL RELEASE	10.1016/j.jconrel.2010.08.012	0	Particulate delivery systems such as liposomes and polymeric nano- and microparticles are attracting great interest for developing new vaccines. Materials and formulation properties essential for this purpose have been extensively studied, but relatively little is known about the influence of the administration route of such delivery systems on the type and strength of immune response elicited. T…
Innate immune recognition of glycans targets HIV nanoparticle immunogens to germinal centers	40	5.37	2020	2023	Tokatlian T	2019	SCIENCE	10.1126/science.aat9120	3	HIV glycans and nanoparticle vaccines Synthetic nanoparticles have attracted widespread interest for vaccine design, but how the immune system generates a response to multimeric nanoparticles remains unclear. Tokatlian et al. studied immunity generated by HIV envelope antigens arranged in either multivalent nanoparticle forms or as single monomers (see the Perspective by Wilson). The nanoparticle…
Single-Walled Carbon Nanotubes Deliver Peptide Antigen into Dendritic Cells and Enhance IgG Responses to Tumor-Associated Antigens	10	5.35	2013	2016	Villa CH	2011	ACS NANO	10.1021/nn200182x	0	We studied the feasibility of using single-wall carbon nanotubes (SWNTs) as antigen carriers to improve immune responses to peptides that are weak immunogens, a characteristic typical of human tumor antigens. Binding and presentation of peptide antigens by the MHC molecules of antigen presenting cells (APCs) is essential to mounting an effective immune response. The Wilm’s tumor protein (WT1) is …
Recent Advances in Subunit Vaccine Carriers	13	5.34	2020	2021	Vartak A	2016	VACCINES-BASEL	10.3390/vaccines4020012	3	The lower immunogenicity of synthetic subunit antigens, compared to live attenuated vaccines, is being addressed with improved vaccine carriers. Recent reports indicate that the physio-chemical properties of these carriers can be altered to achieve optimal antigen presentation, endosomal escape, particle bio-distribution, and cellular trafficking. The carriers can be modified with various antigen…
Characterization of poly(d,l-lactic-co-glycolic acid) based nanoparticulate system for enhanced delivery of antigens to dendritic cells	8	5.34	2007	2008	Elamanchili P	2004	VACCINE	10.1016/j.vaccine.2003.12.032	6	Biodegradable nanoparticles made of poly(d,l-lactic acid-co-glycolic acid) (PLGA) copolymer were characterized for enhanced delivery of antigens to murine bone marrow derived dendritic cells (DCs) in vitro. PLGA nanoparticles were efficiently phagocytosed by the DCs (CD11c+, MHC class II+, CD86+) in culture, resulting in their intracellular localization. The efficiency of the uptake was influence…
Development of an inactivated vaccine candidate for SARS-CoV-2	16	5.32	2021	2023	Gao Q	2020	SCIENCE	10.1126/science.abc1932	3	Vaccine candidate tested in monkeys Global spread of severe acute respiratory syndrome coronavirus 2 (SARS-CoV-2) has led to an urgent race to develop a vaccine. Gao et al. report preclinical results of an early vaccine candidate called PiCoVacc, which protected rhesus macaque monkeys against SARS-CoV-2 infection when analyzed in short-term studies. The researchers obtained multiple SARS-CoV-2 st…
Tools for translation: non-viral materials for therapeutic mRNA delivery	16	5.32	2021	2023	Hajj KA	2017	NAT REV MATER	10.1038/natrevmats.2017.56	5	In recent years, messenger RNA (mRNA) has come into the spotlight as a versatile therapeutic with the potential to prevent and treat a staggering range of diseases. Billions of dollars have been invested in the commercial development of mRNA drugs, with ongoing clinical trials focused on vaccines (for example, influenza and Zika viruses) and cancer immunotherapy (for example, myeloma, leukaemia a…
Beyond antigens and adjuvants: formulating future vaccines	20	5.31	2017	2021	Moyer TJ	2016	J CLIN INVEST	10.1172/JCI81083	5	The need to optimize vaccine potency while minimizing toxicity in healthy recipients has motivated studies of the formulation of vaccines to control how, when, and where antigens and adjuvants encounter immune cells and other cells/tissues following administration. An effective subunit vaccine must traffic to lymph nodes (LNs), activate both the innate and adaptive arms of the immune system, and …
he Vaccine Adjuvant Chitosan Promotes Cellular Immunity via DNA Sensor cGAS-STING-Dependent Induction of Type I Interferons	17	5.29	2018	2021	Carroll EC	2016	IMMUNITY	10.1016/j.immuni.2016.02.004	1	Highlights • The adjuvant chitosan promotes DC maturation by inducing type I interferons • Chitosan-triggered type I interferons and DC maturation requires cGAS and STING • ROS and cytoplasmic DNA are necessary for chitosan to drive type I interferons • Promotion of Th1 responses by chitosan requires IFNAR, cGAS, and STING Summary The cationic polysaccharide chitosan is an attractive candidate ad…
SIZE-DEPENDENT IMMUNOGENICITY: THERAPEUTIC AND PROTECTIVE PROPERTIES OF NANO-VACCINES AGAINST TUMORS	8	5.22	2007	2009	Fifis T	2004	J IMMUNOL	10.4049/jimmunol.173.5.3148	4
ADJUVANTED, ANTIGEN LOADED N-TRIMETHYL CHITOSAN NANOPARTICLES FOR NASAL AND INTRADERMAL VACCINATION: ADJUVANT- AND SITE-DEPENDENT IMMUNOGENICITY IN MICE	9	5.17	2013	2015	Bal SM	2012	EUR J PHARM SCI	10.1016/j.ejps.2011.10.003	0
Advances in the design and delivery of peptide subunit vaccines with a focus on Toll-like receptor agonists	9	5.17	2013	2015	Black M	2010	EXPERT REV VACCINES	10.1586/erv.09.160	0	Considerable success has been made with many peptide antigen formulations, and peptide-based vaccines are emerging as the next generation of prophylactic and remedial immunotherapy. However, finding an optimal platform balancing all of the requirements for an effective, specific and safe immune response remains a major challenge for many infectious and chronic diseases. This review outlines how p…
NANOPARTICLE CONJUGATION OF ANTIGEN ENHANCES CYTOTOXIC T-CELL RESPONSES IN PULMONARY VACCINATION	9	5.17	2013	2015	Nembrini C	2011	P NATL ACAD SCI USA	10.1073/pnas.1104264108	0
TARGETING DENDRITIC CELLS WITH NANO-PARTICULATE PLGA CANCER VACCINE FORMULATIONS	9	5.17	2013	2015	Hamdy S	2011	ADV DRUG DELIVER REV	10.1016/j.addr.2011.05.021	0
Development and characterization of chitosan coated poly-(ɛ-caprolactone) nanoparticulate system for effective immunization against influenza	9	5.17	2013	2015	Gupta NK	2011	VACCINE	10.1016/j.vaccine.2011.09.033	0	Abstract In this study surface coated poly-(ɛ-caprolactone) (PCL) nanoparticles with chitosan (CS) were developed as a carrier system for nasal immunization using recombinant Influenza A virus (A/California/07/2009) H1N1 hemagglutinin (HA) protein, for the induction of humoral, cellular and mucosal immunity. CS coated PCL (CS–PCL) nanoparticles were characterized in vitro for their percent yield,…
New adjuvants for human vaccines	9	5.17	2013	2015	Mbow ML	2010	CURR OPIN IMMUNOL	10.1016/j.coi.2010.04.004	0	Despite their obvious benefits, decades of research and hundreds of pre-clinical candidates, only a handful of adjuvants are approved for prophylactic vaccination of humans. The slow pace of development is due to a number of knowledge gaps, the most important of which is the complexity involved in designing adjuvants that are both potent and well tolerated. Recent advances in our understanding of…
Injectable, spontaneously assembling, inorganic scaffolds modulate immune cells in vivo and increase vaccine efficacy	11	5.14	2017	2020	Kim J	2015	NAT BIOTECHNOL	10.1038/nbt.3071	2	Implanting materials in the body to program host immune cells is a promising alternative to transplantation of cells manipulated ex vivo to direct an immune response, but doing so requires a surgical procedure. Here we demonstrate that high-aspect-ratio, mesoporous silica rods (MSRs) injected with a needle spontaneously assemble in vivo to form macroporous structures that provide a 3D cellular mi…
Nasal nanovaccines	9	5.05	2019	2020	Bernocchi B	2017	INT J PHARMACEUT	10.1016/j.ijpharm.2017.07.012	1	Abstract Nasal administration of vaccines is convenient for the potential stimulation of mucosal and systemic immune protection. Moreover the easy accessibility of the intranasal route renders it optimal for pandemic vaccination. Nanoparticles have been identified as ideal delivery systems and adjuvants for vaccine application. Heterogeneous protocols have been used for animal studies. This compl…
DUAL-TARGETING NANOPARTICLE VACCINE ELICITS A THERAPEUTIC ANTIBODY RESPONSE AGAINST CHRONIC HEPATITIS B	20	5.02	2020	2023	Wang WJ	2020	NAT NANOTECHNOL	10.1038/s41565-020-0648-y	3
Vaccines for established cancer: overcoming the challenges posed by immune evasion	16	4.98	2018	2021	van der Burg SH	2016	NAT REV CANCER	10.1038/nrc.2016.16	2	Key Points Therapeutic vaccines for the induction of tumour-specific T cell responses show high immunogenicity and clinical efficacy over different formulation platforms in pre-cancers but not in established cancers. Cancer vaccines fail to treat established disease owing to a lack of appropriate co-treatment for the immune evasion mechanisms that are operational in the target group. Recognition …
Mosaic nanoparticle display of diverse influenza virus hemagglutinins elicits broad B cell responses	37	4.97	2020	2023	Kanekiyo M	2019	NAT IMMUNOL	10.1038/s41590-018-0305-x	3	Abstract The present vaccine against influenza virus has the inevitable risk of antigenic discordance between the vaccine and the circulating strains, which diminishes vaccine efficacy. This necessitates new approaches that provide broader protection against influenza. Here we designed a vaccine using the hypervariable receptor-binding domain (RBD) of viral hemagglutinin displayed on a nanopartic…
Liposomes as vaccine delivery systems: a review of the recent advances	9	4.94	2017	2019	Schwendener Reto A	2014	THER ADV VACCINES	10.1177/2051013614541440	1	Liposomes and liposome-derived nanovesicles such as archaeosomes and virosomes have become important carrier systems in vaccine development and the interest for liposome-based vaccines has markedly increased. A key advantage of liposomes, archaeosomes and virosomes in general, and liposome-based vaccine delivery systems in particular, is their versatility and plasticity. Liposome composition and …
Towards tailored vaccine delivery: Needs, challenges and perspectives	8	4.94	2013	2014	Amorij JP	2012	J CONTROL RELEASE	10.1016/j.jconrel.2011.12.039	0	The ideal vaccine is a simple and stable formulation which can be conveniently administered and provides life-long immunity against a given pathogen. The development of such a vaccine, which should trigger broad and strong B-cell and T-cell responses against antigens of the pathogen in question, is highly dependent on tailored vaccine delivery approaches. This review addresses vaccine delivery in…
PREPARATION AND IMMUNOLOGICAL EFFECTIVENESS OF A SWINE INFLUENZA DNA VACCINE ENCAPSULATED IN CHITOSAN NANOPARTICLES	8	4.94	2013	2014	Zhao K	2011	VACCINE	10.1016/j.vaccine.2011.09.029	4
TLR ligands and antigen need to be coencapsulated into the same biodegradable microsphere for the generation of potent cytotoxic T lymphocyte responses	8	4.94	2011	2013	Schlosser E	2008	VACCINE	10.1016/j.vaccine.2008.01.030	0	Summary Dendritic cells phagocytose pathogens leading to maturation and cross-presentation on MHC class I. We found that the efficiency of cross-priming in mice after vaccination with biodegradable poly(d,l-lactide-co-glycolide) microspheres (MSs) was enhanced when ovalbumin was coencapsulated together with either a CpG oligonucleotide or polyI:C as compared to co-inoculation of ovalbumin-bearing…
Immune response by nasal delivery of hepatitis B surface antigen and codelivery of a CpG ODN in alginate coated chitosan nanoparticles	8	4.94	2011	2013	Borges O	2008	EUR J PHARM BIOPHARM	10.1016/j.ejpb.2008.01.019	4	Alginate coated chitosan nanoparticles were previously developed with the aim of protecting the antigen, adsorbed on the surface of those chitosan nanoparticles, from enzymatic degradation at mucosal surfaces. In this work, this new delivery system was loaded with the recombinant hepatitis B surface antigen (HBsAg) and applied to mice by the intranasal route. Adjuvant effect of the delivery syste…
Safety, tolerability, and immunogenicity of a recombinant adenovirus type-5 vectored COVID-19 vaccine: a dose-escalation, open-label, non-randomised, first-in-human trial	12	4.93	2020	2021	Zhu FC	2020	LANCET	10.1016/S0140-6736(20)31208-3	3	Background A vaccine to protect against COVID-19 is urgently needed. We aimed to assess the safety, tolerability, and immunogenicity of a recombinant adenovirus type-5 (Ad5) vectored COVID-19 vaccine expressing the spike glycoprotein of a severe acute respiratory syndrome coronavirus 2 (SARS-CoV-2) strain. Methods We did a dose-escalation, single-centre, open-label, non-randomised, phase 1 trial …
Dendrimer-RNA nanoparticles generate protective immunity against lethal Ebola, H1N1 influenza, and Toxoplasma gondii challenges with a single dose	17	4.9	2020	2021	Chahal JS	2016	P NATL ACAD SCI USA	10.1073/pnas.1600299113	5	Significance To respond better to evolving pathogens, sudden outbreaks, and individual patient needs, a flexible, safe, and efficient vaccine platform amenable to rapid production near the point of care is required. To this end, we created a fully synthetic, single-dose, adjuvant-free nanoparticle vaccine platform wherein modified dendrimer molecules nanoencapsulate antigen-expressing replicon mR…
PROTECTIVE ANTIBODY AND CD8<SUP>+</SUP> T-CELL RESPONSES TO THE <I>PLASMODIUM FALCIPARUM</I> CIRCUMSPOROZOITE PROTEIN INDUCED BY A NANOPARTICLE VACCINE	10	4.89	2013	2017	Kaba SA	2012	PLOS ONE	10.1371/journal.pone.0048304	1
IMMUNE RESPONSES TO VACCINES INVOLVING A COMBINED ANTIGEN-NANOPARTICLE MIXTURE AND NANOPARTICLE-ENCAPSULATED ANTIGEN FORMULATION	8	4.89	2015	2016	Zhang WF	2014	BIOMATERIALS	10.1016/j.biomaterials.2014.04.022	0
INDUCTION OF POTENT NEUTRALIZING ANTIBODY RESPONSES BY A DESIGNED PROTEIN NANOPARTICLE VACCINE FOR RESPIRATORY SYNCYTIAL VIRUS	36	4.88	2020	2023	Marcandalli J	2019	CELL	10.1016/j.cell.2019.01.046	3
CONFORMATION-SPECIFIC DISPLAY OF 4E10 AND 2F5 EPITOPES ON SELF-ASSEMBLING PROTEIN NANOPARTICLES AS A POTENTIAL HIV VACCINE	8	4.86	2016	2017	Wahome N	2012	CHEM BIOL DRUG DES	10.1111/j.1747-0285.2012.01423.x	1
MICRO AND NANOPARTICLE-BASED DELIVERY SYSTEMS FOR VACCINE IMMUNOTHERAPY: AN IMMUNOLOGICAL AND MATERIALS PERSPECTIVE	8	4.86	2016	2017	Leleux J	2013	ADV HEALTHC MATER	10.1002/adhm.201200268	1
Plasmid DNA loaded chitosan nanoparticles for nasal mucosal immunization against hepatitis B	8	4.81	2010	2013	Khatri K	2008	INT J PHARMACEUT	10.1016/j.ijpharm.2007.11.027	4	This work investigates the preparation and in vivo efficacy of plasmid DNA loaded chitosan nanoparticles for nasal mucosal immunization against hepatitis B. Chitosan pDNA nanoparticles were prepared using a complex coacervation process. Prepared nanoparticles were characterized for size, shape, surface charge, plasmid loading and ability of nanoparticles to protect DNA against nuclease digestion …
Modulating Antibacterial Immunity via Bacterial Membrane-Coated Nanoparticles	8	4.8	2017	2018	Gao WW	2015	NANO LETT	10.1021/nl504798g	1	Synthetic nanoparticles coated with cellular membranes have been increasingly explored to harness natural cell functions toward the development of novel therapeutic strategies. Herein, we report on a unique bacterial membrane-coated nanoparticle system as a new and exciting antibacterial vaccine. Using Escherichia coli as a model pathogen, we collect bacterial outer membrane vesicles (OMVs) and s…
Different-Sized Gold Nanoparticle Activator/Antigen Increases Dendritic Cells Accumulation in Liver-Draining Lymph Nodes and CD8+ T Cell Responses	8	4.8	2017	2018	Zhou QQ	2016	ACS NANO	10.1021/acsnano.5b07716	1	The lack of efficient antigen and activator delivery systems, as well as the restricted migration of dendritic cells (DCs) to secondary lymph organs, dramatically limits DC-based adoptive immunotherapy. We selected two spherical gold nanoparticle (AuNP)-based vehicles of optimal size for activator and antigen delivery. Their combination (termed the NanoAu-Cocktail) was associated with the dual ta…
Modern Subunit Vaccines: Development, Components, and Research Opportunities	8	4.8	2017	2018	Moyle PM	2013	CHEMMEDCHEM	10.1002/cmdc.201200487	1	Traditional vaccines, based on the administration of killed or attenuated microorganisms, have proven to be among the most effective methods for disease prevention. Safety issues related to administering these complex mixtures, however, prevent their universal application. Through identification of the microbial components responsible for protective immunity, vaccine formulations can be simplifie…
Zika virus protection by a single low-dose nucleoside-modified mRNA vaccination	19	4.77	2020	2023	Pardi N	2017	NATURE	10.1038/nature21428	5	Zika virus (ZIKV) has recently emerged as a pandemic associated with severe neuropathology in newborns and adults1. There are no ZIKV-specific treatments or preventatives. Therefore, the development of a safe and effective vaccine is a high priority. Messenger RNA (mRNA) has emerged as a versatile and highly effective platform to deliver vaccine antigens and therapeutic proteins2,3. Here we demon…
Personalized vaccines for cancer immunotherapy	20	4.75	2020	2021	Sahin U	2018	SCIENCE	10.1126/science.aar7112	2	Cancer is characterized by an accumulation of genetic alterations. Somatic mutations can generate cancer-specific neoepitopes that are recognized by autologous T cells as foreign and constitute ideal cancer vaccine targets. Every tumor has its own unique composition of mutations, with only a small fraction shared between patients. Technological advances in genomics, data science, and cancer immun…
ENTRAPMENT OF H1N1 INFLUENZA VIRUS DERIVED CONSERVED PEPTIDES IN PLGA NANOPARTICLES ENHANCES T CELL RESPONSE AND VACCINE EFFICACY IN PIGS	8	4.75	2018	2019	Hiremath J	2016	PLOS ONE	10.1371/journal.pone.0151922	1
BIOMIMETIC NANOTECHNOLOGY TOWARD PERSONALIZED VACCINES	22	4.74	2021	2023	Zhou JR	2020	ADV MATER	10.1002/adma.201901255	2
EXTRA-LARGE PORE MESOPOROUS SILICA NANOPARTICLES ENABLING CO-DELIVERY OF HIGH AMOUNTS OF PROTEIN ANTIGEN AND TOLL-LIKE RECEPTOR 9 AGONIST FOR ENHANCED CANCER VACCINE EFFICACY	13	4.67	2019	2021	Cha BG	2018	ACS CENTRAL SCI	10.1021/acscentsci.8b00035	2
In vitro Enzymatic Degradation of Nanoparticles Prepared from Hydrophobically-Modified Poly(γ-glutamic acid)	7	4.67	2007	2008	Akagi T	2005	MACROMOL BIOSCI	10.1002/mabi.200500036	6	Summary: Amphiphilic poly(γ-glutamic acid) (γ-PGA) was prepared by the introduction of L-phenylalanine ethylester (L-PAE) as a side chain. This γ-PGA-graft-L-PAE formed monodispersed nanoparticles in water. The particle size of the γ-PGA nanoparticles could be controlled by the degree of L-PAE grafting. The hydrolytic degradation and enzymatic degradation by γ-glutamyl transpeptidase (γ-GTP) of t…
Neutralizing antibody vaccine for pandemic and pre-emergent coronaviruses	14	4.65	2021	2023	Saunders KO	2021	NATURE	10.1038/s41586-021-03594-0	3	Betacoronaviruses caused the outbreaks of severe acute respiratory syndrome (SARS) and Middle East respiratory syndrome, as well as the current pandemic of SARS coronavirus 2 (SARS-CoV-2)1,2,3,4. Vaccines that elicit protective immunity against SARS-CoV-2 and betacoronaviruses that circulate in animals have the potential to prevent future pandemics. Here we show that the immunization of macaques …
Subunit Vaccines Against Emerging Pathogenic Human Coronaviruses	14	4.65	2021	2023	Wang N	2020	FRONT MICROBIOL	10.3389/fmicb.2020.00298	5	Seven coronaviruses (CoVs) have been isolated from humans so far. Among them, three emerging pathogenic CoVs, including severe acute respiratory syndrome coronavirus (SARS-CoV), Middle East respiratory syndrome coronavirus (MERS-CoV), and a newly identified CoV (2019-nCoV), once caused or continue to cause severe infections in humans, posing significant threats to global public health. SARS-CoV i…
Lipid Nanoparticle Systems for Enabling Gene Therapies	14	4.65	2021	2023	Cullis PR	2017	MOL THER	10.1016/j.ymthe.2017.03.013	5	Genetic drugs such as small interfering RNA (siRNA), mRNA, or plasmid DNA provide potential gene therapies to treat most diseases by silencing pathological genes, expressing therapeutic proteins, or through gene-editing applications. In order for genetic drugs to be used clinically, however, sophisticated delivery systems are required. Lipid nanoparticle (LNP) systems are currently the lead non-v…
Efficient Nanovaccine Delivery in Cancer Immunotherapy	14	4.65	2021	2023	Zhu GZ	2017	ACS NANO	10.1021/acsnano.7b00978	2	Vaccines hold tremendous potential for cancer immunotherapy by treating the immune system. Subunit vaccines, including molecular adjuvants and cancer-associated antigens or cancer-specific neoantigens, can elicit potent antitumor immunity. However, subunit vaccines have shown limited clinical benefit in cancer patients, which is in part attributed to inefficient vaccine delivery. In this Perspect…
Nanoparticulate Delivery of Cancer Cell Membrane Elicits Multiantigenic Antitumor Immunity	14	4.65	2021	2023	Kroll AV	2017	ADV MATER	10.1002/adma.201703969	2	Anticancer vaccines train the body's own immune system to recognize and eliminate malignant cells based on differential antigen expression. While conceptually attractive, clinical efficacy is lacking given several key challenges stemming from the similarities between cancerous and healthy tissue. Ideally, an effective vaccine formulation would deliver multiple tumor antigens in a fashion that pot…
GOLD NANOPARTICLES DISPLAYING TUMOR-ASSOCIATED SELF-ANTIGENS AS A POTENTIAL VACCINE FOR CANCER IMMUNOTHERAPY	10	4.65	2015	2019	Ahn S	2014	ADV HEALTHC MATER	10.1002/adhm.201300597	1
Rational design of nasal vaccines	7	4.64	2009	2010	Slütter B	2008	J DRUG TARGET	10.1080/10611860701637966	4	Nasal vaccination is a promising alternative to classical parental vaccination, as it is non-invasive and, in principle, capable of eliciting strong systemic and local immune responses. However, the protective efficacy of nasally administered antigens is often impaired because of delivery problems: free antigens are readily cleared from the nasal cavity, poorly absorbed by nasal epithelial cells …
IMMUNOLOGICAL BASIS FOR ENHANCED IMMUNITY OF NANOPARTICLE VACCINES	18	4.62	2020	2021	Kelly HG	2019	EXPERT REV VACCINES	10.1080/14760584.2019.1578216	3
POLYMER NANOTECHNOLOGY BASED APPROACHES IN MUCOSAL VACCINE DELIVERY: CHALLENGES AND OPPORTUNITIES	9	4.62	2018	2020	Sharma R	2015	BIOTECHNOL ADV	10.1016/j.biotechadv.2014.12.004	1
Biodegradable nanoparticles for drug and gene delivery to cells and tissue	7	4.62	2006	2008	Panyam J	2003	ADV DRUG DELIVER REV	10.1016/S0169-409X(02)00228-4	6	Biodegradable nanoparticles formulated from poly (d,l-lactide-co-glycolide) (PLGA) have been extensively investigated for sustained and targeted/localized delivery of different agents including plasmid DNA, proteins and peptides and low molecular weight compounds. Research about the mechanism of intracellular uptake of nanoparticles, their trafficking and sorting into different intracellular comp…
COVALENTLY STABILIZED TRIMETHYL CHITOSAN-HYALURONIC ACID NANOPARTICLES FOR NASAL AND INTRADERMAL VACCINATION	8	4.6	2013	2015	Verheul RJ	2011	J CONTROL RELEASE	10.1016/j.jconrel.2011.07.014	0
Nasal Immunization with a Recombinant HIV gp120 and Nanoemulsion Adjuvant Produces Th1 Polarized Responses and Neutralizing Antibodies to Primary HIV Type 1 Isolates	7	4.6	2010	2011	Bielinska AU	2008	AIDS RES HUM RETROV	10.1089/aid.2007.0148	4	Epidemiological and experimental data suggest that both robust neutralizing antibodies and potent cellular responses play important roles in controlling primary HIV-1 infection. In this study we have investigated the induction of systemic and mucosal immune responses to HIV gp120 monomer immunogen administered intranasally in a novel, oil-in-water nanoemulsion (NE) adjuvant. Mice and guinea pigs …
Lipid Nanoparticle Assisted mRNA Delivery for Potent Cancer Immunotherapy	23	4.59	2019	2023	Oberli MA	2017	NANO LETT	10.1021/acs.nanolett.6b03329	5	The induction of a strong cytotoxic T cell response is an important prerequisite for successful immunotherapy against many viral diseases and tumors. Nucleotide vaccines, including mRNA vaccines with their intracellular antigen synthesis, have been shown to be potent activators of a cytotoxic immune response. The intracellular delivery of mRNA vaccines to the cytosol of antigen presenting immune …
IN VIVO EVIDENCE OF ORAL VACCINATION WITH PLGA NANOPARTICLES CONTAINING THE IMMUNOSTIMULANT MONOPHOSPHORYL LIPID A	8	4.57	2014	2016	Sarti F	2011	BIOMATERIALS	10.1016/j.biomaterials.2011.02.011	0
ENHANCED MUCOSAL AND SYSTEMIC IMMUNE RESPONSES OBTAINED BY POROUS SILICA NANOPARTICLES USED AS AN ORAL VACCINE ADJUVANT: EFFECT OF SILICA ARCHITECTURE ON IMMUNOLOGICAL PROPERTIES	8	4.57	2014	2016	Wang TY	2012	INT J PHARMACEUT	10.1016/j.ijpharm.2012.06.028	0
SINGLE-COMPONENT, SELF-ASSEMBLING, PROTEIN NANOPARTICLES PRESENTING THE RECEPTOR BINDING DOMAIN AND STABILIZED SPIKE AS SARS-COV-2 VACCINE CANDIDATES	21	4.53	2021	2023	He LL	2021	SCI ADV	10.1126/sciadv.abf1591	3
Delivery of mRNA vaccines with heterocyclic lipids increases anti-tumor efficacy by STING-mediated immune cell activation	21	4.53	2021	2023	Miao L	2019	NAT BIOTECHNOL	10.1038/s41587-019-0247-3	5	Therapeutic messenger RNA vaccines enable delivery of whole antigens, which can be advantageous over peptide vaccines. However, optimal efficacy requires both intracellular delivery, to allow antigen translation, and appropriate immune activation. Here, we developed a combinatorial library of ionizable lipid-like materials to identify mRNA delivery vehicles that facilitate mRNA delivery in vivo a…
A Novel Coronavirus from Patients with Pneumonia in China, 2019	18	4.52	2020	2023	Zhu N	2020	NEW ENGL J MED	10.1056/NEJMoa2001017	3	In December 2019, a cluster of patients with pneumonia of unknown cause was linked to a seafood wholesale market in Wuhan, China. A previously unknown betacoronavirus was discovered through the use of unbiased sequencing in samples from patients with pneumonia. Human airway epithelial cells were used to isolate a novel coronavirus, named 2019-nCoV, which formed a clade within the subgenus sarbeco…
Oral Deliverable Mucoadhesive Chitosan-Salmonella Subunit Nanovaccine for Layer Chickens	11	4.52	2020	2021	Renu S	2020	INT J NANOMED	10.2147/IJN.S238445	1	Purpose: Salmonellosis in poultry is a serious economic burden. A major concern is the public health hazard caused by consumption of Salmonella-contaminated poultry products. Currently used Salmonella vaccines are ineffective in combating poultry Salmonellosis warranting the need of a potent vaccine, especially an oral vaccine that can elicit robust local intestinal immunity. Materials and Method…
Virus-like particles as a highly efficient vaccine platform: Diversity of targets and production systems and advances in clinical development	8	4.52	2015	2017	Kushnir N	2012	VACCINE	10.1016/j.vaccine.2012.10.083	3	Virus-like particles (VLPs) are a class of subunit vaccines that differentiate themselves from soluble recombinant antigens by stronger protective immunogenicity associated with the VLP structure. Like parental viruses, VLPs can be either non-enveloped or enveloped, and they can form following expression of one or several viral structural proteins in a recombinant heterologous system. Depending o…
Vaccine technologies: From whole organisms to rationally designed protein assemblies	17	4.51	2017	2021	Karch CP	2016	BIOCHEM PHARMACOL	10.1016/j.bcp.2016.05.001	1	Vaccines have been the single most significant advancement in public health, preventing morbidity and mortality in millions of people annually. Vaccine development has traditionally focused on whole organism vaccines, either live attenuated or inactivated vaccines. While successful for many different infectious diseases whole organisms are expensive to produce, require culture of the infectious a…
Peptide-based synthetic vaccines	8	4.49	2019	2020	Skwarczynski M	2016	CHEM SCI	10.1039/c5sc03892h	1	Classically all vaccines were produced using live or attenuated microorganisms or parts of them. However, the use of whole organisms, their components or the biological process for vaccine production has several weaknesses. The presence of immunologically redundant biological components or biological impurities in such vaccines might cause major problems. All the disadvantageous of traditional va…
High-Density Array of Well-Ordered HIV-1 Spikes on Synthetic Liposomal Nanoparticles Efficiently Activate B Cells	8	4.49	2019	2020	Ingale J	2016	CELL REP	10.1016/j.celrep.2016.04.078	3	Highlights • Well-ordered HIV envelope glycoprotein trimers are arrayed on synthetic liposomes • The trimers maintain structural integrity as determined by biophysical means and EM • The trimer-conjugated liposomes better activate B cells compared to soluble trimers • Trimer conjugation enhances the generation of germinal center B cells in vivo Summary A major step toward an HIV-1 vaccine is an i…
NANOPARTICLES AS POTENTIAL ORAL DELIVERY SYSTEMS OF PROTEINS AND VACCINES: A MECHANISTIC APPROACH	7	4.49	2009	2011	des Rieux A	2006	J CONTROL RELEASE	10.1016/j.jconrel.2006.08.013	4
POLYMERIC NANOPARTICLES FOR CO-DELIVERY OF SYNTHETIC LONG PEPTIDE ANTIGEN AND POLY IC AS THERAPEUTIC CANCER VACCINE FORMULATION	8	4.48	2016	2018	Rahimian S	2015	J CONTROL RELEASE	10.1016/j.jconrel.2015.02.006	7
FUNCTIONAL NANOMATERIALS CAN OPTIMIZE THE EFFICACY OF VACCINES	8	4.48	2016	2018	Liu Y	2014	SMALL	10.1002/smll.201401707	1
Uptake of particulate vaccine adjuvants by dendritic cells activates the NALP3 inflammasome	7	4.47	2012	2013	Sharp FA	2009	P NATL ACAD SCI USA	10.1073/pnas.0804897106	0	Many currently used and candidate vaccine adjuvants are particulate in nature, but their mechanism of action is not well understood. Here, we show that particulate adjuvants, including biodegradable poly(lactide-co-glycolide) (PLG) and polystyrene microparticles, dramatically enhance secretion of interleukin-1β (IL-1β) by dendritic cells (DCs). The ability of particulates to promote IL-1β secreti…
Efficient induction of immune responses through intradermal vaccination with N-trimethyl chitosan containing antigen formulations	7	4.47	2010	2012	Bal SM	2010	J CONTROL RELEASE	10.1016/j.jconrel.2009.11.018	4	The function of N-trimethyl chitosan (TMC) in dermal immunisation is unknown. Therefore we investigated the immunogenicity of both antigen-containing TMC nanoparticles and TMC/antigen solutions after intradermal injection. Nanoparticles were prepared with a size around 200 nm and a positive zetapotential. In vitro, TMC nanoparticles increased the uptake of OVA by dendritic cells (DCs) and both na…
CANCER CELL MEMBRANE-COATED ADJUVANT NANOPARTICLES WITH MANNOSE MODIFICATION FOR EFFECTIVE ANTICANCER VACCINATION	40	4.42	2019	2020	Yang R	2018	ACS NANO	10.1021/acsnano.7b09041	2
Gold nanoparticle–M2e conjugate coformulated with CpG induces protective immunity against influenza A virus	8	4.39	2017	2019	Tao WQ	2014	NANOMEDICINE-UK	10.2217/nnm.13.58	1	Abstract Aim: This study aimed to develop a novel influenza A vaccine by conjugating the highly conserved extracellular region of the matrix 2 protein (M2e) of influenza A virus to gold nanoparticles (AuNPs) and to test the vaccine in a mouse influenza challenge model. Materials & methods: Citrate-reduced AuNPs (diameter: 12 nm) were synthesized, and characterized by transmission electron microsc…
pH-Responsive Poly(d,l-lactic-co-glycolic acid) Nanoparticles with Rapid Antigen Release Behavior Promote Immune Response	8	4.39	2017	2019	Liu Q	2015	ACS NANO	10.1021/nn5066793	1	In the quest to treat intracellular infectious diseases and virus infection, nanoparticles (NPs) have been considered to be efficient tools for inducing potent immune responses, specifically cellular immunity. Antigen processing and presenting by antigen presenting cells (APCs) could influence immune response, especially the priming of T-cell-mediated cellular immunity. Here, we fabricated pH-res…
PEGYLATED PLGA-BASED NANOPARTICLES TARGETING M CELLS FOR ORAL VACCINATION	7	4.36	2009	2012	Garinot M	2007	J CONTROL RELEASE	10.1016/j.jconrel.2007.04.021	4
GOLD NANOPARTICLES FOR PREPARATION OF ANTIBODIES AND VACCINES AGAINST INFECTIOUS DISEASES	13	4.32	2021	2023	Dykman LA	2020	EXPERT REV VACCINES	10.1080/14760584.2020.1758070	1
Nanovaccine: A novel approach in immunization	13	4.32	2021	2023	Hayat SMG	2019	J CELL PHYSIOL	10.1002/jcp.28120	66	Despite great advances in the field of vaccination, there are still needs for novel and effective vaccines because still no effective vaccines have been produced for some diseases such as malaria, acquired immune deficiency syndrome (AIDS), and tuberculosis. Furthermore, many of the existing vaccines have disadvantages such as failure to stimulate completely the immune system, in vivo instability…
NANOPARTICLE FORMULATED VACCINES: OPPORTUNITIES AND CHALLENGES	13	4.32	2021	2023	Lung PS	2020	NANOSCALE	10.1039/c9nr08958f	5
COVID-19 VACCINE FRONTRUNNERS AND THEIR NANOTECHNOLOGY DESIGN	13	4.32	2021	2023	Chung YH	2020	ACS NANO	10.1021/acsnano.0c07197	5
Advances in mRNA Vaccines for Infectious Diseases	13	4.32	2021	2023	Zhang CL	2019	FRONT IMMUNOL	10.3389/fimmu.2019.00594	5	During the last two decades, there has been broad interest in RNA-based technologies for the development of prophylactic and therapeutic vaccines. Preclinical and clinical trials have shown that mRNA vaccines provide a safe and long-lasting immune response in animal models and humans. In this review, we summarize current research progress on mRNA vaccines, which have the potential to be quick-man…
Delivery technologies for cancer immunotherapy	13	4.32	2021	2023	Riley RS	2019	NAT REV DRUG DISCOV	10.1038/s41573-018-0006-z	2	Immunotherapy has become a powerful clinical strategy for treating cancer. The number of immunotherapy drug approvals has been increasing, with numerous treatments in clinical and preclinical development. However, a key challenge in the broad implementation of immunotherapies for cancer remains the controlled modulation of the immune system, as these therapeutics have serious adverse effects incl…
Turning the corner on therapeutic cancer vaccines	13	4.32	2021	2023	Hollingsworth RE	2019	NPJ VACCINES	10.1038/s41541-019-0103-y	2	Recent advances in several areas are rekindling interest and enabling progress in the development of therapeutic cancer vaccines. These advances have been made in target selection, vaccine technology, and methods for reversing the immunosuppressive mechanisms exploited by cancers. Studies testing different tumor antigens have revealed target properties that yield high tumor versus normal cell spe…
Targeted PLGA nano- but not microparticles specifically deliver antigen to human dendritic cells via DC-SIGN in vitro	7	4.32	2013	2014	Cruz LJ	2010	J CONTROL RELEASE	10.1016/j.jconrel.2010.02.013	0	Vaccine efficacy is strongly enhanced by antibody-mediated targeting of vaccine components to dendritic cells (DCs), which are professional antigen presenting cells. However, the options to link antigens or immune modulators to a single antibody are limited. Here, we engineered versatile nano- and micrometer-sized slow-release vaccine delivery vehicles that specifically target human DCs to overco…
Engineering Approaches to Immunotherapy	7	4.32	2013	2014	Swartz MA	2012	SCI TRANSL MED	10.1126/scitranslmed.3003763	0	Abstract As the science of immunology grows increasingly mechanistic, motivation for developing quantitative, design-based engineering approaches has also evolved, both for therapeutic interventions and for elucidating immunological pathways in human disease. This has seeded the nascent field of “immunoengineering,” which seeks to apply engineering analyses and design approaches to problems in tr…
Co-delivery of cancer-associated antigen and Toll-like receptor 4 ligand in PLGA nanoparticles induces potent CD8+ T cell-mediated anti-tumor immunity	7	4.32	2011	2013	Hamdy S	2008	VACCINE	10.1016/j.vaccine.2008.07.035	4	The purpose of this study was to evaluate the efficacy of poly(lactic-co-glycolic acid) (PLGA)-based vaccines in breaking immunotolerance to cancer-associated self-antigens. Vaccination of mice bearing melanoma B16 tumors with PLGA nanoparticles (NP) co-encapsulating the poorly immunogenic melanoma antigen, tyrosinase-related protein 2 (TRP2), along with Toll-like receptor (TLR) ligand (7-acyl li…
SARS-CoV-2 spike glycoprotein vaccine candidate NVX-CoV2373 immunogenicity in baboons and protection in mice	20	4.31	2021	2023	Tian JH	2021	NAT COMMUN	10.1038/s41467-020-20653-8	3	The COVID-19 pandemic continues to spread throughout the world with an urgent need for a safe and protective vaccine to effectuate herd protection and control the spread of SARS-CoV-2. Here, we report the development of a SARS-CoV-2 subunit vaccine (NVX-CoV2373) from the full-length spike (S) protein that is stable in the prefusion conformation. NVX-CoV2373 S form 27.2-nm nanoparticles that are t…
Mesoporous Silica Nanoparticles Act as a Self-Adjuvant for Ovalbumin Model Antigen in Mice	9	4.3	2014	2018	Mahony D	2013	SMALL	10.1002/smll.201300012	0	Immunization to the model protein antigen ovalbumin (OVA) is investigated using MCM-41 mesoporous silica nanoparticles as a novel vaccine delivery vehicle and adjuvant system in mice. The effects of amino surface functionalization and adsorption time on OVA adsorption to nanoparticles are assessed. Amino-functionalized MCM-41 (AM-41) shows an effect on the amount of OVA binding, with 2.5-fold inc…
Cancer immunotherapy via dendritic cells	7	4.28	2015	2016	Palucka K	2012	NAT REV CANCER	10.1038/nrc3258	7	Key Points The molecular identification of human cancer antigens has allowed the development of antigen-specific immunotherapy. In one approach, autologous antigen-specific T cells are expanded ex vivo and then re-infused into patients. Another approach is through vaccination; that is, the provision of an antigen together with an adjuvant to elicit therapeutic T cells in vivo. Cancer vaccines aim…
Activation of innate immune responses in a pathogen-mimicking manner by amphiphilic polyanhydride nanoparticle adjuvants	7	4.28	2014	2015	Petersen LK	2011	BIOMATERIALS	10.1016/j.biomaterials.2011.05.063	0	Techniques in materials design, immunophenotyping, and informatics can be valuable tools for using a molecular based approach to design vaccine adjuvants capable of inducing protective immunity that mimics a natural infection but without the toxic side effects. This work describes the molecular design of amphiphilic polyanhydride nanoparticles that activate antigen presenting cells in a pathogen-…
Vaccine delivery carriers: Insights and future perspectives	7	4.28	2014	2015	Correia-Pinto JF	2013	INT J PHARMACEUT	10.1016/j.ijpharm.2012.04.047	0	Vaccination is undoubtedly the most effective health intervention for disease prevention and eradication. Nevertheless, currently there is still a need for improving immunization coverage worldwide. A promising strategy to achieve this goal nowadays relies on the use of delivery carriers capable of inducing an effective immune response and providing improved stability, safety and cost effectivene…
Efficient Targeting and Activation of Antigen-Presenting Cells In Vivo after Modified mRNA Vaccine Administration in Rhesus Macaques	17	4.27	2020	2023	Liang F	2017	MOL THER	10.1016/j.ymthe.2017.08.006	5	mRNA vaccines are rapidly emerging as a powerful platform for infectious diseases because they are well tolerated, immunogenic, and scalable and are built on precise but adaptable antigen design. We show that two immunizations of modified non-replicating mRNA encoding influenza H10 hemagglutinin (HA) and encapsulated in lipid nanoparticles (LNP) induce protective HA inhibition titers and H10-spec…
Immunological Principles Guiding the Rational Design of Particles for Vaccine Delivery	13	4.26	2018	2019	Gause KT	2017	ACS NANO	10.1021/acsnano.6b07343	1	Despite the immense public health successes of immunization over the past century, effective vaccines are still lacking for globally important pathogens such as human immunodeficiency virus, malaria, and tuberculosis. Exciting recent advances in immunology and biotechnology over the past few decades have facilitated a shift from empirical to rational vaccine design, opening possibilities for impr…
Modulating Adaptive Immune Responses to Peptide Self-Assemblies	7	4.25	2016	2017	Rudra JS	2012	ACS NANO	10.1021/nn204530r	1	Self-assembling peptides and peptide derivatives have received significant interest for several biomedical applications, including tissue engineering, wound healing, cell delivery, drug delivery, and vaccines. This class of materials has exhibited significant variability in immunogenicity, with many peptides eliciting no detectable antibody responses but others eliciting very strong responses wit…
'MULTICOPY MULTIVALENT' GLYCOPOLYMER-STABILIZED GOLD NANOPARTICLES AS POTENTIAL SYNTHETIC CANCER VACCINES	8	4.2	2014	2017	Parry AL	2013	J AM CHEM SOC	10.1021/ja4046857	1
Nanovaccines and their mode of action	7	4.2	2017	2018	Zaman M	2013	METHODS	10.1016/j.ymeth.2013.04.014	1	Nanosized particles including nanovaccines are a novel approach to the development of vaccines to combat diseases. Nanovaccines have the promise to utilize the immune system to cure infections and to prevent infections and diseases from spreading. Rational vaccine development requires an understanding of vaccine mediated stimulation of the immune system. We review here immunostimulatory propertie…
pH-degradable imidazoquinoline-ligated nanogels for lymph node-focused immune activation	7	4.16	2018	2019	Nuhn L	2016	P NATL ACAD SCI USA	10.1073/pnas.1600816113	1	Significance The newest generation of small-molecule vaccine adjuvants aims at triggering specific receptors expressed by dendritic cells, the working horses of our immune system. Unfortunately, owing to their small size, upon administration these molecules rapidly enter systemic circulation and cause systemic inflammation. We report on a nanotechnology-based solution for this issue by covalent l…
ALUMINUM (OXY)HYDROXIDE NANOSTICKS SYNTHESIZED IN BICONTINUOUS REVERSE MICROEMULSION HAVE POTENT VACCINE ADJUVANT ACTIVITY	7	4.16	2018	2019	Li X	2017	ACS APPL MATER INTER	10.1021/acsami.7b03965	1
Therapeutic vaccines for cancer: an overview of clinical trials	7	4.16	2018	2019	Melero I	2014	NAT REV CLIN ONCOL	10.1038/nrclinonc.2014.111	2	Key Points Development of vaccines for the treatment of cancer has posed many challenges, but results from some recent studies have confirmed the potential for clinical benefit Progress has been driven by advances in our understanding of cancer immunology and, in particular, the nature and dynamics of the tumour microenvironment Many clinical trials may have failed to adequately account for how v…
Conjugation of ovalbumin to trimethyl chitosan improves immunogenicity of the antigen	8	4.15	2010	2015	Slütter B	2010	J CONTROL RELEASE	10.1016/j.jconrel.2010.01.007	4	Abstract Subunit vaccines are generally safer, but often less effective than live attenuated vaccines as they lack the necessary co-stimulatory factors. The formulation of an adjuvant like N-trimethyl chitosan (TMC) with an antigen can overcome its poor immunogenicity. Recent data suggest the importance of incorporating the antigen and the adjuvant into one entity for maximum immunostimulatory ef…
Molecular mechanisms for enhanced DNA vaccine immunogenicity	10	4.11	2020	2021	Li L	2016	EXPERT REV VACCINES	10.1586/14760584.2016.1124762	51	In the two decades since their initial discovery, DNA vaccines technologies have come a long way. Unfortunately, when applied to human subjects inadequate immunogenicity is still the biggest challenge for practical DNA vaccine use. Many different strategies have been tested in preclinical models to address this problem, including novel plasmid vectors and codon optimization to enhance antigen exp…
Neoantigen vaccine generates intratumoral T cell responses in phase Ib glioblastoma trial	10	4.11	2020	2021	Keskin DB	2019	NATURE	10.1038/s41586-018-0792-9	2	Neoantigens, which are derived from tumour-specific protein-coding mutations, are exempt from central tolerance, can generate robust immune responses1,2 and can function as bona fide antigens that facilitate tumour rejection3. Here we demonstrate that a strategy that uses multi-epitope, personalized neoantigen vaccination, which has previously been tested in patients with high-risk melanoma4,5,6,…
Sustained antigen availability during germinal center initiation enhances antibody responses to vaccination	10	4.11	2020	2021	Tam HH	2016	P NATL ACAD SCI USA	10.1073/pnas.1606050113	2	Significance We explored the effect of nontraditional vaccine dosing profiles on antibody titers of vaccines and discovered that certain dosing profiles demonstrate >10-fold higher antibody production than the traditional single-dose prime–boost method. We also present a computational model that captures the experimental results and provides a mechanistic understanding of the biology behind the e…
ELICITATION OF POTENT NEUTRALIZING ANTIBODY RESPONSES BY DESIGNED PROTEIN NANOPARTICLE VACCINES FOR SARS-COV-2	19	4.09	2021	2023	Walls Alexandra C	2020	BIORXIV	10.1016/j.cell.2020.10.043	3
Design of biodegradable particles for protein delivery	6	4.07	2004	2006	Vila A	2002	J CONTROL RELEASE	10.1016/S0168-3659(01)00486-2	8	Abstract Major research issues in protein delivery include the stabilization of proteins in delivery devices and the design of appropriate protein carriers in order to overcome mucosal barriers. We have attempted to combine both issues through the conception of new biodegradable polymer nanoparticles: (i) poly(ethylene glycol) (PEG)-coated poly(lactic acid) (PLA) nanoparticles, chitosan (CS)-coat…
Peptide/protein vaccine delivery system based on PLGA particles	13	4.04	2018	2021	Allahyari M	2016	HUM VACC IMMUNOTHER	10.1080/21645515.2015.1102804	2	Due to the excellent safety profile of poly (D,L-lactide-co-glycolide) (PLGA) particles in human, and their biodegradability, many studies have focused on the application of PLGA particles as a controlled-release vaccine delivery system. Antigenic proteins/peptides can be encapsulated into or adsorbed to the surface of PLGA particles. The gradual release of loaded antigens from PLGA particles is …
NASAL VACCINATION WITH N-TRIMETHYL CHITOSAN AND PLGA BASED NANOPARTICLES: NANOPARTICLE CHARACTERISTICS DETERMINE QUALITY AND STRENGTH OF THE ANTIBODY RESPONSE IN MICE AGAINST THE ENCAPSULATED ANTIGEN	7	4.02	2013	2015	Slütter B	2010	VACCINE	10.1016/j.vaccine.2010.06.121	0
NANOPARTICLES AS CARRIERS FOR NASAL VACCINE DELIVERY	6	3.98	2009	2010	K?ping-H?gg?rd M	2005	EXPERT REV VACCINES	10.1586/14760584.4.2.185	4
MONO-<I>N</I>-CARBOXYMETHYL CHITOSAN (MCC) AND <I>N</I>-TRIMETHYL CHITOSAN (TMC) NANOPARTICLES FOR NON-INVASIVE VACCINE DELIVERY	6	3.98	2009	2010	Sayin B	2008	INT J PHARMACEUT	10.1016/j.ijpharm.2008.06.029	4
SILICA NANOPARTICLE AS A LYMPH NODE TARGETING PLATFORM FOR VACCINE DELIVERY	11	3.95	2019	2021	An M	2017	ACS APPL MATER INTER	10.1021/acsami.7b06024	2
Nanoparticle Adjuvant Sensing by TLR7 Enhances CD8+ T Cell–Mediated Protection from Listeria Monocytogenes Infection	7	3.95	2015	2017	Barhate G	2014	J PHARM SCI-US	10.1002/jps.24161	1	Developing new adjuvants and vaccination strategies is of paramount importance to successfully fight against many life-threatening infectious diseases and cancer. Very few adjuvants are currently authorized for human use, and these mainly stimulate a humoral response. However, specific Abs are not sufficient to confer protection against persisting infections or cancer. Therefore, development of a…
Nanoparticle Hydrophobicity Dictates Immune Response	7	3.95	2015	2017	Moyano DF	2012	J AM CHEM SOC	10.1021/ja2108905	1	Understanding the interactions of nanomaterials with the immune system is essential for the engineering of new macromolecular systems for in vivo applications. Systematic study of immune activation is challenging due to the complex structure of most macromolecular probes. We present here the use of engineered gold nanoparticles to determine the sole effect of hydrophobicity on the immune response…
Enhanced antigen-specific primary CD4+ and CD8+ responses by codelivery of ovalbumin and toll-like receptor ligand monophosphoryl lipid A in poly(D,L-lactic-co-glycolic acid) nanoparticles†	6	3.94	2010	2011	Hamdy S	2007	J BIOMED MATER RES A	10.1002/jbm.a.31019	4	The purpose of this research was to investigate the use of biodegradable poly(D,L-lactic-co-glycolic acid) nanoparticles (PLGA-NP) as a vaccine delivery system to codeliver antigen, ovalbumin (OVA) along with monophosphoryl lipid A (MPLA) as adjuvant for induction of potent CD4+ and CD8+ T cell responses. The primary CD4+ T responses to OVA/MPLA NP were investigated using OVA-specific T cells fro…
NANOPARTICLES FOR NASAL VACCINATION	6	3.94	2010	2011	Csaba N	2009	ADV DRUG DELIVER REV	10.1016/j.addr.2008.09.005	4
MUCOSAL IMMUNIZATION WITH A NOVEL NANOEMULSION-BASED RECOMBINANT ANTHRAX PROTECTIVE ANTIGEN VACCINE PROTECTS AGAINST <I>BACILLUS ANTHRACIS</I> SPORE CHALLENGE	6	3.94	2010	2011	Bielinska AU	2007	INFECT IMMUN	10.1128/IAI.00070-07	4
INFLAMMASOME-ACTIVATING NANOPARTICLES AS MODULAR SYSTEMS FOR OPTIMIZING VACCINE EFFICACY	6	3.93	2011	2012	Demento SL	2009	VACCINE	10.1016/j.vaccine.2009.03.034	0
Enhanced Mucosal Immune Responses Against Tetanus Toxoid Using Novel Delivery System Comprised of Chitosan‐Functionalized Gold Nanoparticles and Botanical Adjuvant: Characterization, Immunogenicity, and Stability Assessment	7	3.92	2016	2018	Lebel ME	2014	J IMMUNOL	10.4049/jimmunol.1302030	7	Approaches based on combined use of delivery systems and adjuvants are being favored to maximize efficient mucosal delivery of antigens. Here, we describe a novel delivery system comprised of chitosan‐functionalized gold nanoparticles (CsAuNPs) and saponin‐containing botanical adjuvant; Asparagus racemosus extract (ARE) for oral delivery of tetanus toxoid (TT). A significant increase in TT‐specif…
NANOPARTICLES AS SYNTHETIC VACCINES	7	3.92	2016	2018	Smith JD	2015	CURR OPIN BIOTECH	10.1016/j.copbio.2015.03.014	7
Formulation aspects of biodegradable polymeric microspheres for antigen delivery	6	3.92	2007	2009	Tamber H	2005	ADV DRUG DELIVER REV	10.1016/j.addr.2004.09.002	6	Biodegradable microspheres (MS) have proven to be very useful antigen delivery systems that are ingested by immunocompetent cells and provide prolonged antigen release and lasting immunity thanks to sustained release of the microencapsulated material. This review provides an applicable summary of different formulation routes for the purpose of producing safe, qualified and efficacious products of…
SELF-ASSEMBLING INFLUENZA NANOPARTICLE VACCINES DRIVE EXTENDED GERMINAL CENTER ACTIVITY AND MEMORY B CELL MATURATION	18	3.88	2021	2023	Kelly HG	2020	JCI INSIGHT	10.1172/jci.insight.136653	3
Safety and immunogenicity of the ChAdOx1 nCoV-19 vaccine against SARS-CoV-2: a preliminary report of a phase 1/2, single-blind, randomised controlled trial	18	3.88	2021	2023	Folegatti PM	2020	LANCET	10.1016/S0140-6736(20)31604-4	3	Summary Background The pandemic of severe acute respiratory syndrome coronavirus 2 (SARS-CoV-2) might be curtailed by vaccination. We assessed the safety, reactogenicity, and immunogenicity of a viral vectored coronavirus vaccine that expresses the spike protein of SARS-CoV-2. Methods We did a phase 1/2, single-blind, randomised controlled trial in five trial sites in the UK of a chimpanzee adeno…
Mucosal immunity and vaccines	6	3.82	2007	2010	Holmgren J	2005	NAT MED	10.1038/nm1213	4	There is currently great interest in developing mucosal vaccines against a variety of microbial pathogens. Mucosally induced tolerance also seems to be a promising form of immunomodulation for treating certain autoimmune diseases and allergies. Here we review the properties of the mucosal immune system and discuss advances in the development of mucosal vaccines for protection against infections a…
PEPTIDE-TLR-7/8A CONJUGATE VACCINES CHEMICALLY PROGRAMMED FOR NANOPARTICLE SELF-ASSEMBLY ENHANCE CD8 T-CELL IMMUNITY TO TUMOR ANTIGENS	16	3.8	2020	2021	Lynn GM	2020	NAT BIOTECHNOL	10.1038/s41587-019-0390-x	2
